# Supplementary material for: Simultaneous isolation of hormone receptor–positive breast cancer organoids and fibroblasts reveals stroma-mediated resistance mechanisms
Source: J Biol Chem. 2023 Jul 7;299(8):105021. doi: 10.1016/j.jbc.2023.105021 (PMC10415704; doi:10.1016/j.jbc.2023.105021)
Supplement: Supporting Table S1 [file mmc1.xlsx]

## Sheet: Patient information
Patient ID	Ethnicity	Pathology report	ER	PR	HER2	Treatment history	PDOs	CAFs
Pt.1	Unknown	Normal breast tissue	N/A	N/A	N/A		Yes	Yes
Pt. 2	Unknown	Normal breast tissue	N/A	N/A	N/A		No	No
Pt.3	Unknown	Fibroadenoma	N/A	N/A	N/A		Yes	Yes
Pt.4	White	Adenoic cystic carcinoma	neg	neg	neg		Yes	Yes
Pt.5	Unknown	Fibroadenoma	low	neg	neg		Yes	Yes
Pt.6	Unknown	Invasive ductal carcinoma, grade 3	neg	neg	neg		Yes	Yes
Pt.7	Black	Papillary carcinoma in situ	pos	?	neg		Yes	Yes
Pt.8	White	Metastatic adenocarcinoma to the bone (sternum)	pos	neg	neg	Letrozole + Palbociclib, palliative radiation	Yes	Yes
Pt.9	Hispanic	Invasive lobular carcinoma, grade 1	pos	pos	neg		No	No
Pt.10	White	Metastatic breast carcinoma (Ascites)	1-10% cell	N/A	N/A	Initial tx: dd-ACT, post surgery radiation, Tamoxifen. Reccurence tx: Letrozole + Palbociclib, Xoleda, Doxil, Gemcitabine, Navelbine	Yes	Yes
Pt.11	White	Invasive ductal carcinoma, grade 2	pos	pos	neg		Yes	No
Pt.12	White	Invasive ductal carcinoma, grade 1	pos	pos	neg		Yes	No
Pt.13	White	Invasive ductal carcinoma, grade 3	pos	pos	neg		Yes	No
Pt.14	White	Invasive lobular carcinoma, recurrent case	pos	neg	neg	dd-ACT, Tamoxifen, Letrozole, Anastrazole	Yes	Yes
Pt.15	White	Ductal carcinoma in situ	pos	neg	neg		Yes	Yes
Pt.16	Asian	Ductal carcinoma in situ	pos	neg	neg		Yes	No
Pt.17	Black	Metastatic breast carcinoma to the liver	pos	pos	neg	Initial tx: bilateral partial mastectomy, axillary node dissection, radiation, Anastrazole. Recurrence tx: Faslodex + Palbociclib, Capecitabine, Palbociclib + Everolimus + Exemestane, Taxol, Erubulin	Yes	Yes
Pt.18	Asian	Metastatic breast carcinoma (Ascites)	low	neg	neg	Mastectomy and axillary lymph node dissection, dd-ACT, radiation, Tamoxifen, radiation to hip and spine, Palbociclib, Abemaciclib, Letrozole	No	Yes
Pt.19	White	Invasive ductal carcinoma, grade 3, recurrent case	pos	neg	neg	Letrozole, Fulvestrant + Zoledronic acid, Ribociclib	Yes	Yes
Pt.20	White	Papillary carcinoma	pos	neg	neg		Yes	No
Pt.21	White	Invasive carcinoma with ductal and lobular features, grade 3	pos	neg	neg		No	No
Pt.22	Asian	Metastatic breast carcinoma to the lymph node	pos	neg	neg	Partial mastectomy, radiation, Tamoxifen, Anastrazole, Fulvestrant + Palbociclib + Denosumab, Letrozole + Palbociclib + Denosumab, weekly paclitaxel + Denosumab	Yes	Yes
Pt.23	Black	Invasive ductal carcinoma, grade 2	neg	neg	neg		Yes	Yes
Pt.24	White	Metastatic adenocarcinoma to the bone (Sternum)	pos	neg	neg		Yes	No
Pt.25	White	Metastatic adenocarcinoma to the liver	pos	neg	neg	Initial tx: Neoadjuvant chemo with Taxotere HP X4 followed by ddACX3, lumpectomy, Herceptin + Perjeta, radiation, Anastrazole. Recurrence tx: Anastrazole + Palbociclib, radiation, Faslodex + Alpelisib	Yes	Yes
Pt.26	Black	Metastatic adenocarcinoma to the bone (Ilium)	pos	neg	neg	Mastectomy, dd-ACT, radiation, Tamoxifen	Yes	Yes
Pt.27	Asian	Invasive ductal carcinoma, grade 2	pos	pos	neg		Yes	Yes
Pt.28	Hispanic	Metastatic adenocarcinoma to the liver	pos	neg	neg	Anastrozole, Letrozole+Palbociclib, Letrozole+Fulvestrant, Fulvestrant+Exemestane, Radiation, Olaparib, Capecitabine, Doxorubicine, Paclitaxel	No	No

## Sheet: PDOs
Patient ID	Subtype	ER+ PDOs	PDO passage number
Pt.1	Normal tissue	N/A
Pt.3	Fibroadenoma	N/A
Pt.4	Triple negative breast cancer	N/A
Pt.5	ER+ Fibroadenoma	Neg
Pt.6	Triple negative breast cancer	N/A
Pt.7	ER+ Papillary carcinoma in situ	Pos
Pt.8	ER+ bone metastasis	Pos
Pt.10	ER+ ascites	Pos
Pt.11	ER+ Invasive ductal carcinoma	Neg	PDOs stopped growing at passage 5
Pt.12	ER+ Invasive ductal carcinoma	Neg
Pt.13	ER+ Invasive ductal carcinoma	N/A
Pt.14	ER+ invasive lobular carcinoma, recurrent	Pos
Pt.15	ER+ Ductal carcinoma in situ	Neg
Pt.16	ER+ Ductal carcinoma in situ	Neg
Pt.17	ER+ Liver metastasis	Neg
Pt.19	ER+ Invasive ductal carcinoma. Recurrent	Neg
Pt.20	ER+ Papillary carcinoma	Pos
Pt.22	ER+ Lymph node metastasis	Pos	PDOs lost at passage 4 due to technical problems
Pt.23	Triple negative breast cancer	N/A
Pt.24	ER+ bone metastasis	unknown	PDOs lost at passage 3 due to technical problems
Pt.25	ER+ Liver metastasis	Pos	PDOs stopped growing at passage 3
Pt.26	ER+ bone metastasis	Pos
Pt.27	ER+ Invasive ductal carcinoma	Pos
