# Supplementary material for: Simultaneous isolation of hormone receptor–positive breast cancer organoids and fibroblasts reveals stroma-mediated resistance mechanisms
Source: J Biol Chem. 2023 Jul 7;299(8):105021. doi: 10.1016/j.jbc.2023.105021 (PMC10415704; doi:10.1016/j.jbc.2023.105021)
Supplement: Supporting Table S2 [file mmc2.xlsx]

## Sheet: Pt. 8_CM DMSO_CM FULV
genes"	logFC	logCPM	LR	PValue	FDR
GREB1	-4.80564	5.60168	965.178	6.66055e-212	1.05237e-207
CYP2B7P	-3.75946	7.06701	617.758	2.29822e-136	1.81559e-132
SERPINA6	-6.53339	5.19232	347.038	1.87132e-77	9.85563e-74
SPINK4	-5.926	2.03452	326.168	6.5674e-73	2.59412e-69
AMZ1	-3.06521	2.77564	305.85	1.75079e-68	5.5325e-65
CYP2T1P	-3.37053	6.08292	278.361	1.70896e-62	4.50025e-59
SPINK13	-3.85063	3.17839	238.746	7.38135e-54	1.66608e-50
SUSD3	-4.38634	3.48437	201.794	8.47732e-46	1.67427e-42
SERPINA5	-2.45127	4.39371	157.067	4.94888e-36	8.68804e-33
EGR3	-2.57788	3.81476	147.008	7.81705e-34	1.12337e-30
GRIK3	-1.95902	2.46352	147.007	7.82094e-34	1.12337e-30
SERPINA1	-1.56634	7.5774	133.698	6.36142e-31	8.37587e-28
TMEM229B	-1.50997	5.0471	130.15	3.79981e-30	4.61823e-27
INSM1	-3.14842	1.20691	127.392	1.52464e-29	1.72066e-26
TFF1	-3.2916	5.72354	110.87	6.31796e-26	6.65492e-23
B4GALT1	-1.27544	7.99292	108.735	1.85523e-25	1.83204e-22
OLFML3	-3.07867	1.30254	103.059	3.25345e-24	3.02379e-21
CISH	-1.45543	4.5653	101.858	5.96437e-24	5.23539e-21
PPP4R4	-2.24746	3.52606	96.6153	8.41935e-23	7.00135e-20
TPRG1	-1.73586	2.89564	82.628	9.90427e-20	7.82437e-17
STARD13	-1.3796	4.45723	82.5315	1.03998e-19	7.82458e-17
CCDC201	-5.87084	-0.948909	80.4767	2.94146e-19	2.11251e-16
FGD3	-1.72049	2.65302	79.8829	3.97272e-19	2.72909e-16
C5AR2	-1.33778	4.92685	77.4821	1.33933e-18	8.81723e-16
RP11-279F6.2	2.27178	2.03325	71.2999	3.06855e-17	1.93932e-14
PGR	-3.57231	-0.0821304	70.2969	5.10175e-17	3.03157e-14
TFPI2	-3.02679	0.837813	70.2667	5.18054e-17	3.03157e-14
IGFBP4	-1.20289	9.52648	68.4822	1.2803e-16	7.22454e-14
HMGCS2	1.28601	6.14562	65.3123	6.39218e-16	3.48264e-13
CSF1	-1.5187	2.93556	62.9043	2.17003e-15	1.14288e-12
PXDNL	-2.49773	2.48933	60.867	6.10653e-15	3.11236e-12
EPGN	1.57472	1.18381	60.6276	6.89587e-15	3.40484e-12
INSYN1	-1.9298	1.43146	59.9316	9.82135e-15	4.70235e-12
ADCY1	-1.21183	3.69325	59.7956	1.05236e-14	4.89038e-12
SCNN1B	-1.47572	2.03449	59.1074	1.49299e-14	6.7398e-12
NTN1	-1.62709	2.2839	58.8313	1.71786e-14	7.5395e-12
PPM1K	-1.1737	3.82969	58.7572	1.78377e-14	7.61717e-12
ADRA2A	-1.96408	1.36104	57.551	3.29322e-14	1.36928e-11
NPY1R	-2.28609	0.936684	55.2899	1.04003e-13	4.21345e-11
NOD2	-1.3299	1.91593	52.4851	4.33534e-13	1.71246e-10
RP11-21L23.2	-1.12701	6.35578	48.172	3.90428e-12	1.50458e-09
EGLN2	-1.80841	2.39549	46.5077	9.12571e-12	3.43301e-09
LINC02568	-1.03197	4.35049	45.9642	1.20437e-11	4.36856e-09
RP11-459E5.1	-2.24004	1.6575	45.9444	1.21656e-11	4.36856e-09
KLK11	-1.74781	6.05918	45.6628	1.40467e-11	4.93197e-09
SCUBE2	-0.997502	2.55671	44.2208	2.93347e-11	1.00758e-08
PREX1	-0.946719	6.8191	41.7185	1.05405e-10	3.54342e-08
UGT2B11	1.37448	3.47875	41.4703	1.19678e-10	3.9394e-08
TSKU	-0.754014	10.2401	41.1464	1.41243e-10	4.55437e-08
MYC	-1.24544	3.26777	40.9391	1.57044e-10	4.9626e-08
ST8SIA6	-0.819531	4.88952	39.9119	2.65679e-10	8.23085e-08
SPINK7	-5.7444	-1.61912	39.0088	4.2191e-10	1.28196e-07
KLK10	-1.47591	5.35186	38.4771	5.54008e-10	1.6512e-07
FSIP1	-1.65373	1.41749	38.441	5.64333e-10	1.6512e-07
LINC00160	-2.85352	-0.928895	36.9482	1.21308e-09	3.48483e-07
HEY2	-1.55411	0.766608	36.4171	1.59297e-09	4.49445e-07
AGPS	-0.84007	5.62059	35.6689	2.33865e-09	6.48258e-07
CYP2A7P2	-3.96058	0.15049	35.5042	2.54508e-09	6.93314e-07
IGF1R	-0.928878	6.46757	34.2703	4.79637e-09	1.28445e-06
TUBA3D	-6.64174	-2.18598	33.842	5.9774e-09	1.57405e-06
TRH	-3.57848	-1.46179	33.7956	6.12187e-09	1.58567e-06
CELSR2	-1.02041	7.05677	33.5078	7.09782e-09	1.8088e-06
FKBP4	-0.724238	7.12103	32.6325	1.11339e-08	2.7923e-06
CA9	-0.810082	5.26835	31.9343	1.59473e-08	3.937e-06
CALCR	-4.00703	-2.01211	31.7999	1.70898e-08	4.15414e-06
RBM24	-3.0668	-1.50101	31.0086	2.56892e-08	6.14985e-06
ATP6V1B1	-1.99997	0.991132	30.7976	2.86398e-08	6.75387e-06
HSD11B2	0.933402	6.58007	30.6731	3.05369e-08	7.00586e-06
CLIC6	-0.92242	4.58703	30.6694	3.05952e-08	7.00586e-06
AGT	-1.99591	1.1428	30.4694	3.39173e-08	7.65562e-06
ADAMTS4	-1.61666	1.25598	30.0744	4.1578e-08	9.25257e-06
KLK13	-1.8293	1.537	28.5916	8.93669e-08	1.96111e-05
GJA1	-2.88512	1.61864	28.497	9.38444e-08	2.03115e-05
RUNX1	-0.70014	6.9853	28.3072	1.03512e-07	2.21012e-05
ELOVL2	-1.17875	3.12451	27.7864	1.35472e-07	2.85394e-05
PDLIM3	-0.668902	4.57019	27.7485	1.38157e-07	2.8722e-05
RERG	-0.94581	1.9901	27.0277	2.00566e-07	4.11551e-05
CCNY-AS1	1.79934	-0.450712	26.8921	2.15139e-07	4.35795e-05
ACY3	1.0645	1.99174	26.6396	2.45168e-07	4.90335e-05
LUM	0.874033	4.33114	26.2326	3.02666e-07	5.97766e-05
GALNT12	0.988109	1.91766	26.1827	3.10597e-07	6.05857e-05
RARA	-0.794191	7.3187	26.0211	3.37708e-07	6.50706e-05
IGHG4	-2.13195	-0.255337	25.4948	4.43569e-07	8.44385e-05
MT-CYB	0.650848	14.1112	25.4388	4.5664e-07	8.58918e-05
PNPLA3	-1.59415	-0.214297	25.3922	4.67811e-07	8.69578e-05
KRTAP3-1	3.51979	-1.68197	25.1732	5.24049e-07	9.62787e-05
TRGC1	1.7256	1.80102	25.0744	5.51595e-07	0.000100175
NUDT8	1.18993	7.00589	24.9218	5.9702e-07	0.000107192
PSCA	1.10454	4.89224	24.8033	6.34889e-07	0.000112711
C6orf141	-0.917626	1.74201	24.7314	6.59016e-07	0.000115694
THSD4	-1.1301	6.52434	24.4241	7.72956e-07	0.000134206
IRX2	-0.623569	8.03037	24.0818	9.23272e-07	0.000158562
SLC41A2	0.895866	2.01586	23.9337	9.97089e-07	0.000167704
LBP	-2.83172	2.00727	23.9325	9.9773e-07	0.000167704
AC004057.1	1.14508	2.6736	23.5546	1.21418e-06	0.000201937
MS4A7	0.732176	5.07252	23.5004	1.2489e-06	0.000205549
MT-ND1	0.65963	14.0129	23.2934	1.39078e-06	0.000226539
ALDH3B2	0.628266	9.29783	22.8966	1.70957e-06	0.000275625
MT-ATP6	0.671879	13.7373	22.5214	2.07814e-06	0.000331662
TPBG	-0.630849	6.41604	22.4798	2.12364e-06	0.000332232
TTC39A	-0.629737	7.11708	22.46	2.14568e-06	0.000332232
PADI3	-0.736387	3.98087	22.4593	2.14642e-06	0.000332232
SLITRK5	-0.834715	1.58035	22.442	2.16581e-06	0.000332232
RP1-292L20.3	2.57235	-1.93547	22.0232	2.69373e-06	0.00040924
LRP1	-0.715174	5.56357	21.9925	2.73716e-06	0.000411877
PELI1	-0.7271	2.56437	21.8499	2.94825e-06	0.000439456
SLC4A7	-1.19089	3.64271	21.8248	2.98717e-06	0.000441096
GPRC5A	0.752601	4.73986	21.5574	3.43393e-06	0.000502372
GRB14	-1.01052	2.72043	21.163	4.21829e-06	0.000611458
TUBA3E	-4.12468	-2.16479	21.0417	4.49404e-06	0.000645508
MYRFL	0.955047	1.07321	20.8369	5.00094e-06	0.000711845
SYT13	-1.26864	0.72485	20.7847	5.1392e-06	0.000722374
DOC2GP	1.39943	1.73397	20.7746	5.16635e-06	0.000722374
SNAI1	-0.834833	2.4638	20.6894	5.40155e-06	0.000748635
RET	-0.537574	7.35436	20.5184	5.90612e-06	0.000806969
RP11-322M19.4	2.68118	-2.09428	20.5124	5.92459e-06	0.000806969
RP11-74E22.3	-3.15177	-2.34013	20.3128	6.57579e-06	0.000888013
NPIPP1	0.776216	2.53114	20.2865	6.66679e-06	0.000892671
RP11-182N22.8	3.02384	-1.98163	20.1486	7.16544e-06	0.000951377
SCGB1D2	-1.02219	8.94025	19.8925	8.19198e-06	0.00107861
MT-ND4	0.578309	15.4518	19.7173	8.97854e-06	0.0011724
EHD2	-0.641699	4.26517	19.6194	9.45068e-06	0.00122008
RBBP8	-0.961831	4.04171	19.6098	9.49807e-06	0.00122008
PPP2R2B	1.11857	0.338765	19.5328	9.88847e-06	0.00125998
PPIAP22	0.689634	4.38214	19.4925	1.00994e-05	0.00127656
PGLYRP2	-2.25224	-0.366905	19.4389	1.03871e-05	0.00130251
NOX5	-1.63667	-0.670133	19.4237	1.047e-05	0.00130257
AKAP5	0.705137	3.5511	19.1138	1.2315e-05	0.00152013
MT-CO3	0.596077	14.4096	19.0658	1.2629e-05	0.00154681
UPK2	0.884773	3.72849	18.9782	1.32224e-05	0.00160703
RP11-93B14.4	-1.51556	0.0969635	18.7092	1.52246e-05	0.00183625
TNNT1	-1.34768	0.0484356	18.5934	1.61779e-05	0.00193645
TSC22D3	-0.589818	7.16819	18.4698	1.72617e-05	0.00204697
FAR2	2.65856	-2.04373	18.4589	1.73604e-05	0.00204697
RGS4	-2.15259	-0.138748	18.4292	1.76335e-05	0.00206377
KCTD6	-0.663051	3.74782	18.4035	1.78727e-05	0.00207639
CLDN8	0.858336	1.93431	18.3696	1.81939e-05	0.00208747
ADAMTS10	-1.28743	-0.16274	18.3656	1.82323e-05	0.00208747
ALDH3A1	1.06563	3.59592	18.2592	1.92795e-05	0.00219148
NR1D1	-0.652283	4.47871	18.1772	2.01274e-05	0.00227152
SLC7A5	-0.507688	6.82213	18.0884	2.10886e-05	0.00236312
PITPNC1	0.625594	3.30294	18.0046	2.2037e-05	0.002452
LRRC75A	1.10341	1.00759	17.8347	2.40948e-05	0.00266223
NPIPA5	0.741563	2.47555	17.789	2.46805e-05	0.002708
MREG	-0.60135	4.74033	17.7735	2.48826e-05	0.00271135
CAP2	-0.611192	4.76671	17.6	2.72585e-05	0.00294989
RASSF6	0.920786	1.4696	17.5712	2.76744e-05	0.00297452
MT-ND2	0.616932	14.3006	17.5336	2.82275e-05	0.00301348
SPAG1	0.578023	4.14741	17.5	2.87301e-05	0.00303136
PALM	-0.758253	3.28313	17.4968	2.87787e-05	0.00303136
CD44	-0.647365	7.8487	17.4538	2.94378e-05	0.00308025
ASCL1	-1.79394	5.03737	17.4104	3.01174e-05	0.00313063
CCN5	-1.05562	1.36943	17.25	3.27705e-05	0.00338414
RP11-105N14.1	2.30546	-2.0112	17.2332	3.3061e-05	0.00339198
CCDC170	-1.17415	0.394853	17.2207	3.32797e-05	0.00339238
CRAT	0.543001	9.01899	17.1965	3.37056e-05	0.00341377
CTD-3074O7.5	1.04799	1.6572	17.093	3.55932e-05	0.00356548
DCLK2	0.838645	1.84253	17.0897	3.56548e-05	0.00356548
KLK12	-2.00537	2.31608	16.9901	3.75761e-05	0.00373397
LTBP2	-0.832466	1.66882	16.9466	3.84468e-05	0.00379662
PFKFB3	-1.28357	5.55553	16.9039	3.93216e-05	0.00385889
PLEKHA4	-1.45049	-0.0501297	16.773	4.21276e-05	0.00410874
RP11-29H23.8	-1.57719	-0.571473	16.6906	4.39991e-05	0.00426495
AC068580.7	-3.59781	-1.68923	16.6673	4.45417e-05	0.00429121
ITGB4	0.482277	8.41281	16.6226	4.56043e-05	0.00436695
ASB13	-0.536872	4.18859	16.5326	4.78202e-05	0.00455156
KIF21B	-1.17849	1.16951	16.4319	5.04303e-05	0.00477125
TGIF2	-0.552805	3.61475	16.4022	5.12257e-05	0.00481765
RP11-93K22.6	-2.98459	-1.08063	16.2005	5.69779e-05	0.00530958
IGFBP5	-1.08965	8.38371	16.1955	5.71284e-05	0.00530958
SLC6A6	-0.664761	5.10264	15.9809	6.39854e-05	0.0059121
BAMBI	0.573156	5.11772	15.9291	6.57583e-05	0.00604059
PADI2	-0.661396	3.31949	15.8615	6.81495e-05	0.00620899
MT-ND3	0.583021	13.0323	15.8552	6.83775e-05	0.00620899
MTATP6P1	0.64605	11.7344	15.811	6.99935e-05	0.00631941
ECE1	-0.54593	7.75564	15.7121	7.3752e-05	0.00662092
PRKX	0.943315	0.227394	15.6838	7.48639e-05	0.00665225
PLAT	-1.29387	-0.19119	15.6818	7.4943e-05	0.00665225
GPSM1	-0.569815	3.60756	15.6463	7.63638e-05	0.0067405
NXNL2	-1.9145	-0.43437	15.463	8.41378e-05	0.00738543
ECM1	0.747516	2.27752	15.3304	9.02546e-05	0.00787858
UGCG	-0.649203	5.06562	15.3132	9.10785e-05	0.00790682
TNC	-0.942224	5.71897	15.2914	9.21373e-05	0.00795502
SYT7	-0.563431	5.43485	15.2609	9.36373e-05	0.00804059
F8A1	0.763266	4.60399	15.2148	9.59509e-05	0.00819472
ACOX2	-0.918842	1.90759	15.1568	9.89388e-05	0.00840448
ALPK3	0.522564	3.34716	15.1221	0.000100774	0.00851464
ABAT	-0.73359	5.19261	15.1068	0.000101595	0.00852487
ARL4A	0.568659	2.92153	15.0998	0.000101975	0.00852487
UNC5B	-0.917315	4.23677	15.0892	0.000102546	0.00852748
COLCA1	1.15809	0.12362	14.9698	0.000109248	0.00903726
EGLN3	-0.498794	3.4935	14.8853	0.000114252	0.00940196
SLC6A11	0.885507	1.39788	14.7796	0.000120833	0.00989205
KMO	0.786781	2.89011	14.7221	0.000124579	0.0101462
HCAR1	0.527191	4.54432	14.7046	0.000125742	0.0101883
GPX2	0.920234	2.34214	14.685	0.000127053	0.0102421
RP11-481L19.2	2.39132	-0.762232	14.6114	0.000132114	0.0105959
DUSP5	-0.538828	4.577	14.5661	0.00013533	0.010799
MT-CO2	0.626198	15.0566	14.5306	0.000137898	0.0109487
MAPT	-0.64223	5.59515	14.5176	0.000138855	0.0109695
RP11-774O3.3	1.36858	1.03524	14.4782	0.000141793	0.0111459
AC006978.6	-0.722851	1.73659	14.435	0.000145078	0.0113477
INPP4B	-0.728287	3.83617	14.3954	0.000148167	0.0115322
CXADR	0.511279	4.36826	14.3346	0.000153023	0.0118518
SLC38A6	0.614886	2.49421	14.3105	0.000154996	0.0119461
PPM1J	-0.735397	2.93532	14.1015	0.000173209	0.013285
RP11-268J15.6	-1.05175	1.17607	14.0354	0.000179402	0.0136935
LA16c-380F5.3	2.18086	-1.82916	13.9963	0.00018317	0.0139139
GREB1L	0.606838	2.57662	13.854	0.000197579	0.0149366
AREG	-0.724946	1.65226	13.7882	0.000204614	0.0153948
NRP1	0.742981	1.07244	13.7696	0.000206659	0.0154749
AC093627.9	0.885739	0.244344	13.7508	0.00020873	0.0155563
LINC02518	1.54683	-0.512864	13.7311	0.000210935	0.0156468
PPM1K-DT	-1.65389	-1.02087	13.7125	0.000213037	0.0157289
RP11-700H6.1	1.1603	0.232636	13.7035	0.000214052	0.0157303
SLC44A2	0.495875	8.7297	13.6008	0.000226094	0.0165383
RN7SL689P	-2.00023	-1.97947	13.5716	0.00022963	0.0167196
TBX10	1.36015	1.1708	13.4925	0.000239513	0.0173592
TAS1R3	0.514158	3.90799	13.4756	0.000241683	0.0174365
FOSL2	-0.669698	6.26255	13.4558	0.000244247	0.0175414
PRAG1	-0.718769	3.67627	13.3899	0.000252987	0.0180869
ADI1	0.56263	5.68665	13.3596	0.000257103	0.0182983
ZNF516	-0.675744	4.00791	13.2383	0.000274284	0.0194336
RP11-355O1.11	1.0109	0.161569	13.1666	0.000284977	0.0200925
NPIPA1	0.814055	3.45748	13.1473	0.000287931	0.0200925
AKAP8L	-0.438283	6.14114	13.1435	0.000288522	0.0200925
ZNF337	-0.599482	2.77528	13.1425	0.000288671	0.0200925
CASP9	0.548132	3.12976	13.1252	0.000291348	0.0201899
CNFN	0.665995	3.29816	13.1122	0.000293383	0.0202422
AP001062.7	0.805599	3.46776	13.0944	0.000296177	0.0203461
PRRT4	0.68721	1.6201	13.0194	0.000308283	0.021086
VASN	0.535967	3.94209	12.9691	0.000316678	0.021536
SIAH2	-0.4956	7.8503	12.9551	0.000319046	0.021536
IER3-AS1	0.74298	1.67359	12.9516	0.000319651	0.021536
ZNF350-AS1	1.83764	-1.82708	12.9477	0.000320314	0.021536
GABRD	-1.16728	0.0331601	12.9293	0.00032347	0.0216531
C9orf152	0.429421	6.40742	12.9217	0.000324797	0.0216531
FAM3D-AS1	-1.70158	-0.643125	12.7933	0.000347855	0.0230929
IFITM10	-0.877445	1.36065	12.7609	0.000353948	0.0233991
TNXB	-1.33385	0.183198	12.7376	0.000358374	0.0234275
DISP3	-1.24476	0.269437	12.7362	0.000358649	0.0234275
LY6G5C	0.943755	1.47279	12.7353	0.000358827	0.0234275
CTBS	-0.564417	3.76878	12.7109	0.000363523	0.0236365
RAMP1	-1.59277	-0.977168	12.6897	0.000367675	0.0238085
ARSJ	-0.910244	3.60643	12.6745	0.000370679	0.0239049
FGFR4	0.712241	6.58942	12.6669	0.000372189	0.0239049
CSRP1	0.560238	8.34108	12.5839	0.000389084	0.0248888
UMODL1	0.673284	2.74331	12.5152	0.000403653	0.0257166
ZP3	-0.827318	1.79211	12.4997	0.000407023	0.0258271
CCND1	-0.430741	8.54166	12.3419	0.000442913	0.0279921
JTB	0.814378	3.17309	12.2598	0.000462823	0.0291339
ALDH4A1	0.511836	5.00793	12.2354	0.000468925	0.0292885
ALOXE3P1	0.925849	0.522437	12.2351	0.000468987	0.0292885
ENSG00000277196	0.750317	6.02448	12.1688	0.000485949	0.0302283
CTC-429P9.3	0.895682	0.885516	12.1512	0.000490572	0.0303962
VIPR1	0.471944	5.31154	12.0835	0.000508692	0.031277
RAB37	-1.37503	-0.508738	12.0785	0.000510062	0.031277
KRT17	0.870331	1.28735	12.0761	0.000510725	0.031277
RP11-323N12.6	1.70444	-1.23384	12.0178	0.000526951	0.0321461
NXPH3	-0.919176	0.640826	11.9929	0.000534029	0.0324526
MKNK2	-0.454653	10.3103	11.9777	0.000538397	0.0325646
CYP4V2	0.689434	1.84624	11.9722	0.000539995	0.0325646
CLK3	-0.415748	6.17713	11.9535	0.000545459	0.032769
MTND4P12	0.570961	6.35887	11.9451	0.000547914	0.0327918
SLC16A1-AS1	2.06178	-1.98831	11.9241	0.000554114	0.0330377
PI3	0.987283	1.94347	11.7661	0.000603208	0.0358297
NOP53	-0.419302	6.89916	11.718	0.000618996	0.0364638
OLFM2	-0.960719	0.081963	11.7175	0.000619141	0.0364638
LDOC1	0.499711	6.05406	11.7125	0.000620808	0.0364638
MTND4P24	1.4485	-1.1877	11.6903	0.000628258	0.036701
BHLHA15	-0.441272	4.09244	11.6867	0.000629492	0.036701
VEGFA	-0.524918	6.63384	11.6689	0.000635544	0.0369176
MTCO3P12	0.496787	5.0752	11.6337	0.000647686	0.037391
RP11-388C12.1	1.63245	-1.00797	11.6315	0.000648427	0.037391
S100A11	0.641519	9.92149	11.6166	0.000653674	0.0375565
LENG8	-0.466435	5.05701	11.5903	0.000662964	0.037905
MTCO1P40	0.682282	2.71076	11.5859	0.000664537	0.037905
RP11-888D10.4	-1.11163	0.358145	11.5209	0.000688169	0.0390448
CDSN	0.775475	2.0404	11.5174	0.000689462	0.0390448
MTND2P28	0.493436	8.39287	11.4557	0.000712746	0.0402192
CTD-3247F14.2	-1.54708	-0.559567	11.4391	0.000719127	0.0404349
GUCY1A2	1.01237	1.50416	11.4302	0.0007226	0.0404861
ITPK1	-0.460558	6.32876	11.4196	0.000726751	0.0404863
KCTD7	-0.731569	1.5349	11.4171	0.000727729	0.0404863
ZNF132-DT	2.49633	-2.03604	11.3668	0.000747684	0.0414506
SMARCA1	-0.585112	3.58235	11.3106	0.000770664	0.0425751
PART1	0.563668	3.1536	11.2677	0.000788687	0.043419
MTND1P23	0.893941	3.26441	11.232	0.000803981	0.0440254
CEP135	-0.611652	1.98494	11.229	0.000805275	0.0440254
CABYR	-0.466756	3.42489	11.2105	0.00081338	0.0443152
CC2D2A	0.694157	1.31341	11.1939	0.000820659	0.0445581
NDST3	1.49669	-1.34514	11.1752	0.000828961	0.0448548
SERPINB2	0.590864	1.90685	11.1539	0.000838551	0.0449215
RUFY3	-0.523721	2.31591	11.1516	0.000839583	0.0449215
IZUMO4	0.580266	2.08491	11.1493	0.000840626	0.0449215
OSBPL5	-0.444589	5.73548	11.1456	0.000842313	0.0449215
BMI1	0.512127	2.5395	11.141	0.000844411	0.0449215
S100A16	0.519003	9.45639	11.0648	0.000879831	0.0466487
ARHGAP4	-0.641672	1.20322	11.0316	0.000895732	0.0472364
FAM155B	0.527178	2.52475	11.0292	0.000896894	0.0472364
MRPL20-DT	0.643353	3.32216	11.0225	0.000900125	0.0472491
LYPD1	-1.35458	-0.794363	10.9965	0.000912844	0.0477581
FAM86HP	-0.768196	0.464936	10.9566	0.000932717	0.0485296
RETREG1	0.609335	1.74503	10.9546	0.000933734	0.0485296
RP11-4C20.4	-3.00911	-2.27788	10.9033	0.000959939	0.049728
AKNA	-0.599473	2.37742	10.847	0.00098955	0.0510944
ALDOC	-0.429138	4.79684	10.8198	0.0010042	0.051682
MAP1LC3B2	-1.90376	-1.62096	10.7853	0.00102312	0.0523176
CTD-2587H24.14	-1.57212	-1.82416	10.7852	0.00102317	0.0523176
LA16c-312E8.4	1.03754	-0.150367	10.7757	0.00102842	0.0524163
SARDH	-0.66324	2.9525	10.7254	0.00105672	0.0536855
MYD88	0.402979	4.43198	10.703	0.00106961	0.0541661
NEK10	-1.83904	-1.04413	10.6963	0.00107348	0.0541883
COX6A1P2	0.767857	2.62322	10.6867	0.00107907	0.0542969
HLA-DQA2	0.655279	2.1033	10.6725	0.00108742	0.0545437
PIK3CD	-0.909906	-0.0647441	10.62	0.00111871	0.0558941
CBLN3	-0.530311	2.49384	10.6155	0.00112142	0.0558941
KCNK2	-0.874416	2.05274	10.5639	0.00115319	0.0572971
TMEM158	1.82331	-0.574626	10.5472	0.00116366	0.0575664
PLEKHN1	0.48369	2.54765	10.5436	0.0011659	0.0575664
NUMBL	-0.469672	4.60008	10.5252	0.00117756	0.057766
LAD1	0.656949	3.58598	10.5217	0.00117983	0.057766
AC000068.5	1.20306	-0.490644	10.52	0.00118091	0.057766
RP11-379F4.4	1.84486	-1.3821	10.5132	0.00118524	0.0577988
TMEM44-AS1	0.83603	1.62617	10.4895	0.00120055	0.0583652
ZNF37BP	-0.525382	2.58643	10.4807	0.00120631	0.0584652
NR2F1	0.665145	1.94442	10.4675	0.0012149	0.0585793
LINC00536	-1.13168	0.0168642	10.4627	0.00121811	0.0585793
A2M	-1.14317	3.95673	10.4601	0.00121979	0.0585793
GPR160	0.398614	7.50035	10.4111	0.00125263	0.0599746
C3orf18	-0.863165	1.35754	10.4018	0.0012589	0.0600926
ATP2A3	0.462966	6.2873	10.3916	0.00126593	0.0601889
RP11-262A16.1	0.783385	1.57715	10.3878	0.00126854	0.0601889
ITGAL	-0.974019	0.95931	10.3563	0.00129031	0.0610386
EPHB3	-0.5293	6.73237	10.3376	0.0013035	0.0614688
ANXA1	0.541927	2.68548	10.3324	0.00130719	0.0614688
CYP1A2	1.45884	0.669724	10.3075	0.00132491	0.0621175
RP11-491F9.1	1.75943	-2.08354	10.2859	0.00134053	0.0626012
ETNK2	-0.396698	6.2796	10.2805	0.00134444	0.0626012
DGUOK-AS1	0.965303	1.15487	10.2768	0.00134712	0.0626012
PANX2	-0.452337	3.29117	10.2609	0.00135879	0.0627972
RAET1E	-1.32874	-0.853474	10.2602	0.00135928	0.0627972
RTN4RL1	-0.443986	5.78445	10.2385	0.00137538	0.0633559
EMID1	-0.804635	2.11241	10.208	0.00139836	0.0642272
RPL15P3	0.748239	1.27763	10.1952	0.00140804	0.0644841
ACSF2	-0.446526	5.58186	10.1467	0.00144557	0.0652047
FRMPD3	-0.485023	3.73051	10.146	0.00144618	0.0652047
LINC01089	0.781877	2.22233	10.1443	0.00144752	0.0652047
LINC01278	0.476612	5.36368	10.1439	0.0014478	0.0652047
FOXP1	0.513817	4.69497	10.1435	0.00144808	0.0652047
KIFC1	-0.412403	5.51668	10.1398	0.00145105	0.0652047
RP11-150O12.3	-1.1323	-0.250712	10.1377	0.00145266	0.0652047
CUEDC1	-0.471129	6.46625	10.0979	0.00148438	0.0663281
HSPG2	-0.460955	4.9338	10.0943	0.0014873	0.0663281
C4A	-1.74686	1.11746	10.0865	0.00149358	0.0663281
MBOAT1	-0.705691	1.57025	10.0819	0.00149734	0.0663281
FN1	-1.02792	4.23914	10.0802	0.00149868	0.0663281
FKBP11	0.553869	2.87549	10.0677	0.00150889	0.0665935
CPVL	0.569336	2.53275	10.049	0.00152427	0.0670848
SLC30A1	-0.640513	4.23511	10.0365	0.00153469	0.0673556
NGEF	-0.817145	0.798829	10.0195	0.00154889	0.0677907
SH3BGRL3	0.563912	8.14996	9.99572	0.00156904	0.0684832
PERP	0.395567	7.44536	9.97924	0.00158315	0.0689085
WNK2	-0.509595	5.00273	9.92977	0.00162627	0.0705906
H2AC6	0.598424	3.15178	9.85806	0.0016909	0.073195
BHLHE40	-0.599589	8.92025	9.85052	0.00169784	0.0732945
ITPKC	-0.432584	4.81394	9.84159	0.0017061	0.0734506
CHI3L2	-1.28002	0.247915	9.83395	0.0017132	0.0735559
RP11-66B24.7	-1.24764	-1.40167	9.79952	0.00174558	0.074573
B4GALNT4	-0.415452	4.65566	9.79872	0.00174633	0.074573
MAST1	-0.610256	2.09153	9.78267	0.00176165	0.0750243
KRT23	0.397195	7.2339	9.77477	0.00176923	0.0751448
PPFIBP1	0.49959	2.85253	9.76744	0.00177629	0.0752425
AP001347.6	1.10494	-0.994409	9.75033	0.0017929	0.0757429
TECRP1	1.0752	1.47118	9.73864	0.00180434	0.0757532
SH3TC2	1.19875	-0.509732	9.73796	0.00180501	0.0757532
ALDOA	-0.658275	8.285	9.7354	0.00180753	0.0757532
GUCD1	-0.405643	6.49443	9.70817	0.00183451	0.0766805
ADAM11	-1.89473	-1.13993	9.68925	0.0018535	0.0772697
SHC2	-0.673005	1.89143	9.6458	0.00189785	0.0787886
RTN1	-0.616574	2.45224	9.64381	0.0018999	0.0787886
CTNND2	1.30045	-0.828994	9.6388	0.0019051	0.0787972
LPAR6	0.586212	1.92868	9.63089	0.00191332	0.0789307
PRKD1	0.88388	0.38108	9.61667	0.00192819	0.079337
MYBPC1	-0.556109	2.28914	9.58459	0.00196217	0.0805255
AC137932.5	-0.932669	-0.435922	9.57679	0.00197053	0.0806589
NANOS1	0.4739	4.90681	9.55184	0.00199749	0.0815512
CCNP	-0.770619	0.76958	9.54517	0.00200476	0.081559
ENO2	-0.403433	5.28193	9.53854	0.00201202	0.081559
EIF4B	-0.424523	7.88153	9.53749	0.00201317	0.081559
OPRL1	-0.538747	1.93272	9.52446	0.00202752	0.0819303
SRARP	0.521277	4.96151	9.5096	0.002044	0.0823856
MT-CO1	0.406386	15.2554	9.48189	0.0020751	0.0834264
SNHG5	-0.979478	-0.714903	9.4757	0.00208211	0.0834959
CTIF	-0.441965	5.11546	9.46544	0.00209379	0.0835485
ESR1	-0.509044	5.34516	9.46526	0.002094	0.0835485
LA16c-380H5.5	0.77809	0.987261	9.45176	0.00210947	0.0839536
GAS7	-0.831264	0.407168	9.44016	0.00212284	0.0842737
GDPD3	0.816073	2.01177	9.43447	0.00212945	0.0843239
SEMA6B	-0.777673	1.00785	9.40224	0.0021672	0.0856045
DENND3	-0.450661	3.6742	9.39041	0.00218123	0.0859437
ZNF333	-0.521764	2.13854	9.37408	0.00220076	0.0862272
ATP8A1	0.544158	2.22946	9.36985	0.00220584	0.0862272
AC009961.3	1.08566	-0.240177	9.36837	0.00220762	0.0862272
MBNL3	0.508741	2.56507	9.36618	0.00221026	0.0862272
CILP2	-0.576274	1.75238	9.33195	0.00225192	0.0874367
PCCA-DT	0.64093	4.67649	9.33162	0.00225233	0.0874367
DHRS2	-0.615034	2.14666	9.32489	0.00226062	0.0875434
SLC16A1	0.541643	3.23847	9.31927	0.00226757	0.087598
PTPRN2	0.941878	0.590298	9.31368	0.0022745	0.0876513
CP	-1.89192	-0.868252	9.2955	0.00229717	0.0883099
PRR18	-1.36482	-1.16633	9.28873	0.00230568	0.0884215
TCTA	0.413291	5.71587	9.27209	0.00232673	0.0888885
ELP4	0.488342	4.0289	9.27021	0.0023291	0.0888885
GTF2IRD2	1.23823	-0.665499	9.26392	0.00233713	0.0888985
ITGA6	-0.664717	5.27083	9.2568	0.00234622	0.0888985
RP11-147L13.13	1.02443	2.54661	9.25679	0.00234624	0.0888985
AGR3	0.582741	5.82448	9.23529	0.00237395	0.0897329
TRIM29	0.476233	4.26284	9.21695	0.00239785	0.0904201
GFUS	0.572258	6.48118	9.21011	0.00240682	0.0905309
UBE2E3	0.473078	4.76449	9.19717	0.00242389	0.0905309
DUSP14	0.534528	3.499	9.19504	0.00242672	0.0905309
VWF	-1.32354	-1.38688	9.1943	0.0024277	0.0905309
MTCO2P12	0.643493	6.41363	9.19223	0.00243044	0.0905309
LGALS9	0.557824	2.88997	9.18868	0.00243517	0.0905309
DKK1	0.52087	4.39277	9.15838	0.00247581	0.0916693
LINC01133	0.953368	2.04882	9.15722	0.00247739	0.0916693
TRPM2-AS	0.629378	3.95115	9.14399	0.00249536	0.0921186
RABEP1	-0.503931	5.26517	9.12457	0.00252199	0.0928844
ASPH	-0.505756	9.04923	9.10885	0.00254376	0.0932712
CDKN1C	-0.833887	1.52206	9.10846	0.0025443	0.0932712
DUSP4	-0.359864	9.2747	9.08548	0.00257647	0.0942322
COL18A1	-0.398226	5.27996	9.06358	0.00260752	0.0951472
EEF1A1	-0.363776	11.1363	9.04954	0.00262761	0.095597
CAPNS1	0.541403	9.12493	9.04328	0.00263662	0.095597
SLC30A4	0.909442	1.0484	9.04233	0.00263799	0.095597
NOVA2	-0.96409	0.418912	9.03546	0.00264792	0.0957372
RBM20	-1.92968	-1.38183	9.02168	0.00266797	0.0962417
REEP1	0.425933	4.08813	8.99992	0.00269991	0.0971722
OLFM1	-0.509918	2.40854	8.97594	0.00273557	0.098232
TMEM269	-1.82389	-1.95908	8.96916	0.00274575	0.0983355
RP11-1082L8.3	1.93026	-2.0787	8.96224	0.00275617	0.0983355
RP1-232P20.1	0.92698	0.391675	8.95838	0.002762	0.0983355
RP11-5O17.1	0.829093	1.78874	8.95452	0.00276784	0.0983355
PTPRG-AS1	0.477627	2.20745	8.95337	0.00276957	0.0983355
CLGN	-0.510437	2.197	8.94603	0.00278073	0.0985087
CTD-2017D11.1	0.679692	1.58848	8.94197	0.00278692	0.0985087
COMT	0.651415	6.10062	8.91803	0.00282368	0.0994347
FBLN2	-1.38623	-0.405499	8.91482	0.00282866	0.0994347
PNCK	-1.63943	-1.52089	8.91266	0.002832	0.0994347
RNU6-813P	-1.92636	-1.68001	8.90007	0.0028516	0.0999009
DUBR	0.536934	3.19748	8.87085	0.0028976	0.101288
KRBOX4	0.507065	1.93688	8.83902	0.00294857	0.102842
ZNF687-AS1	1.13156	-0.326011	8.82406	0.00297285	0.102952
PCP4	1.69517	-1.81263	8.82194	0.0029763	0.102952
ELF3-AS1	0.639901	2.06459	8.82066	0.00297838	0.102952
TMEM171	1.74356	-2.25914	8.81952	0.00298025	0.102952
RP11-522B15.3	0.793028	1.66418	8.81705	0.00298429	0.102952
PAX8-AS1	1.38714	-0.747657	8.79763	0.00301623	0.103827
SEMA3G	-0.827387	0.400158	8.79049	0.00302805	0.104007
RP11-7O11.9	1.44326	-1.76168	8.76621	0.00306862	0.105172
AMIGO2	-0.376521	4.94133	8.7597	0.0030796	0.10532
HECTD2	0.615624	1.82456	8.746	0.00310281	0.105884
GNG5P2	1.28344	-1.49041	8.72506	0.00313865	0.106877
MXI1	-0.457993	4.56855	8.71273	0.00315996	0.107371
IL6R	-0.497899	2.57165	8.70153	0.00317943	0.107678
RRAGC	0.444579	3.04492	8.69615	0.00318883	0.107678
PECAM1	-1.58663	-1.47647	8.6958	0.00318944	0.107678
NAGK	0.489363	6.38647	8.68095	0.00321553	0.108327
UNC5B-AS1	-1.08271	0.081206	8.66853	0.00323752	0.108836
RP5-901A4.1	-1.26014	-1.34717	8.64743	0.00327523	0.10987
RPL13AP5	0.541904	3.84689	8.64055	0.00328763	0.110052
MYB	-0.636453	4.213	8.61999	0.00332494	0.111066
ARHGAP29-AS1	1.2464	-1.0158	8.6101	0.00334304	0.111269
FER1L4	-0.592191	2.50466	8.60853	0.00334592	0.111269
FAM184A	-0.947575	0.48009	8.60515	0.00335215	0.111269
CHRD	-0.863727	0.307202	8.59706	0.00336705	0.111529
BMP7	0.424185	7.14605	8.59019	0.00337979	0.111717
LINC00926	-1.621	-1.81548	8.58563	0.00338826	0.111763
NDRG1	-0.666237	7.86772	8.57287	0.00341209	0.112084
SFT2D2	0.803911	2.99856	8.57282	0.00341218	0.112084
PKIA	0.471112	3.42452	8.54343	0.00346773	0.112841
EML2	-0.405215	5.52853	8.5431	0.00346835	0.112841
LINC02747	-0.889849	1.17302	8.54306	0.00346843	0.112841
HOXB9	-0.672014	1.31289	8.54191	0.00347061	0.112841
ITGA7	-0.802312	0.0201973	8.53805	0.00347799	0.112841
UCA1	0.53831	1.88814	8.53801	0.00347806	0.112841
PCGF5	0.413768	4.5997	8.5232	0.00350648	0.11353
RBM15	-0.572416	2.60656	8.51119	0.0035297	0.114047
SPATS2L	0.508248	3.74465	8.50356	0.00354453	0.114293
IL6ST	-0.671115	7.06267	8.48608	0.00357874	0.115161
CHURC1	0.42253	3.89697	8.46894	0.00361261	0.115793
FMN1	-0.75988	3.82852	8.46873	0.00361303	0.115793
DGKA	0.414301	6.27851	8.46326	0.00362391	0.115907
BORCS7	0.617497	2.2331	8.45806	0.0036343	0.116004
H4C8	0.869147	1.84075	8.44467	0.00366116	0.116626
DNAI3	-1.50878	-0.784224	8.44099	0.00366856	0.116626
LOXL1-AS1	0.457019	3.2366	8.42854	0.00369377	0.117145
ZSWIM9	-0.434499	3.10734	8.42561	0.00369972	0.117145
EEF2	-0.33998	10.6049	8.41567	0.00372001	0.117552
IL32	0.694759	3.16615	8.4093	0.00373306	0.117675
KLK14	-1.31839	0.515683	8.40333	0.00374535	0.117675
TMPRSS4	0.446588	3.2974	8.40289	0.00374625	0.117675
SC5D	0.375479	7.32484	8.39464	0.0037633	0.117976
TEX261	0.414722	6.95126	8.3808	0.00379207	0.118643
CTD-2015H6.3	0.545172	4.23446	8.37622	0.00380162	0.118707
HEY1	-1.61839	-1.65647	8.37026	0.00381411	0.118862
NGFR	-1.30079	0.265559	8.361	0.0038336	0.118867
AHNAK2	-0.526814	3.03289	8.35966	0.00383641	0.118867
RPLP0P6	0.613617	3.01054	8.35946	0.00383684	0.118867
ZG16B	0.480788	5.90739	8.34893	0.00385915	0.118905
NDRG4	-0.464183	2.26708	8.34824	0.00386061	0.118905
RP11-230F18.5	-1.3069	-0.819074	8.34822	0.00386066	0.118905
C3orf14	0.452737	5.08847	8.33917	0.00387993	0.11896
SNHG9	0.770789	1.8897	8.33893	0.00388044	0.11896
DEGS1	0.470333	5.59462	8.33679	0.00388502	0.11896
SEMA3B	-0.527673	2.55678	8.33262	0.00389394	0.119002
C3orf70	0.60055	1.78602	8.32293	0.00391476	0.119408
PHLDB1	-0.586283	4.21153	8.30229	0.00395951	0.12054
LEPROT	0.406109	5.10893	8.2959	0.00397346	0.120732
RAB11FIP4	-0.41037	3.96157	8.29154	0.00398303	0.120791
TMEM138	0.54652	4.66762	8.28058	0.00400713	0.121289
EEF1A1P1	-1.13939	-0.406392	8.26909	0.00403258	0.121826
STC2	-0.485861	4.53142	8.25968	0.00405354	0.122225
PARD6G	0.973851	0.240808	8.24021	0.00409725	0.123308
METTL15P1	-1.51682	-1.94097	8.20937	0.00416746	0.125141
MTND5P11	0.478002	3.23413	8.20552	0.00417632	0.125141
HSPA5	-0.52732	9.44007	8.20054	0.0041878	0.125141
TP53I3	0.480546	2.86573	8.19965	0.00418986	0.125141
HPS1	0.405933	5.63295	8.18699	0.00421919	0.12578
AC009403.2	1.01861	-0.162643	8.17885	0.00423817	0.126108
HDAC11	-0.346961	5.46961	8.16772	0.00426426	0.126645
TSPEAR	1.17698	-0.00463845	8.15837	0.00428628	0.126888
DNASE1	-0.434609	3.74096	8.15486	0.0042946	0.126888
RP11-817O13.8	0.728177	1.20371	8.15082	0.00430416	0.126888
ACOT1	-0.550873	3.01476	8.15007	0.00430596	0.126888
ZSCAN12	-0.595296	1.10666	8.14727	0.00431259	0.126888
MCEE	0.710494	1.74317	8.12291	0.00437094	0.128322
SUGT1-DT	1.52682	-1.81689	8.11822	0.00438225	0.128322
MCU	0.390984	4.57873	8.11679	0.00438571	0.128322
RP13-270P17.3	0.771693	-0.0498773	8.10547	0.00441318	0.128888
KRT15	-0.35388	10.7001	8.09671	0.00443456	0.129125
CASP4	0.416749	4.15236	8.09545	0.00443765	0.129125
SNHG17	0.582548	2.95779	8.08346	0.0044671	0.129542
GIPR	-0.610219	1.30369	8.08219	0.00447024	0.129542
SERTAD4-AS1	1.86271	-1.70408	8.07962	0.00447659	0.129542
HDHD2	0.527745	3.70328	8.0403	0.0045748	0.132142
LINC00235	-0.841494	-0.351281	8.0345	0.00458946	0.132324
DGAT2	-0.536961	2.07235	7.99292	0.00469607	0.135151
ABHD4	0.468855	6.91609	7.98922	0.00470568	0.135181
AATK	-0.445384	3.4176	7.98232	0.00472363	0.135451
RP11-363E7.4	0.785341	1.43156	7.97093	0.00475345	0.136059
SLC25A13	0.376907	3.2817	7.96415	0.00477129	0.136322
AZIN2	-0.934719	0.443339	7.94591	0.00481963	0.137455
POLM	0.462734	4.70121	7.94096	0.00483283	0.137583
ADSS1	-0.40153	3.30787	7.93501	0.00484874	0.137788
SDR16C5	0.435891	4.31041	7.91369	0.00490621	0.139171
GTF2E1	-0.523796	4.63408	7.90302	0.00493524	0.139743
RP11-195F19.9	-0.678373	1.00198	7.87871	0.00500201	0.14138
NBPF8	-0.624118	1.95146	7.87325	0.00501715	0.141555
FAM171A2	-0.755903	0.8468	7.86988	0.00502651	0.141567
CTB-63M22.1	1.02016	1.06411	7.86465	0.00504106	0.141724
SLC35B3	0.456647	3.08988	7.83883	0.00511358	0.143507
RP11-527N22.1	-0.933186	-0.362434	7.8283	0.00514344	0.143955
ATP6V1G2	0.516198	2.53896	7.82679	0.00514776	0.143955
GAS6	-0.41374	4.14564	7.81967	0.00516807	0.144268
DCDC1	-1.06683	-0.772382	7.81106	0.00519274	0.144453
MT2A	0.633907	4.48523	7.81098	0.00519298	0.144453
NUF2	-0.367892	4.20719	7.78727	0.00526155	0.14588
RAB1C	1.25372	-1.58296	7.78686	0.00526277	0.14588
ADGRL1-AS1	-0.658562	0.436091	7.77276	0.005304	0.146766
EFCAB2	0.454663	3.0384	7.76642	0.00532264	0.146771
ATP13A5	0.655194	1.98533	7.76638	0.00532276	0.146771
SERPINB8	0.666633	1.80134	7.74361	0.00539029	0.148374
GSKIP	0.371462	4.22126	7.73967	0.00540208	0.14844
RP11-142A22.3	1.39085	-0.902649	7.73558	0.00541432	0.148445
LXN	0.512262	2.89	7.73111	0.00542773	0.148445
PTHLH	0.623419	3.80987	7.73021	0.00543045	0.148445
THTPA	-0.465702	1.6969	7.70222	0.00551531	0.150504
ID3	0.674322	5.01435	7.6942	0.00553985	0.150791
ZBED3	0.458021	3.53079	7.69256	0.0055449	0.150791
BRI3	0.519194	6.17072	7.68511	0.00556783	0.151154
MFSD11	0.383005	3.35086	7.68126	0.00557971	0.151217
C19orf44	-0.578691	2.83181	7.66974	0.00561544	0.151925
MIR3936HG	0.66903	1.17898	7.66322	0.00563579	0.152023
SOX15	0.482253	6.00886	7.65976	0.00564659	0.152023
SLC39A6	-0.53051	6.34575	7.65933	0.00564795	0.152023
PIGB	0.480608	2.7683	7.64601	0.0056898	0.152889
PGM2	0.459076	2.88026	7.63712	0.0057179	0.15325
CLN5	0.464436	3.72351	7.63564	0.00572261	0.15325
RP11-823E8.3	0.714759	0.118209	7.61579	0.00578595	0.154684
RP11-434E6.5	1.10127	-1.1864	7.61152	0.00579965	0.154788
C1QL1	0.599576	2.15978	7.59781	0.00584393	0.155331
CTD-3128G10.6	1.95746	-1.34867	7.59777	0.00584404	0.155331
CHRAC1	0.400453	5.30995	7.5961	0.00584948	0.155331
FAIM2	0.47808	2.8896	7.59254	0.00586103	0.155376
ASNS	-1.04783	-0.516057	7.57399	0.00592166	0.156687
BCL7B	0.439405	6.949	7.57036	0.00593359	0.156687
STX6	-0.382809	4.07999	7.56834	0.00594023	0.156687
WASHC3	0.461225	4.26742	7.55285	0.00599151	0.157776
SLC16A5	-0.429895	3.98837	7.5487	0.00600535	0.157836
SLC6A14	-1.85916	-1.61308	7.54618	0.00601374	0.157836
AC129492.6	0.90922	0.261254	7.53994	0.00603459	0.15812
COL9A2	0.392521	5.11857	7.53118	0.00606401	0.158224
MYEOV	-0.480945	2.67101	7.53112	0.00606423	0.158224
PAPLN	-0.618537	1.9285	7.52848	0.00607312	0.158224
HPX	1.51044	-1.20066	7.52493	0.00608509	0.158224
POU6F1	-1.03102	-0.297528	7.5216	0.00609635	0.158224
CFL2	0.356768	3.75264	7.52092	0.00609865	0.158224
RP11-438D8.6	1.26715	-0.478938	7.5164	0.00611398	0.158362
RP11-356O9.2	-0.700053	0.808866	7.49418	0.00618988	0.159958
PTGER3	-0.452262	2.48331	7.49082	0.00620144	0.159958
MFSD4B	0.439464	2.17755	7.48681	0.00621524	0.159958
HGH1	0.469067	5.73962	7.48619	0.00621741	0.159958
PDCD6IPP2	1.13671	-1.6544	7.48363	0.00622623	0.159958
FAM131B	-0.954796	-0.465024	7.46373	0.00629545	0.16136
EPM2AIP1	0.345156	4.84542	7.46005	0.00630832	0.16136
ZNF653	0.59684	2.61081	7.45906	0.0063118	0.16136
NRARP	-0.333828	5.2447	7.45625	0.00632165	0.16136
GJB3	1.23522	-1.82866	7.44505	0.00636112	0.161927
TNFRSF10B	-0.436593	4.6349	7.44414	0.00636435	0.161927
YIPF3	0.417883	7.69184	7.42105	0.00644651	0.163754
OTUB2	-0.379796	3.60407	7.40938	0.00648849	0.164555
IQUB	1.92754	-2.18668	7.4046	0.00650572	0.164598
RP11-386M24.6	1.91012	-1.84875	7.40314	0.006511	0.164598
CRKL	-0.400155	4.81287	7.39745	0.00653164	0.164856
PRUNE2	1.0922	0.0103916	7.39236	0.00655014	0.165059
SNTB2	0.380674	3.3678	7.38242	0.00658646	0.165562
RP4-633O19__A.1	-1.73921	-1.81223	7.38117	0.00659102	0.165562
KCNK1	1.00524	-0.846598	7.37113	0.00662794	0.166225
RP11-228B15.4	-1.59146	-1.03082	7.36525	0.00664964	0.166504
RP11-345P4.9	0.512247	3.33079	7.35933	0.00667156	0.166789
CSPP1	0.388382	2.77926	7.34509	0.00672461	0.167541
NPW	1.18758	-1.60813	7.34304	0.00673229	0.167541
WT1	-0.962938	2.4493	7.34273	0.00673345	0.167541
PDGFD	0.582306	2.59885	7.33871	0.00674852	0.167652
DTX4	-0.609587	3.8269	7.33059	0.0067791	0.168147
KIF12	-0.705209	0.842846	7.32547	0.00679841	0.168187
THRB-AS1	1.46918	-1.21283	7.32149	0.0068135	0.168187
FBXO4	0.50737	1.75914	7.31934	0.00682165	0.168187
DOCK11	1.21298	0.972027	7.31891	0.00682328	0.168187
STARD7-AS1	0.547045	1.56772	7.31074	0.00685436	0.168443
CRY2	-0.410645	4.26161	7.31058	0.00685499	0.168443
ANGPTL4	-0.591128	3.94089	7.30474	0.0068773	0.168603
CACNA1I	-0.424563	3.06613	7.30329	0.00688284	0.168603
NSUN7	-0.56143	1.85304	7.29756	0.00690485	0.168689
SYTL5	-1.63772	-0.978671	7.29392	0.00691882	0.168689
THRA	-0.354549	4.92831	7.29233	0.00692495	0.168689
GSTP1	0.565847	10.5894	7.29127	0.00692905	0.168689
NOS1AP	-0.989883	2.39684	7.28562	0.00695086	0.168959
NCDN	0.327077	6.00322	7.27638	0.00698674	0.169571
CH17-189H20.1	0.871368	-0.121887	7.25582	0.00706715	0.170965
RUSC1	0.412637	6.88327	7.25467	0.00707169	0.170965
PER1	-0.481611	4.55877	7.25341	0.00707665	0.170965
PSMD5	0.330228	5.70516	7.24666	0.00710329	0.171347
NUDT7	0.610532	0.694123	7.2326	0.00715913	0.172346
DOLK	0.341007	4.51699	7.23075	0.00716653	0.172346
SLC4A8	-0.621092	1.87378	7.22635	0.00718411	0.172506
RP4-813D12.3	0.990931	0.430306	7.19417	0.00731409	0.175215
CGNL1	-0.475707	4.74613	7.18885	0.0073358	0.175215
RP11-498P14.5	0.892661	-0.895455	7.18827	0.00733817	0.175215
AP001057.1	1.09244	-0.195115	7.18527	0.00735043	0.175215
PPP1R1B	-0.6428	4.23864	7.18388	0.00735615	0.175215
PAK3	1.44015	-0.634148	7.1821	0.00736347	0.175215
C4B	-0.938755	1.16819	7.16676	0.00742668	0.176454
LAMB2	-0.317062	7.36728	7.15824	0.00746202	0.176961
LINC01703	-0.800529	-0.0659254	7.15622	0.00747044	0.176961
VPS4A	0.546632	3.9542	7.15019	0.00749562	0.177292
APOLD1	-0.571914	1.80318	7.13569	0.00755644	0.178463
HGD	-0.421517	4.50055	7.12752	0.00759095	0.178892
SYP	0.711841	0.350753	7.12604	0.00759724	0.178892
MED13L	-0.943516	7.08481	7.11783	0.00763211	0.179193
APEX1	0.481556	7.44209	7.11769	0.0076327	0.179193
ALYREF	0.509236	5.97712	7.10483	0.00768765	0.180113
RXFP4	0.931362	-0.99197	7.10319	0.00769469	0.180113
CLDN1	0.450197	5.97779	7.09699	0.00772136	0.180223
LARGE1	-0.52203	4.78502	7.09586	0.00772622	0.180223
PPM1M	0.490609	2.58612	7.09414	0.00773363	0.180223
SIAH2-AS1	-0.695037	0.559188	7.08894	0.0077561	0.180481
TMEM94	0.782693	0.744481	7.08281	0.00778269	0.180789
SCAMP5	0.320961	5.90408	7.08061	0.00779223	0.180789
LBHD1	0.729147	-0.0588089	7.06988	0.00783905	0.181554
GAPDHP38	-0.912945	-0.644411	7.0678	0.00784818	0.181554
SNX22	0.992071	0.51372	7.05489	0.0079049	0.182599
MAGI1	-0.388445	5.00832	7.03797	0.00797993	0.18396
RP11-104F15.9	1.64721	-1.39465	7.03404	0.00799749	0.18396
KBTBD8	0.85862	0.301658	7.03375	0.00799877	0.18396
TMEM140	0.686282	0.217837	7.02177	0.00805247	0.184926
CYP20A1	0.463083	3.40814	7.01907	0.00806461	0.184936
CTDSP1	0.371357	7.54861	6.99715	0.00816397	0.186943
HSP90B1	-0.350288	9.19281	6.985	0.00821956	0.187944
TMEM86A	0.406637	4.2388	6.97272	0.00827615	0.188964
FKBP1A	0.438432	7.77292	6.97011	0.00828822	0.188967
H2BC9	0.619076	1.93487	6.96435	0.00831497	0.189303
IL27RA	-0.87755	-0.0801878	6.95901	0.00833982	0.189596
SLC49A4	0.340694	4.46902	6.95363	0.00836492	0.189893
H2BC8	0.477195	1.6819	6.94799	0.00839135	0.190018
RP4-794I6.4	0.841074	0.0520697	6.94306	0.00841451	0.190018
HERC6	-0.451357	2.36262	6.94304	0.00841461	0.190018
SBNO2	-0.344442	7.13441	6.94034	0.00842729	0.190018
SPINK8	0.632328	3.64938	6.93965	0.00843057	0.190018
GLRX2	0.484684	2.87467	6.9303	0.00847476	0.190743
TACR2	0.718533	0.678457	6.92407	0.00850433	0.191082
CPEB3	-0.526966	2.44398	6.92144	0.00851684	0.191082
ZNF467	0.331411	5.44872	6.91949	0.00852611	0.191082
KCTD19	-0.742313	-0.22873	6.90753	0.00858333	0.192092
UBE2D4	0.395788	4.84706	6.89859	0.00862636	0.192782
DRAIC	0.375313	3.96797	6.89312	0.00865281	0.193092
ARRDC1	0.480684	7.04967	6.89067	0.00866468	0.193092
ABHD3	0.430814	2.95401	6.88602	0.00868724	0.193322
MAST4	-0.554857	5.54502	6.87824	0.00872513	0.193892
OSGIN1	-0.416891	3.90968	6.86478	0.00879112	0.195084
TNFRSF18	-0.636072	1.86679	6.85634	0.00883274	0.19563
PPP1R26	-0.378776	5.12651	6.85477	0.0088405	0.19563
RP11-342K6.2	-1.29828	-0.957515	6.85128	0.0088578	0.195739
MGST1	0.419726	7.5191	6.83232	0.00895227	0.19755
VDAC1P6	-1.26307	-1.716	6.82469	0.0089906	0.198119
LMCD1	-0.532707	2.98415	6.82139	0.00900723	0.198209
UBL7-AS1	0.605264	1.60942	6.81546	0.00903719	0.198592
DLG4	-0.387193	3.07821	6.811	0.00905981	0.198812
TMEM178A	-1.47343	-1.44522	6.80566	0.00908691	0.198857
GUCY2EP	-1.224	-1.02082	6.80564	0.00908702	0.198857
GNB4	-0.603999	2.20928	6.79139	0.00915988	0.200174
CRIPT	0.350913	4.19565	6.78379	0.00919892	0.20075
TFF3	-0.715371	7.16848	6.76874	0.00927684	0.202171
BTN3A2	-0.443001	2.00734	6.75796	0.00933303	0.203039
TMEM61	-0.685211	0.843026	6.75498	0.00934863	0.203039
C17orf58	0.342945	3.22129	6.74895	0.00938027	0.203039
CHROMR	0.580596	1.07238	6.74877	0.00938126	0.203039
PIGP	0.517748	2.80047	6.74866	0.00938179	0.203039
NDUFAF4	0.554982	2.34	6.74639	0.00939377	0.203039
CXorf38	-0.361568	4.31791	6.74261	0.00941366	0.203191
NAAA	0.3833	3.18826	6.73623	0.0094474	0.203641
LRRC23	-0.444974	1.88293	6.72858	0.00948803	0.204238
NIPAL1	0.896188	-0.0358546	6.71732	0.00954809	0.205251
FNDC10	0.526786	5.24176	6.69889	0.00964729	0.207102
Z69720.3	1.24093	-1.22763	6.69505	0.00966809	0.207267
MUC5B	-1.41355	2.25412	6.69215	0.00968381	0.207323
VPS25	0.414437	6.17103	6.68654	0.00971437	0.207606
BLACAT1	-2.10901	-1.0713	6.68283	0.0097346	0.207606
DBI	0.595893	9.01143	6.68249	0.00973645	0.207606
MVK	0.49941	5.78234	6.67558	0.00977429	0.208081
C17orf107	-0.483778	2.73261	6.67361	0.00978507	0.208081
PXDN	-0.619258	5.97361	6.6695	0.00980765	0.208207
INCA1	1.43367	-1.04281	6.66774	0.00981733	0.208207
SFN	0.470392	6.90999	6.65458	0.00989011	0.209109
RAD51D	0.540799	1.06978	6.65392	0.00989379	0.209109
MT-TT	0.438622	3.50274	6.65288	0.00989958	0.209109
ATP1B1	-0.339963	7.24911	6.64371	0.00995063	0.209251
RP11-350J20.13	1.31371	-1.24832	6.64365	0.00995099	0.209251
CASKIN1	-0.479297	2.43238	6.64227	0.00995869	0.209251
COX20P1	0.878141	0.668857	6.64216	0.00995929	0.209251
YPEL3	0.553688	6.5673	6.63315	0.0100098	0.209876
CROT	0.66902	1.77202	6.63212	0.0100156	0.209876
RNASE4	0.729048	0.0946168	6.62729	0.0100428	0.210167
MINDY3	0.358203	5.68112	6.62273	0.0100685	0.210427
TBC1D30	0.369823	3.12438	6.61717	0.0101	0.21073
TMEM267	0.473929	1.86326	6.61547	0.0101097	0.21073
DBNDD2	-1.2023	-0.749654	6.61179	0.0101306	0.210887
POC1B	-0.408822	3.96668	6.60898	0.0101466	0.210942
RNF167	0.426726	7.12247	6.58636	0.0102763	0.213359
THBS1	-0.563927	6.00403	6.57593	0.0103367	0.21413
OBSCN	-0.575336	2.87585	6.57527	0.0103406	0.21413
RP6-65G23.3	0.407533	3.50027	6.56594	0.0103949	0.21482
AMFR	-0.322058	6.05498	6.563	0.0104121	0.21482
RP11-399J13.2	0.471143	2.89599	6.56131	0.010422	0.21482
GLYATL2	0.95577	1.65637	6.56023	0.0104283	0.21482
RP11-967K21.1	0.717839	-0.179772	6.55648	0.0104503	0.214993
CLCA2	0.540501	8.54809	6.54833	0.0104982	0.215637
FAM136A	0.376097	4.44028	6.54653	0.0105089	0.215637
SIGIRR	0.435203	5.30462	6.53453	0.01058	0.216815
CCDC144B	-1.46931	-1.18235	6.53096	0.0106013	0.216916
ARHGAP19	-0.421556	2.35776	6.52909	0.0106124	0.216916
ATP6AP1L	-0.565415	1.91242	6.5231	0.0106483	0.217367
CTC-471J1.2	1.67556	-1.69511	6.51648	0.0106879	0.21781
MAP6	0.425982	2.35319	6.51435	0.0107007	0.21781
CRABP1	-0.668038	2.96431	6.51209	0.0107143	0.21781
ZNF703	-0.492529	7.68001	6.50609	0.0107506	0.21781
RP11-755F10.1	1.49195	-1.21865	6.50595	0.0107514	0.21781
FEM1C	-0.333541	4.83107	6.50279	0.0107706	0.21781
RP11-421M1.9	1.18434	-1.15339	6.50132	0.0107794	0.21781
KCNK5	-1.09529	-1.17784	6.49917	0.0107925	0.21781
FRA10AC1	-0.35133	3.09601	6.49892	0.010794	0.21781
GIGYF1	-0.339187	5.42368	6.49175	0.0108376	0.218095
UNC79	1.02271	-0.410762	6.48643	0.0108701	0.218095
RP11-680E19.2	2.20257	-2.07379	6.48607	0.0108723	0.218095
RP11-327P2.5	0.634805	1.05878	6.48369	0.0108869	0.218095
VTCN1	-0.462845	4.18479	6.48268	0.010893	0.218095
MELTF-AS1	0.636113	2.30261	6.4811	0.0109028	0.218095
PAFAH1B3	0.635024	6.33778	6.48077	0.0109048	0.218095
TNFRSF14-AS1	-0.665194	0.903079	6.47151	0.0109617	0.218514
EPHA4	-0.506654	2.75645	6.46911	0.0109766	0.218514
MAP2K1	-0.386981	4.58714	6.46787	0.0109842	0.218514
BEX5	0.713702	3.0858	6.46645	0.010993	0.218514
TRAM1L1	0.509576	1.66577	6.46441	0.0110056	0.218514
CTD-3035D6.3	1.3884	-1.7632	6.46381	0.0110093	0.218514
CREB3L1	0.326203	8.54357	6.46088	0.0110275	0.218514
SLC52A1	0.930764	-1.20849	6.45946	0.0110363	0.218514
IER3	-0.325818	6.95743	6.45408	0.0110698	0.218902
C2orf76	0.470149	3.29613	6.44174	0.011147	0.220153
AP5Z1	0.317159	4.03285	6.43473	0.011191	0.220541
GJB5	0.492875	2.22804	6.43417	0.0111946	0.220541
RP4-657D16.3	1.16726	-1.65669	6.42842	0.0112308	0.220936
TNK1	0.316781	5.0611	6.42657	0.0112426	0.220936
SHISA2	0.665591	1.40186	6.41979	0.0112856	0.221506
RP11-379F12.4	-0.412058	3.08773	6.41485	0.011317	0.221846
PCAT19	0.909896	-0.0804547	6.41065	0.0113438	0.222096
ACVR2A	0.414828	3.70946	6.39458	0.0114469	0.223432
ARHGEF2	-0.295946	6.45912	6.3945	0.0114475	0.223432
CCDC159	0.42871	3.38279	6.39342	0.0114544	0.223432
MIR99AHG	0.956199	0.764496	6.38875	0.0114846	0.223727
SERPINI1	0.789717	1.33831	6.38495	0.0115092	0.223727
FLNB	-0.494722	9.14066	6.38451	0.011512	0.223727
KIF2C	-0.382228	5.37643	6.3817	0.0115303	0.223733
TFRC	-0.527819	8.44568	6.37684	0.0115619	0.223733
GLB1L	-0.403764	3.33437	6.37582	0.0115686	0.223733
DOK3	0.49065	2.44302	6.37576	0.011569	0.223733
TOP2A	-0.356503	7.82523	6.37167	0.0115956	0.223974
RP4-676L2.1	1.19162	-1.28053	6.36747	0.0116231	0.224231
AGR2	0.407268	10.802	6.36205	0.0116587	0.224642
ZC3H6	-0.350134	2.93589	6.35695	0.0116922	0.225014
CREG1	0.324065	5.7524	6.35371	0.0117136	0.225152
RP3-412A9.16	1.13461	-1.74578	6.34931	0.0117427	0.225436
UNKL	-0.393307	4.09435	6.34345	0.0117816	0.225909
CRACDL	-0.362584	4.37284	6.33689	0.0118252	0.226206
EHBP1L1	-0.333773	5.12579	6.33681	0.0118257	0.226206
LPXN	-0.911271	0.363889	6.33205	0.0118575	0.226353
CACNA1G	-2.09451	-1.77211	6.32632	0.0118959	0.226353
RP11-158K1.3	0.668239	-0.170359	6.32485	0.0119058	0.226353
ALG3	0.442468	7.68258	6.32455	0.0119078	0.226353
CDC14A	-0.558682	6.57828	6.32332	0.0119161	0.226353
RBPMS-AS1	1.12708	-1.80325	6.32283	0.0119193	0.226353
HEMK1	-0.404188	2.72327	6.31786	0.0119528	0.226715
SEPTIN1	0.55924	1.50418	6.31057	0.012002	0.227377
PBX3	0.335119	4.55707	6.30453	0.012043	0.227879
OSMR	-0.645899	3.62038	6.30052	0.0120703	0.228123
CYTH2	0.366887	6.47603	6.28527	0.0121746	0.229818
TRIM16	0.485946	3.79907	6.28059	0.0122068	0.230027
RP11-412D9.4	-1.03169	-0.933264	6.27943	0.0122147	0.230027
PRR22	0.835706	-0.431742	6.27494	0.0122457	0.230063
RNF43	0.554406	3.78139	6.27494	0.0122457	0.230063
RP11-38L15.3	-0.606122	1.63657	6.27193	0.0122665	0.230179
CPLANE2	-0.591645	1.24337	6.26911	0.012286	0.230227
LINC01117	-0.468767	1.68125	6.26736	0.0122982	0.230227
UCHL3	0.716107	2.37216	6.25114	0.0124114	0.23207
SGCB	-0.353422	3.92672	6.24622	0.0124459	0.23244
UGT2B28	2.23506	-1.24694	6.243	0.0124685	0.232589
AKT1S1	0.398482	7.66538	6.23871	0.0124988	0.232765
LAMB2P1	-0.785958	0.100841	6.23736	0.0125083	0.232765
ALG13	0.350602	4.85718	6.23394	0.0125325	0.232765
SLC10A3	0.348761	5.09385	6.23331	0.0125369	0.232765
CNIH2	0.459435	5.80266	6.218	0.0126458	0.234511
SLC28A3	-2.57984	-0.530142	6.21187	0.0126897	0.234919
PPP1R7	0.316709	5.92113	6.21077	0.0126975	0.234919
NBPF20	0.574397	0.707964	6.20219	0.0127593	0.235785
CLPSL2	-1.59727	-0.913831	6.1971	0.012796	0.236031
RP11-540O11.1	0.775945	0.0222472	6.19621	0.0128024	0.236031
RALGPS2-AS1	-0.948129	-0.743326	6.19342	0.0128226	0.236127
PXMP2	0.803572	0.318041	6.18424	0.0128893	0.237079
TIMM10B	0.318243	5.16929	6.17716	0.012941	0.237754
FOXO3	-0.366095	6.0355	6.17473	0.0129588	0.237803
RASA3	-0.770749	0.343415	6.16376	0.0130394	0.238932
AP4S1	0.405809	4.12406	6.16225	0.0130505	0.238932
ENSA	0.341973	8.38539	6.1533	0.0131167	0.239493
SDCBP	0.33851	5.43607	6.15313	0.013118	0.239493
RPL24P8	1.00525	-0.436553	6.15196	0.0131267	0.239493
KIF16B	-0.447236	3.97569	6.14644	0.0131677	0.239596
AHCYL1	-0.340267	7.19539	6.14611	0.0131702	0.239596
RPL6P27	0.735556	0.235837	6.14508	0.0131778	0.239596
HAS3	-0.870098	-0.913374	6.13393	0.0132612	0.240835
PLB1	-1.29806	-1.04615	6.12874	0.0133001	0.241265
TPM4	0.344332	8.61286	6.12415	0.0133347	0.241616
BCL6	-0.488413	7.7397	6.12122	0.0133569	0.24174
LRIG1	-0.744979	8.20439	6.11433	0.013409	0.242405
TNS4	-0.563976	2.32518	6.10849	0.0134534	0.242405
RP11-513I15.6	0.545076	2.0862	6.10846	0.0134536	0.242405
FOXC1	0.340542	4.31275	6.10782	0.0134585	0.242405
APBB3	0.338582	3.15067	6.10627	0.0134703	0.242405
PSD2	-0.693532	0.0290955	6.10201	0.0135028	0.2426
PCBP1-AS1	0.350626	3.66911	6.10082	0.0135119	0.2426
PLEKHG6	-0.335344	3.15893	6.08826	0.0136083	0.244014
FKBP14	-0.354058	3.26092	6.08548	0.0136297	0.244014
LYPD3	0.368471	6.54997	6.08454	0.013637	0.244014
FHL2	-0.851198	0.261579	6.07923	0.0136781	0.244472
CDIP1	-0.32714	3.92407	6.07529	0.0137086	0.244533
SNX2	0.324397	4.31678	6.07168	0.0137367	0.244533
TRAF5	-0.376458	3.03559	6.07108	0.0137413	0.244533
RP11-356O9.1	1.13426	-0.0319158	6.06777	0.0137671	0.244533
ERG28	0.358272	6.74862	6.06763	0.0137681	0.244533
FAM81A	1.07322	-0.957713	6.06627	0.0137788	0.244533
PDIA4	-0.303213	7.3339	6.06485	0.0137898	0.244533
SYT12	-0.549301	4.09687	6.05591	0.0138598	0.245499
CPM	-0.964654	-0.922467	6.05075	0.0139004	0.245941
CHIC2	0.706464	0.576195	6.03333	0.0140383	0.248103
PHF21B	-0.634549	0.797106	6.01528	0.0141825	0.250373
AKR1B10	0.71813	0.83058	5.99527	0.0143443	0.252551
RP1-80N2.3	-0.695152	0.248919	5.99419	0.0143531	0.252551
TMEM60	0.447931	2.75206	5.9941	0.0143538	0.252551
ZNF250	-0.365306	2.97636	5.99101	0.014379	0.252711
LINC00997	-0.478197	2.52949	5.98516	0.0144267	0.253269
FAM181B	1.75205	-2.04839	5.98205	0.0144522	0.253434
SPEG	-0.416606	3.41105	5.97898	0.0144774	0.253595
CTB-147N14.6	0.9825	-1.24158	5.97522	0.0145083	0.253854
ARHGDIB	0.374414	7.40569	5.96973	0.0145535	0.254364
WNT4	-0.488296	3.97501	5.96622	0.0145825	0.254589
CLEC2D	0.683462	-0.140566	5.96191	0.0146182	0.254931
CCDC9	-0.320158	4.73072	5.95413	0.0146829	0.255161
FOSB	-0.358859	2.67558	5.9534	0.014689	0.255161
GUCA1B	-1.38892	-1.58851	5.95319	0.0146907	0.255161
ACO2	-0.300447	6.40887	5.95255	0.014696	0.255161
NEK8	0.397327	3.26373	5.93395	0.0148519	0.257586
MPDU1	0.385345	5.82952	5.93122	0.0148749	0.257701
SLCO3A1	0.357676	3.35855	5.92393	0.0149366	0.258487
PSMA6P1	1.37318	-1.35597	5.92097	0.0149618	0.258639
FBXO36	-0.374039	3.53088	5.90581	0.015091	0.26052
CXCL12	-1.63591	-1.57571	5.90226	0.0151215	0.26052
ABCA2	-0.487993	7.2606	5.9	0.0151409	0.26052
NFIL3	-0.317936	3.90017	5.89822	0.0151562	0.26052
DMKN	0.46958	6.42003	5.89625	0.0151732	0.26052
CFAP126	1.23907	-0.687895	5.89109	0.0152177	0.26052
ENTPD8	-0.547081	3.43784	5.88972	0.0152295	0.26052
APLF	-0.613859	0.53992	5.88953	0.0152312	0.26052
ZNF561-AS1	0.394913	2.96896	5.88948	0.0152316	0.26052
EPB41L4A	0.34029	5.13744	5.88903	0.0152355	0.26052
AC091633.3	1.9514	-2.14934	5.88649	0.0152575	0.260615
H3P6	0.422906	4.63266	5.88053	0.0153092	0.261216
TNFRSF19	0.41614	2.72423	5.87061	0.0153957	0.262408
MAFF	-0.470533	2.959	5.86036	0.0154856	0.263213
NRGN	0.459276	5.60076	5.85943	0.0154938	0.263213
FAAH	0.517701	4.6094	5.85936	0.0154944	0.263213
RP11-734K21.5	0.495417	1.53736	5.85764	0.0155096	0.263213
LGALS9C	0.535244	1.08623	5.85441	0.0155381	0.263414
RP11-346M10.3	-1.39336	-2.18989	5.85128	0.0155657	0.263589
DHX58	-0.501372	1.96817	5.84855	0.0155899	0.263589
MYL12B	0.37888	8.81672	5.84744	0.0155997	0.263589
SHC1	-0.327706	7.62033	5.8457	0.0156152	0.263589
PMF1	0.589263	5.01802	5.83976	0.0156679	0.264198
CDV3	-0.321196	6.77603	5.83315	0.015727	0.26491
MFSD1	0.35138	4.44619	5.82688	0.0157831	0.265573
TBC1D19	0.496247	1.58711	5.82468	0.0158028	0.265622
ATP6V0E1	0.427492	7.31883	5.82015	0.0158436	0.265954
ISCA1	0.322552	4.3905	5.81875	0.0158562	0.265954
STARD4	0.515636	2.74499	5.80885	0.0159457	0.267172
CARS2	0.348489	4.15085	5.80607	0.015971	0.267311
CPT1A	0.312255	6.9812	5.79756	0.0160484	0.268322
TLCD3B	-0.887823	-0.373671	5.79373	0.0160835	0.268349
RAB27A	0.412208	3.0378	5.7929	0.0160911	0.268349
MEA1	0.440963	6.99449	5.7896	0.0161213	0.268349
CLIC3	0.567906	6.89882	5.78811	0.0161349	0.268349
PRR13P5	0.697661	-0.119163	5.78811	0.0161349	0.268349
PPP1R21-DT	-0.843882	-0.993523	5.78611	0.0161532	0.268372
FA2H	0.323723	4.82463	5.78406	0.0161721	0.268403
ARID3A	-0.331956	2.85128	5.77992	0.0162103	0.268743
CTDSPL	0.326466	5.40569	5.77815	0.0162267	0.268743
RPSAP47	-0.758882	0.15141	5.77143	0.0162888	0.26949
IQCH-AS1	0.422383	2.04706	5.76855	0.0163155	0.269556
LPCAT3	0.343203	5.72767	5.76684	0.0163314	0.269556
CLU	0.339423	10.8918	5.76549	0.0163439	0.269556
TTYH2	-1.03396	-0.860893	5.76203	0.0163761	0.269586
TNFAIP2	-0.321057	5.56459	5.76163	0.0163799	0.269586
TNIP1	-0.321984	7.25653	5.75434	0.0164479	0.270173
HTATSF1P2	-0.748307	-0.507194	5.75282	0.0164622	0.270173
RP11-342K6.4	1.27595	-1.80871	5.75232	0.0164669	0.270173
TMPPE	0.743369	-0.12619	5.75048	0.0164842	0.270176
LYPD6B	0.524065	3.49774	5.74465	0.0165389	0.270726
CENPX	0.591523	6.89071	5.74327	0.016552	0.270726
MYBL1	-0.650077	3.15807	5.73221	0.0166565	0.272154
LEF1	0.483062	2.38016	5.72654	0.0167104	0.272613
JAGN1	0.389064	5.65073	5.72219	0.0167519	0.272613
SESN2	-0.322754	5.82368	5.72075	0.0167656	0.272613
COX20	0.455794	5.02867	5.7203	0.0167698	0.272613
ST20-AS1	0.380434	2.94774	5.71934	0.016779	0.272613
ZNF836	0.417673	1.8425	5.71839	0.0167881	0.272613
RHOBTB1	-0.568526	2.64116	5.71232	0.0168463	0.273103
VSIG10	0.299805	4.36469	5.71102	0.0168588	0.273103
SLC1A1	0.407984	3.03947	5.70729	0.0168946	0.273103
DPH3	0.340293	4.15753	5.70669	0.0169004	0.273103
ESCO2	0.336334	3.32072	5.70624	0.0169047	0.273103
RFFL	0.336442	3.18293	5.69987	0.0169662	0.273815
SWSAP1	0.437878	3.29033	5.69485	0.0170147	0.274041
PLP2	0.343429	8.20794	5.69484	0.0170148	0.274041
KRT7	0.371313	10.9037	5.68365	0.0171237	0.275492
ID1	0.655408	1.22115	5.682	0.0171398	0.275492
OLA1P1	0.939203	-1.10464	5.66098	0.0173465	0.278531
VN1R42P	-1.54007	-2.10821	5.65658	0.01739	0.278946
HDX	-0.397581	2.26756	5.65465	0.0174092	0.27897
ATP6V0E2	0.413705	7.87578	5.65012	0.0174542	0.279409
RP11-248J18.2	-1.05841	-1.29166	5.64746	0.0174807	0.27955
RP11-1055B8.1	1.21469	0.17985	5.64023	0.0175529	0.280268
LINC01116	0.416799	1.5652	5.63941	0.0175611	0.280268
NHLRC1	0.479813	2.00324	5.63391	0.0176163	0.28069
KLF13	-0.476608	3.92982	5.63323	0.0176231	0.28069
CTNS	0.42517	3.21374	5.62974	0.0176582	0.280967
TUBB4A	-0.511755	2.01033	5.62696	0.0176863	0.281131
OPHN1	-0.583931	3.0014	5.62037	0.0177529	0.281611
CCL28	0.386322	2.97397	5.61895	0.0177673	0.281611
ZDHHC16	0.301668	5.91414	5.61868	0.01777	0.281611
GP6-AS1	-2.08708	-2.05163	5.61274	0.0178304	0.282118
RPUSD4	-0.356161	3.03429	5.61117	0.0178463	0.282118
SYTL3	-0.588229	1.79533	5.61026	0.0178556	0.282118
DENND1C	-0.881424	0.873077	5.60794	0.0178793	0.282211
ELOVL5	-0.381416	6.89023	5.60421	0.0179174	0.282529
XAB2	-0.289523	5.93888	5.60054	0.017955	0.282665
LRFN1	-0.349319	3.8386	5.5991	0.0179697	0.282665
SLC25A51	0.464736	3.33077	5.59674	0.0179939	0.282665
RP4-781B1.5	1.35743	-1.86822	5.59639	0.0179975	0.282665
SYNPR-AS1	0.997055	-1.00088	5.5827	0.0181387	0.284319
AC007292.6	0.94665	-0.592963	5.58263	0.0181395	0.284319
CDK5RAP3	-0.851446	-0.547158	5.58096	0.0181568	0.284319
RP11-496H1.2	0.899026	0.271098	5.57291	0.0182404	0.285346
RP11-727A23.5	0.632026	2.15513	5.56447	0.0183286	0.286441
PPIAP31	0.935222	-0.720057	5.55574	0.0184202	0.287588
IMMP1L	0.558637	2.96349	5.55146	0.0184652	0.287803
SLC25A25-AS1	0.800795	0.0560417	5.55098	0.0184704	0.287803
ATPSCKMT	0.446621	2.3268	5.54001	0.0185865	0.289185
PSMG1	0.418605	4.13887	5.53822	0.0186055	0.289185
STAG3L5P	-1.11777	-1.32261	5.53742	0.018614	0.289185
DGCR11	1.31384	-1.74042	5.53138	0.0186784	0.289813
NOL4L	-0.356987	4.37795	5.52977	0.0186956	0.289813
IL17RE	0.274838	6.21647	5.52847	0.0187094	0.289813
EEF1DP1	0.821133	-0.635069	5.52631	0.0187325	0.289886
FLNA	-0.341281	9.77746	5.52113	0.0187881	0.290438
TAF1A-AS1	0.887561	-0.30446	5.51878	0.0188134	0.290438
HERC5	-1.00949	-1.10239	5.51786	0.0188233	0.290438
CCDC51	-0.473398	1.54289	5.51351	0.0188701	0.290876
ZNF780B	0.45441	2.27722	5.5011	0.0190045	0.292663
ARL4C	-0.567663	1.46962	5.49771	0.0190414	0.292945
PDZD7	-0.40636	1.71767	5.48689	0.0191596	0.294219
MT-ATP8	0.603791	9.69394	5.48672	0.0191615	0.294219
CTC-260E6.4	0.97672	1.1691	5.48152	0.0192185	0.294808
LL21NC02-1C16.1	0.854406	-0.422519	5.47813	0.0192558	0.295094
ARVCF	-0.312126	3.63544	5.47473	0.0192933	0.295382
LINC00641	-0.625502	2.25611	5.46594	0.0193906	0.296555
HSPA5P1	-0.849803	-0.827926	5.46319	0.0194212	0.296555
BISPR	0.346954	3.03393	5.45913	0.0194663	0.296555
UGDH	0.307822	4.94164	5.45882	0.0194698	0.296555
AOPEP	0.404753	3.77731	5.45814	0.0194774	0.296555
TRMT2B	0.307073	4.56186	5.45768	0.0194825	0.296555
RBFA	0.481892	1.69377	5.4533	0.0195314	0.297013
CKMT1B	1.15769	-0.738769	5.45014	0.0195668	0.297265
TMEM167B-DT	0.459816	2.70593	5.4464	0.0196087	0.297405
CLTB	0.585776	6.99205	5.44596	0.0196137	0.297405
KDM4B	-0.28117	6.30355	5.44078	0.0196719	0.297943
SPIRE2	0.316571	3.87169	5.43894	0.0196927	0.297943
SLC35D1	0.385037	2.9148	5.43778	0.0197057	0.297943
ZNF587	-0.308319	4.10563	5.43478	0.0197396	0.29817
IPP	-0.319855	3.05359	5.42968	0.0197973	0.298756
MFSD14A	-0.692405	1.31369	5.42407	0.0198611	0.299432
NAT1	-0.337275	3.08205	5.42161	0.0198891	0.299568
OR7E14P	0.532686	3.69126	5.4106	0.0200149	0.300356
TPRXL	0.989164	-1.21116	5.40839	0.0200402	0.300356
CDK2AP1	0.400724	8.64932	5.40757	0.0200496	0.300356
TUBBP5	0.390744	1.94836	5.407	0.0200561	0.300356
GABARAP	-0.622078	0.246609	5.40413	0.0200891	0.300356
SEMA4C	-0.46871	4.19071	5.40372	0.0200939	0.300356
CTSC	-0.314601	3.16132	5.40199	0.0201138	0.300356
CYCS	0.37958	5.70238	5.40148	0.0201196	0.300356
VDAC2P5	0.539154	0.670991	5.40125	0.0201223	0.300356
ACP3	0.563995	2.53125	5.40046	0.0201314	0.300356
PLPP5	0.280266	5.93377	5.39577	0.0201856	0.300695
PEX5	-0.345075	3.26804	5.3952	0.0201923	0.300695
H4C14	1.07766	-1.50388	5.39069	0.0202445	0.30119
RGS2	0.772656	0.533553	5.38234	0.0203415	0.302348
TMEM216	0.503122	3.72727	5.37698	0.0204042	0.302995
CORO1A	0.399332	3.38047	5.36922	0.0204951	0.303619
RPL24P4	0.484095	1.36312	5.36741	0.0205164	0.303619
SMIM4	0.544438	4.19576	5.36713	0.0205197	0.303619
DSCAM-AS1	1.24435	-1.4708	5.36664	0.0205255	0.303619
RTL8C	0.381571	6.9606	5.36521	0.0205423	0.303619
SMARCE1	0.498276	1.53826	5.35645	0.0206457	0.304862
PLPP1	0.419037	3.7547	5.34809	0.020745	0.306042
LINC01811	1.0332	-0.0860412	5.33764	0.0208697	0.307389
TICAM2	-1.49234	-1.14162	5.33718	0.0208752	0.307389
YAE1	0.412724	2.50017	5.32641	0.0210046	0.308727
VHL	0.391685	6.19904	5.32636	0.0210052	0.308727
C20orf144	0.949799	-0.907041	5.32027	0.0210787	0.309253
CDK18	-0.406816	2.77548	5.32016	0.0210801	0.309253
CRYBB2P1	0.519331	2.26341	5.31693	0.0211192	0.309254
SMIM33	-1.27241	-1.81745	5.31692	0.0211193	0.309254
SEPTIN9	-0.332965	9.6339	5.31381	0.0211571	0.309497
FUT4	0.924499	-0.852118	5.30962	0.0212079	0.309497
ARX	0.536683	1.45814	5.30725	0.0212369	0.309497
XYLT2	-0.366328	4.90509	5.30687	0.0212414	0.309497
ATP2A1	-0.761504	-0.388388	5.30652	0.0212458	0.309497
DDX54	-0.336749	5.97967	5.30589	0.0212535	0.309497
FTLP14	0.764	0.621164	5.28941	0.0214554	0.312014
ENDOD1	-0.545468	6.1859	5.28858	0.0214657	0.312014
ASIC3	-0.551747	1.88652	5.28578	0.0215002	0.312228
HSD3B7	0.363387	4.25784	5.28202	0.0215468	0.312336
TPTEP1	0.284761	4.89886	5.28198	0.0215472	0.312336
SAFB	-0.304454	5.52015	5.2762	0.0216189	0.313088
LINC00578	0.58606	2.52962	5.27424	0.0216433	0.313154
NHSL2	0.45064	3.61955	5.2706	0.0216886	0.313522
KCNRG	1.16092	-1.61297	5.26793	0.0217218	0.313534
ZNF165	-0.498012	2.02864	5.26735	0.0217291	0.313534
PTPN18	0.282971	6.49404	5.26498	0.0217587	0.313575
CABLES1	-0.52394	2.22078	5.26394	0.0217716	0.313575
KRT8P46	0.929768	-1.48719	5.26127	0.0218051	0.313771
POLG	-0.381974	5.46575	5.25719	0.0218562	0.314221
TMEM150C	0.385676	4.49018	5.24763	0.0219767	0.315424
SLIT3	-0.662295	2.29311	5.24738	0.0219799	0.315424
BPIFB1	0.389379	2.02873	5.23786	0.0221004	0.316866
ABHD11	0.368931	5.8741	5.234	0.0221495	0.317282
ANO7	0.706551	0.878704	5.22723	0.0222359	0.317626
RP11-712L6.5	0.838358	-0.219846	5.22619	0.0222492	0.317626
ARC	-0.571606	0.331172	5.22568	0.0222557	0.317626
ACE2	-1.44331	-1.15472	5.22523	0.0222616	0.317626
HCG4P3	-1.07304	-1.09653	5.22425	0.022274	0.317626
RP11-135F9.3	0.704122	1.64931	5.22062	0.0223206	0.317879
ST7-AS1	0.389628	2.17073	5.21945	0.0223356	0.317879
TM4SF1	0.304822	8.00962	5.21816	0.0223521	0.317879
HINT1	0.522234	7.19085	5.21196	0.022432	0.318151
RP13-726E6.5	0.510189	2.62709	5.21062	0.0224493	0.318151
CARD19	-0.605801	5.33042	5.20988	0.0224589	0.318151
VLDLR	-0.433342	4.25396	5.20984	0.0224594	0.318151
GOLGA2P10	-0.556822	2.21687	5.20887	0.0224719	0.318151
BAIAP2	0.300521	5.86687	5.20708	0.0224951	0.318193
ZFP36L2	-0.343246	5.83574	5.20452	0.0225283	0.318378
ADCY9	-0.441948	5.46479	5.19926	0.0225965	0.319056
TCEAL1	0.407808	3.95224	5.19531	0.0226479	0.319355
KCNJ11	-0.486929	2.88092	5.19454	0.022658	0.319355
SMDT1	0.572423	4.60926	5.19262	0.022683	0.319421
CTD-2270L9.4	0.561023	1.20363	5.18542	0.0227772	0.320425
NUP42	0.341775	2.88476	5.18408	0.0227948	0.320425
AKR1C1	-0.62065	4.13885	5.1813	0.0228313	0.320481
HACD4	0.406557	1.92507	5.1798	0.0228509	0.320481
PLCE1	-0.692253	2.22251	5.17914	0.0228596	0.320481
NELL2	0.712192	-0.269128	5.1715	0.0229604	0.321337
GNMT	0.45689	3.93763	5.17089	0.0229685	0.321337
KRT18P29	1.05453	-1.94825	5.1693	0.0229895	0.321337
RP11-983P16.4	-0.29594	3.56787	5.16835	0.0230021	0.321337
FLII	-0.393702	8.1107	5.16436	0.0230549	0.321592
NYNRIN	-0.53334	1.15931	5.1639	0.023061	0.321592
GRAMD1A	-0.293833	5.64669	5.15689	0.0231543	0.322609
EPS15L1	-0.269907	5.6483	5.15103	0.0232326	0.323141
ANKRD6	-0.576841	1.22619	5.14979	0.0232492	0.323141
MIF4GD-DT	-0.795834	-0.167267	5.14944	0.0232539	0.323141
SLX4IP	0.317007	2.95237	5.13169	0.0234928	0.326166
RP11-206F17.3	0.783973	-0.788116	5.12863	0.0235342	0.326166
CWF19L2	-0.335084	3.51506	5.12725	0.023553	0.326166
LPAR2	0.287067	5.19237	5.12574	0.0235735	0.326166
GRAMD1C	-0.591063	1.3108	5.12565	0.0235748	0.326166
RP11-423H2.3	1.14642	-0.146401	5.11848	0.0236724	0.326896
FTX	0.416623	2.96658	5.11612	0.0237045	0.326896
SNX27	0.409458	4.861	5.11571	0.0237102	0.326896
DONSON	0.36558	3.26396	5.1157	0.0237103	0.326896
IYD	0.45989	3.27702	5.1088	0.0238047	0.327741
MARK4	-0.271495	6.35334	5.10819	0.0238131	0.327741
TM7SF2	0.413974	7.99821	5.1038	0.0238735	0.327909
RAI2	-0.331451	4.66781	5.10373	0.0238744	0.327909
SRP9	0.305894	8.06585	5.1015	0.0239052	0.327909
TMEM223	0.380783	4.51398	5.10127	0.0239083	0.327909
MYO15B	-0.360352	2.7256	5.0994	0.0239342	0.327979
ADGRB2	-0.293781	6.95778	5.09748	0.0239606	0.328056
RP11-146F11.1	0.689218	0.432042	5.09472	0.0239987	0.328292
SLC15A3	0.835024	-0.841827	5.09324	0.0240193	0.328292
DNAJB11	-0.297946	5.28939	5.08943	0.0240721	0.328729
KLRK1-AS1	0.97874	-0.588434	5.08359	0.0241534	0.329101
PCBD1	0.418821	7.24315	5.08298	0.0241618	0.329101
ZNF286A	-0.367931	2.20275	5.08298	0.0241618	0.329101
ZFP3-DT	1.21981	-1.80264	5.07887	0.0242191	0.329597
EEF1AKMT1	0.38594	2.50602	5.07422	0.0242842	0.330198
FGFBP1	0.896531	-1.06858	5.07008	0.0243422	0.330695
FBLN1	-0.351475	7.38183	5.06712	0.0243838	0.330695
STX1A	0.362807	3.30969	5.06622	0.0243966	0.330695
SLC5A6	0.306757	5.51405	5.06499	0.0244139	0.330695
PCYT2	0.346287	6.59001	5.0628	0.0244447	0.330695
ZNF234	-0.41019	1.72482	5.06269	0.0244463	0.330695
RP11-475C16.1	0.561847	2.03433	5.0589	0.0244998	0.331135
RP11-399K21.14	0.599647	0.0620746	5.04507	0.0246961	0.333231
RP1-117B12.4	1.23742	-1.53412	5.045	0.024697	0.333231
JUN	-0.328619	7.16411	5.04031	0.0247641	0.333559
PDIA3	-0.272144	8.98713	5.03991	0.0247698	0.333559
WTIP	0.598244	1.4399	5.03887	0.0247847	0.333559
GNG13	0.902789	-0.312343	5.03391	0.0248557	0.33423
ADA	-0.789683	0.143811	5.02949	0.0249193	0.334327
ARL15	0.379873	2.65981	5.02918	0.0249237	0.334327
GLYATL1P4	1.01034	-1.68513	5.02899	0.0249264	0.334327
EXOSC10-AS1	0.878473	0.93589	5.0236	0.0250041	0.335084
SRSF6	0.368597	6.2203	5.02189	0.0250288	0.335132
FBXL22	0.409713	1.8801	5.02024	0.0250528	0.335168
ZNF552	-0.314972	4.99989	5.0137	0.0251476	0.335717
MGAT5B	1.26252	-1.39966	5.01205	0.0251715	0.335717
NXT2	0.308012	3.78366	5.0115	0.0251795	0.335717
U73166.2	-1.00139	-1.45694	5.00902	0.0252155	0.335717
SNTB1	-0.381772	3.81289	5.00899	0.0252161	0.335717
ZNF763	1.19341	-1.35536	5.00863	0.0252213	0.335717
SYNE4	0.548673	3.97806	5.0061	0.0252582	0.335842
PYGL	-0.348647	4.35798	5.00502	0.0252739	0.335842
RP11-422P24.12	0.901812	-0.510204	5.00362	0.0252944	0.335842
COMMD5	0.396788	4.51775	5.00042	0.0253412	0.33618
DCAF17	0.31058	3.3053	4.99182	0.0254674	0.337572
HCCS	0.34116	4.66088	4.99019	0.0254915	0.337607
FAM198B-AS1	0.355295	2.82379	4.98635	0.025548	0.337792
ZNF615	0.36712	3.2816	4.98634	0.0255482	0.337792
ZNF566-AS1	-0.61433	0.942724	4.9839	0.0255842	0.337985
CCDC162P	0.676893	0.466642	4.97685	0.0256888	0.339083
PHF7	-0.719701	0.264642	4.97175	0.0257646	0.339801
MYOM1	-0.925695	-0.752081	4.96204	0.0259096	0.341043
CTSE	1.97284	-2.27315	4.96183	0.0259128	0.341043
RASA4B	-0.936058	-0.582135	4.96111	0.0259236	0.341043
MLF2	0.342836	8.1792	4.95914	0.0259532	0.341148
CHSY1	-0.386854	4.13165	4.95198	0.0260608	0.342279
ZCCHC7	-0.314935	3.86338	4.95026	0.0260868	0.342335
SEMA7A	-0.785649	-0.970832	4.94843	0.0261143	0.342412
MPV17L	0.481137	4.33577	4.94522	0.0261629	0.342764
GPRC5B	0.376739	2.3928	4.93732	0.0262828	0.343742
RP3-465N24.6	1.14574	-1.06962	4.93699	0.0262878	0.343742
PDGFC	-0.478418	3.18608	4.93588	0.0263046	0.343742
ALPK1	-0.456495	3.34608	4.93457	0.0263246	0.343742
PPP4R3B-DT	-1.0253	-1.62039	4.93203	0.0263633	0.343784
LINC01376	-0.730483	-0.780229	4.92981	0.0263972	0.343784
RAB7B	0.68431	0.274386	4.92866	0.0264148	0.343784
NUDT15	0.298698	4.80139	4.9285	0.0264172	0.343784
CCR7	-0.665123	-0.12276	4.92724	0.0264366	0.343784
CWC27	-0.368994	3.96579	4.9249	0.0264723	0.343885
ATF3	-0.654659	3.21754	4.92389	0.0264878	0.343885
MSX2	-0.305739	5.66863	4.9209	0.0265336	0.344197
C12orf57	0.56158	5.59669	4.91725	0.0265898	0.344642
CNIH4	0.414129	4.83071	4.91431	0.026635	0.344811
LINC02348	-0.761573	0.163822	4.91357	0.0266465	0.344811
NMI	0.482089	1.34647	4.90942	0.0267106	0.345358
KLF10	-0.569889	5.93874	4.90771	0.0267371	0.345418
SIX1	-0.567566	0.456729	4.90488	0.0267809	0.345701
COMMD4	0.441698	4.20676	4.90109	0.0268397	0.346177
TRAP1	-0.262477	5.59305	4.8969	0.0269049	0.346199
RNFT1	0.468844	1.39878	4.89677	0.0269069	0.346199
NFU1	0.390138	4.72807	4.89641	0.0269127	0.346199
SLC25A36	-0.289235	6.19966	4.89536	0.026929	0.346199
UCKL1-AS1	0.83202	-0.682618	4.89044	0.0270059	0.346905
UBA6-AS1	0.393039	2.78709	4.88103	0.0271534	0.348436
TYSND1	0.373884	5.00147	4.87933	0.0271802	0.348436
CNKSR1	0.346623	5.15843	4.87863	0.0271912	0.348436
BMS1	-0.420209	5.55829	4.87716	0.0272143	0.348449
ZNF775	-0.508292	1.07532	4.87073	0.027316	0.349468
RGS5	-0.392557	2.46645	4.86325	0.0274347	0.350702
RAD51-AS1	0.736788	1.03053	4.8601	0.0274847	0.351058
RP11-1167A19.2	0.906766	-1.01193	4.85755	0.0275253	0.351293
ATF5	0.314693	5.1767	4.85021	0.0276427	0.352506
EMC10	0.389687	8.45148	4.83935	0.0278174	0.354279
NDUFC2	0.568675	4.21274	4.83878	0.0278266	0.354279
GJA5	-0.698137	-0.0652371	4.83189	0.0279379	0.355382
CCT6P1	0.707916	-0.700598	4.82955	0.0279759	0.355382
METTL14	-0.434388	3.91593	4.82772	0.0280056	0.355382
SLC45A3	0.302658	4.11635	4.82741	0.0280107	0.355382
SPIN3	0.30779	3.31647	4.82649	0.0280257	0.355382
PRKCA	0.373534	1.7796	4.81849	0.028156	0.356748
UNC13D	0.464362	2.58082	4.81179	0.0282656	0.35785
LGALS8-AS1	-0.858193	-0.876117	4.80825	0.0283238	0.358149
LIF	0.587661	0.195815	4.80619	0.0283577	0.358149
CREB3L4	0.296634	5.38016	4.80547	0.0283696	0.358149
UFC1	0.404565	5.19681	4.80174	0.0284311	0.358149
CARNS1	-0.612118	0.403636	4.80005	0.0284589	0.358149
RIMS3	-0.380957	3.5877	4.79994	0.0284607	0.358149
SLC16A13	0.365313	2.97768	4.79812	0.0284909	0.358149
LINC00933	1.14656	-1.61114	4.79798	0.0284931	0.358149
AHR	0.256778	7.65275	4.79797	0.0284932	0.358149
MAP3K7CL	-0.495467	0.394711	4.79566	0.0285315	0.358171
KNDC1	-0.416434	2.94377	4.79513	0.0285403	0.358171
RBM3	0.29503	6.56406	4.78876	0.028646	0.359029
MYADM	-0.274419	5.20662	4.78827	0.0286541	0.359029
GTPBP4	-0.383664	5.16672	4.78633	0.0286864	0.359149
PLEKHB1	0.338511	5.78273	4.78324	0.028738	0.359509
RPL10P16	0.754667	2.20065	4.77824	0.0288215	0.360269
RALYL	1.04932	-1.79525	4.77591	0.0288605	0.360304
SELENBP1	0.30963	7.42968	4.77479	0.0288793	0.360304
RP11-175B9.3	0.947821	0.0995255	4.77174	0.0289306	0.360304
FLNC	-1.09437	-1.7433	4.77077	0.028947	0.360304
ACAD10	-0.442998	3.46428	4.77051	0.0289512	0.360304
TRIM9	-1.1806	-0.337487	4.76992	0.0289611	0.360304
TPK1	0.610228	0.30463	4.76855	0.0289843	0.360308
NXPH4	0.440886	5.21051	4.76397	0.0290614	0.36071
NR2F1-AS1	0.770369	0.396868	4.76392	0.0290623	0.36071
RP11-517I3.2	0.840547	-0.831782	4.75905	0.0291446	0.361447
CRIP2	0.465814	10.3592	4.75335	0.0292413	0.362362
ARMT1	-0.279192	4.81188	4.74647	0.0293585	0.363075
RPL32P18	0.578452	1.91889	4.74613	0.0293643	0.363075
UBALD2	0.382146	7.61343	4.74593	0.0293677	0.363075
METTL7A	0.30532	4.71237	4.73732	0.0295151	0.364612
TMEM69	0.279708	5.22691	4.73509	0.0295534	0.3648
RP3-467N11.1	0.990236	-1.14803	4.73021	0.0296372	0.365549
CASP2	0.286367	5.72417	4.72614	0.0297075	0.365981
RP11-425D10.10	0.674269	-0.770684	4.7255	0.0297186	0.365981
CSAD	0.389714	2.17623	4.72245	0.0297714	0.366092
VIM	0.693112	0.653404	4.72171	0.0297841	0.366092
UBE2D3P1	1.03933	-1.81208	4.72096	0.0297971	0.366092
TSPAN10	0.459539	1.65635	4.7187	0.0298363	0.366248
RP11-523H20.3	0.523919	0.705139	4.71655	0.0298736	0.366248
PALMD	0.329358	3.91774	4.71622	0.0298794	0.366248
FRAS1	0.857166	-0.0782207	4.71212	0.0299507	0.366838
KHDRBS3	0.56045	0.360857	4.71045	0.0299798	0.36691
KIF14	-0.621164	2.44401	4.70554	0.0300655	0.367338
MICB	-0.318965	3.23687	4.7049	0.0300767	0.367338
EML3	0.30866	4.90473	4.70446	0.0300845	0.367338
HINT3	-0.283246	4.97465	4.6983	0.0301925	0.367664
NEURL1	-0.975098	1.58656	4.69807	0.0301965	0.367664
GAA	-0.318447	6.44758	4.69807	0.0301965	0.367664
AIF1L	-0.274627	5.58006	4.69763	0.0302043	0.367664
DRAM2	-0.27548	6.38355	4.69114	0.0303186	0.368081
UPK1A	0.54031	0.721744	4.68744	0.0303838	0.368081
MCM3AP	-0.458447	5.59197	4.6868	0.0303952	0.368081
OST4	0.416393	6.69055	4.68585	0.030412	0.368081
ALDH3B1	-0.491929	2.77502	4.68538	0.0304204	0.368081
FAM234B	0.331612	4.52889	4.68339	0.0304555	0.368081
ANXA2P2	0.358361	2.45236	4.68195	0.0304812	0.368081
HRC	1.09678	-0.820871	4.68085	0.0305007	0.368081
GTDC1	0.389191	3.02763	4.68084	0.0305009	0.368081
RPL23AP97	-1.43567	-2.0775	4.68076	0.0305023	0.368081
P4HA1	-0.34335	6.68876	4.67844	0.0305434	0.368081
RPL7P9	0.747442	0.481514	4.67728	0.0305642	0.368081
GATA2-AS1	0.261801	4.45442	4.67559	0.0305943	0.368081
OSR2	0.334596	6.46131	4.67526	0.0306001	0.368081
CEACAM19	0.436192	3.47297	4.67443	0.0306149	0.368081
CALML5	0.474182	7.63191	4.67356	0.0306304	0.368081
ARPC4	0.603946	7.03453	4.67333	0.0306346	0.368081
ZSWIM7	0.452688	2.8843	4.667	0.0307475	0.368914
COL13A1	-0.622341	0.193559	4.66643	0.0307578	0.368914
MDGA1	0.559635	0.923824	4.66473	0.0307883	0.368914
TERF1	0.280781	4.58523	4.66423	0.0307973	0.368914
SNHG19	0.705167	1.66739	4.66103	0.0308547	0.369322
LYRM2	0.288431	4.88467	4.65752	0.0309179	0.369643
CCDC125	0.294223	4.60439	4.65621	0.0309415	0.369643
BRI3BP	0.256089	5.64821	4.65547	0.0309548	0.369643
ST7	0.292176	5.08381	4.65297	0.0309999	0.369643
SFSWAP	-0.312862	5.91083	4.65171	0.0310226	0.369643
SPACA6	0.581058	0.72412	4.65091	0.0310371	0.369643
SLC22A1	1.6323	-2.01894	4.65046	0.0310453	0.369643
CRYZL1	0.356264	3.0281	4.64763	0.0310965	0.369973
LRRC8C	-0.568058	0.396637	4.64435	0.0311559	0.370303
EEF1A1P11	-0.499552	0.966366	4.64352	0.0311711	0.370303
EPHB6	0.359361	3.3259	4.63706	0.0312885	0.371109
SEMA4A	0.275568	6.26328	4.63626	0.0313031	0.371109
NR4A2	-0.451192	4.13708	4.63592	0.0313094	0.371109
ADM5	0.841341	-0.334677	4.63144	0.0313913	0.371596
EP400P1	-0.318455	2.63922	4.63034	0.0314114	0.371596
LINC01521	-0.530633	1.3231	4.62981	0.0314211	0.371596
ATP2A1-AS1	1.04136	-1.15501	4.62721	0.0314686	0.371733
SLC2A6	0.36065	4.58382	4.62584	0.0314938	0.371733
ZNF576	0.353732	3.85682	4.62413	0.0315252	0.371733
MUC1	0.341016	10.3471	4.62299	0.0315462	0.371733
ABCA1	1.42108	-1.30345	4.62277	0.0315503	0.371733
PLEKHH1	-0.434473	3.83854	4.61955	0.0316095	0.372153
TDO2	0.364252	1.69698	4.61492	0.031695	0.372632
RASSF8	0.631367	-0.139006	4.61479	0.0316973	0.372632
CASP6	0.334138	3.04536	4.60503	0.0318782	0.374107
LCMT2	0.262812	4.5086	4.60483	0.031882	0.374107
TRAPPC14	0.302219	3.93689	4.60419	0.0318938	0.374107
IL15	1.1405	-1.82752	4.60044	0.0319637	0.374451
RP11-137H2.4	0.88836	-1.06408	4.60008	0.0319705	0.374451
KRT18P59	0.914945	-1.13271	4.5968	0.0320317	0.374628
PPP3CC	0.558224	2.27826	4.59673	0.032033	0.374628
P2RY1	1.26291	-1.98993	4.59363	0.0320909	0.37494
DANCR	0.538438	3.83169	4.59226	0.0321167	0.37494
HEPACAM2	-0.961736	-0.197226	4.59121	0.0321364	0.37494
PRANCR	0.531197	1.37081	4.58975	0.0321638	0.37494
TCN1	-1.63136	-0.802734	4.58805	0.0321955	0.37494
COX6B1	0.550624	7.83859	4.5877	0.0322022	0.37494
RP11-120E11.2	0.97705	-0.928548	4.5826	0.0322982	0.375571
FZD8	-0.368256	2.29923	4.5823	0.0323039	0.375571
MEIS3P1	-0.443858	3.34674	4.57921	0.0323622	0.375973
SEMA4G	-0.323075	4.29946	4.57224	0.0324941	0.377203
RFX5	-0.301338	4.76987	4.57109	0.0325158	0.377203
RP11-303E16.8	-1.04425	-1.6233	4.56278	0.032674	0.378759
FAM13B	0.455356	4.90965	4.55728	0.0327791	0.379642
CTD-2260A17.2	0.566018	0.958159	4.55628	0.0327982	0.379642
MPV17	0.352816	6.18007	4.55389	0.0328441	0.379895
BDNF-AS	-0.59788	0.685757	4.55124	0.032895	0.380206
ZMIZ1-AS1	-0.767213	0.23867	4.54625	0.032991	0.380801
RP11-767N6.7	1.03037	-0.604923	4.54605	0.0329948	0.380801
CHST8	-0.455247	1.76933	4.54417	0.033031	0.380942
RP11-4L24.4	0.529213	0.217725	4.53765	0.033157	0.381996
IQCD	-0.348955	2.71675	4.53694	0.0331708	0.381996
CD7	0.892013	-0.755564	4.53351	0.0332374	0.382484
ZNF35	0.382269	3.28018	4.53055	0.033295	0.382703
HMMR	-0.360084	4.7141	4.53004	0.0333049	0.382703
RAP2B	0.344625	5.26643	4.52676	0.0333687	0.383158
RPS27AP1	0.47826	1.32474	4.51734	0.033553	0.384854
S100A7	-0.966738	2.44238	4.51541	0.0335908	0.384854
SCN4B	-1.18175	-1.26998	4.51494	0.0336001	0.384854
ZMPSTE24	0.259123	5.75401	4.51424	0.0336138	0.384854
SCGB2A1	-0.56437	3.32248	4.50686	0.0337592	0.386017
RP11-69L16.8	-1.12121	-1.80502	4.5066	0.0337643	0.386017
PIGM	0.267899	4.70635	4.50278	0.0338398	0.386017
RP1-101A2.1	0.636196	0.627563	4.50251	0.0338452	0.386017
CCDC122	0.703824	-0.22264	4.50247	0.0338458	0.386017
ITGA9	-0.876428	-1.13599	4.50048	0.0338854	0.386017
NPIPB11	0.550351	0.421378	4.49807	0.0339331	0.386017
PTS	0.519405	3.85233	4.49804	0.0339337	0.386017
MFSD5	0.409972	4.16043	4.49754	0.0339436	0.386017
BCAS2P2	-0.982961	-0.230789	4.49489	0.0339963	0.386017
RP11-332M2.1	0.398009	2.3172	4.49358	0.0340223	0.386017
ADAP1	0.457019	3.22218	4.49191	0.0340556	0.386017
YPEL2	-0.391014	3.16614	4.4916	0.0340617	0.386017
RP11-187C18.3	-1.36345	-1.22934	4.49034	0.0340869	0.386017
EEF1A1P4	-0.795103	0.000803978	4.48963	0.034101	0.386017
LY6G6C	1.56808	-1.91214	4.48937	0.0341063	0.386017
GSAP	-0.451584	1.6644	4.48669	0.0341597	0.386258
SEC22B4P	-1.10762	-1.85148	4.48585	0.0341765	0.386258
RP11-422P24.10	0.954595	-1.09225	4.4829	0.0342357	0.386404
FOXJ1	-0.409824	1.50968	4.48263	0.0342409	0.386404
GSTCD	-0.427826	3.77892	4.48154	0.0342628	0.386404
CALR	-0.259697	10.9138	4.48001	0.0342935	0.386474
CISD2	0.420376	4.86752	4.47669	0.0343603	0.3867
PTMAP2	0.432076	2.83228	4.47646	0.0343649	0.3867
ZMIZ1	-0.496166	7.44599	4.47536	0.0343869	0.3867
H1-0	-0.331356	8.80483	4.47398	0.0344148	0.386738
EDRF1	-0.448972	3.98027	4.47181	0.0344585	0.386954
CFAP70	0.720541	-0.279587	4.46751	0.0345452	0.387564
COMMD9	0.336254	5.18964	4.46598	0.0345763	0.387564
MOCS2	0.36853	5.34426	4.46548	0.0345864	0.387564
GATD3B	-0.48714	1.90842	4.46389	0.0346186	0.387649
LINS1	-0.332117	2.91963	4.46179	0.0346611	0.387851
TMEM183B	0.768611	-1.10304	4.45712	0.034756	0.388638
RBM4B	0.335686	3.51792	4.45427	0.0348141	0.388914
AR	-0.413186	2.31259	4.45132	0.0348742	0.388914
RP11-15H20.6	0.505583	0.755307	4.45102	0.0348803	0.388914
DDX11	0.299438	3.53956	4.44942	0.0349131	0.388914
CA12	-0.341215	9.48588	4.44926	0.0349165	0.388914
RNF5	0.377052	6.76165	4.44867	0.0349284	0.388914
RP13-685P2.9	1.23344	-1.78915	4.44296	0.0350455	0.389943
SF3B4	0.378367	7.76037	4.43763	0.035155	0.390886
GPR135	0.959458	-1.12277	4.43024	0.0353075	0.391828
GTPBP1	-0.312289	5.02124	4.42989	0.0353148	0.391828
CSRP2	0.645494	1.0796	4.42928	0.0353274	0.391828
SIGLEC1	-1.33424	-1.85995	4.42873	0.0353389	0.391828
SPECC1	0.280099	5.5126	4.42702	0.0353741	0.391944
CTD-2192J16.11	-1.11657	-1.68418	4.42218	0.0354746	0.392782
GALNT6	-0.376973	7.2093	4.4201	0.0355179	0.392888
THUMPD3-AS1	0.371255	3.15543	4.41889	0.0355431	0.392888
NLGN2	-0.300885	4.70189	4.41747	0.0355727	0.392888
PNKD	0.463798	6.50329	4.41525	0.0356191	0.392888
AKAP7	0.936565	-0.840355	4.41514	0.0356213	0.392888
SPHK1	0.650267	0.913227	4.41456	0.0356334	0.392888
RNF223	-0.43031	4.16473	4.40855	0.0357593	0.393992
SMPD4BP	-0.498549	3.02106	4.40739	0.0357835	0.393992
TMEM38B	0.309908	2.79447	4.40173	0.0359025	0.394958
KATNAL2	-0.41096	1.48962	4.40084	0.0359212	0.394958
XPOT	-0.309014	6.19379	4.39818	0.0359772	0.39528
RPS6KB2	0.341722	7.4465	4.39685	0.0360053	0.39528
LARS1	-0.288567	5.74581	4.3959	0.0360255	0.39528
JMJD1C-AS1	-0.413796	1.85796	4.3943	0.0360592	0.395375
RTL8A	0.387167	6.34419	4.39098	0.0361296	0.395498
STRIP2	0.625843	0.583582	4.39024	0.0361453	0.395498
SMIM7	0.409187	4.56473	4.39023	0.0361455	0.395498
MBD5	-0.429032	4.88632	4.38801	0.0361925	0.39573
IGFBPL1	0.871362	-1.33801	4.38687	0.0362168	0.39573
FAM167A	0.964223	-1.01031	4.38148	0.0363314	0.396708
SLC25A45	0.335746	3.24777	4.37843	0.0363965	0.397144
KREMEN1	-0.310603	4.21011	4.37685	0.0364303	0.397239
FAHD2B	-0.412868	2.90519	4.37158	0.0365431	0.397808
GATD3A	-1.20968	-2.02494	4.3711	0.0365534	0.397808
SSTR2	-0.841787	-0.185518	4.37088	0.0365581	0.397808
ZNF137P	0.627076	-0.357237	4.36809	0.036618	0.398169
SLC33A1	0.397653	4.1215	4.36699	0.0366416	0.398169
RP11-245P10.9	-0.804435	-0.699368	4.36521	0.03668	0.398312
KIF9-AS1	-0.470447	1.65697	4.3624	0.0367406	0.39861
CIDEB	0.696299	1.50114	4.36088	0.0367734	0.39861
EFCAB15P	0.81814	0.330997	4.35965	0.0367999	0.39861
NFATC4	-0.486717	2.31808	4.35926	0.0368083	0.39861
PTPRE	-0.404617	2.43325	4.35522	0.0368957	0.39911
LLPH	0.379308	2.17565	4.35122	0.0369824	0.39911
H3C10	0.442841	1.42722	4.35059	0.0369961	0.39911
VANGL2	-0.333422	2.87391	4.34836	0.0370445	0.39911
GUF1	0.273959	3.66128	4.34727	0.0370682	0.39911
LPP-AS2	-0.436652	1.72475	4.34558	0.0371051	0.39911
ETV2	0.522116	1.90327	4.34502	0.0371173	0.39911
CCDC40	-0.567976	1.48436	4.34382	0.0371436	0.39911
AC007161.5	-0.688318	0.230621	4.343	0.0371614	0.39911
CENPS	1.13018	-1.18097	4.3425	0.0371722	0.39911
SLC25A25	-0.287547	3.61817	4.34146	0.037195	0.39911
TSPY26P	0.329157	3.10966	4.34116	0.0372015	0.39911
SLC25A37	-0.325235	3.83167	4.34095	0.0372062	0.39911
RPS27AP16	0.653544	0.608452	4.34086	0.0372081	0.39911
GGN	0.367132	2.35401	4.33786	0.0372738	0.399543
NQO1	0.37522	8.95896	4.33499	0.0373366	0.3998
SLC7A13	1.96387	-1.15415	4.33445	0.0373484	0.3998
SNX24	-0.314959	3.30088	4.33041	0.0374372	0.400235
RARRES1	0.675745	0.662417	4.32884	0.0374717	0.400235
HR	0.414045	3.5098	4.32851	0.0374789	0.400235
SNORD3B-2	0.893285	-1.24987	4.32799	0.0374904	0.400235
UFD1	0.352487	5.10546	4.32593	0.0375359	0.40045
NRCAM	-0.772691	-0.643912	4.32131	0.037638	0.401027
RP11-190A12.10	-1.57468	-1.53598	4.32041	0.0376579	0.401027
CHPF2	0.295223	5.59194	4.32004	0.0376661	0.401027
FXR1	-0.334428	7.233	4.31841	0.0377021	0.40114
NOP14-AS1	0.259584	5.17174	4.31552	0.0377662	0.401439
ECH1	0.515333	7.48326	4.31481	0.0377819	0.401439
NDUFB1	0.411344	5.34101	4.31371	0.0378064	0.401439
RAB24	-0.532726	1.13293	4.30716	0.0379522	0.402716
ZDHHC4	0.274628	4.65223	4.30574	0.037984	0.402784
ERN1	-0.359428	3.30568	4.30112	0.0380874	0.403609
FKBP9	-0.341724	4.58808	4.29671	0.0381861	0.404373
MBD3	0.421205	6.53139	4.29363	0.0382554	0.404373
CAMKMT	0.419873	2.876	4.29086	0.0383177	0.404373
ATP5IF1	0.318878	7.43919	4.29043	0.0383274	0.404373
RHOG	0.35671	5.5396	4.29041	0.0383278	0.404373
RP1-179N16.6	-0.689059	-0.921839	4.29021	0.0383325	0.404373
LINC01184	0.363282	6.21346	4.28961	0.0383459	0.404373
IGHE	-0.630408	-0.642992	4.2888	0.0383643	0.404373
ZNF747	0.438298	3.76746	4.28566	0.0384352	0.404718
OPTN	-0.370921	5.10424	4.28508	0.0384482	0.404718
ZBTB45	0.281615	5.15567	4.28266	0.0385031	0.404873
OLIG1	-0.57668	1.26916	4.28217	0.0385142	0.404873
RHOBTB3	-0.395633	2.17984	4.28088	0.0385434	0.404911
RABGEF1	0.524793	0.532454	4.27145	0.0387579	0.406519
SSH3	0.292231	7.95528	4.27082	0.0387723	0.406519
SEC14L2	-0.533997	0.297414	4.27076	0.0387737	0.406519
NT5C3A	0.319055	3.42477	4.26364	0.0389364	0.407475
PPP1R32	0.508032	0.960415	4.26289	0.0389536	0.407475
FGF1	-0.431675	1.28582	4.26265	0.0389591	0.407475
MTHFD2L	0.547869	2.24349	4.26176	0.0389796	0.407475
ZNF418	-0.401781	1.74713	4.26114	0.0389938	0.407475
RAC1P2	0.400316	1.57886	4.25789	0.0390684	0.407939
NDC80	-0.349434	3.92188	4.25332	0.0391737	0.407939
CEACAM16-AS1	1.13365	-0.475113	4.25244	0.0391941	0.407939
SHISA4	0.301573	5.30926	4.25044	0.0392402	0.407939
SUMO3	0.285436	7.77523	4.25013	0.0392474	0.407939
RPS2P46	0.611998	2.1535	4.2497	0.0392574	0.407939
NLRX1	-0.286175	4.14382	4.24956	0.0392604	0.407939
ATL3	0.277875	5.60228	4.24939	0.0392645	0.407939
RP11-465B22.8	0.701995	1.81993	4.24913	0.0392705	0.407939
TRIP6	0.287449	6.6443	4.24629	0.0393362	0.408234
RP11-287D1.4	-1.05075	-1.38004	4.24531	0.0393589	0.408234
PCLAF	0.851165	1.61505	4.24385	0.0393926	0.408234
ZNF385A	0.325208	8.08968	4.24137	0.0394504	0.408234
SERPING1	-0.50616	0.986406	4.24097	0.0394596	0.408234
SRSF3	0.28469	7.08127	4.24092	0.0394608	0.408234
TAF1D	-0.28952	4.06361	4.2401	0.0394798	0.408234
PSD	0.576229	0.410125	4.23844	0.0395185	0.408367
NLRP1	-0.998221	-1.10666	4.23237	0.0396601	0.4086
SNHG4	0.791139	-1.00354	4.23144	0.0396819	0.4086
SLC25A28	0.367843	4.49884	4.23137	0.0396833	0.4086
CPHL1P	0.514651	2.0612	4.23115	0.0396886	0.4086
S1PR3	0.382491	6.75268	4.23003	0.0397147	0.4086
CXXC4	-0.522577	1.41389	4.22984	0.0397191	0.4086
CERS2	0.312646	7.99539	4.22971	0.0397222	0.4086
IRS2	-1.21873	-1.13089	4.21891	0.0399759	0.410927
TRIM47	0.310058	4.96779	4.21787	0.0400004	0.410927
PRADC1	0.431974	4.97093	4.21301	0.0401151	0.411661
SLC16A3	-0.27742	5.44669	4.21263	0.040124	0.411661
SLC17A7	-1.61121	-1.59767	4.21124	0.0401571	0.411734
TIGD7	-0.27006	3.32543	4.20789	0.0402363	0.412166
TCTN2	-0.279638	4.34116	4.20726	0.0402514	0.412166
ARHGEF10L	-0.312805	4.03604	4.20392	0.0403306	0.412438
SLC35A5	0.293624	4.17986	4.20031	0.0404166	0.412438
NDNF	-0.858778	-0.547351	4.19977	0.0404294	0.412438
TUBA1A	0.261794	6.29277	4.19826	0.0404654	0.412438
LPCAT1	-0.336043	5.41084	4.19748	0.0404842	0.412438
ABCA4	0.74353	-0.167625	4.19533	0.0405355	0.412438
GPR89B	0.615651	1.06558	4.19445	0.0405565	0.412438
RAB38	-0.333309	1.71027	4.19383	0.0405714	0.412438
RP11-881M11.4	0.653359	-0.629476	4.19282	0.0405954	0.412438
TMEM18	0.279502	4.61951	4.19235	0.0406069	0.412438
RASD2	-0.428788	2.75509	4.18992	0.0406651	0.412438
RP11-761N21.2	1.07447	-0.690146	4.18963	0.040672	0.412438
COX10-AS1	-0.42885	3.12556	4.18905	0.040686	0.412438
CAMK2N2	0.370527	4.69072	4.1887	0.0406943	0.412438
DEPDC1	-0.405391	4.29312	4.1878	0.0407159	0.412438
FUT8-AS1	0.516119	1.81319	4.18717	0.0407312	0.412438
TMED10P2	-1.11407	-0.977701	4.18702	0.0407347	0.412438
SLC7A2	-0.4305	4.3923	4.18533	0.0407753	0.412438
NOL12	0.814083	-1.01394	4.18503	0.0407824	0.412438
HLA-H	-0.288317	4.02002	4.18219	0.0408508	0.412438
LTC4S	0.490009	3.54628	4.18216	0.0408517	0.412438
IGFLR1	1.01893	-0.736631	4.18213	0.0408522	0.412438
RP11-17A1.3	1.24461	-1.84115	4.18014	0.0409003	0.41266
NFYC	0.310796	5.25161	4.17779	0.0409572	0.412969
EIF4A2	-0.245289	7.85209	4.17544	0.0410138	0.413277
RRS1	-0.293186	3.43886	4.16922	0.0411647	0.414505
SMARCAL1	-0.306005	4.05488	4.16825	0.0411882	0.414505
RP5-1085F17.3	1.38684	0.337871	4.16596	0.0412441	0.414683
RP11-176H8.1	1.16054	-0.955812	4.16537	0.0412584	0.414683
C1QTNF6	-0.693017	-0.705056	4.16371	0.0412988	0.414826
B9D2	0.723244	0.782775	4.15736	0.0414539	0.415844
HYAL1	-1.41232	-1.65839	4.15729	0.0414556	0.415844
ARHGDIA	0.285287	8.79709	4.15633	0.0414792	0.415844
RPL18AP3	0.589251	2.90708	4.15234	0.041577	0.416204
ALG1	0.364304	4.71963	4.15173	0.041592	0.416204
GFM2	-0.288183	4.52108	4.15165	0.041594	0.416204
HSP90B3P	-0.857484	-1.50022	4.14911	0.0416564	0.416564
PRR15	0.379232	6.15256	4.14579	0.0417381	0.417117
EFCAB6	-0.877815	-0.056729	4.14382	0.0417868	0.41734
CYB561A3	0.409214	5.11881	4.1422	0.0418268	0.417475
CYP4Z1	-0.594217	9.26623	4.13558	0.0419906	0.418351
RP11-320N21.2	-1.68083	-1.36308	4.13372	0.0420368	0.418351
CCDC113	-0.645542	1.6795	4.13243	0.0420688	0.418351
TATDN3	-0.478682	1.03626	4.13224	0.0420736	0.418351
RSRC2	-0.317287	5.51765	4.1315	0.0420921	0.418351
BTG3-AS1	-0.483404	0.847257	4.12991	0.0421315	0.418351
SNAPC3	-0.261743	5.32707	4.12944	0.0421434	0.418351
ADAMTS13	-0.534931	0.380058	4.12785	0.0421828	0.418351
THEMIS2	-1.05487	-1.40665	4.1274	0.0421941	0.418351
RFX2	-0.257042	3.97117	4.12404	0.0422781	0.418351
GGT5	-1.05086	-1.32591	4.12246	0.0423175	0.418351
GALNT16	0.32102	2.94313	4.12231	0.0423213	0.418351
TMEM191B	0.634911	1.17122	4.1223	0.0423215	0.418351
PEX11B	0.28866	4.42044	4.12108	0.0423519	0.418351
LRP8	-0.375679	5.05096	4.12104	0.0423531	0.418351
UBA7	-0.34101	2.81552	4.11982	0.0423835	0.418351
RP11-493L12.4	-0.933319	-1.29022	4.11965	0.0423877	0.418351
CCNJL	-0.373668	4.25988	4.11952	0.0423911	0.418351
CTD-2203K17.1	0.918583	-1.33194	4.11772	0.0424362	0.418534
TAGLN2	0.270179	9.51814	4.11617	0.0424751	0.418656
RAB11B-AS1	0.345253	2.95577	4.11257	0.0425656	0.419287
SMIM29	0.445801	6.48416	4.10971	0.0426376	0.419347
C2orf50	-0.668966	0.00967542	4.10952	0.0426423	0.419347
FABP6	-0.713954	0.561674	4.10917	0.0426513	0.419347
CELSR1	-0.455702	7.2374	4.10718	0.0427014	0.419579
TBCEL-TECTA	-0.843676	-0.899493	4.10443	0.042771	0.419917
SLC25A27	-1.13848	-1.56815	4.10235	0.0428236	0.419917
RORA	-0.348042	2.06456	4.10201	0.0428321	0.419917
ZBTB46	-0.310911	3.4023	4.10162	0.0428422	0.419917
RP11-332H14.1	1.02128	-1.84008	4.09924	0.0429024	0.420246
SCCPDH	0.262757	4.93629	4.09592	0.0429869	0.420629
RP4-669L17.4	-1.01169	-1.04455	4.09532	0.0430022	0.420629
GRID2IP	-0.591582	-0.361618	4.09361	0.0430457	0.420629
ZSCAN21	-0.313278	3.34265	4.09352	0.0430479	0.420629
ZNF32	0.413715	4.26735	4.09025	0.0431313	0.421183
SPRYD4	0.345467	4.38439	4.08829	0.0431814	0.421412
KRT80	0.271513	6.215	4.08704	0.0432132	0.421443
ABRAXAS2	-0.275896	4.32481	4.08608	0.0432379	0.421443
TMEM217	0.570882	0.0466281	4.08276	0.0433229	0.421793
SH3BGRL	0.285412	7.88732	4.08259	0.0433272	0.421793
DKC1	-0.272286	4.10663	4.07775	0.0434514	0.422209
CMTM1	-0.669742	1.02906	4.07523	0.0435165	0.422209
TMPRSS6	-0.48313	2.4414	4.07489	0.043525	0.422209
SYTL2	0.46471	5.94142	4.07481	0.0435271	0.422209
TRIM21	0.347682	3.86671	4.0745	0.0435351	0.422209
MTCH2	0.32377	5.85015	4.07395	0.0435492	0.422209
NFKBIL1	-0.258599	4.31479	4.0728	0.0435791	0.422209
H3P16	0.796606	-1.00199	4.07261	0.0435838	0.422209
PRR3	0.285238	4.75867	4.069	0.0436772	0.422855
LRG1	-0.328225	4.82763	4.06628	0.0437475	0.423276
LARS2	-0.297605	3.17747	4.06468	0.043789	0.423419
CENPF	-0.332384	6.07348	4.05895	0.0439378	0.424598
STING1	0.308338	4.29663	4.05455	0.0440524	0.424722
TUBAP2	0.558597	-0.049076	4.05408	0.0440648	0.424722
CLDN9	1.00841	2.07835	4.054	0.0440669	0.424722
CYP1B1	-0.308548	6.80746	4.05378	0.0440726	0.424722
CYS1	-1.75697	-1.8591	4.0533	0.0440851	0.424722
MAP2K5-DT	1.01188	-1.29426	4.05162	0.044129	0.424865
TATDN2	0.314574	4.35418	4.05068	0.0441537	0.424865
STPG1	-0.280433	3.53248	4.04957	0.0441827	0.424885
C19orf47	0.255536	5.38421	4.04642	0.0442652	0.425277
DTNBP1	0.33456	3.939	4.04596	0.0442773	0.425277
MGST3	0.454604	5.78782	4.04413	0.0443252	0.425479
ZNF789	0.365227	2.60554	4.03978	0.0444397	0.426319
RECK	-0.312031	2.66973	4.0342	0.0445867	0.42747
LINC02606	-0.774713	-0.654561	4.03109	0.0446691	0.428
RARB	0.545613	-0.0854113	4.02577	0.0448101	0.429091
RP11-507B12.1	1.16166	-1.47091	4.01671	0.0450514	0.43114
TMEM9B	0.269888	5.5447	4.00573	0.0453458	0.433682
PAPSS2	0.471217	2.11213	4.00469	0.0453738	0.433682
UBE2Q1	0.302671	6.74311	4.00261	0.0454299	0.433682
OAS1	0.286431	4.71523	4.00226	0.0454393	0.433682
NAPRT	0.497155	5.12194	4.0017	0.0454543	0.433682
ABCF2	0.381585	2.90819	3.9991	0.0455246	0.433868
C2orf92	1.08231	-1.06716	3.9979	0.0455571	0.433868
AGBL5	-0.244184	5.54714	3.99789	0.0455574	0.433868
SPATA2L	0.51494	3.3189	3.99692	0.0455836	0.433868
FLVCR1-DT	0.855203	-0.834101	3.99398	0.0456631	0.434363
RP11-717A5.3	0.779069	-0.981423	3.99146	0.0457314	0.434408
KCNMA1	0.559767	2.80792	3.99018	0.0457663	0.434408
SNED1	-0.398049	5.08534	3.99005	0.0457696	0.434408
CD55	-0.305608	6.238	3.98885	0.0458022	0.434408
PTK2B	0.328729	3.63553	3.98874	0.0458053	0.434408
FANCL	0.292047	2.88876	3.98629	0.0458718	0.434587
TRMU	0.368864	3.60502	3.98518	0.0459021	0.434587
FBXO34	-0.275979	4.62732	3.98502	0.0459067	0.434587
KLF9	-0.372282	4.09904	3.97359	0.0462191	0.437114
ANP32E	-0.35841	4.27753	3.97237	0.0462526	0.437114
RP11-298J20.4	-1.00823	-1.21211	3.97222	0.0462566	0.437114
KSR2	0.566707	0.98819	3.96978	0.0463239	0.437488
ZNF469	-0.743937	0.280687	3.96752	0.0463862	0.437514
RAB32	0.341313	3.16002	3.96741	0.0463891	0.437514
PPP1R36	-0.690389	-0.593466	3.96666	0.0464097	0.437514
ARHGEF9	-0.314062	3.98023	3.96387	0.0464868	0.437979
ZNF397	-0.33207	2.93807	3.96099	0.0465664	0.438228
KSR1	-0.524944	0.865209	3.95983	0.0465984	0.438228
MYOF	-0.488087	6.33491	3.95898	0.0466221	0.438228
SPRY2	0.567925	0.427919	3.9589	0.0466242	0.438228
SGMS2	0.379502	4.23749	3.95565	0.0467142	0.438574
RABEP2	0.370541	4.78337	3.95557	0.0467165	0.438574
MGAT5	-0.463884	4.15846	3.95296	0.0467891	0.438751
CCDC18-AS1	-0.544914	0.577565	3.95117	0.0468388	0.438751
AP5S1	0.433009	4.43907	3.95096	0.0468447	0.438751
KLF2	0.256008	5.48626	3.9509	0.0468463	0.438751
ABRACL	0.380512	2.93362	3.94751	0.0469409	0.439152
MYL6	0.499431	8.47143	3.94722	0.0469489	0.439152
VSTM2L	0.344368	5.18681	3.94637	0.0469726	0.439152
DIP2C	-0.387928	3.3838	3.94413	0.0470352	0.439299
GON7	0.441682	3.22632	3.94382	0.0470439	0.439299
ZSCAN18	-0.283306	5.65156	3.94179	0.0471005	0.439424
EFNA1	0.25118	5.36099	3.9412	0.0471171	0.439424
ANKZF1	-0.246114	4.27495	3.93906	0.0471772	0.439424
PRKCE	-0.790817	-0.974761	3.93905	0.0471776	0.439424
UQCR11	0.487092	3.52949	3.93837	0.0471964	0.439424
ANAPC15	0.368949	5.34427	3.93728	0.0472269	0.43945
PDHX	-0.387447	5.22006	3.92861	0.0474712	0.441462
CYSRT1	0.459823	4.65411	3.92587	0.0475485	0.441642
TMEM19	0.259267	3.60848	3.92507	0.0475711	0.441642
RP11-16N11.2	0.825907	-1.0614	3.92333	0.0476205	0.441642
CCDC126	0.413639	2.18106	3.92234	0.0476484	0.441642
B4GALT4	-0.266245	4.87096	3.9207	0.047695	0.441642
LEKR1	0.554391	0.551808	3.92006	0.0477133	0.441642
RCBTB2	0.576567	1.40113	3.91966	0.0477244	0.441642
PSG4	0.302992	4.12424	3.91908	0.0477411	0.441642
DENND6A	0.27651	5.27741	3.91904	0.047742	0.441642
FOXK2	-0.299856	7.18377	3.91508	0.0478546	0.442424
WWP1	-0.374841	6.07259	3.91254	0.0479271	0.442835
BMF	-0.38074	2.24895	3.90853	0.0480416	0.443634
FAM229A	-0.490064	1.60253	3.89972	0.0482943	0.445591
CRPPA	0.521879	0.111934	3.89917	0.04831	0.445591
KDM3A	-0.493007	5.61253	3.89673	0.0483801	0.445624
STRA6LP	1.6122	-1.16243	3.89552	0.0484151	0.445624
TPI1P1	0.425578	0.770715	3.89373	0.0484666	0.445624
TLCD1	0.450093	4.58233	3.89314	0.0484838	0.445624
DENND2B	-0.488372	2.77544	3.89293	0.0484899	0.445624
KLHL3	0.684542	-0.937723	3.89198	0.0485173	0.445624
UBE2H	-0.274331	6.98397	3.88862	0.0486144	0.445624
NBPF6	-0.818859	-0.281317	3.88816	0.0486276	0.445624
TCF7L1	0.322898	5.70686	3.88766	0.0486421	0.445624
UBE2F	0.397036	2.51285	3.88726	0.0486536	0.445624
VARS1	-0.263363	5.3827	3.88685	0.0486658	0.445624
NT5C2	0.317727	5.48196	3.88658	0.0486733	0.445624
ZNF474	-1.54843	-2.09137	3.88635	0.0486802	0.445624
RPL4	-0.231303	9.31044	3.88511	0.0487161	0.445663
PDCD6IP-DT	0.322841	4.18208	3.88414	0.0487441	0.445663
ZNF546	-0.585485	0.395063	3.88257	0.0487897	0.445663
PRICKLE1	0.854032	-0.748898	3.88001	0.0488644	0.445663
CXCL8	0.648494	1.35711	3.87956	0.0488773	0.445663
MANBAL	0.324381	6.31924	3.87921	0.0488876	0.445663
TSHZ3	-0.855057	-0.85348	3.8788	0.0488996	0.445663
BCORL1	-0.491818	5.10839	3.87787	0.0489265	0.445663
APTR	0.304409	2.58981	3.87747	0.0489383	0.445663
TM7SF3	0.25306	4.69802	3.87335	0.0490585	0.44633
MTA1	0.297508	7.19455	3.87302	0.049068	0.44633
RABEPK	0.294075	3.25009	3.87062	0.0491383	0.446564
SRSF2	0.366785	7.58507	3.87021	0.0491502	0.446564
AHDC1	-0.307705	7.47283	3.86881	0.0491915	0.446681
AVEN	-0.386504	1.43148	3.86722	0.0492381	0.446848
TLE6	-0.653184	0.311726	3.86526	0.0492956	0.446937
CRAMP1	-0.26014	3.47446	3.86495	0.0493045	0.446937
NAP1L5	0.679173	-0.360682	3.86346	0.0493484	0.447079
CIPC	-0.467173	4.71639	3.85964	0.0494608	0.44784
FERMT3	0.855751	-0.224333	3.85865	0.0494902	0.44785
NCR3LG1	-0.692976	-0.91376	3.85547	0.0495841	0.448377
PI4KAP2	-0.582632	0.472736	3.85475	0.0496053	0.448377
LSM2	0.420929	5.3935	3.85353	0.0496414	0.448407
ZDHHC3	0.248915	5.686	3.85193	0.0496887	0.448407
AC110619.2	0.286382	5.68378	3.85177	0.0496937	0.448407
BOC	-0.301482	2.65003	3.8502	0.0497399	0.448568
RP13-188A5.1	0.704933	-1.06969	3.84625	0.0498574	0.449371
ZNF267	-0.446017	3.09909	3.8452	0.0498886	0.449396
GPR143	0.561803	0.683321	3.84419	0.0499186	0.44941
PARVA	0.278774	5.55325	3.84126	0.050006	0.44994
CITED2	-0.353449	7.89276	3.8398	0.0500496	0.450058
WDPCP	0.336905	1.66945	3.83891	0.0500761	0.450058
ATP5PF	0.428311	7.07733	3.83647	0.050149	0.450297
TNPO2	-0.310907	6.7748	3.83478	0.0501994	0.450297
NINL	-0.445926	0.660199	3.83371	0.0502317	0.450297
AVPI1	0.463229	2.9442	3.83369	0.0502321	0.450297
IL17RC	0.635003	6.29319	3.83116	0.0503082	0.450297
PFKP	-0.290268	6.82697	3.83107	0.0503109	0.450297
NFKBIZ	-0.48312	4.73357	3.83059	0.0503251	0.450297
THBS3	-0.362916	2.87595	3.83041	0.0503307	0.450297
EIF2AK4	-0.37625	5.31497	3.82743	0.0504201	0.450603
XXbac-BPG300A18.15	-0.582642	-0.235014	3.82737	0.0504219	0.450603
RPS28P7	0.671752	2.28317	3.82591	0.0504659	0.450742
PTGR2	-0.342083	1.96259	3.82221	0.0505776	0.450902
PFKFB2	-0.425113	1.84338	3.82185	0.0505883	0.450902
ACBD3	-0.259314	5.80962	3.82162	0.0505952	0.450902
S100A7A	-1.31315	-1.1559	3.82145	0.0506005	0.450902
CST3	0.456063	5.33606	3.81976	0.0506515	0.450902
FAXDC2	-0.494735	4.78598	3.81964	0.0506551	0.450902
RP11-11M20.4	0.671065	-0.38246	3.81688	0.0507386	0.451391
RP11-434E6.4	0.566635	0.239407	3.81417	0.0508207	0.451866
SNRNP25	0.396953	4.43831	3.81203	0.0508856	0.452189
ZNF565	-0.420898	0.938576	3.8108	0.050923	0.452207
TRUB2	0.350678	5.12483	3.80951	0.0509624	0.452207
MMGT1	0.254657	4.64966	3.80881	0.0509838	0.452207
NEDD8	0.430806	5.8063	3.80787	0.0510123	0.452207
CASD1	0.258322	4.35079	3.80693	0.051041	0.452207
CDC42P6	0.585057	-0.498817	3.80633	0.0510593	0.452207
EPB41L2	0.352968	1.97011	3.80503	0.0510989	0.452304
ZBTB10	-0.322809	3.37046	3.8027	0.0511701	0.452455
GNPNAT1	0.247634	5.59453	3.80201	0.051191	0.452455
LSM3	0.41765	6.98485	3.80166	0.0512019	0.452455
GPR37	0.402387	1.03118	3.79905	0.0512816	0.452835
MT-TW	1.18878	-1.26674	3.79831	0.0513043	0.452835
CDK14	-0.368892	4.6795	3.79744	0.0513309	0.452835
ARHGEF35-AS1	0.95243	-1.15798	3.79591	0.0513781	0.452999
SEMA3F	-0.295512	6.55258	3.79352	0.0514512	0.453144
ZNF710-AS1	-0.319374	3.32975	3.79325	0.0514597	0.453144
FBXL5	0.244559	5.72724	3.79257	0.0514806	0.453144
PUM3	-0.30569	3.7124	3.79097	0.0515299	0.453325
BTBD19	1.29393	-1.4283	3.7891	0.0515874	0.453579
ETAA1	-0.417409	4.06577	3.7856	0.0516954	0.454275
POLR3D	-0.294362	3.08613	3.78167	0.0518169	0.454522
BBS4	-0.43377	3.01857	3.78151	0.0518219	0.454522
RP11-46D6.1	0.286257	3.91673	3.78142	0.0518245	0.454522
RBPMS2	-0.564475	0.521613	3.78097	0.0518385	0.454522
FOLR1	-0.423595	3.03791	3.77824	0.0519232	0.454645
ISG20	-0.396861	1.9888	3.77734	0.0519511	0.454645
BHLHE41	-0.66934	0.666169	3.77722	0.0519548	0.454645
SLC4A1AP	-0.282164	4.72458	3.77681	0.0519676	0.454645
ZNF608	-0.566528	3.9334	3.77344	0.0520726	0.455311
CLCN2	0.250047	3.92873	3.76761	0.0522543	0.456647
MAPK8IP3	-0.244487	5.77254	3.7657	0.052314	0.456916
UBE2B	0.285034	5.31657	3.76395	0.0523687	0.456925
MICAL1	0.465599	1.00493	3.76382	0.0523729	0.456925
DHX38	-0.300152	4.28558	3.7614	0.0524486	0.457167
GCN1	-0.360541	6.8322	3.76109	0.0524585	0.457167
RP1-223E5.4	0.533187	1.38302	3.75936	0.0525126	0.457268
GLIS3	0.894093	-1.70385	3.75887	0.052528	0.457268
ATP6V1F	0.410877	7.66629	3.75537	0.0526382	0.457717
PPP1CA	0.33652	8.13429	3.75535	0.0526388	0.457717
LINC01725	1.08481	-1.51442	3.75417	0.052676	0.457717
SNRPCP3	0.940871	-1.12288	3.75327	0.0527044	0.457717
STT3A	-0.250588	7.75093	3.75263	0.0527244	0.457717
BRSK1	-0.432952	1.84265	3.7472	0.0528962	0.458706
LINC02028	1.11736	-1.21974	3.74661	0.0529146	0.458706
LLPH-DT	-0.794531	-1.01344	3.74627	0.0529254	0.458706
THBS1-AS1	-1.3671	-2.22993	3.73757	0.0532019	0.460659
CTD-2301A4.6	1.08797	-0.986306	3.73734	0.053209	0.460659
ZDHHC12	0.405077	6.00154	3.73503	0.0532828	0.461045
CEBPB-AS1	0.619434	0.0575263	3.73258	0.053361	0.461229
PFDN1	0.265337	6.5378	3.73253	0.0533624	0.461229
JARID2	-0.433541	4.4214	3.73062	0.0534237	0.46133
CREBZF	-0.276058	5.33867	3.73026	0.0534351	0.46133
CTC-205M6.1	0.681523	0.59807	3.72739	0.053527	0.46133
FOXK1	-0.269966	4.20595	3.72712	0.0535356	0.46133
RASD1	0.249917	5.4726	3.72539	0.0535912	0.46133
TRIM3	0.287955	5.64019	3.72374	0.0536441	0.46133
CAMK2N1	0.319373	6.21226	3.72265	0.053679	0.46133
SNW1	-0.26982	6.02205	3.72028	0.0537554	0.46133
PRELID3A	-0.713935	-0.797943	3.72015	0.0537595	0.46133
B4GAT1	-0.275768	5.12465	3.72012	0.0537604	0.46133
ESAM	0.469437	1.97171	3.71906	0.0537947	0.46133
AP2M1	0.28653	10.8771	3.71809	0.053826	0.46133
GPATCH2	0.249704	3.97113	3.71712	0.0538572	0.46133
B3GNT3	0.350987	4.44494	3.71682	0.0538668	0.46133
ARHGAP1	0.275022	6.38578	3.71498	0.0539263	0.46133
SEC63P1	-0.83982	-1.74785	3.71447	0.0539429	0.46133
RP11-477E3.3	1.55921	-2.39949	3.71244	0.0540083	0.46133
ZNF296	0.372374	5.6139	3.71235	0.0540113	0.46133
RBM7	0.257062	3.27833	3.71214	0.054018	0.46133
CAPN1	0.271459	8.49464	3.71146	0.0540402	0.46133
SLC12A9-AS1	0.903499	-0.585418	3.71096	0.0540562	0.46133
RP11-325I22.3	0.897779	-1.70997	3.7105	0.0540711	0.46133
BIK	0.479899	0.668228	3.70949	0.054104	0.46133
KDSR-DT	-1.28368	-1.87533	3.70782	0.054158	0.46133
EIF4BP6	-1.09801	-0.194767	3.70734	0.0541738	0.46133
CTSA	0.248088	7.0883	3.70569	0.0542272	0.46133
ADAMTSL4	-0.405839	2.42794	3.70481	0.054256	0.46133
FAM89B	0.547594	3.15547	3.70466	0.0542609	0.46133
SEPSECS	-0.368688	1.70885	3.70431	0.0542721	0.46133
AGER	0.622995	0.90166	3.70393	0.0542843	0.46133
BAHCC1	-0.370969	6.1327	3.70381	0.0542883	0.46133
ASAP3	-0.289895	5.93533	3.70319	0.0543085	0.46133
TMEM92	-0.331996	2.19141	3.70112	0.0543759	0.461427
CTSD	-0.509794	11.1597	3.70102	0.0543792	0.461427
TBX6	0.378311	2.93239	3.70015	0.0544075	0.461427
NABP2	0.248546	6.35204	3.6924	0.0546609	0.4631
RPL14P1	0.572005	0.156251	3.69202	0.0546733	0.4631
BICDL1	0.32859	6.0674	3.69083	0.0547125	0.4631
RP11-977G19.11	0.886011	-0.12042	3.69011	0.054736	0.4631
ZNF221	-0.753225	-0.118251	3.68905	0.0547708	0.4631
RP4-697K14.15	1.31075	-0.813557	3.68851	0.0547885	0.4631
IRF5	0.305123	3.23413	3.68786	0.0548099	0.4631
ACD	0.281521	4.52338	3.6861	0.0548678	0.463125
PLCH1	-0.385758	2.18395	3.68599	0.0548715	0.463125
MTERF1	0.425665	1.86922	3.68262	0.0549823	0.463812
NCS1	0.268311	3.25376	3.68093	0.0550383	0.464018
KDM5B	-0.32696	6.85765	3.6801	0.0550655	0.464018
PDCD2	0.272936	5.5489	3.67867	0.0551129	0.464171
CCNDBP1	0.284511	4.34283	3.67751	0.0551512	0.464246
DTD2	0.420622	2.44776	3.6763	0.0551911	0.464334
DENND5B	-0.854729	-0.742673	3.67455	0.055249	0.464574
TBC1D17	0.292987	5.92711	3.67337	0.0552884	0.46462
THEM6	0.424192	7.08062	3.67261	0.0553134	0.46462
RP11-848G14.5	-0.46075	0.759501	3.67046	0.055385	0.464975
ORC5	0.272656	3.9751	3.66844	0.0554521	0.465292
ABCC2	-0.878619	-1.19628	3.66547	0.0555509	0.465873
ARMC5	0.263573	4.71012	3.66326	0.0556246	0.466156
ZNF808	-0.355819	1.47513	3.66253	0.0556491	0.466156
MYCBP	0.24626	4.95242	3.66181	0.0556731	0.466156
KIF7	-0.298838	2.95384	3.66065	0.0557118	0.466232
LRRC4	0.623168	-0.0791089	3.65812	0.0557966	0.466694
GSTM4	0.27889	4.80527	3.65653	0.0558497	0.466892
MT1G	1.38011	-1.94778	3.65517	0.0558953	0.467026
HSD17B12	0.232047	6.19925	3.65356	0.0559496	0.467232
TNFRSF12A	0.320697	8.00742	3.65167	0.0560129	0.467453
RP11-283C24.1	0.595081	-0.44661	3.65097	0.0560367	0.467453
DOT1L	-0.332319	5.5874	3.65013	0.0560647	0.467453
CLBA1	-0.236144	4.50637	3.64916	0.0560975	0.467479
HSPA1L	-0.458302	1.34438	3.64794	0.0561387	0.467563
FOXP3	0.331294	2.91139	3.6471	0.0561668	0.467563
RP5-940J5.9	1.03677	0.95823	3.64395	0.0562731	0.468202
VEGFC	0.291949	2.25297	3.64289	0.056309	0.468254
CAPS	0.588986	5.35751	3.63947	0.0564247	0.468739
RP4-545L17.11	0.72912	0.0934286	3.63877	0.0564487	0.468739
GTF2H2C	-0.382662	1.88719	3.63729	0.0564987	0.468739
SLC35E3	0.251951	3.51051	3.63704	0.0565072	0.468739
SDHAF2	0.466439	2.41535	3.6368	0.0565156	0.468739
TMEM150A	0.282256	4.00581	3.6336	0.0566243	0.469108
IDH3G	0.423809	6.75596	3.63334	0.056633	0.469108
ALG6	0.305694	3.17647	3.63286	0.0566493	0.469108
SPAG4	-0.402952	3.69004	3.63175	0.0566873	0.469177
FAM151B	0.395803	1.81935	3.62625	0.0568749	0.469751
C5orf60	0.96571	-1.51415	3.62336	0.0569737	0.469751
NUTF2	0.310273	6.61542	3.62308	0.0569831	0.469751
ABCC8	-0.874184	-0.73049	3.62254	0.0570017	0.469751
SOX2	-0.87492	2.19575	3.62243	0.0570056	0.469751
TMEM70	0.293458	3.42592	3.62211	0.0570165	0.469751
ATOX1	0.374137	6.36713	3.62131	0.0570439	0.469751
EIF2S2P4	0.61241	-0.53335	3.62026	0.0570799	0.469751
TTC22	0.444331	1.83731	3.62011	0.0570851	0.469751
SLC35A4	0.240098	7.66775	3.61939	0.0571098	0.469751
COP1	0.260309	4.06328	3.61906	0.0571211	0.469751
RHOC	0.436763	8.01355	3.61837	0.0571448	0.469751
POFUT2	-0.26263	5.07782	3.61798	0.0571582	0.469751
CXXC1	0.305347	5.50908	3.61755	0.0571729	0.469751
EXOC4	-0.278356	5.55248	3.61562	0.0572395	0.46987
C8orf82	0.309077	6.15056	3.6154	0.0572468	0.46987
SCML1	-0.303702	3.58539	3.61249	0.0573472	0.469952
ATP8A2	0.49058	0.66389	3.61194	0.0573662	0.469952
RNF150	-0.734575	-0.704416	3.61192	0.0573669	0.469952
PAFAH2	0.276779	2.86285	3.61166	0.0573758	0.469952
BNIP2	-0.258375	5.19753	3.6082	0.0574952	0.470209
GTPBP3	-0.261333	4.29999	3.60766	0.0575141	0.470209
RNPEPL1	0.295565	6.37924	3.60744	0.0575218	0.470209
RWDD2A	0.306285	2.8905	3.60731	0.0575262	0.470209
POLH	-0.259606	4.93932	3.60484	0.0576117	0.470665
MPV17L2	0.31279	5.42748	3.60264	0.0576879	0.470936
LIPA	0.247809	5.24405	3.60216	0.0577045	0.470936
MFSD12	0.288896	5.35719	3.60058	0.0577593	0.471139
CRISP3	-0.275056	7.3744	3.59823	0.0578412	0.471482
MBNL1-AS1	0.419212	1.33746	3.59766	0.057861	0.471482
PSMG2	0.333609	4.76207	3.59647	0.0579025	0.471577
DMPK	0.318752	5.12694	3.59528	0.0579439	0.471671
PSMA1	0.500989	2.60975	3.59195	0.05806	0.472334
DNAJC30	0.34432	4.51514	3.59123	0.0580851	0.472334
RP11-21L23.4	-0.48915	0.557939	3.58996	0.0581296	0.472453
ETNK1	0.248482	3.40867	3.58693	0.0582358	0.473073
SYNJ2	-0.32314	4.16065	3.58566	0.0582802	0.473146
AOC2	-0.502157	0.710674	3.58402	0.0583379	0.473146
RP11-347C12.11	0.535125	1.88377	3.58354	0.0583546	0.473146
CTA-204B4.2	0.454178	1.25943	3.58309	0.0583705	0.473146
LINC02604	0.337087	2.42312	3.5824	0.0583946	0.473146
CDNF	-0.643913	-0.728682	3.58135	0.0584317	0.473204
TIAM1	-0.398669	2.33088	3.57932	0.0585031	0.473422
TTC23	-0.549225	0.217318	3.57796	0.0585512	0.473422
NFATC2	-0.504596	1.06196	3.57787	0.0585542	0.473422
GLA	0.286505	3.47172	3.57718	0.0585785	0.473422
DNASE2B	0.492665	1.037	3.57547	0.0586389	0.473525
IRF2BP2	-0.247161	7.87285	3.57512	0.0586511	0.473525
ORMDL2	0.324712	5.08422	3.5739	0.0586943	0.473632
ATAD1	-0.265027	5.44599	3.57231	0.0587506	0.47371
ADCY3	-0.303155	4.13197	3.57191	0.0587647	0.47371
SUCLG1	0.284937	5.74525	3.57108	0.058794	0.47371
ODAD4	-0.795926	-0.242282	3.5692	0.0588607	0.473887
NPIPB15	0.398094	1.97649	3.56709	0.0589354	0.473887
TIMP1	0.340982	7.00817	3.56708	0.058936	0.473887
REEP5	0.260759	7.70009	3.56627	0.0589646	0.473887
ARV1	0.293111	4.43031	3.56623	0.0589659	0.473887
HLA-DQB2	0.836223	-1.30335	3.56352	0.0590622	0.47439
EIF2B5-DT	1.02115	-1.23871	3.56278	0.0590885	0.47439
PRRT3-AS1	0.663262	0.582794	3.56035	0.0591754	0.474661
STIM2	0.31577	2.90884	3.55959	0.0592024	0.474661
IFITM1	-0.244054	3.90425	3.55791	0.0592623	0.474661
RTL5	0.499101	2.05753	3.55789	0.0592629	0.474661
FZD1	0.245154	4.08113	3.55762	0.0592725	0.474661
DENND2A	0.744345	-1.29238	3.55645	0.0593143	0.474755
IMPDH1	0.294209	7.79347	3.55187	0.0594786	0.475821
ZNF708	0.33782	3.49822	3.55105	0.0595077	0.475821
MST1	-0.370553	0.945796	3.54616	0.0596835	0.476985
ZNF782	0.424402	2.43171	3.54347	0.0597803	0.477461
IGFALS	-1.13381	-1.5999	3.53913	0.0599367	0.477461
MPC1	0.387749	5.37347	3.5377	0.0599887	0.477461
SYT1	-1.65111	-1.94979	3.53661	0.0600279	0.477461
FLJ31356	0.969257	-1.92982	3.53581	0.0600569	0.477461
FCHO1	-0.772653	0.20424	3.53556	0.060066	0.477461
PLCB1	0.616823	1.86091	3.53497	0.0600873	0.477461
AGRN	-0.282386	9.6487	3.53453	0.0601034	0.477461
ZP2	1.34556	-1.7174	3.53393	0.0601249	0.477461
LNCAROD	-0.386191	1.59434	3.53391	0.0601259	0.477461
NDUFA10	-0.234361	6.02704	3.53371	0.0601331	0.477461
BEND6	1.0638	-1.60437	3.53308	0.060156	0.477461
PRPF38B	-0.254047	4.9853	3.53215	0.0601897	0.477461
ARL2	0.538881	4.49605	3.53199	0.0601955	0.477461
EFNA4	0.37466	4.31647	3.53197	0.0601964	0.477461
PCBP4	0.244771	4.34324	3.53026	0.0602583	0.477712
CLASRP	-0.226115	5.33596	3.52758	0.0603557	0.478244
PTMAP4	0.362466	3.56262	3.52593	0.060416	0.478329
ULBP2	-0.512339	0.211729	3.52563	0.0604269	0.478329
ZNF484	-0.425824	1.29156	3.52381	0.0604933	0.478615
NPHP3	0.56806	0.160426	3.52262	0.0605369	0.47872
FDXACB1	0.632471	0.829026	3.51755	0.0607222	0.479946
[truncated: 13,801 more rows]

## Sheet: Pt. 8_NC DMSO_CM DMSO
genes"	logFC	logCPM	LR	PValue	FDR
TFF1	-1.30938	7.48131	91.6203	1.05011e-21	1.66747e-17
TNFSF10	0.789364	6.23403	89.1522	3.6558e-21	2.90252e-17
IFITM1	1.06453	3.66417	72.2025	1.94211e-17	1.02796e-13
LBP	4.89703	1.8412	66.6018	3.32286e-16	1.31909e-12
CYP1A2	-2.11863	1.14534	59.0116	1.56743e-14	4.97786e-11
ALDH3A1	-1.16169	3.72608	56.8316	4.74773e-14	1.25649e-10
IFI6	1.37155	4.82449	55.4538	9.56807e-14	2.17045e-10
PLAAT4	0.724088	4.65281	53.108	3.15703e-13	6.26631e-10
GREB1	-0.531412	6.91779	52.3545	4.63345e-13	8.17494e-10
CP	5.13674	-1.20516	51.5911	6.83501e-13	1.08533e-09
TP53INP2	0.560119	7.21655	51.1697	8.47177e-13	1.22294e-09
ESR1	-0.513359	5.93032	49.572	1.9122e-12	2.53032e-09
C4B	2.33711	0.811848	49.3785	2.11045e-12	2.57783e-09
FGB	2.60218	0.605179	48.8757	2.7271e-12	3.09311e-09
MX1	0.980411	3.52366	48.0424	4.17111e-12	4.41554e-09
TNFAIP2	0.570393	5.54098	44.163	3.02135e-11	2.99851e-08
ELF3	0.535547	6.22913	44.0267	3.2393e-11	3.02569e-08
IFITM3	0.503106	8.99393	42.9639	5.57583e-11	4.88728e-08
BAG1	-0.559077	6.01029	42.8707	5.84787e-11	4.88728e-08
LGALS8	0.483429	6.14341	41.4077	1.23569e-10	9.81079e-08
UNC5B	0.634747	4.4194	40.8144	1.67393e-10	1.26573e-07
IRF1	0.714438	3.66573	40.5339	1.93235e-10	1.37677e-07
OAS2	0.715315	3.63508	40.4723	1.99418e-10	1.37677e-07
CEACAM1	0.732621	4.11948	37.8872	7.49554e-10	4.95924e-07
FAM241A	-0.456035	7.38119	37.4163	9.54211e-10	6.06077e-07
PXDNL	-0.756461	3.72323	35.973	2.00067e-09	1.22187e-06
MSX2	-0.493687	6.17607	35.8475	2.1338e-09	1.22942e-06
TFF3	-0.477392	7.78429	35.8166	2.16788e-09	1.22942e-06
DEPP1	1.64351	0.650792	34.9315	3.41509e-09	1.86994e-06
MT-ND2	-0.45834	14.2471	34.2615	4.81813e-09	2.55024e-06
HELZ2	0.519642	5.51292	34.197	4.98054e-09	2.55116e-06
TRIB1	0.645209	4.20614	33.5888	6.80821e-09	3.37836e-06
OAS1	0.555897	4.39611	33.3775	7.58986e-09	3.582e-06
HEG1	1.05299	2.28652	33.3517	7.69111e-09	3.582e-06
OAS3	0.497005	6.81484	33.3007	7.89534e-09	3.582e-06
HILPDA	0.532449	5.23987	33.2255	8.20656e-09	3.61978e-06
FN1	0.876261	4.37233	33.0494	8.98459e-09	3.85584e-06
CHP2	-2.8309	-1.08996	32.5036	1.18973e-08	4.97149e-06
LY6E	0.416629	10.6196	32.4187	1.24285e-08	5.06033e-06
ALDH4A1	-0.491837	5.07416	32.3426	1.29247e-08	5.07162e-06
PRSS22	0.475703	4.92714	32.3172	1.30951e-08	5.07162e-06
DHRS3	0.915402	2.41482	31.5223	1.97163e-08	7.3216e-06
ADAMTS15	-0.873492	2.96938	31.5115	1.98267e-08	7.3216e-06
MIR210HG	0.907444	3.6939	31.1505	2.38773e-08	8.61694e-06
LCN2	1.13596	3.85548	31.1069	2.44198e-08	8.61694e-06
RAI2	-0.57689	5.21816	30.9584	2.63617e-08	9.09995e-06
OSMR	0.807807	3.61632	30.8714	2.75712e-08	9.31495e-06
IFI44	0.976005	1.71746	30.4512	3.42376e-08	1.13262e-05
FMO5	0.757309	3.52049	30.3957	3.52302e-08	1.14167e-05
ASCL1	-0.603597	5.92347	30.1695	3.95881e-08	1.23577e-05
KLF9	0.613989	4.08203	30.1645	3.96902e-08	1.23577e-05
TMC5	0.904373	2.70613	29.7633	4.88136e-08	1.4906e-05
SAT1	0.438534	7.53505	29.0812	6.94072e-08	2.07947e-05
DBP	0.715309	5.00283	28.9201	7.54266e-08	2.21796e-05
ANGPTL4	1.42325	3.76804	28.8592	7.7834e-08	2.24714e-05
MKNK2	0.513536	10.3743	28.7529	8.22287e-08	2.33162e-05
SLC6A8	0.526566	6.94731	28.4986	9.37648e-08	2.61209e-05
INSR	0.460022	4.86855	28.3452	1.01499e-07	2.7788e-05
HMGCS2	-0.500259	5.75844	28.167	1.11287e-07	2.99512e-05
WT1	0.873653	2.55878	27.913	1.26895e-07	3.35828e-05
LOXL2	1.08357	1.68826	27.6959	1.41962e-07	3.69543e-05
PGK1	0.484551	9.47981	27.6617	1.44493e-07	3.70065e-05
SLC2A10	0.425542	5.93278	27.529	1.54756e-07	3.90059e-05
ACSL1	0.381808	6.74629	26.8473	2.20178e-07	5.46282e-05
LAMP3	0.858479	2.23844	26.555	2.56141e-07	6.25732e-05
NBPF1	-0.402312	5.20145	26.4294	2.73342e-07	6.57637e-05
ST6GAL1	0.643534	5.52357	26.0298	3.36193e-07	7.96778e-05
JUN	0.448819	7.1931	25.9844	3.44181e-07	8.03712e-05
GJA1	-1.0272	3.11436	25.7422	3.90204e-07	8.97977e-05
DUSP2	-3.01858	-0.65215	25.4163	4.62003e-07	0.000104802
VLDLR	0.540503	4.29373	25.2331	5.08031e-07	0.00011362
TNIK	0.486325	4.57699	25.0059	5.71544e-07	0.000126049
CLIC3	-0.375711	6.8496	24.8629	6.15544e-07	0.000133893
CYP1A1	-1.60944	5.31515	24.7499	6.52734e-07	0.000140064
IL13RA1	0.383215	5.58948	24.443	7.65407e-07	0.000162052
C6orf141	-0.691432	2.58896	24.399	7.8308e-07	0.000163612
IQGAP2	0.654217	4.10256	24.2679	8.38236e-07	0.000172862
MXRA5	0.702687	4.40127	23.9988	9.63952e-07	0.000196238
HLA-B	0.363288	7.46823	23.89	1.02002e-06	0.000204639
SLC7A5	-0.368193	7.34239	23.8694	1.03099e-06	0.000204639
FAM13B	-0.434941	4.97313	23.7565	1.09328e-06	0.000213187
EGR3	0.634624	4.37588	23.7431	1.10091e-06	0.000213187
GBP3	0.614901	3.01005	23.7095	1.12027e-06	0.000213896
S1PR3	-0.3535	6.80284	23.6903	1.13151e-06	0.000213896
UNC13D	-0.650079	2.71182	23.5568	1.21281e-06	0.000226567
IFI27	2.33649	6.07624	23.0589	1.57113e-06	0.000288463
SLC39A6	-0.320071	6.82151	23.0475	1.58047e-06	0.000288463
MGAT4A	0.447765	5.2774	22.8487	1.75264e-06	0.000316253
FOS	0.96204	2.70048	22.8152	1.78347e-06	0.0003182
CST3	0.404473	4.95677	22.7132	1.88067e-06	0.000329949
C4A	2.58285	0.898254	22.7028	1.89088e-06	0.000329949
DTX4	0.528787	3.93194	22.5534	2.04385e-06	0.000352764
FUT3	0.448982	5.04412	22.5019	2.09938e-06	0.000357921
SLC4A2	-0.400003	5.06521	22.4842	2.11881e-06	0.000357921
S100A7A	3.6248	-1.49436	22.3062	2.32456e-06	0.000388544
HES6	-0.555414	4.59417	22.18	2.48241e-06	0.000409303
BCL3	0.38137	6.06527	22.1662	2.50031e-06	0.000409303
NAMPT	0.321334	6.42944	21.45	3.63168e-06	0.000588443
DPY19L1	-0.470332	4.32342	21.4034	3.7211e-06	0.000595238
STC2	0.396127	4.65345	21.3893	3.74859e-06	0.000595238
PARP14	0.507641	4.07685	21.3006	3.92611e-06	0.000617254
TSC22D3	0.666293	7.23295	21.2539	4.02294e-06	0.000621725
TNS4	0.934683	2.24809	21.2492	4.03285e-06	0.000621725
KLK11	-0.386761	6.95989	21.1728	4.19672e-06	0.000640767
MTCO1P12	0.366184	6.68288	20.8573	4.94796e-06	0.000744482
BHLHE41	1.18777	0.590788	20.8489	4.96978e-06	0.000744482
CPHL1P	-0.731127	2.21416	20.7633	5.19682e-06	0.000771217
IGHG4	1.5708	-0.0850177	20.4807	6.02369e-06	0.00088565
NEURL1	-0.71128	2.37398	20.3237	6.53856e-06	0.000952531
ENO2	0.670369	5.28301	20.24	6.83113e-06	0.000986104
C1QBP	-0.369754	4.87381	20.0257	7.64079e-06	0.00109305
SIAH2	-0.339806	8.3248	19.889	8.20697e-06	0.0011581
FAM110C	0.383346	4.72568	19.881	8.24142e-06	0.0011581
CTSF	0.389028	5.50382	19.8579	8.34191e-06	0.00116194
ERO1A	0.404989	7.05887	19.8241	8.4905e-06	0.00117235
PRSS8	0.437121	8.3219	19.7968	8.61285e-06	0.001179
ABLIM3	0.335537	5.93507	19.7036	9.04313e-06	0.00122731
BHLHE40	0.551656	9.02787	19.4694	1.02226e-05	0.00137564
C5AR2	-0.380389	5.72891	19.4369	1.0398e-05	0.00138748
MAFF	0.599505	2.96877	19.3985	1.06092e-05	0.00140386
ATP1B1	0.33761	7.32851	19.3741	1.07452e-05	0.00141011
RARA	0.358697	7.56672	19.3544	1.08567e-05	0.00141307
STARD10	-0.338457	9.9703	19.285	1.12587e-05	0.001437
PFKFB4	0.702065	4.23565	19.2828	1.12718e-05	0.001437
B4GALT1	-0.29249	8.72872	19.276	1.13121e-05	0.001437
GSTM3	-0.36933	6.50761	19.2303	1.15857e-05	0.00146007
FUT6	1.65106	-0.109769	19.0217	1.29242e-05	0.0016007
PPT1	0.289264	8.38314	19.0081	1.30163e-05	0.0016007
ENTPD8	-0.4684	3.96976	19.0016	1.30606e-05	0.0016007
NCOA7	0.473105	4.37222	18.9952	1.31048e-05	0.0016007
ARRDC4	0.56415	5.12366	18.9491	1.3425e-05	0.00162729
CACNA1G	2.86032	-1.8386	18.7205	1.51348e-05	0.00182064
SEMA4B	0.424064	6.30112	18.6767	1.54865e-05	0.00184895
ICAM1	0.786718	2.46859	18.6254	1.5909e-05	0.00188522
ULK1	0.3657	6.84032	18.4433	1.75038e-05	0.00205884
SYT12	0.649791	4.09298	18.3982	1.79232e-05	0.00209266
HIVEP2	0.533238	4.36809	18.1837	2.0059e-05	0.00232494
SPAG4	1.00028	3.59519	18.1084	2.08677e-05	0.00238264
AC068580.6	-2.25091	-1.43064	18.1078	2.08744e-05	0.00238264
BNIP3	0.490194	6.47307	18.0958	2.1007e-05	0.00238264
SLC51A	0.695575	2.02161	17.9796	2.23281e-05	0.00251452
WHRN	0.346659	5.33919	17.9599	2.25607e-05	0.00252283
MT-TT	0.855799	2.93201	17.8594	2.37839e-05	0.00264101
C4orf3	0.377932	6.18487	17.8254	2.42127e-05	0.00266995
SCGB1D2	0.614027	9.20152	17.79	2.46677e-05	0.00270137
DTX3L	0.405211	4.62219	17.7525	2.51585e-05	0.00273624
YEATS2	0.431868	5.74537	17.6833	2.60902e-05	0.002814
SPRY1	0.542011	3.03585	17.6733	2.62278e-05	0.002814
SFN	-0.287687	6.8662	17.4131	3.00741e-05	0.00320501
CA11	0.630217	3.07688	17.3374	3.12971e-05	0.00331311
SLIT3	0.689905	2.33218	17.2431	3.2889e-05	0.00345857
IFI44L	2.6526	-1.40223	17.1167	3.51513e-05	0.00367215
LYPD6B	-0.541119	3.55122	17.0962	3.55341e-05	0.00368788
RNF223	-0.416071	4.6648	16.937	3.86414e-05	0.00398433
GSDMC	1.14347	0.599781	16.9214	3.89603e-05	0.0039913
STC1	2.83532	-1.6389	16.8726	3.99736e-05	0.00404936
TMEM123	0.319934	8.39809	16.8696	4.00371e-05	0.00404936
AQP3	-0.400814	6.08279	16.652	4.49039e-05	0.00451284
RGS5	0.649124	2.45276	16.6278	4.54798e-05	0.00454198
ALDOA	0.784349	8.34263	16.6033	4.6072e-05	0.00457236
PCLAF	-0.949623	1.75438	16.5459	4.74864e-05	0.00468346
SCNN1A	0.290591	7.135	16.5318	4.78416e-05	0.00468936
ECE1	0.300294	7.94285	16.5131	4.83151e-05	0.00469273
PLOD2	0.381702	4.53758	16.5071	4.8467e-05	0.00469273
RBM3	-0.281852	6.63629	16.4803	4.91569e-05	0.00473069
TNFSF15	0.827887	2.06693	16.4274	5.05498e-05	0.00483542
KDM6B	0.597665	5.46849	16.4144	5.08969e-05	0.00483947
HBEGF	0.651655	2.19381	16.3189	5.35273e-05	0.00505929
SLFN5	0.443526	3.76126	16.2349	5.59552e-05	0.00525747
TNFRSF10B	0.373984	4.74318	16.1887	5.73347e-05	0.00533623
TPI1	0.320109	8.60622	16.1844	5.74656e-05	0.00533623
BCYRN1	-0.643485	7.35555	16.1617	5.81569e-05	0.00536903
LUM	-0.673491	4.33116	16.1247	5.93042e-05	0.00542212
HSPB1	-0.286412	8.99105	16.1212	5.94149e-05	0.00542212
LCAL1	-0.859196	1.70957	16.0491	6.17212e-05	0.0056004
BBC3	0.486217	4.43053	16.0192	6.27021e-05	0.00565708
MTRNR2L8	1.35267	0.0213276	15.9819	6.39516e-05	0.00573722
GAPDH	0.368075	12.197	15.9375	6.54699e-05	0.00582118
NT5C1A	0.976803	0.777027	15.9331	6.56208e-05	0.00582118
SBDSP1	-0.404314	4.34939	15.8851	6.73059e-05	0.0059375
TNIP1	0.280744	7.35532	15.8343	6.91376e-05	0.00606539
LINC02568	0.361416	4.68539	15.7929	7.06681e-05	0.00614917
DBN1	-0.298279	6.88298	15.7876	7.08671e-05	0.00614917
PWWP3A	-0.332686	4.89535	15.6866	7.4752e-05	0.00642337
HR	-0.465341	3.62582	15.6845	7.48362e-05	0.00642337
CCNL2	-0.317263	5.39815	15.5364	8.09321e-05	0.00690925
TTYH3	0.457334	8.18848	15.5142	8.18856e-05	0.00691508
HNRNPDL	-0.3056	5.96337	15.5112	8.20161e-05	0.00691508
ENO1	0.285009	9.95047	15.5046	8.23069e-05	0.00691508
TLR2	0.86308	1.42658	15.4644	8.40735e-05	0.00702633
OCEL1	0.301787	5.52366	15.4501	8.47114e-05	0.00704258
HSD17B10	-0.318317	6.09557	15.4093	8.65634e-05	0.00715906
BCL6	0.504468	7.81234	15.3289	9.03225e-05	0.007405
MT-ND1	-0.303185	13.8681	15.3259	9.04698e-05	0.007405
CGNL1	0.444675	4.84001	15.2676	9.33014e-05	0.00757437
DNAH11	0.81704	1.9544	15.2479	9.42826e-05	0.00757437
TTC39A	-0.326263	7.64741	15.2473	9.43113e-05	0.00757437
AGPS	-0.304449	6.21944	15.2416	9.45953e-05	0.00757437
TXNIP	0.531078	9.6463	15.2351	9.49241e-05	0.00757437
CYP27A1	0.556876	3.04987	15.17	9.82521e-05	0.00780073
GPR39	-0.426813	3.70753	15.1438	9.96266e-05	0.0078705
PADI3	0.518255	4.16981	15.1334	0.000100176	0.00787473
DOK7	-0.4816	3.08603	15.1008	0.000101918	0.00792171
TRGC1	-1.24541	1.63316	15.0948	0.000102247	0.00792171
ARSA	0.420003	4.2226	15.0943	0.00010227	0.00792171
RP11-465B22.8	-0.815487	1.93305	15.0329	0.000105655	0.00810888
C1orf116	0.491575	3.53617	15.0319	0.000105708	0.00810888
DKK1	-0.427047	4.41721	14.9823	0.000108523	0.00828483
NTN4	0.281065	6.05026	14.9724	0.000109095	0.00828864
TRIM16L	-0.56997	4.48898	14.9527	0.000110243	0.00833591
ATP1A1	0.298524	9.06353	14.9415	0.000110894	0.00834544
KLHL24	0.543797	4.21769	14.9307	0.000111535	0.00835408
DYNLRB1	0.402674	4.2414	14.9165	0.000112379	0.00836509
RP11-29H23.8	1.83574	-0.544665	14.9059	0.000113008	0.00836509
PPP1R1B	0.585341	4.37013	14.8978	0.000113497	0.00836509
RP11-245P10.9	1.68048	-0.891738	14.8894	0.000114	0.00836509
MYB	-0.348555	4.73445	14.8842	0.000114316	0.00836509
FGF1	0.843889	1.20607	14.8699	0.000115184	0.00836621
RABEP1	-0.290079	5.72577	14.8666	0.000115385	0.00836621
BCL9L	0.36734	8.82052	14.849	0.000116469	0.0084064
CLCA2	-0.294755	8.44168	14.807	0.000119094	0.00855697
MBD5	0.336773	5.01109	14.7894	0.000120212	0.00859841
DDX49	-0.312314	5.25849	14.759	0.000122164	0.0086621
GAA	0.338892	6.52402	14.7585	0.000122193	0.0086621
PSTPIP2	0.508008	3.50858	14.7242	0.000124436	0.00878183
RECQL4	-0.355984	6.07113	14.6632	0.000128529	0.00903056
PDK1	0.528078	3.94606	14.6327	0.000130631	0.00913784
GAPDHP1	0.740345	1.56538	14.6209	0.000131449	0.00915473
IFIT1	0.804592	2.01856	14.5686	0.000135151	0.00937143
ADRA2A	-0.555199	2.37782	14.5524	0.000136316	0.00941113
CFB	0.915292	0.806772	14.511	0.000139346	0.00957867
TMEM45B	0.333038	6.10341	14.4955	0.000140496	0.00961608
QSOX1	0.33217	8.82378	14.4508	0.000143871	0.00980483
OSR1	0.612919	2.17475	14.4282	0.000145605	0.00988057
PHLDA1	0.607936	4.38891	14.4105	0.000146981	0.0099315
TINCR	-0.430115	4.2803	14.4007	0.000147744	0.00994078
CISH	0.350267	5.03185	14.2637	0.000158898	0.0106462
FGFR4	-0.360779	6.45259	14.2535	0.000159767	0.0106594
PTAFR	0.455232	3.02458	14.2332	0.0001615	0.01073
GJA5	1.79251	-0.220872	14.1549	0.000168362	0.0111392
WDR6	-0.287872	5.79471	14.1354	0.000170108	0.0112081
FGFR1	-0.319448	4.8196	14.085	0.000174736	0.0114654
SPC25	-0.351466	4.58832	14.0768	0.0001755	0.0114682
MXI1	0.500338	4.64657	14.055	0.000177539	0.0115539
SERPINA6	-0.600165	6.58741	14.0387	0.000179084	0.0115661
UNC5B-AS1	1.21271	0.120876	14.0377	0.000179184	0.0115661
NSMCE3	-0.276782	5.19971	14.0208	0.000180802	0.0116233
AK4	0.47608	5.95942	14.0126	0.000181591	0.0116269
FPGS	-0.264137	6.15953	13.9986	0.000182943	0.0116665
TNC	0.36357	5.99525	13.979	0.000184867	0.011742
KLK13	-0.619686	2.59432	13.9613	0.00018661	0.0118055
RP11-21L23.2	0.254943	6.75441	13.9174	0.000191017	0.0120364
SERPING1	1.1388	0.840143	13.8718	0.00019571	0.0122833
SLC1A1	0.709781	2.5799	13.8239	0.000200762	0.0125508
DMBT1	0.580113	2.34417	13.7919	0.000204217	0.0127167
C1orf226	-0.294815	4.91395	13.7786	0.000205666	0.0127569
YPEL2	0.49222	3.19087	13.7148	0.000212772	0.0131404
SMARCB1	-0.291079	5.32743	13.7083	0.000213504	0.0131404
AC091633.3	-2.36221	-1.77537	13.6536	0.000219824	0.0134772
MT-RNR1	0.445389	10.9969	13.6192	0.000223887	0.0136561
IFITM2	0.310394	7.11091	13.6144	0.000224462	0.0136561
TNFRSF10C	1.13314	0.495744	13.5628	0.000230713	0.0139828
PPM1K	-0.347513	4.56072	13.5157	0.000236573	0.0142442
EGFR	0.982871	2.02259	13.5046	0.000237974	0.0142442
HMOX1	-0.678831	2.89683	13.5026	0.000238233	0.0142442
MROH6	-0.300477	5.9286	13.4996	0.000238615	0.0142442
ETV4	0.407917	5.26598	13.4838	0.000240631	0.0143108
CRY2	0.390636	4.35178	13.4624	0.000243396	0.0144212
ZFP36	0.428824	7.35761	13.451	0.000244876	0.014455
DDX39A	-0.324294	5.75486	13.393	0.000252563	0.0147993
SBF2	0.301322	5.26355	13.3929	0.000252573	0.0147993
ALYREF	-0.373198	5.98129	13.3796	0.000254375	0.0148501
GRB10	-0.424334	3.2819	13.3369	0.000260238	0.0151367
RUFY1-AS1	-2.19217	-1.95735	13.3267	0.00026166	0.0151638
MPI	0.353262	5.61777	13.3103	0.000263949	0.0152409
PFKP	0.343862	6.8936	13.2818	0.000267989	0.0154181
TSC22D2	0.29639	6.42241	13.2694	0.000269781	0.0154625
MRAS	-0.925839	0.815549	13.2629	0.000270708	0.0154625
CHN1	-1.06034	0.593508	13.2364	0.00027457	0.0156269
ID4	-0.741325	2.11232	13.1953	0.000280655	0.0159161
TNS2	0.288428	7.57295	13.1645	0.00028531	0.0161226
SNRNP25	-0.357616	4.49062	13.1253	0.000291332	0.016381
C8orf82	-0.26314	6.19996	13.1214	0.000291948	0.016381
ADM	0.770943	1.27651	13.0596	0.000301731	0.0168193
INSIG1-DT	0.892319	1.25886	13.0587	0.000301876	0.0168193
RP11-322M19.5	2.4887	-2.09085	13.0469	0.000303783	0.0168252
IGFBP5	0.295481	8.76409	13.045	0.000304102	0.0168252
FAM131B	1.58852	-0.55277	13.0121	0.000309491	0.0170639
AP1S2	-0.435708	3.14629	12.9859	0.000313849	0.0172443
SERTAD2	0.35932	6.28303	12.9569	0.000318739	0.0174526
GSAP	0.683655	1.6487	12.9466	0.000320502	0.0174888
UST	-0.628425	2.00175	12.9214	0.00032485	0.0176569
ACAT2	-0.313246	5.45074	12.9159	0.000325806	0.0176569
AUTS2	0.308616	5.75168	12.901	0.000328415	0.0177378
GPR135	-1.59602	-0.649762	12.8114	0.000344517	0.0185444
RIPOR2	2.02586	-1.94167	12.7005	0.00036556	0.0196105
MTHFR	0.266448	5.29611	12.6853	0.000368539	0.0197038
LGALS3BP	0.30649	10.1423	12.6628	0.000372998	0.0197528
PLXNB2	0.289964	8.69459	12.6621	0.000373144	0.0197528
TRIM14	0.291828	6.12192	12.6619	0.000373187	0.0197528
TRIM16	-0.406333	3.82456	12.6451	0.000376557	0.019865
TMPRSS2	0.361773	4.08344	12.6255	0.000380514	0.0200072
MPZL2	0.306156	5.26724	12.6044	0.000384838	0.0201678
KLF10	0.58228	6.01669	12.5928	0.000387234	0.0201997
MYL6	-0.300624	8.41608	12.5892	0.000387991	0.0201997
PGM1	0.298136	4.65525	12.5325	0.000399936	0.0206884
NVL	-0.306853	4.81089	12.5323	0.000399984	0.0206884
SPATA2L	-0.434743	3.3438	12.5144	0.000403829	0.0208195
PSEN2	-1.4509	-0.780974	12.4943	0.000408199	0.0209767
TNXB	1.24358	0.276414	12.4743	0.000412582	0.0211335
PDZK1IP1	0.473265	3.6776	12.4474	0.000418571	0.0213714
BOP1	-0.316633	4.53313	12.3892	0.000431814	0.0219768
NATD1	0.295144	5.40754	12.3655	0.000437346	0.0221873
PAX8	-2.06116	-1.79068	12.3214	0.000447784	0.0226445
RHOV	0.326435	5.54648	12.2045	0.000476732	0.0240318
FAIM2	0.537595	2.47252	12.1906	0.000480297	0.0241349
FAM229A	0.721297	1.5801	12.1604	0.000488139	0.0244516
CCDC28A	0.44953	2.99637	12.1344	0.000495004	0.0247175
MZB1	0.372002	5.14797	12.1134	0.000500609	0.024919
ETV6	0.410008	4.20319	12.0752	0.000510959	0.0253295
SERTAD4	0.388702	3.73467	12.0713	0.000512044	0.0253295
SUN2	0.268413	6.9224	12.0378	0.000521321	0.0255889
LAMB2	0.308237	7.46027	12.0369	0.00052159	0.0255889
SLC6A9	-0.354067	4.69392	12.0292	0.000523723	0.0255889
RETREG1	-0.651076	1.86303	12.0265	0.000524483	0.0255889
ADGRF3	-2.33429	-2.27719	12.0235	0.000525347	0.0255889
TNS3	0.38481	5.95716	11.9822	0.000537121	0.0260443
IGIP	0.547248	3.11313	11.9779	0.000538364	0.0260443
SLC46A1	0.348054	4.1765	11.9735	0.000539617	0.0260443
AOPEP	-0.367619	3.84021	11.9621	0.000542936	0.0261251
SPINK13	-0.913876	4.7463	11.955	0.000545001	0.0261452
S100A7	2.41454	2.13679	11.9197	0.000555448	0.0265662
TPCN1	0.293551	5.93131	11.8934	0.000563334	0.0268624
SOX9	0.406568	6.77088	11.8793	0.000567627	0.0269861
MVK	-0.27958	5.73343	11.8672	0.000571314	0.027027
CXCL12	-1.66204	-0.151562	11.8653	0.000571891	0.027027
LRIG1	0.294428	8.4619	11.845	0.000578172	0.0272427
RP11-18B16.2	1.69613	-1.41549	11.8224	0.00058522	0.0274202
AHDC1	0.304492	7.55197	11.8171	0.000586884	0.0274202
TNS1	0.328108	4.7781	11.8164	0.000587119	0.0274202
ENSG00000271254	-0.451113	3.30987	11.8097	0.000589239	0.0274385
LMAN1	0.275693	6.33661	11.7493	0.000608647	0.0282594
TMEM138	-0.305065	4.60505	11.7022	0.000624249	0.0288993
LINGO4	1.05296	0.485733	11.6961	0.000626326	0.0289111
ODC1	-0.288066	6.72709	11.6711	0.000634797	0.0292172
ZC3H12A	0.249975	5.59005	11.6563	0.000639862	0.0293652
VWA2	1.30745	-0.28943	11.6328	0.000647983	0.0296522
GPI	0.532473	8.59636	11.6257	0.000650453	0.0296797
MIS12	-0.446846	2.97691	11.5593	0.0006741	0.030661
GADD45A	0.564766	2.33005	11.5534	0.000676246	0.030661
RORC	0.377387	4.92401	11.5457	0.000679061	0.030661
DDX56	-0.263187	5.80308	11.544	0.000679683	0.030661
SPINK5	-2.39393	-1.6994	11.4804	0.000703334	0.0316193
CALCR	-1.58259	-0.206591	11.4763	0.000704909	0.0316193
RALYL	-1.78037	-1.25431	11.468	0.00070804	0.0316703
AMOTL2	0.365464	7.20188	11.4573	0.000712133	0.0317639
LINC00997	0.597954	2.56279	11.389	0.000738785	0.0327879
ERAP1	0.33246	4.04339	11.388	0.00073922	0.0327879
NAA20	-0.273992	5.60891	11.3723	0.00074548	0.0329191
ZNF653	-0.53976	2.65115	11.3702	0.000746324	0.0329191
ID2	-0.530594	5.68067	11.2991	0.000775449	0.034109
HK2	0.689257	5.79961	11.2824	0.000782464	0.0343225
CTSK	1.31578	-0.698049	11.2736	0.000786187	0.0343424
ABCA2	0.33745	7.40949	11.2683	0.000788401	0.0343424
COL4A4	-1.54321	-0.315656	11.266	0.000789406	0.0343424
FOSL2	0.270997	6.50863	11.2505	0.000796006	0.0345349
RP11-191L9.4	0.701769	1.7382	11.2074	0.000814734	0.0352511
PHACTR2	0.450659	2.73603	11.1981	0.000818811	0.0352817
TUFT1	0.339399	3.99031	11.1916	0.000821698	0.0352817
STS	-0.32032	5.62415	11.19	0.000822379	0.0352817
TFAP2A-AS1	0.723495	1.13947	11.1856	0.000824328	0.0352817
CA9	1.36611	5.28765	11.1395	0.000845091	0.0359375
BTG1	0.246833	6.93419	11.1377	0.000845899	0.0359375
UBA7	0.504365	2.83098	11.1331	0.000847997	0.0359375
NAT8L	-1.9826	-1.77622	11.1279	0.000850374	0.0359375
TACSTD2	0.238204	8.82603	11.1266	0.000850967	0.0359375
DDX60	0.799461	1.1302	11.11	0.000858628	0.0361648
PABPC1L	-0.574765	2.33519	11.1044	0.00086123	0.0361785
CD82	0.241527	6.5159	11.0747	0.000875155	0.0366665
CRABP2	0.382883	9.89682	11.035	0.000894072	0.037276
ASIC3	0.686304	1.90523	11.032	0.000895517	0.037276
RRP36	-0.272167	5.58833	11.0248	0.000899022	0.037276
ANO6	0.29475	5.41915	11.0246	0.000899095	0.037276
NME1	-0.307745	4.47572	11.0066	0.00090786	0.0375414
ANKRD24	0.81893	0.921958	10.9983	0.000911946	0.0376124
LPAR6	-0.584658	2.00441	10.9878	0.000917139	0.0377286
PKP1	-0.790848	1.33041	10.9794	0.000921295	0.0378016
C15orf39	0.331398	5.92277	10.9392	0.000941484	0.0385021
ADAMTSL4	0.559742	2.41837	10.9358	0.000943214	0.0385021
CDCA4	-0.321612	4.50377	10.9243	0.000949113	0.0386088
CTD-3074O7.5	-0.673977	1.50783	10.9203	0.000951137	0.0386088
LDHA	0.54846	9.84561	10.9165	0.000953123	0.0386088
BTG2	0.259797	5.92454	10.8969	0.000963271	0.0388906
NT5C2	-0.257274	5.5302	10.8936	0.000964979	0.0388906
FUT10	-2.04191	-2.19001	10.8623	0.000981409	0.0394526
MDGA1	-0.844184	1.13407	10.8379	0.00099444	0.0398755
IQCN	0.449323	2.9217	10.8329	0.00099713	0.0398827
RP11-57A19.2	1.49078	-0.914926	10.8219	0.00100306	0.0400193
GABRD	1.09766	0.11447	10.8021	0.00101387	0.040349
PARP9	0.292671	5.38025	10.7954	0.00101754	0.0403938
GPX2	-0.615251	2.24108	10.7606	0.00103684	0.0410571
PCYT2	-0.259666	6.62619	10.7453	0.00104546	0.0412955
S100A9	1.07715	3.86451	10.7346	0.0010515	0.0413322
RP1-63M2.7	-1.07308	-0.0813723	10.725	0.001057	0.0413322
CPD	0.259969	5.80019	10.7234	0.0010579	0.0413322
LINS1	0.405539	2.96158	10.7214	0.00105902	0.0413322
ITPK1	-0.273104	6.76913	10.7208	0.0010594	0.0413322
HDAC7	0.266658	5.6401	10.7117	0.00106461	0.0414335
KLHDC7A	0.409235	3.2048	10.6685	0.00108973	0.0422694
DDIT3	0.337236	4.14207	10.6634	0.00109279	0.0422694
DRAM1	-0.3157	4.07787	10.6612	0.00109407	0.0422694
WWTR1	0.273789	5.89415	10.6414	0.00110584	0.0426203
OSGIN1	-0.349403	4.37209	10.6291	0.00111321	0.0428008
EIF4G3	0.291062	5.8598	10.6162	0.00112099	0.0429218
CCDC144NL-AS1	1.90213	-1.72839	10.6124	0.00112333	0.0429218
MGAT5B	-1.6205	-1.08901	10.6096	0.00112502	0.0429218
FKBP4	-0.231764	7.6412	10.6061	0.00112717	0.0429218
TNFRSF21	0.265476	6.11304	10.5928	0.00113527	0.0431268
CHM	-0.292213	4.53554	10.581	0.00114257	0.0433003
GRB7	0.340541	5.88259	10.5735	0.00114719	0.0433722
GCC2	0.280199	4.74991	10.5597	0.00115583	0.0435053
SYNC	-0.499532	2.81873	10.5591	0.0011562	0.0435053
ANKZF1	0.32923	4.32217	10.5523	0.00116042	0.0435612
PMEPA1	-0.254446	5.48744	10.4892	0.00120073	0.0449678
CTC-429P9.3	-0.76479	0.879093	10.4805	0.00120642	0.0450746
ZNF503	0.303924	5.16545	10.4643	0.00121701	0.0452673
EPHA2	0.341036	4.45432	10.4639	0.00121728	0.0452673
ADAM11	1.42562	-0.988926	10.4507	0.00122604	0.0454865
BBX	0.288428	6.42374	10.4256	0.0012428	0.0460011
PGP	-0.268379	5.60564	10.3877	0.00126858	0.0467462
RARRES1	1.3182	-0.0804279	10.385	0.00127045	0.0467462
ACER3	0.233164	6.57318	10.3831	0.00127176	0.0467462
KRTAP5-AS1	-0.472287	2.54301	10.3671	0.00128283	0.0470442
MAZ	-0.231293	8.41283	10.3618	0.0012865	0.0470697
PADI2	0.687883	3.39951	10.319	0.00131666	0.0480625
PSPH	-0.344329	4.05332	10.3091	0.00132373	0.0481085
BDH1	-0.229829	6.62416	10.3088	0.00132398	0.0481085
TP53I11	0.31562	8.8705	10.2847	0.00134137	0.0486105
ERBB3	0.254707	7.47353	10.2812	0.00134391	0.0486105
POLE2	-0.358835	3.34442	10.1661	0.00143044	0.0516156
INTS13	0.399654	2.9851	10.1604	0.00143486	0.0516156
GPR176	-1.51949	-1.41626	10.158	0.00143675	0.0516156
EML2	0.266717	5.67172	10.1495	0.00144342	0.0517383
AC002467.7	1.38225	-0.223883	10.1392	0.00145151	0.051801
TSHZ3	1.49459	-0.989935	10.1389	0.00145169	0.051801
UBE2E3	-0.279644	4.7378	10.1135	0.00147185	0.0524023
C4orf19	-0.552357	2.30505	10.0999	0.00148274	0.052672
PFKFB3	0.570272	5.86147	10.0796	0.00149924	0.0530553
GAPDHP72	0.897462	0.29581	10.0736	0.00150406	0.0530553
MT-ND3	-0.264281	12.9394	10.0707	0.00150643	0.0530553
ZNF33A	0.311877	4.86487	10.0702	0.00150689	0.0530553
STEAP2	0.359788	4.35313	10.065	0.00151114	0.0530871
TRIR	-0.268791	6.5568	10.0391	0.00153254	0.0536135
WDR72	-2.32654	-2.1479	10.0387	0.00153288	0.0536135
SFXN2	-0.325208	3.9869	9.9932	0.0015712	0.0547952
DTNBP1	-0.338303	4.02108	9.985	0.00157821	0.0547952
PHF1	0.267286	6.62847	9.98402	0.00157905	0.0547952
GPR68	-1.64467	-1.77483	9.97945	0.00158297	0.0547952
CD2BP2	-0.24836	5.88302	9.97835	0.00158392	0.0547952
ERBB2	0.306507	9.37828	9.96405	0.00159626	0.0551022
USP53	0.289113	5.13046	9.95322	0.00160569	0.0553074
MNX1	0.291944	4.57641	9.94134	0.00161608	0.0555449
ZBTB2	-0.250368	4.88056	9.92834	0.00162753	0.0558177
RPL17P50	1.55601	-0.744467	9.91084	0.00164308	0.0562294
WHAMMP3	-1.66034	-0.949405	9.9036	0.00164956	0.05628
SPNS2	0.54032	4.02211	9.90127	0.00165165	0.05628
TPI1P1	0.888215	0.251642	9.89256	0.00165948	0.0564259
ZNF395	0.355018	4.68563	9.88465	0.00166663	0.0565478
MDC1	0.333918	6.26337	9.87128	0.00167879	0.0567792
PCP4L1	0.344387	4.55445	9.86929	0.0016806	0.0567792
COL13A1	1.06117	0.152821	9.84752	0.00170061	0.0573332
KRT16	-0.526395	2.35218	9.83518	0.00171206	0.0575213
SHROOM3	0.265763	6.28998	9.8337	0.00171343	0.0575213
THOC1	-0.408485	3.15456	9.7886	0.00175597	0.0588199
LYST	0.432117	3.38159	9.78488	0.00175952	0.0588199
ZNF544	-0.338819	4.33764	9.77577	0.00176826	0.058988
GTPBP1	0.295548	5.11043	9.76283	0.00178075	0.05928
LIFR	0.763243	1.13027	9.74758	0.00179559	0.0596489
XKRX	1.00124	0.0720711	9.74309	0.00179998	0.0596698
TUBA1A	-0.252081	6.3686	9.72148	0.00182127	0.06025
RP11-428L9.2	-1.90644	-1.7133	9.68584	0.00185694	0.0613021
TMEM167B	0.242845	5.22871	9.67816	0.00186471	0.061431
CTD-3035D6.3	-1.74256	-1.46685	9.66746	0.00187561	0.0616621
ETV3	0.363868	4.63065	9.66038	0.00188285	0.0617722
EFNB2	-0.277378	5.15756	9.63967	0.00190419	0.0623437
PCF11-AS1	-2.35169	-1.59846	9.63194	0.00191222	0.0624777
CHAC1	-0.533089	3.16832	9.62588	0.00191854	0.0624807
APP	0.239563	9.12237	9.62431	0.00192018	0.0624807
LOXL1	0.247491	4.95178	9.6127	0.00193236	0.0627485
LRG1	0.359203	4.90475	9.59729	0.00194864	0.0630502
GLIS1	-1.96033	-1.05717	9.5964	0.0019496	0.0630502
MARF1	0.26225	5.10599	9.57449	0.001973	0.0636774
REEP1	-0.360168	4.13025	9.56314	0.00198524	0.0639423
FYCO1	0.35367	5.60043	9.55211	0.0019972	0.0641974
MTATP6P1	-0.280719	11.5601	9.54731	0.00200242	0.0642352
ERAP2	0.582218	2.29527	9.52903	0.00202247	0.0647475
IL1RAP	0.399508	3.16961	9.51145	0.00204194	0.0652393
PER1	0.339875	4.70219	9.50512	0.00204899	0.0653332
ID1	-1.65142	2.22108	9.49125	0.00206454	0.0656971
ACE2	1.63158	-1.16326	9.47849	0.00207895	0.0658777
TMEM59L	0.680833	1.70373	9.47583	0.00208196	0.0658777
MRPL20-DT	-0.479025	3.31005	9.47516	0.00208273	0.0658777
SARDH	0.451766	3.13711	9.47156	0.00208681	0.0658777
MYRFL	-0.717746	1.01986	9.45875	0.00210144	0.0661705
SF3B3	-0.209596	6.11763	9.45615	0.00210442	0.0661705
LEPROT	-0.31552	5.14194	9.42125	0.00214486	0.067189
FGD5	-0.243989	5.88929	9.42089	0.00214528	0.067189
NANOS1	-0.28215	4.8865	9.41703	0.0021498	0.0671982
ERMP1	0.229826	8.36122	9.41297	0.00215456	0.0672148
ZNF213	0.347867	5.83215	9.40925	0.00215894	0.0672191
UFD1	-0.279476	5.14878	9.38625	0.00218619	0.0679344
ZBED3	-0.348958	3.5442	9.36129	0.00221616	0.0687313
TIMMDC1	-0.287794	5.67267	9.35237	0.00222698	0.0688396
GNB4	-0.428152	2.78433	9.34805	0.00223223	0.0688396
ZBTB10	0.333022	3.44676	9.3477	0.00223266	0.0688396
LINC00240	1.56702	-1.49353	9.33561	0.00224744	0.0691609
CUL7	0.266809	5.52697	9.32672	0.00225836	0.0693626
GNAT3	-0.244558	7.79835	9.30304	0.00228774	0.0700423
DHCR24	0.219286	10.8038	9.29949	0.00229217	0.0700423
PM20D2	1.53698	-0.714477	9.29826	0.00229372	0.0700423
NFKB2	0.22465	5.82987	9.28863	0.00230581	0.0702762
PRKD2	0.282843	6.20156	9.28337	0.00231244	0.0703433
LTBP3	0.330086	8.28504	9.27606	0.00232169	0.0704896
SIGIRR	-0.259609	5.28747	9.25238	0.0023519	0.0710892
ST6GALNAC2	-0.256944	5.55913	9.2474	0.0023583	0.0710892
RP11-517B11.7	1.15309	-0.632582	9.24312	0.00236381	0.0710892
NUCB1	0.274937	7.71065	9.24087	0.00236672	0.0710892
SHB	0.227088	5.17533	9.23733	0.0023713	0.0710892
ZNF821	-0.498393	2.36971	9.23421	0.00237535	0.0710892
CREB3L2	0.260227	6.28587	9.23282	0.00237715	0.0710892
VEGFA	0.758796	6.6717	9.23274	0.00237725	0.0710892
TMEM150C	-0.3452	4.50834	9.22176	0.00239155	0.0712657
A2M	1.13212	3.97697	9.22132	0.00239213	0.0712657
ZNF32	-0.335733	4.30055	9.21714	0.00239759	0.0712947
AP4S1	-0.275669	4.13398	9.20185	0.00241771	0.0717044
TMEM45A	0.401241	3.55671	9.19981	0.0024204	0.0717044
MGST1	-0.266756	7.51611	9.19545	0.00242617	0.0717414
SH3PXD2B	0.300939	4.5269	9.18471	0.00244046	0.071832
FBXO32	0.384995	3.27014	9.17526	0.00245308	0.071832
LAMB2P1	1.16567	0.0560845	9.1749	0.00245356	0.071832
MRPS9	-0.342481	3.66066	9.17388	0.00245494	0.071832
PMAIP1	-0.843885	0.524768	9.17226	0.00245711	0.071832
DUSP6	0.443971	7.76426	9.17121	0.00245852	0.071832
GADD45B	0.245962	5.75715	9.16546	0.00246626	0.071832
C2orf27A	-1.4426	-1.16646	9.16448	0.00246758	0.071832
S100A1	0.480122	3.82862	9.16272	0.00246995	0.071832
CLU	0.301135	10.6537	9.13279	0.00251068	0.0728831
KAT2A	-0.268357	4.96358	9.10995	0.00254223	0.0736644
GDF15	0.498138	4.03551	9.09969	0.00255652	0.0739436
PLA2G4C	0.655682	1.41919	9.08754	0.00257357	0.0743013
NAPRT	-0.269518	5.05805	9.06992	0.00259848	0.0748298
ZSWIM7	-0.423698	2.93916	9.06794	0.0026013	0.0748298
SEC24A	0.29069	6.36274	9.05442	0.00262061	0.0751288
POLE4	-0.341815	4.08151	9.05404	0.00262116	0.0751288
GDPD3	-0.559687	1.90915	9.04842	0.00262922	0.0752242
ROBO2	-0.702487	1.82533	9.04321	0.00263672	0.0752351
TMEM167B-DT	-0.41441	2.76297	9.04158	0.00263908	0.0752351
WDR77	-0.357081	3.53869	9.02932	0.00265683	0.0756054
DYNC2I2	-0.213022	7.75942	9.02222	0.00266717	0.0757638
PLCG1-AS1	-1.18627	-0.350832	9.00883	0.00268678	0.0760939
KIFC3	0.558252	1.6271	9.00775	0.00268837	0.0760939
BDNF-AS	0.773782	0.685072	8.96453	0.00275272	0.0777765
CH17-353B19.1	-2.0958	-2.14961	8.95831	0.0027621	0.0779031
MBLAC2	-0.470361	2.53134	8.94	0.00278992	0.0785481
HLA-C	0.223109	8.7419	8.93612	0.00279587	0.0785762
C14orf132	-0.365784	4.81459	8.93138	0.00280313	0.078641
MIDN	0.272165	8.03711	8.92295	0.0028161	0.0788657
RPL23AP42	0.484583	3.31792	8.91922	0.00282185	0.0788876
RPL41	-0.217174	7.9181	8.91081	0.00283487	0.0790862
THBS1	-0.265047	6.4754	8.90788	0.00283942	0.0790862
TANC2	0.298137	6.55438	8.90287	0.00284722	0.0790862
ANTXR1	0.274837	4.75476	8.8956	0.00285858	0.0790862
CDC14A	-0.302839	7.06374	8.89291	0.0028628	0.0790862
RAB11FIP5	0.229622	5.7251	8.89191	0.00286437	0.0790862
DLGAP1-AS2	1.29815	-1.09036	8.89033	0.00286685	0.0790862
SORL1	0.330608	6.78586	8.88909	0.0028688	0.0790862
BIRC3	0.502956	2.1489	8.88558	0.00287431	0.0791009
RBFA	-0.52131	1.80255	8.88008	0.00288298	0.0791918
COMMD4	-0.304267	4.20912	8.87492	0.00289115	0.0791918
CPEB4	0.344613	5.70131	8.87402	0.00289258	0.0791918
DUXAP8	0.497862	2.01701	8.86997	0.00289899	0.0792308
C1orf122	-0.258071	6.76858	8.86543	0.00290621	0.0792917
HAGHL	-0.35138	4.04149	8.84246	0.00294302	0.0801581
RP11-823E8.3	-0.844724	0.286082	8.83857	0.0029493	0.0801802
MTCO1P40	0.473005	2.17326	8.83571	0.00295393	0.0801802
SLC15A3	-1.11639	-0.569246	8.81074	0.00299463	0.0811464
DNASE1	0.315491	3.87481	8.79996	0.00301237	0.0812118
GMEB1	-0.353685	3.0942	8.7943	0.00302174	0.0812118
PCDHGB2	0.49016	2.75718	8.79304	0.00302383	0.0812118
SLC16A3	0.382942	5.49511	8.79086	0.00302744	0.0812118
SLC25A10	-0.352041	3.69757	8.79066	0.00302776	0.0812118
AIMP2	-0.252866	4.57718	8.78609	0.00303536	0.0812118
SPINK8	0.360122	3.16395	8.7837	0.00303934	0.0812118
EGLN3	1.13371	3.42404	8.78143	0.00304312	0.0812118
TCTA	-0.250362	5.70559	8.77866	0.00304775	0.0812118
LRRC75A	-0.777649	0.934051	8.77211	0.00305872	0.0812118
MT-CO1	0.273065	14.9778	8.77173	0.00305936	0.0812118
CCNJL	0.277911	4.36758	8.76724	0.00306689	0.0812118
SHISA5	0.229909	6.52729	8.76654	0.00306807	0.0812118
ARHGAP44	0.342387	3.60274	8.76355	0.0030731	0.0812118
AKR1B10	-0.776288	1.00297	8.76316	0.00307376	0.0812118
CTD-2015H6.3	-0.290639	4.16401	8.75587	0.00308607	0.0814015
MIR3613	-1.77936	-2.18947	8.74773	0.00309988	0.0816302
PDE4B	0.394109	3.26727	8.74019	0.00311273	0.0817583
CEACAM19	0.34249	3.16136	8.73596	0.00311995	0.0817583
HS6ST3	-0.325163	3.83314	8.73582	0.00312019	0.0817583
PARP12	0.349918	3.65689	8.72654	0.00313611	0.0820399
MT-RNR2	0.494983	13.6693	8.71213	0.003161	0.0825552
TET3	0.280013	4.80847	8.70031	0.00318156	0.0829556
MS4A14	0.866967	3.37861	8.69506	0.00319074	0.0830586
TGFBI	0.928982	0.339018	8.69145	0.00319706	0.083087
ADGRF5P1	-1.82052	-1.41804	8.67597	0.00322434	0.0836589
JARID2	0.279608	4.56955	8.66805	0.00323838	0.0837729
RP11-574K11.32	0.620225	1.92354	8.66754	0.00323928	0.0837729
BCORL1	0.329607	5.23333	8.65778	0.00325667	0.0840857
NADK2	-0.346992	3.46637	8.6506	0.00326954	0.0842154
SOX2	-0.671401	2.7553	8.64906	0.0032723	0.0842154
UBE2O	0.25488	5.61553	8.64097	0.00328686	0.0844532
TCF19	-0.225774	5.77029	8.62112	0.00332287	0.0850272
ZNF593	-0.273306	4.1752	8.62	0.00332492	0.0850272
LMTK3	0.227477	6.37639	8.61972	0.00332543	0.0850272
RP11-5O17.1	-0.612104	1.75631	8.61688	0.00333062	0.0850272
SERINC2	0.229994	9.42242	8.61024	0.00334278	0.0851206
NPHP3	-0.936573	0.486419	8.60903	0.003345	0.0851206
SEC14L1P1	-1.15811	-0.435961	8.60054	0.00336063	0.0853815
BNIP3L	0.254732	6.49384	8.59686	0.00336743	0.0853826
WBP2	0.246298	8.19465	8.592	0.00337643	0.0853826
SYT7	0.270721	5.63882	8.5918	0.0033768	0.0853826
GOLPH3L	0.261994	5.16105	8.58813	0.00338362	0.0854189
CTBP1	-0.231902	7.42147	8.57356	0.00341079	0.0859138
LINC01208	0.425546	2.54996	8.5708	0.00341597	0.0859138
LDLRAD1	2.53437	-1.52768	8.56894	0.00341945	0.0859138
CCDC170	-0.641717	1.28337	8.55904	0.00343811	0.0862459
INSIG1	0.258519	7.67673	8.55463	0.00344644	0.0863186
TPTEP1	-0.246774	4.96139	8.53492	0.00348397	0.0870972
RDH16	-0.900643	0.0519388	8.53256	0.00348849	0.0870972
PPP1R16A	-0.22651	6.6146	8.52753	0.00349815	0.0872011
BCAN-AS1	0.519565	1.699	8.52406	0.00350482	0.0872304
MCM2	-0.242367	6.65769	8.51195	0.00352821	0.0876752
GGT5	1.8346	-1.40562	8.5018	0.00354795	0.0879652
BTN3A2	0.480529	2.07098	8.49607	0.00355915	0.0879652
SRGAP2	0.297918	4.27744	8.4956	0.00356007	0.0879652
MEIG1	-1.86221	-2.19067	8.49459	0.00356204	0.0879652
MCL1	0.206369	7.22668	8.47196	0.00360662	0.0889279
ATXN7	0.235129	5.44162	8.46823	0.00361403	0.0889725
MVD	-0.244989	4.99363	8.453	0.00364442	0.0895817
TDRKH-AS1	0.498606	1.9352	8.44983	0.00365078	0.0895992
TRAK2	-0.214461	5.98651	8.44394	0.00366261	0.089751
ELOVL5	0.221674	7.03874	8.43344	0.00368382	0.0901316
RALGAPA2	0.240551	6.57382	8.42668	0.00369756	0.0903285
TRIM65	-0.305826	3.84847	8.4167	0.00371791	0.0906861
FOXN3	0.322424	4.07646	8.41106	0.00372945	0.0908281
CDC20B	1.02734	1.29303	8.40547	0.00374095	0.0909686
RP11-723O4.10	-1.49786	-1.5575	8.39781	0.00375674	0.0912129
ELOVL2	-0.79745	4.19884	8.38505	0.00378321	0.0917153
NTN1	-0.383665	3.15467	8.38219	0.00378916	0.0917195
BAMBI	-0.390002	5.11254	8.37834	0.00379719	0.0917741
ERVK13-1	-0.40707	2.80913	8.3743	0.00380564	0.0918386
RNF39	0.351721	3.70851	8.36507	0.00382502	0.0920601
IFIH1	0.285374	3.90578	8.36441	0.00382642	0.0920601
TMPRSS4	0.398836	2.94144	8.35425	0.00384786	0.0924361
PAK6	-0.229885	4.8737	8.34605	0.00386526	0.0925197
CCN5	0.795303	1.57965	8.3434	0.00387092	0.0925197
DOP1B	0.239845	5.59294	8.34276	0.00387228	0.0925197
ZNF37BP	0.388686	2.72382	8.34045	0.00387719	0.0925197
RRBP1	0.256165	7.75319	8.33751	0.00388348	0.0925197
SLC5A1	1.61178	-1.668	8.33619	0.00388631	0.0925197
KAZALD1	0.232942	5.09271	8.32779	0.00390431	0.0925991
CHI3L2	1.14348	0.371476	8.31994	0.00392121	0.0925991
TFRC	0.245165	8.64985	8.31566	0.00393047	0.0925991
TC2N	0.213495	8.15753	8.31434	0.00393334	0.0925991
SNX22	-1.00132	0.615803	8.31383	0.00393443	0.0925991
RP4-669L17.4	1.75746	-1.1676	8.3115	0.00393948	0.0925991
NKD1	0.456767	2.96592	8.31132	0.00393986	0.0925991
PCDH1	0.219197	7.28134	8.30881	0.00394533	0.0925991
ARPC2	-0.200042	8.05295	8.30631	0.00395076	0.0925991
TMC4	0.337672	6.1639	8.30383	0.00395615	0.0925991
BMP4	0.352483	5.42735	8.3031	0.00395774	0.0925991
LHPP	0.375575	5.69553	8.30224	0.00395962	0.0925991
LIMCH1	0.235217	4.96601	8.28864	0.00398939	0.0931581
FUT2	0.373771	2.89962	8.27785	0.00401315	0.0935754
PRKACB	-0.211205	7.38446	8.26983	0.00403092	0.093852
CATSPERB	0.427971	2.33123	8.26406	0.00404375	0.0940128
NR1D1	0.616436	4.60348	8.25988	0.00405308	0.0940918
FCGRT	0.225789	6.03925	8.25335	0.00406768	0.0942931
RP11-384K6.6	0.474847	2.97484	8.24468	0.00408715	0.0946062
METAP2	-0.236017	5.59786	8.22827	0.00412429	0.0951969
GTF2E1	-0.273467	5.06417	8.2281	0.00412466	0.0951969
DYNC1LI1	-0.228894	5.89377	8.22492	0.0041319	0.0952257
ATOH8	-1.94327	-2.34367	8.21991	0.00414333	0.095226
SIX4	0.366786	3.99967	8.2182	0.00414724	0.095226
EPGN	-0.731452	0.707666	8.21703	0.00414991	0.095226
ABCC5	-0.242738	7.25254	8.21105	0.0041636	0.095284
ALAS1	0.22869	5.18476	8.21069	0.00416444	0.095284
STAT1	0.203216	6.37718	8.19446	0.00420186	0.0960018
KRT23	0.296865	6.97276	8.18774	0.00421745	0.0962197
YIPF2	0.202698	6.60408	8.1671	0.00426571	0.0971812
CCDC57	0.231855	4.90404	8.16099	0.00428009	0.097328
SMIM1	0.249214	4.49314	8.15916	0.00428442	0.097328
BCAS1	0.281842	4.412	8.15038	0.00430521	0.0976605
CTSO	0.411056	2.97721	8.13611	0.00433922	0.0982917
PITPNB	-0.243657	4.87695	8.12983	0.00435429	0.0984285
PLP2	-0.208703	8.20419	8.12691	0.0043613	0.0984285
CCDC186	0.267457	4.95021	8.1238	0.0043688	0.0984285
RP1-286D6.5	1.40132	-1.3355	8.12327	0.00437006	0.0984285
KIAA1671	0.222716	5.49963	8.11853	0.0043815	0.0985465
PLEKHG3	0.2223	5.61181	8.1156	0.0043886	0.0985667
PGR	-0.856785	1.17173	8.11185	0.00439767	0.0986308
HSPG2	0.347457	5.06785	8.10825	0.00440642	0.0986877
RELL1	-0.382039	3.24011	8.0982	0.00443093	0.0990448
COL18A1	0.273946	5.42292	8.0966	0.00443484	0.0990448
NGFR	0.896857	0.427476	8.08092	0.00447337	0.0997649
PTHLH	-0.599481	3.72577	8.06903	0.00450282	0.100274
TRIM29	-0.264638	4.23028	8.06648	0.00450916	0.100274
VASP	-0.194194	7.04427	8.06409	0.00451512	0.100274
KCNC4	-0.401936	2.65259	8.04544	0.00456183	0.101169
RAD54B	-0.549712	1.5545	8.04067	0.00457387	0.101295
GAB1	0.280975	4.67035	8.03185	0.00459618	0.101647
ATF7IP2	-0.793893	0.479723	8.02499	0.00461364	0.101891
AHSA2P	-0.486423	2.05213	8.01607	0.00463642	0.102248
CREB3L1	0.298901	8.31057	8.01363	0.00464266	0.102248
RP11-4L24.4	-0.745538	0.428819	8.0068	0.00466021	0.102455
FOXP1	-0.260732	4.62691	8.00495	0.00466496	0.102455
RP5-901A4.1	1.75425	-1.4036	7.99529	0.00468993	0.102861
P4HA1	0.72288	6.65289	7.99171	0.00469921	0.102923
LSS	-0.211203	7.0231	7.96245	0.00477577	0.104182
IRX1	-0.222624	5.3163	7.96178	0.00477754	0.104182
TMEM108	-0.840129	0.75619	7.96099	0.00477964	0.104182
WNK2	0.300014	5.166	7.95973	0.00478294	0.104182
SFT2D2	-0.501858	2.88852	7.95336	0.00479982	0.104406
DRAM2	0.213214	6.4913	7.95038	0.00480772	0.104435
UBXN8	-0.494026	2.22054	7.94348	0.0048261	0.104691
ADHFE1	-1.84754	-1.28418	7.93842	0.0048396	0.104702
ZC3HC1	-0.281282	4.19143	7.93834	0.00483982	0.104702
GRHL3	-0.315324	4.37248	7.92927	0.00486414	0.105085
HLA-E	0.198163	6.19813	7.9221	0.00488345	0.105359
CAP2	-0.27238	5.25232	7.91558	0.00490109	0.10552
WWC1	0.207625	6.3866	7.91443	0.0049042	0.10552
BHLHE40-AS1	-0.598173	1.15192	7.9005	0.00494211	0.106192
MYO18A	0.31068	4.0641	7.89298	0.0049627	0.10649
C9orf16	0.234978	5.01538	7.88646	0.00498063	0.106731
HIPK4	-2.16741	-2.59819	7.88195	0.00499305	0.106853
RBM45	-0.511441	2.31299	7.87095	0.00502354	0.10736
GATD3A	1.64742	-2.0691	7.86372	0.00504365	0.107645
PALM2AKAP2	0.497337	2.12702	7.86025	0.00505333	0.107707
ANAPC5	-0.201182	6.28752	7.85239	0.00507536	0.107909
ADAMTS10	1.11606	-0.0198012	7.85202	0.00507639	0.107909
MEF2D	0.256407	7.11319	7.84341	0.00510064	0.108249
MRPL47	-0.24999	5.73867	7.83974	0.00511099	0.108249
MTND2P28	-0.271411	8.30771	7.83909	0.00511283	0.108249
FAM181B	-1.78011	-1.96089	7.83368	0.00512815	0.108429
ALDOC	0.970465	4.73693	7.82866	0.00514241	0.108513
KRT15	0.230808	10.8498	7.82747	0.0051458	0.108513
FGFRL1	-0.225817	6.59632	7.82481	0.00515339	0.108523
PNRC1	0.56668	6.14215	7.82148	0.0051629	0.108523
UBE2J2	-0.200119	6.42671	7.82012	0.00516676	0.108523
CREM	-0.330806	3.50585	7.79376	0.0052427	0.109972
LNX2	0.261289	4.50326	7.78185	0.00527736	0.110553
ZBTB18	-0.421317	5.18143	7.77499	0.00529745	0.110828
FAM83F	-0.266355	4.13788	7.76839	0.00531684	0.111087
RP11-434E6.5	-1.1526	-1.05841	7.76391	0.00533006	0.111217
RP11-284F21.10	0.37023	3.78974	7.75286	0.00536275	0.11163
TUBG2	0.316366	5.08283	7.75203	0.00536521	0.11163
RPL18	0.215216	9.22695	7.7501	0.00537096	0.11163
FEN1	-0.24119	5.33562	7.72534	0.00544512	0.113024
TBC1D22B	0.251045	4.50366	7.71947	0.00546285	0.113098
COTL1	-0.247538	5.09524	7.71943	0.00546295	0.113098
SPATA32	1.40204	-1.50349	7.71422	0.00547874	0.113277
MRPL57	-0.19726	5.94497	7.70469	0.00550776	0.113602
KLK10	-0.225486	6.10498	7.70322	0.00551225	0.113602
CDNF	1.11481	-0.808813	7.70203	0.00551589	0.113602
RP11-158K1.3	-0.833872	0.0138353	7.69505	0.00553725	0.113894
VWA1	0.203708	6.9327	7.69195	0.00554676	0.113942
LIPK	1.43045	-1.53052	7.68673	0.00556283	0.113989
SLC4A7	0.316547	4.04988	7.68644	0.00556372	0.113989
CHD2	0.231534	6.37346	7.68421	0.00557061	0.113989
TARS1	-0.230418	5.92104	7.66239	0.00563837	0.115227
SLC7A11	-0.832564	0.556449	7.65657	0.00565658	0.115451
ZBTB11-AS1	-0.463559	2.6449	7.65095	0.00567425	0.115482
RNF166	-0.388504	3.21509	7.65088	0.00567445	0.115482
CCT5	-0.223187	7.14887	7.64869	0.00568137	0.115482
EPDR1	-0.332512	3.79129	7.64684	0.00568718	0.115482
FAM174B	0.219865	6.59518	7.64231	0.0057015	0.115625
ZDHHC21	-0.228963	4.72945	7.6391	0.00571164	0.115683
GABARAPL1	0.351095	3.23851	7.63067	0.00573841	0.116077
MVB12B	0.29686	4.70632	7.61121	0.00580064	0.117093
CTD-2201E18.3	-0.937112	0.122748	7.61036	0.00580338	0.117093
TTC14	-0.240211	5.36054	7.60531	0.00581968	0.117272
RP11-665C16.9	1.43471	-1.80653	7.60063	0.00583478	0.117428
HSPB8	-0.34001	3.88692	7.59629	0.00584885	0.117539
SLC2A4RG	-0.190765	9.42816	7.59436	0.0058551	0.117539
ZMYND8	0.219719	7.98226	7.58722	0.00587837	0.117857
ATP5MC2	0.192933	8.00443	7.57561	0.00591632	0.118468
ZNF8-ERVK3-1	-2.07698	-1.67061	7.56901	0.00593804	0.118722
IER5L	0.20017	6.51381	7.56445	0.00595308	0.118722
UTP18	-0.333642	3.55054	7.56272	0.00595879	0.118722
CLDN12	0.27875	4.4569	7.56268	0.00595892	0.118722
RBM24	-0.948611	-0.199674	7.55993	0.00596803	0.118755
SBNO1-AS1	-1.60576	-1.75985	7.54837	0.00600644	0.11925
CD14	0.84568	0.448885	7.54792	0.00600793	0.11925
MKNK1	-0.306836	4.87852	7.54372	0.00602196	0.119314
KDM3A	0.49099	5.70835	7.54245	0.00602621	0.119314
SLC28A3	1.91143	-0.479997	7.53301	0.00605786	0.119792
NXPH3	-0.542844	1.3713	7.5263	0.00608047	0.120089
PYGL	0.299853	4.45861	7.51816	0.00610801	0.120363
ABHD17C	-0.271297	4.75801	7.51264	0.00612676	0.120363
CLDN4	0.1857	8.35258	7.51248	0.00612729	0.120363
ATF2	0.225178	5.13921	7.5111	0.006132	0.120363
E2F5	0.430785	2.36645	7.506	0.00614936	0.120363
S100A8	1.05261	1.05342	7.50548	0.00615114	0.120363
DNAI3	1.10744	-0.669118	7.50498	0.00615285	0.120363
SPRR1A	0.938296	0.679838	7.50437	0.00615495	0.120363
MT-ATP6	-0.261953	13.5527	7.49883	0.0061739	0.12048
ELP4	-0.271784	3.98448	7.49818	0.00617612	0.12048
DBI	-0.234335	8.87336	7.48894	0.00620793	0.120952
TTYH1	-1.79937	-2.12823	7.47991	0.00623911	0.121296
SOS2	0.225106	6.26573	7.4794	0.00624089	0.121296
CYP4X1	0.253345	6.68569	7.47057	0.00627158	0.12172
RPL13AP5	0.373831	3.44328	7.46773	0.00628149	0.12172
TM7SF3	-0.253033	4.78296	7.46653	0.00628567	0.12172
SLC2A1	-0.184595	8.68746	7.44942	0.00634569	0.122732
LRRC37A	-1.4446	-1.11616	7.44576	0.0063586	0.122832
ITGAL	0.706708	1.11037	7.44185	0.00637244	0.12295
GBF1	0.225976	7.6112	7.43671	0.00639066	0.123152
C7orf50	-0.188103	6.89483	7.43403	0.00640018	0.123186
SAMD12	0.30299	3.70258	7.42899	0.00641813	0.123329
HRAS	-0.225167	6.39102	7.42733	0.00642406	0.123329
CLK3	0.226211	6.34887	7.42351	0.0064377	0.123329
YBX3	0.21352	6.28238	7.42323	0.0064387	0.123329
TGM2	1.74214	-2.17113	7.41135	0.00648137	0.123997
THRB-AS1	-1.37861	-1.14222	7.40044	0.00652081	0.124546
SOX4	0.243503	6.32699	7.39732	0.00653212	0.124546
KDM4B	0.223992	6.41441	7.39576	0.00653777	0.124546
PAXX	-0.233451	5.45694	7.39476	0.00654142	0.124546
CTXN1	-0.216271	6.63658	7.39159	0.00655296	0.124616
LGALS8-AS1	1.21949	-0.916007	7.3826	0.0065858	0.125064
DUSP1	0.298502	3.32073	7.37954	0.006597	0.125064
LGALS9B	1.04338	1.3418	7.37868	0.00660016	0.125064
TMEM63C	0.237966	6.27845	7.37406	0.00661714	0.125237
CH17-189H20.1	-0.874439	-0.0329826	7.37055	0.00663008	0.125332
CALCOCO1	0.246753	5.34378	7.36578	0.00664767	0.125515
IRAK4	0.321477	3.23833	7.35886	0.0066733	0.12585
ELOVL2-AS1	-1.30922	-0.826891	7.35534	0.00668638	0.125947
IL6ST	-0.202531	7.53305	7.35263	0.00669649	0.125988
IER3	0.199642	7.08844	7.34841	0.0067122	0.126031
VEZF1	0.213612	6.71985	7.34738	0.00671607	0.126031
RNF157-AS1	1.51226	-1.68442	7.34563	0.00672261	0.126031
FAM86C1P	-0.289748	3.56133	7.33893	0.00674772	0.126292
RP11-420K14.1	-1.55719	-1.79209	7.33766	0.00675246	0.126292
H2BC8	-0.488315	1.76043	7.33463	0.00676386	0.126353
CAMK2N1	0.197151	6.02447	7.33257	0.00677162	0.126353
ABCC3	0.262087	6.5757	7.3277	0.00678998	0.126489
NDRG1	1.24675	7.8292	7.32642	0.00679484	0.126489
NOTCH2	0.234908	7.93498	7.323	0.00680777	0.126581
NFKBIA	0.195318	7.42183	7.3193	0.00682181	0.126587
CFLAR	0.210491	5.31948	7.31872	0.00682399	0.126587
TRPM2	-0.416271	3.12375	7.3007	0.00689276	0.127713
KIAA0319L	0.189633	6.64874	7.28832	0.00694042	0.128336
YJEFN3	-1.00391	-0.122079	7.28726	0.00694453	0.128336
CTD-2203K17.1	-1.15571	-1.10899	7.28568	0.00695063	0.128336
MTRNR2L12	0.504704	1.70681	7.28007	0.00697238	0.128447
FRY	0.348406	3.57674	7.27969	0.00697388	0.128447
TSPAN1	0.196961	6.71182	7.27631	0.00698699	0.128447
LRP1	0.47781	5.77074	7.2758	0.00698898	0.128447
SELENOTP1	1.23312	-1.42686	7.26724	0.00702235	0.128911
REEP6	0.241811	9.49094	7.26181	0.00704364	0.129152
PER3	0.322217	5.29652	7.25065	0.00708752	0.129807
PSD2	0.906141	0.0257144	7.2467	0.00710315	0.129943
CACNA1D	0.232821	5.12049	7.23161	0.00716311	0.130765
SULT2B1	0.282378	5.03974	7.23125	0.00716454	0.130765
TSKU	0.183125	10.5613	7.22812	0.00717703	0.130843
FBXW8	0.271153	4.58158	7.21671	0.00722278	0.131514
TGS1	-0.350756	3.30037	7.21308	0.00723744	0.131514
MPPED2	-1.48966	-1.87107	7.21276	0.00723872	0.131514
SLC26A1	-0.337453	2.95189	7.20061	0.00728789	0.132256
APOL6	0.331497	3.4285	7.19815	0.00729786	0.132286
INAVA	0.227644	5.66911	7.19472	0.00731186	0.132389
RP11-34P13.15	0.910498	0.089367	7.19032	0.00732978	0.132562
SLC3A2	-0.188619	7.06382	7.18181	0.00736465	0.132967
CCDC201	1.20863	-0.364765	7.18054	0.00736986	0.132967
NAP1L5	-0.966024	-0.0593544	7.17681	0.00738518	0.132967
TYSND1	-0.257829	5.01987	7.1767	0.00738566	0.132967
RTN1	-0.39623	2.98362	7.17421	0.00739591	0.133001
NFIL3	0.35733	3.97273	7.17084	0.0074098	0.133066
SPATA41	-1.49631	-1.87272	7.16927	0.0074163	0.133066
ID3	-1.19819	5.57612	7.16198	0.00744648	0.133457
HOXB4	0.273635	6.733	7.15779	0.00746392	0.133618
CDK4	-0.206937	6.05197	7.1504	0.00749473	0.134019
UBE3C	0.189476	6.64037	7.14643	0.00751134	0.134165
BIK	-0.672941	0.864451	7.1364	0.00755347	0.134534
MYO10	0.269038	5.09991	7.13469	0.00756067	0.134534
PARD6G	-0.918169	0.277757	7.13346	0.00756585	0.134534
ZC3H6	0.360682	3.01912	7.13345	0.00756591	0.134534
SRSF2	-0.197589	7.56242	7.12985	0.00758111	0.134654
CAPG	-0.217996	5.27692	7.12735	0.00759167	0.134691
TCF7	-0.324947	3.21903	7.11724	0.00763461	0.135301
TEP1	0.292317	4.35368	7.10656	0.00768022	0.135958
MIR99AHG	-0.694699	0.675447	7.10394	0.00769148	0.136006
PLEKHG6	0.311491	3.25224	7.10125	0.00770301	0.136058
ZNF331	0.270834	4.16362	7.09275	0.00773962	0.136402
GJC3	0.583143	1.63409	7.09275	0.00773965	0.136402
AMH	-0.399367	2.88507	7.08564	0.00777042	0.136693
RP13-1032I1.7	-0.418036	2.41049	7.08495	0.0077734	0.136693
SDC3	0.23986	4.74646	7.07814	0.007803	0.137062
PPP1R3B	0.215738	4.89953	7.05903	0.00788667	0.138307
ST8SIA6	0.308729	5.18878	7.05797	0.00789132	0.138307
LDLR	0.197125	7.63643	7.05456	0.00790635	0.138376
SLC25A28	-0.260379	4.52344	7.05309	0.00791288	0.138376
CRNDE	-0.34082	3.38879	7.05116	0.00792138	0.138376
LINC02068	1.36197	-1.28859	7.04885	0.0079316	0.138402
DGKE	-0.420217	2.31977	7.04484	0.00794938	0.138478
ENO1-AS1	1.99139	-2.41799	7.04386	0.00795374	0.138478
COP1	-0.263397	4.1492	7.04143	0.00796455	0.138478
PROCR	-0.403694	2.62049	7.04001	0.00797084	0.138478
SOX3	-1.45924	0.369813	7.03323	0.0080011	0.13869
MTOR	0.220077	5.88829	7.03315	0.00800146	0.13869
CRTC1	0.258579	5.67003	7.0295	0.00801778	0.13869
SLC22A18	0.208291	6.07543	7.02945	0.00801798	0.13869
KIAA1522	0.21157	9.0678	7.02496	0.00803814	0.138887
CLMN	0.218815	6.2569	7.01979	0.00806137	0.139138
MYO5C	-0.21997	5.11787	7.01427	0.00808625	0.139415
SPATS2L	-0.301232	3.74006	7.00973	0.00810678	0.139618
PNPLA2	0.196237	9.89139	7.00273	0.00813855	0.140013
SLC25A13	-0.370691	3.36908	6.9992	0.00815462	0.140015
FRAT2	-0.275794	4.64943	6.99621	0.00816826	0.140015
SLC12A7	0.215893	6.26924	6.99503	0.00817363	0.140015
FADS3	-0.236118	5.06813	6.99486	0.00817439	0.140015
RN7SL1	0.427541	6.33392	6.99303	0.00818277	0.140015
PCNX1	0.24915	5.14812	6.97435	0.00826864	0.140899
SMIM12	-0.201668	5.41283	6.97052	0.00828636	0.140899
DARS2	-0.220087	4.55204	6.96922	0.00829237	0.140899
PCAT19	-0.846716	-0.0354815	6.96903	0.00829324	0.140899
ASAP2	-0.232683	5.02841	6.96838	0.00829625	0.140899
FOXI1	-0.21491	5.81207	6.96786	0.00829865	0.140899
RP11-16N11.2	-1.13932	-0.800671	6.96749	0.00830039	0.140899
PILRB	-0.658489	1.47482	6.96641	0.00830538	0.140899
SH3BGRL	-0.197213	7.90192	6.96274	0.00832243	0.141037
STEAP1	0.353719	2.94151	6.95979	0.00833617	0.141119
SMAD6	-0.926348	-0.0603222	6.9432	0.00841386	0.142283
RP11-1299A16.3	-0.535654	1.39677	6.94079	0.0084252	0.142323
RP11-543P15.1	0.536819	1.18778	6.93623	0.00844669	0.142535
TARS3	0.395542	2.61209	6.91863	0.00853024	0.143247
SGK3	-0.651664	1.14043	6.91803	0.00853308	0.143247
CUEDC1	0.191537	6.66819	6.91749	0.00853567	0.143247
MCM10	-0.312094	3.61002	6.91529	0.00854619	0.143247
PFDN5	-1.32539	-0.548444	6.91505	0.00854732	0.143247
NRTN	0.976965	-0.29759	6.91462	0.0085494	0.143247
SRCIN1	0.278462	5.76184	6.91267	0.0085587	0.143247
AREL1	0.205814	5.45392	6.91114	0.00856604	0.143247
CYC1	-0.212238	7.31606	6.90695	0.00858611	0.143247
RAVER2	-0.260722	3.85398	6.9068	0.00858687	0.143247
GFUS	-0.214632	6.35492	6.90654	0.00858812	0.143247
BEX5	-0.389934	2.96473	6.90344	0.00860299	0.143317
RRAS	0.214781	6.14605	6.89806	0.00862892	0.143317
SGCB	-0.270878	4.31435	6.89735	0.00863235	0.143317
GDAP1	-0.311735	3.60387	6.8969	0.00863456	0.143317
CCN1	0.237498	6.18515	6.8963	0.00863745	0.143317
SPRY4-AS1	0.836931	0.0279656	6.89239	0.00865634	0.143374
PSMA7	-0.220551	7.37439	6.8904	0.00866601	0.143374
SRSF3	-0.196052	7.10761	6.88998	0.00866801	0.143374
PDE4DIPP2	-0.605078	0.952365	6.88622	0.00868629	0.14345
DNAJC9	-0.28802	4.98914	6.88476	0.00869336	0.14345
RP11-757O6.8	-1.79195	-1.26555	6.88346	0.00869968	0.14345
GPATCH2L	0.281275	4.6113	6.87736	0.00872945	0.143757
MAP1LC3B2	1.50142	-1.49163	6.87367	0.00874746	0.143757
TRIM66	-0.351771	3.47364	6.87283	0.0087516	0.143757
NPY1R	-0.647229	2.04396	6.87223	0.00875451	0.143757
TMEM53	0.276959	3.91395	6.86393	0.00879531	0.144278
LRRC37A9P	-1.75882	-2.15125	6.85695	0.00882973	0.144693
RP11-109N23.4	-1.53447	-2.05101	6.84897	0.00886924	0.14519
ZNF251	-0.261218	3.81349	6.84544	0.0088868	0.145328
TAF1A-AS1	-0.952656	-0.189195	6.83646	0.00893158	0.145875
ZNF217	0.242648	6.87632	6.83505	0.0089386	0.145875
ATF4	-0.216902	7.65527	6.82586	0.00898472	0.146273
ARMCX1	-0.32295	3.19571	6.82461	0.00899104	0.146273
PTGES2	-0.210335	5.5904	6.8242	0.0089931	0.146273
NAT1	-0.342225	3.50455	6.82057	0.00901136	0.146273
TENT4A	0.205091	4.93515	6.81943	0.00901714	0.146273
CCNG2	0.237705	4.7434	6.8192	0.00901827	0.146273
SYNJ2	0.249234	4.27437	6.81244	0.00905251	0.146678
SLC25A37	0.292254	3.92326	6.80831	0.00907347	0.146868
RELA	0.213788	7.31572	6.80542	0.00908816	0.146956
SYT13	0.617926	1.01243	6.79576	0.00913746	0.147603
DLGAP1	0.757843	0.672771	6.78184	0.009209	0.148475
HMOX2	-0.260342	4.61297	6.78161	0.00921017	0.148475
ILKAP	-0.331727	3.7785	6.77535	0.00924255	0.148846
SPRED1	0.28719	3.57765	6.77159	0.00926204	0.149009
NLGN2	0.251909	4.80937	6.7679	0.00928119	0.149166
TGIF2	-0.240503	4.07004	6.76222	0.00931079	0.149351
MAPK6	0.272041	5.26782	6.76046	0.00931999	0.149351
BUD31	-0.206296	5.80926	6.76028	0.00932092	0.149351
SFXN3	0.240407	6.49423	6.75376	0.00935501	0.149746
CHPT1	-0.186749	6.27037	6.75013	0.00937409	0.149838
NDUFA3	0.198684	6.9184	6.74907	0.00937965	0.149838
CDK18	0.411455	2.8604	6.74487	0.00940177	0.150017
RUNX1	-0.173334	7.4657	6.74335	0.00940975	0.150017
RIPK2	0.24676	3.96593	6.74133	0.00942042	0.150037
SEC11C	-0.354857	3.26236	6.73414	0.00945848	0.150492
TAF9B	-0.212733	5.16541	6.72809	0.00949064	0.150853
NNT-AS1	0.473507	2.08527	6.70884	0.00959361	0.152337
EMP1	0.260032	3.96334	6.69847	0.00964958	0.152479
AKIP1	-0.318705	3.14194	6.69831	0.00965045	0.152479
CCDC9B	0.288464	3.95867	6.69756	0.00965451	0.152479
BCAM	0.245437	8.5021	6.69646	0.00966048	0.152479
THOP1	-0.211885	5.43209	6.69549	0.00966573	0.152479
KANSL3	0.203641	5.60639	6.69392	0.0096742	0.152479
POFUT2	0.227263	5.178	6.69246	0.00968215	0.152479
SPHK1	-0.619139	0.956889	6.69078	0.00969125	0.152479
NFU1	-0.242391	4.72213	6.69019	0.0096945	0.152479
KLHL17	-0.327597	3.39435	6.68944	0.00969856	0.152479
DUBR	-0.372108	3.18517	6.68605	0.00971702	0.152618
SDR16C5	-0.265527	4.29142	6.68287	0.00973436	0.152739
PTPRJ	0.218537	5.34616	6.67494	0.00977777	0.153235
RASD2	0.365619	2.84334	6.67297	0.00978861	0.153235
SRPRB	-0.241635	5.05991	6.67182	0.0097949	0.153235
ELF3-AS1	0.471726	1.58605	6.66941	0.00980816	0.15327
VPS35L	0.199176	4.96399	6.6679	0.00981648	0.15327
PMVK	-0.272119	3.57834	6.65892	0.00986604	0.153893
CLSTN1	0.21035	8.64361	6.65456	0.00989025	0.154119
PLEKHG7	1.34176	-1.16065	6.64722	0.00993108	0.154604
NT5C3A	-0.299074	3.49809	6.641	0.00996578	0.154934
SLC7A13	-1.5908	-1.25843	6.63986	0.00997219	0.154934
KIF21B	0.609024	1.44867	6.63818	0.00998156	0.154934
DYNLL2	0.176304	6.35485	6.63337	0.0100086	0.155202
RAB11FIP1	0.230313	7.41196	6.62389	0.010062	0.155877
TMEM37	-0.611887	0.98929	6.61751	0.0100981	0.156165
NDNF	1.05741	-0.525437	6.61714	0.0101002	0.156165
IGSF21	0.420211	2.76605	6.6111	0.0101345	0.156437
SIGMAR1	-0.1957	6.76333	6.61012	0.0101401	0.156437
H2AC6	-0.361876	3.09156	6.60884	0.0101473	0.156437
H2BC6	0.571084	0.998932	6.60541	0.0101669	0.156586
CALML3-AS1	0.520077	1.42672	6.60181	0.0101875	0.156752
TOP3B	-0.297835	3.51854	6.58907	0.0102607	0.157581
TFEB	0.321746	3.2647	6.58896	0.0102613	0.157581
HECTD2	-0.510401	1.83299	6.58423	0.0102886	0.157849
USE1	-0.30739	3.73917	6.58038	0.0103109	0.158037
MYH10	0.259955	3.67061	6.56052	0.0104266	0.159657
PRKAB1	0.195873	5.1372	6.55564	0.0104552	0.159879
RP5-991G20.1	0.466563	1.80415	6.55461	0.0104613	0.159879
WDR73	-0.262491	4.17225	6.54986	0.0104892	0.160078
LINC02348	0.866851	0.215953	6.54898	0.0104944	0.160078
SLC17A5	0.303982	3.28818	6.54269	0.0105316	0.160491
ABCG1	-0.373246	2.92039	6.53586	0.0105721	0.160953
LTF	2.21616	0.822711	6.53279	0.0105904	0.161078
SAYSD1	-0.272115	3.85798	6.52094	0.0106612	0.161999
DGCR11	-1.36896	-1.61276	6.51551	0.0106937	0.162338
CROT	-0.507902	1.73497	6.50767	0.010741	0.162669
DANCR	-0.29401	3.76268	6.50644	0.0107485	0.162669
SCAMP5	-0.191874	5.91981	6.50526	0.0107556	0.162669
TNFSF12	0.352926	3.25746	6.50347	0.0107664	0.162669
MT-CO3	-0.194016	14.2475	6.50342	0.0107667	0.162669
PNPLA3	0.850403	0.0472589	6.50082	0.0107825	0.162674
IRF2BP2	0.198727	7.97278	6.49992	0.010788	0.162674
RGS10	-0.275208	3.78592	6.49829	0.0107978	0.162674
MAPK8IP3	0.205835	5.86902	6.49356	0.0108266	0.162953
GRHL1	0.224167	4.37245	6.49023	0.0108469	0.163104
AC006978.6	0.463909	1.91105	6.48271	0.0108929	0.16349
SUMO3	-0.180802	7.79968	6.48267	0.0108931	0.16349
AMPH	-0.868955	0.220575	6.48003	0.0109093	0.163578
TIGD3	-0.488358	1.48854	6.47184	0.0109597	0.164178
CXCL17	0.687399	0.550266	6.46369	0.0110101	0.164416
LINC02649	1.45877	-1.8382	6.46269	0.0110163	0.164416
LCP1	-0.36769	2.74393	6.46233	0.0110185	0.164416
ZNF692	-0.261047	4.1595	6.46126	0.0110252	0.164416
NQO1	-0.27698	8.99012	6.46091	0.0110273	0.164416
RPS26	-0.211987	9.04411	6.45865	0.0110414	0.164471
NFIX	0.255099	6.95592	6.45528	0.0110623	0.164629
SCGB2A2	0.213322	11.9291	6.45124	0.0110875	0.164849
AC144450.1	-1.48163	-1.74527	6.44836	0.0111055	0.164962
C5orf24	-0.204077	5.37809	6.44252	0.0111421	0.165092
NAA38	-0.217069	4.80878	6.44233	0.0111433	0.165092
ESYT1	-0.174392	6.35037	6.44198	0.0111455	0.165092
DSC2	-0.249048	5.0693	6.4383	0.0111685	0.16528
SPTSSA	0.18402	7.75439	6.43245	0.0112054	0.16567
SNHG7	-0.239448	4.21371	6.42567	0.0112482	0.166149
RHOH	-0.388039	2.94786	6.41791	0.0112975	0.166697
MINPP1	0.212356	4.58172	6.41653	0.0113063	0.166697
UNC5A	0.404344	3.42756	6.41397	0.0113226	0.166783
C1orf115	0.193312	5.53225	6.41067	0.0113436	0.166937
SMARCE1	-0.502474	1.62278	6.40028	0.0114102	0.167762
MIR429	-1.03459	-0.574223	6.39477	0.0114457	0.168128
BCL7B	-0.183501	6.86974	6.38633	0.0115002	0.168319
RAB7B	-0.71696	0.345498	6.38469	0.0115109	0.168319
SAV1	0.214024	4.70346	6.38464	0.0115112	0.168319
MCM3	-0.197295	6.21265	6.3834	0.0115193	0.168319
NEK6	0.235079	5.09765	6.38215	0.0115274	0.168319
MAST3	0.253826	4.91166	6.38193	0.0115288	0.168319
SPAG7	-0.266772	3.70054	6.3813	0.0115329	0.168319
CNN2	0.230483	6.42009	6.37486	0.0115748	0.168775
TRAPPC6A	0.219185	4.75221	6.37273	0.0115887	0.168823
AGBL4	1.13634	-0.535355	6.3663	0.0116308	0.169281
TTL	-0.313438	4.15565	6.362	0.011659	0.169452
BHLHA15	0.267223	4.24977	6.36125	0.0116639	0.169452
ROBO1	-0.423956	2.01336	6.35597	0.0116987	0.169463
IFFO2	0.283976	4.00273	6.35389	0.0117124	0.169463
RP11-59C5.3	1.68927	-2.21177	6.35375	0.0117133	0.169463
LINC02015	0.74838	0.38703	6.352	0.0117249	0.169463
FGFR3	-0.200831	5.55631	6.35187	0.0117258	0.169463
SSBP4	-0.218002	5.49611	6.34996	0.0117384	0.169463
NUDT16L1	-0.176203	6.11701	6.34981	0.0117394	0.169463
NOP16	-0.255165	4.12391	6.33697	0.0118247	0.170539
NR1H3	-0.298173	3.70681	6.33399	0.0118446	0.170671
SRPRA	0.223815	8.30809	6.32917	0.0118768	0.170676
OSBPL1A	-0.208077	4.96395	6.32907	0.0118775	0.170676
LNC-LBCS	-1.30697	-1.07559	6.32853	0.0118811	0.170676
CDC42EP1	0.209485	6.07752	6.32517	0.0119036	0.170676
HMGB1	-0.193133	7.92701	6.32516	0.0119036	0.170676
FGF22	-1.61418	-1.49103	6.32349	0.0119149	0.170676
GALNT6	0.193378	7.37111	6.32271	0.0119201	0.170676
DOLK	-0.242376	4.54771	6.31517	0.0119709	0.171249
CH17-408M7.2	0.44965	2.18102	6.31252	0.0119888	0.171351
ACE	0.302148	5.46041	6.30918	0.0120114	0.17152
CCDC74B	-0.690969	0.670567	6.30613	0.0120322	0.171661
B3GALT5-AS1	-1.51066	-1.82168	6.30345	0.0120504	0.171668
EPHA6	-0.502804	1.65822	6.29968	0.012076	0.171668
PPM1K-DT	-0.790827	0.00122871	6.29879	0.012082	0.171668
PLSCR1	0.276255	4.34099	6.29841	0.0120846	0.171668
IL27RA	-0.665353	0.68937	6.29726	0.0120924	0.171668
MT-ND6	-0.643787	2.71579	6.29443	0.0121118	0.171668
SBSN	1.17177	-0.667729	6.29259	0.0121244	0.171668
DCP2	0.250505	3.95301	6.29209	0.0121278	0.171668
OBP2B	1.19093	-0.957538	6.29109	0.0121346	0.171668
TTC36	0.406672	2.2478	6.2902	0.0121407	0.171668
TRUB2	-0.222168	5.13475	6.28386	0.0121843	0.172041
NBAS	0.254931	4.68522	6.28319	0.0121888	0.172041
ASPH	0.170783	9.27666	6.27908	0.0122171	0.172287
NDEL1	0.226842	4.81728	6.27724	0.0122299	0.172314
DDX55	-0.213789	4.43459	6.27467	0.0122476	0.172411
GTDC1	-0.360991	3.09254	6.25622	0.0123758	0.174055
ATPAF2	0.212443	4.53513	6.25383	0.0123925	0.174055
CDH23	-1.38723	-1.59916	6.25303	0.0123981	0.174055
GCN1	0.194013	6.98315	6.25149	0.0124089	0.174055
PHGDH	-0.197711	6.73694	6.24988	0.0124202	0.174055
IGSF3	0.184429	6.3542	6.24846	0.0124302	0.174055
SNRPF	-0.219213	5.41348	6.23794	0.0125042	0.174938
RP11-517P14.9	-1.38943	-0.956957	6.23627	0.012516	0.174948
USF1	-0.215451	5.04327	6.23165	0.0125487	0.175251
RPS6KA4	-0.237821	5.2253	6.23009	0.0125597	0.175251
LMAN2	-0.172383	8.16394	6.22757	0.0125776	0.175336
FAM32A	-0.186992	6.07624	6.22565	0.0125913	0.175336
CNIH1	0.169579	6.63644	6.22457	0.0125989	0.175336
MAK16	-0.461264	2.25876	6.22222	0.0126157	0.175415
NUMB	0.192974	6.8361	6.21935	0.0126362	0.175546
RLF	0.255196	4.82894	6.21156	0.0126919	0.176166
RP11-356O9.2	0.605318	0.91534	6.20977	0.0127047	0.17619
NUP85	-0.201462	4.85447	6.20726	0.0127228	0.176287
IFT122	-0.185732	5.48151	6.2044	0.0127433	0.176418
SNHG30	-0.592806	0.96582	6.20167	0.012763	0.176536
ITPRID1	1.06405	-0.638656	6.19641	0.012801	0.176907
WTAP	-0.224391	6.223	6.18846	0.0128586	0.177487
METTL27	0.385359	3.63323	6.18687	0.0128702	0.177487
EGR1	0.662881	7.13817	6.18601	0.0128764	0.177487
MBNL2	0.247138	4.43901	6.17398	0.0129642	0.178404
DALRD3	-0.18798	5.26643	6.17273	0.0129734	0.178404
DOCK10	-0.96757	-0.60233	6.17228	0.0129767	0.178404
PERCC1	-1.01181	-0.588169	6.16423	0.0130359	0.179063
PART1	-0.302724	3.11429	6.16033	0.0130647	0.1792
POLH	0.213607	5.04562	6.15983	0.0130684	0.1792
WWC3	-0.196825	6.4229	6.15354	0.0131149	0.179683
CYP4F11	0.518735	1.43733	6.14665	0.0131662	0.180074
NUPR1	-0.38116	2.4155	6.14664	0.0131662	0.180074
LBHD1	-0.807739	0.0299982	6.14195	0.0132012	0.180248
RP11-582E3.6	-0.882809	0.171769	6.14189	0.0132016	0.180248
YRDC	-0.293302	3.69821	6.11481	0.0134054	0.182781
TTC34	-1.21221	-1.29734	6.11418	0.0134102	0.182781
GLA	-0.284131	3.55326	6.11233	0.0134242	0.182816
KMT5C	0.222973	4.62611	6.10879	0.0134511	0.183003
DUS3L	-0.29449	3.47954	6.10749	0.013461	0.183003
G6PD	-0.215455	9.69919	6.10555	0.0134758	0.183048
LIG3	0.211339	4.90754	6.10277	0.013497	0.183179
PLAAT3	0.179922	5.77203	6.09958	0.0135214	0.183267
NOMO2	0.259568	4.00199	6.09741	0.013538	0.183267
VKORC1	0.399478	2.51706	6.09571	0.0135511	0.183267
CHASERR	-0.260231	4.05907	6.09503	0.0135562	0.183267
WASL	0.201316	6.09871	6.09439	0.0135612	0.183267
SNRPD3	-0.215358	4.99114	6.09071	0.0135894	0.183492
CTSH	0.182061	5.95885	6.08457	0.0136367	0.183917
PNMA6A	-1.60557	-1.90797	6.08362	0.0136441	0.183917
TMEM91	1.26109	-1.05091	6.07948	0.0136761	0.184152
LCN12	-1.08696	-0.65769	6.07837	0.0136847	0.184152
CEP43	-0.340463	2.6069	6.07264	0.0137292	0.184594
CRELD2	-0.239324	4.18	6.06942	0.0137542	0.184767
PACC1	-0.350925	2.598	6.06799	0.0137653	0.184767
MAF	-1.03345	-0.755404	6.0663	0.0137786	0.184789
TNFAIP3	0.456238	2.6194	6.06093	0.0138205	0.185195
BCL7C	-0.22381	5.80386	6.05543	0.0138636	0.185616
BRD2	0.187982	9.27964	6.05099	0.0138985	0.185926
LSM8	-0.285912	3.77107	6.04504	0.0139454	0.186397
PSMA3	-0.218058	5.95283	6.04299	0.0139616	0.186456
PPP1R13L	0.243145	7.06566	6.03571	0.0140193	0.187031
GRHPR	-0.167843	6.50093	6.03384	0.0140342	0.187031
SLC52A2	-0.215083	6.0527	6.0326	0.014044	0.187031
GAPDHP38	0.940708	-0.567023	6.03162	0.0140518	0.187031
C8orf37	-0.330481	2.63016	6.02946	0.014069	0.18706
PPP1R14B	-0.184847	6.33195	6.02839	0.0140775	0.18706
SUSD3	0.568878	4.22985	6.0241	0.0141119	0.18736
SERPINA5	0.197732	5.13583	6.01994	0.0141451	0.187644
SNHG19	-0.517308	1.6155	6.0126	0.0142041	0.18827
RP11-1275H24.1	-0.460405	1.90144	6.01058	0.0142204	0.188328
DPY19L4	-0.250128	3.99573	6.00328	0.0142793	0.188846
TEX14	-0.876706	-0.367974	6.00279	0.0142833	0.188846
PDZK1	-1.3917	-1.40418	5.99852	0.0143179	0.189063
SYNE4	-0.252792	3.87726	5.99783	0.0143235	0.189063
AC144450.2	-1.24945	-1.45321	5.9859	0.0144207	0.190188
CMPK2	1.1073	-1.06175	5.98327	0.0144422	0.190314
SLC10A3	-0.193446	5.08868	5.9801	0.0144682	0.190482
ERO1B	0.409473	2.06439	5.97878	0.014479	0.190482
MLLT6	0.227999	7.09389	5.97078	0.0145448	0.191049
SF3A1	0.247572	7.23089	5.97063	0.0145461	0.191049
CD36	-0.187157	10.0932	5.96859	0.014563	0.191112
PHF20	0.172716	6.45631	5.96502	0.0145924	0.191341
PRSS27	0.313138	2.87495	5.96177	0.0146193	0.191535
TCEAL8	-0.193796	5.42003	5.96001	0.014634	0.191569
EBP	-0.24023	4.62052	5.95607	0.0146667	0.191758
TXN	-0.195946	6.41465	5.95536	0.0146726	0.191758
IRF7	0.207228	5.77602	5.95301	0.0146921	0.191856
ARMC6	-0.230623	4.69748	5.94999	0.0147173	0.191957
NDUFAF6	-0.248131	3.67657	5.94919	0.0147241	0.191957
USP54	0.173434	5.92328	5.9451	0.0147583	0.192245
BMI1	-0.422004	2.57298	5.93406	0.014851	0.193294
DGKQ	-0.193008	4.94499	5.93091	0.0148776	0.193481
CYB5R4	-0.349718	2.66137	5.92312	0.0149435	0.194039
NCBP1	-0.192762	5.1952	5.92295	0.0149449	0.194039
AC005077.14	0.309107	3.24225	5.92034	0.0149671	0.194149
SEPTIN7P2	-0.4154	2.25856	5.91908	0.0149778	0.194149
SLFN12	0.733276	0.715908	5.91696	0.0149958	0.194224
FNIP2	0.287663	3.49768	5.91079	0.0150485	0.19473
SERAC1	0.328721	3.03974	5.90951	0.0150594	0.19473
ATP2A3	-0.182303	6.20843	5.90108	0.0151316	0.195403
MIR1915HG	-0.708036	1.50299	5.90056	0.0151361	0.195403
RP11-440D17.4	-1.35835	-1.34689	5.87911	0.0153215	0.197406
CENPO	-0.21767	4.82249	5.87865	0.0153255	0.197406
POF1B	-0.387084	2.41799	5.87831	0.0153285	0.197406
CTD-3088G3.8	1.23814	-1.74434	5.87603	0.0153484	0.197502
ZNF428	-0.253642	4.91242	5.87182	0.0153851	0.197631
EFEMP2	-0.665677	0.575319	5.86866	0.0154128	0.197631
NSMF	-0.176632	6.66938	5.86847	0.0154144	0.197631
TMEM229B	0.176696	5.60742	5.86847	0.0154145	0.197631
MYC	0.280648	3.68112	5.86732	0.0154246	0.197631
ZNF146	0.198291	5.98042	5.86634	0.0154331	0.197631
PRKAR1B	-0.344319	3.56107	5.86201	0.0154711	0.197921
RP11-1082L8.3	-1.56441	-2.21236	5.86092	0.0154807	0.197921
COX6C	-0.262526	5.30798	5.85688	0.0155163	0.198216
IFRD2	-0.262963	3.9304	5.85288	0.0155516	0.198507
NAXE	-0.179009	6.82667	5.84854	0.01559	0.198838
MICB	-0.259236	3.60229	5.84298	0.0156394	0.199248
LPXN	0.665465	0.506534	5.84209	0.0156472	0.199248
PAFAH1B3	-0.181966	6.13875	5.83685	0.0156939	0.19962
SEC16A	0.219702	7.93987	5.83599	0.0157015	0.19962
AMMECR1	-0.237894	4.75085	5.83171	0.0157398	0.199886
ZNF324	-0.245269	3.96777	5.83078	0.0157481	0.199886
CCND1	0.185833	8.73578	5.82942	0.0157603	0.199886
ZNF674	0.705741	0.4764	5.82557	0.0157949	0.200165
GLUD1P2	-1.23606	-1.29959	5.81796	0.0158633	0.200548
PSMB1	-0.19138	6.58551	5.81774	0.0158653	0.200548
HSD17B1-AS1	0.224157	6.11874	5.81724	0.0158698	0.200548
GDE1	0.170276	7.20324	5.8154	0.0158865	0.200548
C1orf216	-0.306673	3.36348	5.8152	0.0158882	0.200548
FLT4	-0.559478	1.16433	5.81007	0.0159346	0.200974
PLA2G6	0.355686	2.34882	5.80844	0.0159494	0.201001
SHC1	0.17035	7.77403	5.80435	0.0159866	0.201187
CYP4Z2P	0.22574	4.8539	5.80402	0.0159896	0.201187
INPP4B	-0.236646	4.35336	5.80256	0.0160029	0.201195
ACTA2	0.949113	-0.0683651	5.79575	0.016065	0.201816
CYP1B1	-0.399265	7.25069	5.79321	0.0160882	0.201948
SLC9A1	0.217805	7.94116	5.79132	0.0161055	0.202006
CACYBP	-0.21838	5.24561	5.7889	0.0161277	0.202116
PPP1R2	-0.168537	6.93671	5.78758	0.0161398	0.202116
NUP93	-0.225553	4.24261	5.78531	0.0161607	0.202219
PDCD7	0.230364	4.62883	5.78264	0.0161852	0.202301
STAT4	1.27295	-1.89071	5.77997	0.0162098	0.202301
BLNK	0.262018	3.61407	5.77974	0.0162119	0.202301
SRSF10	-0.194076	5.69258	5.77713	0.016236	0.202301
ETAA1	0.266421	4.2106	5.77491	0.0162565	0.202301
SPINT1	0.195742	9.39771	5.77325	0.0162719	0.202301
NFE2L1	0.198215	8.17446	5.77255	0.0162784	0.202301
C17orf75	-0.371104	2.88194	5.77207	0.0162829	0.202301
NBL1	-0.201197	4.75435	5.77135	0.0162895	0.202301
EME2	-0.315199	3.36015	5.77044	0.0162979	0.202301
LINC01488	-1.3481	-1.90783	5.76942	0.0163074	0.202301
MRPS7	-0.177614	5.67951	5.76725	0.0163275	0.202393
C3orf52	-0.365585	2.11917	5.7628	0.016369	0.202605
GJB3	-1.25622	-1.7292	5.76186	0.0163777	0.202605
TRIQK	0.258868	4.07171	5.7613	0.016383	0.202605
GGA3	0.224423	5.68467	5.75918	0.0164027	0.202692
ZMIZ1-AS1	0.740422	0.305277	5.74972	0.0164913	0.203498
HAX1	-0.172715	6.42874	5.74947	0.0164936	0.203498
TLCD3A	0.456872	1.43635	5.7464	0.0165225	0.203697
LAGE3	-0.186344	6.13947	5.74412	0.0165439	0.203802
LATS2	0.280051	3.5166	5.73787	0.0166029	0.20421
PIM2	0.364341	3.21803	5.73683	0.0166127	0.20421
THAP10	0.404009	2.26415	5.73232	0.0166555	0.20421
AC004951.6	-1.28332	-1.80571	5.73156	0.0166627	0.20421
MRPL20	-0.179221	5.96928	5.73107	0.0166673	0.20421
CREBRF	0.376607	3.3416	5.731	0.0166679	0.20421
FSD1	-1.50378	-1.79002	5.73086	0.0166693	0.20421
RBPMS	0.198731	5.82472	5.72974	0.0166799	0.20421
FAHD2B	0.349474	3.008	5.72248	0.0167491	0.204899
PAK3	-1.17626	-0.759488	5.70992	0.0168693	0.20621
RP11-295G20.2	0.590178	0.901396	5.70709	0.0168965	0.20626
SRRT	-0.187711	7.21363	5.7068	0.0168993	0.20626
CASP1	0.761442	0.371991	5.70224	0.0169433	0.206638
ZNF430	0.260319	3.98935	5.69879	0.0169766	0.206885
TAPBP	0.231337	7.68293	5.69611	0.0170025	0.207042
ZNF22-AS1	-1.07364	-0.805806	5.69264	0.0170362	0.207293
CABP4	-0.28775	3.2364	5.68923	0.0170694	0.207538
FECH	-0.208211	5.59619	5.68683	0.0170927	0.207662
FTH1P10	0.409375	1.80778	5.68523	0.0171083	0.207693
PDGFB	0.28396	4.16806	5.68166	0.0171432	0.207957
RP11-357L2.2	-1.22461	-0.705938	5.67977	0.0171616	0.208022
HINT1	-0.223248	7.08379	5.67482	0.0172101	0.208451
SOS1	0.20041	5.0222	5.67105	0.0172471	0.208658
IDH2	0.168622	8.3956	5.66984	0.017259	0.208658
BDKRB2	0.357148	2.90205	5.66778	0.0172793	0.208658
PRKX	-0.751173	0.217559	5.66736	0.0172834	0.208658
E2F1	-0.183597	6.09977	5.6664	0.0172929	0.208658
BCKDK	0.192954	6.34084	5.66314	0.017325	0.208887
LIPG	-0.598688	1.31327	5.65569	0.0173988	0.209618
C2	1.25414	-0.985635	5.64986	0.0174567	0.210156
CEBPA	-0.235509	4.55027	5.64614	0.0174938	0.210228
BMERB1	0.590799	1.78218	5.64436	0.0175116	0.210228
MTR	0.270713	4.17929	5.64435	0.0175117	0.210228
MT-ATP8	-0.193131	9.51302	5.64395	0.0175157	0.210228
RNF157	0.341775	2.79974	5.64101	0.0175451	0.210287
PIK3IP1	0.325461	3.22811	5.64081	0.0175471	0.210287
RP11-20I23.2	-1.35478	-1.82251	5.63692	0.017586	0.210595
SPACA9	0.371692	2.29798	5.63393	0.0176161	0.210714
IRS1	-0.673428	3.63706	5.63329	0.0176225	0.210714
SLTM	-0.171326	5.69862	5.62947	0.017661	0.21094
GATA2-AS1	-0.236939	4.53345	5.62877	0.017668	0.21094
CBFA2T2	0.206795	5.83825	5.62679	0.017688	0.21102
MMP24OS	0.232887	8.70968	5.62361	0.0177201	0.211244
OBSL1	0.172487	6.39836	5.61503	0.017807	0.212067
OCRL	0.212242	5.98351	5.61417	0.0178158	0.212067
CTNND2	-1.11728	-0.898354	5.60441	0.0179153	0.213005
LINC00578	-0.473143	2.50807	5.60381	0.0179215	0.213005
GADD45GIP1	-0.223419	6.28943	5.60184	0.0179416	0.213085
LRRC45	-0.22104	4.90991	5.59794	0.0179816	0.21327
CEMIP2	0.232841	4.59526	5.59705	0.0179908	0.21327
ALDH16A1	-0.278993	3.93371	5.5964	0.0179975	0.21327
KCNK15	0.193354	4.79031	5.59076	0.0180555	0.213591
HSPA14	-0.277758	3.76996	5.59004	0.0180629	0.213591
SMIM24	1.45558	-1.41695	5.58449	0.0181202	0.213591
SHANK2	0.20155	6.25093	5.58423	0.0181229	0.213591
RP11-478C6.7	1.15701	-0.609374	5.58302	0.0181354	0.213591
RAP2B	-0.208042	5.27239	5.58216	0.0181443	0.213591
PSMA4	-0.182637	6.24246	5.58144	0.0181518	0.213591
RP11-582J16.5	0.922823	-0.303484	5.57988	0.0181679	0.213591
TRAPPC2L	-0.268593	3.60469	5.57974	0.0181694	0.213591
CDSN	-0.434699	1.92362	5.57942	0.0181728	0.213591
PLOD3	0.179696	6.0044	5.57856	0.0181817	0.213591
FAM136A	-0.247788	4.45181	5.57815	0.018186	0.213591
RP13-580F15.2	0.735287	0.385497	5.57534	0.0182152	0.213672
MTUS1	0.188226	5.01844	5.57369	0.0182323	0.213672
FAM83G	0.192586	5.15566	5.57311	0.0182384	0.213672
GRAMD2B	-0.205916	5.17888	5.57151	0.018255	0.213672
SLC35C1	0.222958	4.6501	5.56961	0.0182749	0.213672
PURA	0.18752	5.70016	5.56921	0.018279	0.213672
CCDC149	-0.234125	3.95652	5.56844	0.018287	0.213672
GSKIP	-0.230478	4.2252	5.56665	0.0183057	0.213733
RHOD	-0.172957	6.89631	5.56388	0.0183347	0.213778
ADAM10	0.16989	5.6639	5.56371	0.0183365	0.213778
USP42	0.234525	4.16893	5.55856	0.0183905	0.21425
PLD3	0.183065	7.97269	5.54804	0.0185014	0.215384
NUFIP2	0.216854	5.79007	5.54195	0.0185659	0.215831
PROM2	0.164062	8.11635	5.54103	0.0185756	0.215831
MZT2B	-0.20358	7.62247	5.54033	0.018583	0.215831
SC5D	-0.188287	7.2977	5.53929	0.0185941	0.215831
PDE5A	0.502315	1.29942	5.53789	0.018609	0.215845
LYNX1	0.479919	1.63139	5.53425	0.0186478	0.216137
PPM1G	-0.16587	6.65321	5.53101	0.0186823	0.216245
CDH3	0.203233	6.27483	5.53082	0.0186843	0.216245
PAFAH2	-0.30927	2.96335	5.52823	0.018712	0.216408
PCDHGB6	0.390135	2.55146	5.52477	0.0187491	0.216576
SNX17	-0.18091	6.67855	5.52433	0.0187538	0.216576
ZNF160	0.318763	4.5803	5.51961	0.0188044	0.217003
GAD1	-1.25721	-1.85528	5.50737	0.0189365	0.218368
CA12	0.183147	9.63023	5.50488	0.0189635	0.21852
PCMT1	-0.191148	6.1661	5.50093	0.0190063	0.218855
N4BP3	0.183261	5.46418	5.49777	0.0190408	0.219093
KEAP1	-0.242735	5.23074	5.49135	0.0191108	0.21974
SELENOM	0.171662	6.70797	5.48896	0.0191369	0.219881
RUSF1	0.198036	7.08603	5.48368	0.0191948	0.220387
MFSD12	-0.175887	5.37912	5.48168	0.0192167	0.220479
KLK12	-0.344197	3.17852	5.47782	0.0192592	0.220807
PRODH	0.974278	-0.863434	5.47257	0.0193172	0.221312
HDAC1	-0.182564	6.30315	5.47062	0.0193388	0.221399
DNMT3A	0.231171	4.21325	5.46312	0.019422	0.222191
ZNF691	0.266892	3.19264	5.45975	0.0194595	0.22246
MT-ND5	0.208455	14.0647	5.45697	0.0194904	0.222654
SDC4	0.160608	7.79268	5.45479	0.0195147	0.222765
TMCO3	-0.17311	6.71176	5.45358	0.0195283	0.222765
RP11-371A22.1	0.509512	1.13586	5.45168	0.0195495	0.222847
FAM8A1	0.196489	5.2634	5.44765	0.0195947	0.223018
ZNFX1	0.184305	6.40244	5.44759	0.0195953	0.223018
TMSB4X	0.162477	8.73677	5.44659	0.0196066	0.223018
FBLN5	0.454229	1.52405	5.43896	0.0196923	0.223833
RP3-465N24.7	-1.24736	-1.25501	5.43523	0.0197345	0.223914
LYRM2	-0.211163	4.92899	5.43449	0.0197429	0.223914
RP11-146F11.1	-0.613751	0.464594	5.43387	0.0197499	0.223914
MAT2A	-0.172951	7.30401	5.43334	0.0197559	0.223914
FITM2	0.170918	5.67456	5.43064	0.0197865	0.22397
ALDH18A1	0.164522	6.12153	5.43028	0.0197905	0.22397
RP11-12J10.3	-1.37906	-2.10777	5.42869	0.0198085	0.22397
SYNRG	0.222823	4.38393	5.42686	0.0198293	0.22397
CLP1	-0.333092	2.50385	5.4255	0.0198447	0.22397
PRRC2A	0.1956	9.74859	5.42544	0.0198455	0.22397
CYB561A3	-0.207629	5.08468	5.42286	0.0198747	0.224141
PEX12	-0.416347	1.76841	5.42053	0.0199014	0.224282
RP11-423H2.3	-0.942404	-0.169376	5.41557	0.019958	0.224477
ARPC5	-0.189738	6.24566	5.41556	0.019958	0.224477
ZNF512B	-0.156193	7.03409	5.4149	0.0199656	0.224477
SNHG14	-0.203196	4.91593	5.41407	0.0199751	0.224477
PRSS2	-1.45677	-0.668036	5.40511	0.0200779	0.225471
PYCARD	-0.195803	5.17908	5.40111	0.0201239	0.225728
PPFIA4	0.71461	0.571171	5.40066	0.0201292	0.225728
EXOSC5	-0.260465	3.7738	5.3971	0.0201702	0.226029
AGGF1P2	-1.00248	-0.788709	5.39006	0.0202518	0.226716
TRIM56	0.163725	6.18261	5.38934	0.0202601	0.226716
GBE1	0.286018	3.4183	5.38192	0.0203465	0.227522
CIT	0.199211	5.0995	5.37265	0.0204549	0.228227
MFGE8	0.288781	3.63983	5.3723	0.0204589	0.228227
RP11-93B14.4	0.860201	0.356938	5.37176	0.0204653	0.228227
KBTBD3	0.463585	2.33254	5.3698	0.0204884	0.228227
SMARCAD1	-0.281016	3.33737	5.36961	0.0204906	0.228227
SPIRE2	-0.233644	3.90361	5.36867	0.0205016	0.228227
FKBP14-AS1	0.929375	-0.844737	5.36775	0.0205125	0.228227
CTIF	0.222304	5.29642	5.36559	0.0205378	0.228227
RP11-261P9.4	-1.52245	-1.62688	5.3655	0.0205389	0.228227
MRPL13	-0.24278	4.32605	5.36322	0.0205657	0.228366
RP11-317B17.5	-0.548743	1.0687	5.3495	0.0207283	0.23001
TSPY26P	-0.274414	3.1478	5.34584	0.0207717	0.230281
EEF2	0.182373	10.7627	5.34468	0.0207856	0.230281
ATF3	0.294377	3.44768	5.34379	0.0207962	0.230281
RELB	0.365719	3.16674	5.3411	0.0208283	0.230476
AP4B1	-0.452637	1.96503	5.33573	0.0208926	0.231027
JDP2	-0.219861	5.41201	5.33117	0.0209473	0.231303
ORC1	-0.287138	3.10722	5.33076	0.0209522	0.231303
MELK	-0.214388	5.29794	5.32897	0.0209738	0.231303
OLA1	-0.171328	6.60067	5.3288	0.0209759	0.231303
TMC1	-1.1146	-0.975802	5.32382	0.0210358	0.231803
PPP2R3C	-0.312413	2.71696	5.32121	0.0210673	0.231989
KCTD15	-0.184034	5.79554	5.31848	0.0211004	0.232192
ASRGL1	0.282512	4.54374	5.31038	0.0211987	0.233011
F12	-0.254381	3.96258	5.30994	0.0212041	0.233011
HLA-A	0.178157	8.81302	5.30838	0.021223	0.233057
WFDC2	0.203745	4.59249	5.30166	0.0213052	0.233797
SLC13A3	1.06266	-0.960923	5.29618	0.0213723	0.234372
PANK1	-0.344749	2.23043	5.29413	0.0213974	0.234486
SMG1P1	-0.951961	-0.889009	5.29236	0.0214192	0.234563
NIBAN2	0.16173	7.80454	5.28635	0.0214932	0.235051
TMEM126B	-0.250319	3.62524	5.28558	0.0215028	0.235051
ZBTB7B	0.162529	8.71396	5.28429	0.0215186	0.235051
PDCD5	-0.208253	4.51054	5.28279	0.0215372	0.235051
STARD13	-0.174523	5.15476	5.28252	0.0215406	0.235051
COPS7A	-0.203524	4.68084	5.28154	0.0215527	0.235051
ELOVL7	-0.380804	2.0429	5.27521	0.0216311	0.235745
GUSB	0.170814	5.97061	5.27315	0.0216568	0.235863
PPP4C	-0.15694	7.45748	5.26644	0.0217404	0.236611
NOP58	-0.219251	5.05477	5.26455	0.0217641	0.236707
SMYD3	0.225579	4.00097	5.26008	0.0218201	0.237098
PPP4R4	-0.224038	4.4412	5.25792	0.0218471	0.237098
LRRC31	-0.333665	4.02983	5.25749	0.0218525	0.237098
CXXC1	-0.163141	5.51425	5.25691	0.0218598	0.237098
VEGFB	0.184423	7.14875	5.24518	0.0220077	0.23854
PLB1	1.11795	-0.931194	5.24349	0.022029	0.238547
NBR1	0.192683	6.89344	5.24275	0.0220385	0.238547
ZMPSTE24	-0.180915	5.79355	5.24067	0.0220648	0.238669
DOT1L	0.180195	5.73702	5.23693	0.0221122	0.238898
WASF2	0.208416	8.34632	5.23664	0.022116	0.238898
AKR1C2	-0.373354	8.25861	5.22477	0.0222674	0.24037
SP2	0.208212	6.21754	5.22305	0.0222894	0.240431
PXYLP1	0.26029	3.66258	5.22196	0.0223033	0.240431
ABCB8	-0.167625	5.87418	5.21818	0.022352	0.240792
TIMP2	0.197127	6.92459	5.21225	0.0224283	0.241364
RP11-274B21.3	0.464943	1.43356	5.21169	0.0224355	0.241364
FTSJ3	-0.22758	4.31738	5.21035	0.0224528	0.241387
TNFRSF1A	0.178186	5.37239	5.20389	0.0225363	0.24209
ZCCHC2	0.29271	3.26498	5.20294	0.0225487	0.24209
CREB5	0.379243	2.51013	5.19996	0.0225874	0.242159
RIN2	0.22561	4.53604	5.19866	0.0226042	0.242159
ITGA2	-0.240384	4.0262	5.19853	0.022606	0.242159
CENPX	-0.181486	6.71185	5.19775	0.0226161	0.242159
ETFA	-0.175643	5.88605	5.19635	0.0226343	0.242159
GPC4	0.176054	6.00081	5.19418	0.0226626	0.242159
NPAS2	0.227966	4.28395	5.19407	0.0226641	0.242159
WIPI1	0.190229	4.87981	5.19272	0.0226817	0.242159
TMCO6	0.369902	2.51326	5.1919	0.0226924	0.242159
SYVN1	0.184441	7.96414	5.18408	0.0227947	0.243088
TMEM191A	-0.361488	2.32479	5.18273	0.0228124	0.243113
AKAP6	-0.832315	0.126063	5.17895	0.0228622	0.243356
ABTB1	0.355425	2.35338	5.17866	0.0228659	0.243356
ELOVL6	-0.225061	4.29657	5.17729	0.0228839	0.243385
HIPK2	0.178571	5.18183	5.17441	0.0229219	0.243603
TAB3	0.185456	5.88565	5.17342	0.0229351	0.243603
PRKAA2	0.235795	4.18088	5.17189	0.0229552	0.243654
ZYX	0.168766	6.96863	5.16964	0.022985	0.243807
COMMD1	-0.20743	4.28785	5.16401	0.0230596	0.244319
SLC16A9	0.501635	1.03801	5.16367	0.0230641	0.244319
VRK2	-0.245116	3.61522	5.16168	0.0230906	0.244437
SIX5	0.179194	6.29582	5.15333	0.0232019	0.245451
MT1X	0.954166	-0.912687	5.14677	0.0232896	0.245897
SIRPA	0.230315	3.90464	5.14638	0.0232949	0.245897
B3GALNT1	-0.173805	5.41219	5.14619	0.0232974	0.245897
CARS2	-0.237845	4.17363	5.14556	0.0233059	0.245897
SCNN1B	0.352693	2.48672	5.14253	0.0233467	0.246154
CHIC2	-0.588497	0.592895	5.14123	0.0233642	0.246154
PPP1R8	-0.176366	5.10072	5.14029	0.0233768	0.246154
FOXRED1	-0.19225	5.13817	5.13816	0.0234054	0.246292
TIPARP	-0.189237	5.95757	5.1332	0.0234724	0.246805
LINC00641	0.339085	2.46366	5.13085	0.0235042	0.246805
STK40	0.164371	6.81616	5.13013	0.023514	0.246805
RIPK4	0.245599	4.37101	5.12995	0.0235164	0.246805
AKAP11	0.215893	4.99171	5.12858	0.023535	0.246838
VPS9D1	-0.261264	3.97182	5.12052	0.0236446	0.247823
PRKN	1.54108	-1.89141	5.10955	0.0237946	0.248218
INCA1	-1.08189	-1.14217	5.10929	0.0237981	0.248218
AMPD2	0.212209	4.03997	5.10915	0.0238	0.248218
MYO1E	0.257568	3.78399	5.10801	0.0238157	0.248218
DDX31	-0.262464	3.42411	5.10787	0.0238175	0.248218
YEATS4	-0.282149	3.28681	5.10759	0.0238214	0.248218
KLHDC7B	-0.929915	-0.553629	5.10712	0.0238279	0.248218
ZNF137P	-0.867712	-0.176197	5.10629	0.0238392	0.248218
ZP3	0.396082	2.0273	5.10595	0.0238439	0.248218
PIGG	-0.180823	5.27752	5.10555	0.0238494	0.248218
EMID1	0.351045	2.37641	5.10219	0.0238956	0.248218
FNDC10	-0.187328	5.12066	5.10099	0.0239122	0.248218
CFAP298-TCP10L	-0.665077	0.586361	5.10038	0.0239205	0.248218
PRUNE2	-0.810568	-0.284612	5.09828	0.0239496	0.248218
MAGED1	0.17615	8.13343	5.09696	0.0239678	0.248218
BAZ2A	0.185496	8.25665	5.09686	0.0239692	0.248218
PCYOX1	0.164137	6.60912	5.09639	0.0239757	0.248218
SAP30-DT	0.49529	1.75031	5.09638	0.0239759	0.248218
RP11-326C3.11	1.12293	-1.10157	5.09613	0.0239793	0.248218
ZNF827	0.237041	4.58533	5.08978	0.0240673	0.248595
PKP4	0.157957	6.85455	5.08954	0.0240706	0.248595
VTCN1	0.293806	4.34618	5.08806	0.0240911	0.248595
KIF21A	-0.260605	3.30735	5.0873	0.0241017	0.248595
MRPL41	-0.181439	6.13139	5.08658	0.0241117	0.248595
TICAM1	0.180044	5.59169	5.08645	0.0241135	0.248595
UGT2B11	-0.523396	3.00784	5.08561	0.0241253	0.248595
URB2	-0.279309	3.05015	5.07794	0.0242321	0.249534
NOTCH3	0.196723	8.0888	5.07091	0.0243307	0.250257
ATP2A1	0.840565	-0.330355	5.06992	0.0243445	0.250257
TGFBR1	-0.263424	4.13883	5.06901	0.0243573	0.250257
KIFAP3	0.209417	4.28281	5.06844	0.0243653	0.250257
BATF3	-1.16669	-1.24122	5.066	0.0243997	0.250361
ETNK2	-0.154268	6.62437	5.06548	0.024407	0.250361
AGRN	0.170692	9.78106	5.06149	0.0244633	0.250776
MMAA	0.433502	1.64954	5.05868	0.024503	0.250905
LINC02381	0.290262	3.39362	5.05821	0.0245095	0.250905
RUVBL1	-0.166949	5.49235	5.05701	0.0245266	0.250905
CNOT11	0.174765	5.74514	5.05428	0.0245651	0.250905
ITFG1	0.177938	5.17552	5.05414	0.0245672	0.250905
CFAP61	1.06736	-1.49305	5.05319	0.0245806	0.250905
NAALADL2	-0.172972	5.13706	5.05207	0.0245966	0.250905
FSCN2	-0.386313	1.7976	5.05167	0.0246023	0.250905
TRMT2A	-0.203511	4.67341	5.04522	0.0246939	0.25137
HTR7P1	-0.370942	2.43337	5.04467	0.0247018	0.25137
H2AX	-0.173211	8.49963	5.04461	0.0247027	0.25137
KRT5	-1.62731	-2.12844	5.04343	0.0247195	0.25137
UBP1	-0.166119	6.97517	5.0429	0.024727	0.25137
ARFIP1	0.196077	4.52162	5.04092	0.0247554	0.251498
CHRD	0.712196	0.428538	5.03735	0.0248064	0.251778
TMEM191B	-0.492464	1.15223	5.03677	0.0248147	0.251778
RBM5	-0.2007	4.63466	5.03353	0.0248612	0.252089
FAM185BP	-1.3581	-1.85651	5.02708	0.0249539	0.252757
LYPD6	-0.399399	2.27067	5.02612	0.0249678	0.252757
SHC3	0.386028	2.28796	5.02427	0.0249945	0.252757
PTPRF	0.233032	6.92015	5.02357	0.0250046	0.252757
CNIH2	-0.163554	5.71197	5.02338	0.0250074	0.252757
TANGO6	-0.519679	1.13873	5.02229	0.0250231	0.252757
NPIPA5	-0.357164	2.32779	5.02122	0.0250385	0.252757
RP3-467N11.1	-0.97788	-1.05131	5.01873	0.0250745	0.25296
NBPF4	-0.374886	1.89628	5.0163	0.0251098	0.253155
FBXL4	0.300444	2.7845	5.01473	0.0251325	0.253223
RP11-57H14.2	-1.19948	-1.19747	5.00567	0.0252644	0.25439
CTC1	0.216874	4.14064	5.00277	0.0253068	0.254656
DIAPH2	-0.52579	1.04246	5.00126	0.0253289	0.254716
RP11-531A21.6	-1.31222	-1.08123	4.99906	0.025361	0.254801
CD81	0.159007	7.76149	4.99723	0.0253879	0.254801
ACTR10	-0.171506	5.84533	4.99643	0.0253997	0.254801
TFPI2	-0.444985	1.92489	4.9963	0.0254015	0.254801
PLBD1-AS1	1.07813	-1.22369	4.99481	0.0254234	0.25486
HID1	0.175543	8.34542	4.99266	0.0254551	0.255016
SYT8	-0.739379	0.344378	4.99157	0.0254711	0.255016
FAM81A	-1.02762	-0.845233	4.98957	0.0255005	0.25515
PHLDA3	0.258544	3.25058	4.98846	0.025517	0.255154
PHF21A	0.200466	5.63386	4.98174	0.0256162	0.255985
C7orf61	1.24368	-1.83975	4.97703	0.0256861	0.256522
MTERF1	-0.404185	1.93974	4.97438	0.0257255	0.256753
RNF44	0.176604	6.914	4.97099	0.0257758	0.257094
TTC28	-0.590988	0.857523	4.9684	0.0258145	0.257319
FAM50A	-0.168314	5.92808	4.95834	0.0259651	0.258518
RP11-96K19.5	0.777835	-0.229722	4.95749	0.0259778	0.258518
TBC1D2B	0.282601	3.08545	4.9571	0.0259837	0.258518
CREBZF	-0.178041	5.6386	4.95238	0.0260548	0.259057
PTK6	-0.163566	6.12653	4.95134	0.0260704	0.259057
RCN2	-0.186135	6.19421	4.94786	0.0261229	0.259282
COL11A2	-1.14818	-1.14745	4.94584	0.0261536	0.259282
ZBTB33	0.194885	4.65178	4.94582	0.0261539	0.259282
CFAP221	-1.11408	-0.663132	4.9452	0.0261631	0.259282
TNK2-AS1	-1.30432	-2.12781	4.93918	0.0262544	0.259282
CTNNBL1	-0.161796	6.00713	4.93877	0.0262607	0.259282
RNF213	0.175058	6.99621	4.93756	0.0262792	0.259282
FAM222B	0.20167	6.22493	4.93705	0.0262868	0.259282
EIF6	-0.156543	6.91956	4.93602	0.0263025	0.259282
GPC2	0.978768	-0.866719	4.93581	0.0263057	0.259282
CIRBP	-0.16229	6.5373	4.9349	0.0263195	0.259282
ZSCAN1	-0.450076	1.45786	4.93471	0.0263224	0.259282
FAXDC2	-0.50012	5.34366	4.93443	0.0263268	0.259282
FEM1C	0.185192	4.98013	4.9341	0.0263318	0.259282
RP11-475M20.2	-1.43885	-1.88867	4.93274	0.0263525	0.259282
NDRG3	-0.164289	6.61756	4.93156	0.0263706	0.259282
ST7L	-0.265087	3.24767	4.93064	0.0263845	0.259282
LINC02767	-1.43257	-1.48089	4.93037	0.0263887	0.259282
FBXL5	-0.201625	5.78493	4.92933	0.0264045	0.259282
EZH1	0.256221	4.09062	4.92834	0.0264197	0.259282
DLGAP1-AS5	0.528862	1.39999	4.92701	0.02644	0.259321
ITGA3	0.187467	6.21668	4.92376	0.0264899	0.259541
FOXD2-AS1	0.434062	2.93993	4.92341	0.0264951	0.259541
LINC02606	0.928801	-0.6392	4.91836	0.0265727	0.260042
PFDN6	-0.188873	5.18815	4.91795	0.026579	0.260042
C19orf47	-0.166295	5.4198	4.91284	0.0266578	0.260652
PHF8	0.175529	5.81097	4.9112	0.0266831	0.260739
CENPU	-0.203748	5.1363	4.90726	0.026744	0.261173
RGS19	-0.168128	5.85745	4.90509	0.0267776	0.261233
CCNL1	-0.168503	5.38432	4.90475	0.026783	0.261233
SEC24B	0.196672	5.45167	4.90348	0.0268026	0.261264
GABRR2	1.19553	-1.49291	4.90107	0.0268401	0.261438
CLTB	-0.175823	6.82245	4.89847	0.0268805	0.261438
SCAPER	0.249278	3.86157	4.89814	0.0268856	0.261438
GET3	-0.172568	6.85566	4.89744	0.0268966	0.261438
SIX1	0.681303	0.48953	4.89704	0.0269028	0.261438
ACVR1	0.240159	4.20092	4.89114	0.0269949	0.262172
GRB14	-0.473222	3.47095	4.88794	0.027045	0.262498
KYNU	-0.267163	4.77081	4.87547	0.027241	0.263885
PEX11B	-0.20453	4.45284	4.8748	0.0272516	0.263885
CASTOR3	0.259485	3.28594	4.87443	0.0272575	0.263885
HSPA6	0.809583	0.144922	4.87394	0.0272652	0.263885
ZFPM2	1.05402	-1.07809	4.87357	0.027271	0.263885
CARHSP1	-0.188985	5.78263	4.87185	0.0272983	0.263989
RP11-297K8.2	-1.4632	-1.90644	4.86913	0.0273412	0.264125
MYH3	-0.970172	-1.1508	4.86838	0.0273532	0.264125
KDSR-DT	1.69401	-1.87295	4.86781	0.0273622	0.264125
RAB19	0.580457	0.846681	4.86541	0.0274002	0.26433
TPPP3	-0.340636	4.11223	4.86358	0.0274293	0.264451
CBFA2T3	-0.562092	1.13794	4.86024	0.0274826	0.264803
LTB4R	-0.378614	2.66431	4.85879	0.0275056	0.264865
TWF2	0.286171	3.0551	4.85449	0.0275743	0.265164
CRIM1	0.202466	4.62382	4.85153	0.0276216	0.265164
L3MBTL2	-0.249425	3.78066	4.85149	0.0276222	0.265164
CAPN8	-0.327764	2.61024	4.8507	0.0276349	0.265164
CLCN6	0.190697	4.76076	4.84984	0.0276487	0.265164
COX8A	0.156444	6.20973	4.84977	0.0276498	0.265164
RND3	0.24628	4.03739	4.84953	0.0276536	0.265164
ZNF599	-0.417062	1.83307	4.84835	0.0276725	0.265185
SEMA6B	0.488466	1.16759	4.84581	0.0277134	0.265374
MYEOV	0.391858	2.82292	4.84505	0.0277257	0.265374
ORC5	-0.210042	4.02188	4.84349	0.0277506	0.265453
GTF2IRD1P1	1.21272	-1.41767	4.84115	0.0277883	0.265654
ZNF480	-0.215412	4.04302	4.83886	0.0278253	0.265847
CYCS	-0.199988	5.67911	4.83727	0.027851	0.265896
EIF5A	-0.167216	8.17402	4.83647	0.0278639	0.265896
ATXN1	0.180087	5.66566	4.83521	0.0278843	0.26593
FBXW4	0.155422	5.65725	4.83249	0.0279283	0.266113
RHPN1	-0.208213	5.37683	4.83196	0.0279369	0.266113
RN7SL4P	0.823714	-0.29354	4.82771	0.0280058	0.266609
VPS11-DT	-1.79826	-1.76218	4.82544	0.0280427	0.2668
PTPN23	0.231006	6.21831	4.82402	0.0280658	0.26686
RORA	0.370466	2.1405	4.82273	0.0280868	0.266901
BLZF1	-0.190844	4.52708	4.81963	0.0281374	0.267061
NCAPH2	-0.199919	5.04014	4.81943	0.0281407	0.267061
NPRL3	0.172306	6.07161	4.8186	0.0281542	0.267061
SLC35E2B	-0.193639	5.23595	4.81614	0.0281944	0.267283
IQSEC2	0.181157	5.69061	4.81118	0.0282756	0.267869
SHC2	0.405841	2.07624	4.81031	0.0282899	0.267869
SNRPC	-0.155228	6.73876	4.80699	0.0283446	0.268079
NASP	-0.170526	6.17145	4.80691	0.0283459	0.268079
RP5-1120P11.6	-0.900782	0.338796	4.80439	0.0283874	0.268188
ME1	-0.225397	6.0308	4.80415	0.0283912	0.268188
APBB3	-0.266726	3.18626	4.79865	0.028482	0.268885
ARHGDIB	0.178055	7.19782	4.79759	0.0284996	0.268892
TMPRSS11E	1.28129	-1.62816	4.7958	0.0285291	0.269011
HMGCL	0.211562	4.2539	4.79474	0.0285468	0.269017
DEGS1	-0.179205	5.51089	4.79348	0.0285676	0.269054
MISP	-0.185159	5.43059	4.78997	0.028626	0.269444
CDC37	-0.15908	7.26786	4.78725	0.0286712	0.269709
C1orf220	-1.27976	-1.49061	4.78437	0.0287192	0.269982
GNL3L	-0.18047	4.83991	4.78258	0.0287489	0.269982
STRIP1	-0.202626	4.58723	4.78245	0.0287512	0.269982
PROB1	-0.316826	2.74905	4.7797	0.0287972	0.270254
HTRA2	-0.195984	4.23374	4.77525	0.0288717	0.270659
CTC-526N19.1	-0.260738	3.87223	4.77314	0.0289071	0.270659
TENT5C	0.199785	4.94399	4.77303	0.0289089	0.270659
PAIP2	0.143329	7.4105	4.77228	0.0289215	0.270659
MPIG6B	0.480162	1.3817	4.77184	0.0289288	0.270659
RP5-908M14.9	-0.551546	1.06969	4.77103	0.0289425	0.270659
FBXL18	0.168581	5.93768	4.76694	0.0290113	0.271143
BCAR3	0.196522	4.87726	4.76559	0.0290341	0.271196
SNX2	-0.2328	4.34946	4.7596	0.0291352	0.271965
ANAPC2	-0.179277	5.75613	4.75816	0.0291597	0.271965
BLOC1S2	-0.289237	4.12766	4.75768	0.0291678	0.271965
CCT2	-0.177203	6.82201	4.75658	0.0291865	0.271979
NOMO3	0.275674	4.11273	4.75485	0.0292159	0.272093
EFEMP1	0.232646	4.49375	4.74939	0.0293087	0.272672
BTN2A1	0.226248	4.33663	4.74876	0.0293194	0.272672
COX20	-0.220297	4.96412	4.74778	0.0293361	0.272672
CTD-2124B8.2	-1.39027	-1.59949	4.74716	0.0293467	0.272672
NR2F1	-0.456954	1.94787	4.74503	0.0293831	0.27285
GALM	1.1277	-1.33423	4.74202	0.0294344	0.273147
TNKS1BP1	0.167624	8.65337	4.74044	0.0294615	0.273147
MYBBP1A	0.225258	4.41245	4.73994	0.02947	0.273147
IGFALS	1.15695	-1.55648	4.73908	0.0294848	0.273147
EIF2B5-DT	-0.968094	-1.18081	4.73795	0.0295041	0.273147
SEZ6L2	0.293838	6.53526	4.73713	0.0295183	0.273147
TTC21B	-0.25831	3.44037	4.73101	0.0296234	0.273709
GRWD1	-0.182907	4.97651	4.73074	0.0296281	0.273709
ZFP36L2	0.154335	6.00359	4.73005	0.0296401	0.273709
STAG1	-0.175494	5.52736	4.72862	0.0296646	0.273709
MRPS6	-0.402861	2.74165	4.72741	0.0296856	0.273709
ZSWIM4	0.254779	4.01247	4.72678	0.0296964	0.273709
CCL5	1.6747	-1.72742	4.7266	0.0296996	0.273709
PUSL1	-0.235615	4.58133	4.72058	0.0298036	0.274508
NOL4L	0.300319	4.48972	4.7175	0.0298572	0.274842
EIF3FP3	0.550105	0.589766	4.71646	0.0298753	0.274849
FCN2	-0.449679	1.24556	4.71514	0.0298981	0.2749
TBCC	-0.206027	4.20421	4.7124	0.0299457	0.275179
HSD11B2	-0.338905	6.22476	4.70831	0.0300171	0.275421
AUP1	-0.154106	7.14168	4.70819	0.0300193	0.275421
ARHGDIG	1.10546	-1.32101	4.70791	0.0300241	0.275421
ARHGEF35-AS1	-1.09827	-0.986438	4.70675	0.0300445	0.275448
LIPE	0.27625	3.12808	4.70543	0.0300675	0.2755
EPG5	0.222547	5.0887	4.70139	0.0301382	0.275831
METTL18	0.314985	2.40084	4.69957	0.0301701	0.275831
SFXN5	-0.235125	3.9595	4.69945	0.0301722	0.275831
ZNF114	-0.413062	1.67909	4.6988	0.0301837	0.275831
HNRNPM	-0.183788	6.72945	4.69805	0.0301969	0.275831
ADGRF5	0.89002	-0.0285628	4.69742	0.0302079	0.275831
MFSD4B	-0.382018	2.22848	4.69597	0.0302335	0.275849
SLC27A4	-0.206109	4.46932	4.69456	0.0302582	0.275849
ZNF165	0.352127	2.16621	4.69229	0.0302983	0.275849
KIF3C	-0.29833	3.04434	4.69208	0.0303019	0.275849
STAT3	0.180343	7.74397	4.6913	0.0303157	0.275849
KLHL15	0.385315	1.98115	4.69112	0.0303189	0.275849
RP11-250B2.3	-1.1426	-1.2536	4.69041	0.0303314	0.275849
AKR1C1	0.360281	4.32775	4.68788	0.0303761	0.276028
RYBP	0.170089	5.37748	4.6866	0.0303987	0.276028
BGN	0.308739	3.39533	4.68635	0.0304032	0.276028
ZSWIM5	-0.468144	1.17692	4.68329	0.0304574	0.276362
ALKBH7	-0.166654	5.22955	4.68033	0.0305099	0.27668
MICAL1	-0.507501	1.11729	4.67284	0.0306432	0.277396
SNX24	-0.239087	3.65383	4.67242	0.0306508	0.277396
FAM219A	0.177146	5.6467	4.67196	0.0306589	0.277396
TFPT	-0.19508	5.32542	4.67118	0.0306729	0.277396
ADGRL1-AS1	0.621247	0.523225	4.67099	0.0306762	0.277396
H2AJ	-0.1952	4.99899	4.66671	0.0307527	0.277829
CTD-3099C6.13	0.720036	0.0510033	4.66583	0.0307686	0.277829
ATP5PF	-0.170759	7.00423	4.66538	0.0307765	0.277829
RASSF6	-0.559202	1.3083	4.66136	0.0308488	0.278323
EHD2	0.458659	4.43965	4.66013	0.0308709	0.278364
ZNF213-AS1	-0.286018	2.97381	4.65864	0.0308976	0.278377
WNT9A	-0.222392	3.93991	4.6581	0.0309074	0.278377
EPM2AIP1	-0.184355	4.84096	4.65708	0.0309258	0.278385
C3orf33	0.603322	0.454517	4.64927	0.0310668	0.279495
TTI1	0.159294	6.35773	4.64638	0.031119	0.279534
MRPS35	-0.203647	4.06175	4.64501	0.0311439	0.279534
RP11-968O1.5	1.13256	-1.17967	4.64486	0.0311467	0.279534
ADAR	0.167212	7.71403	4.64458	0.0311517	0.279534
SNX10	-0.539039	1.38769	4.64418	0.031159	0.279534
PHETA1	0.313821	3.65451	4.64165	0.0312049	0.279787
DDIT4	0.457933	8.12953	4.6399	0.0312369	0.279915
PGAM5	-0.168049	5.36388	4.63182	0.0313842	0.281077
CTC-523E23.1	-0.788327	-0.0498822	4.62931	0.0314303	0.281221
LINC00894	-1.06006	-0.798486	4.62901	0.0314357	0.281221
AGPAT5	-0.334762	2.93865	4.62622	0.0314869	0.28152
TBCB	-0.169295	5.47972	4.62141	0.0315752	0.28203
PML	0.227407	5.38028	4.62119	0.0315794	0.28203
GABPB2	-0.320055	2.64604	4.61918	0.0316163	0.282089
TNKS2	0.157165	5.72813	4.6189	0.0316215	0.282089
NOL7	-0.17469	5.1332	4.61683	0.0316598	0.282158
TMEM8B	0.18645	5.77428	4.61591	0.0316766	0.282158
CASP10	-1.12743	-1.71629	4.61559	0.0316826	0.282158
FEZ1	1.54229	-2.07148	4.61293	0.0317317	0.282304
WDR45B	0.169067	7.11568	4.61272	0.0317356	0.282304
CEP83-DT	-0.815416	-0.530752	4.61141	0.0317599	0.282304
PANK2	-0.177327	4.92459	4.61086	0.0317701	0.282304
KDM5B	0.171284	7.00866	4.60896	0.0318053	0.282329
ABLIM1	0.198684	6.26242	4.60793	0.0318243	0.282329
RP11-585P4.5	0.675781	1.03806	4.60783	0.0318263	0.282329
MAP3K14	0.308079	2.56122	4.603	0.031916	0.282967
TNFRSF19	-0.415352	2.80359	4.59997	0.0319725	0.283169
GIGYF1	0.206979	5.56649	4.59987	0.0319744	0.283169
RFX2	0.218289	4.06895	4.59357	0.0320921	0.283793
HDAC6	0.169653	5.41537	4.59324	0.0320984	0.283793
ABT1	-0.182868	4.84684	4.59181	0.0321251	0.283793
SPEF2	-0.332022	2.32544	4.59156	0.0321297	0.283793
BEND3	-0.313759	2.49717	4.59132	0.0321343	0.283793
ACAD10	0.269366	3.62199	4.58889	0.0321799	0.283989
UBN2	0.219751	4.10891	4.58823	0.0321922	0.283989
PRRC2B	0.201858	8.38842	4.58552	0.0322431	0.28428
PHF5A	-0.18631	5.1302	4.58182	0.0323129	0.284737
FOXH1	1.43311	-1.47728	4.57922	0.0323619	0.285011
HHIPL2	0.269607	4.47196	4.57747	0.032395	0.285144
TP73-AS1	0.184545	5.14521	4.57502	0.0324414	0.285394
CABYR	-0.223452	3.83458	4.57395	0.0324617	0.285415
RAP1GAP	0.210153	4.22604	4.57183	0.0325018	0.285609
UVSSA	-0.283192	3.14202	4.57033	0.0325303	0.285701
SNAPC3	0.164951	5.45384	4.56476	0.0326363	0.286424
TXNRD1	-0.212874	7.07308	4.56411	0.0326486	0.286424
NDUFB9	-0.18412	5.80122	4.557	0.0327844	0.287179
IL17RB	-0.275544	4.12563	4.55658	0.0327925	0.287179
TOMM22	-0.182161	4.66398	4.55535	0.0328161	0.287179
DAZAP1	-0.158424	7.10741	4.55526	0.0328178	0.287179
TANC1	0.176153	5.27691	4.55488	0.0328251	0.287179
FCHSD1	-0.210313	4.29607	4.55032	0.0329127	0.287634
RP11-156E8.1	1.12834	-1.61101	4.55028	0.0329133	0.287634
ZBTB4	0.247231	7.61608	4.54889	0.0329401	0.287667
KMT5A	-0.16134	6.07781	4.5482	0.0329533	0.287667
CEP68	0.199622	4.2712	4.54629	0.0329902	0.287693
WBP4	0.269377	3.01102	4.54588	0.0329981	0.287693
AFF1	0.162141	5.37226	4.54523	0.0330107	0.287693
KAZN	0.273111	3.09992	4.54261	0.0330612	0.287975
UHRF1	-0.300812	4.83963	4.53999	0.0331118	0.287989
MAP10	-0.325919	2.54114	4.53915	0.0331281	0.287989
OSBPL9	-0.145167	6.14727	4.53894	0.0331321	0.287989
CSNK2B	0.221354	3.8596	4.53807	0.033149	0.287989
EMC9	-0.23666	4.21992	4.53743	0.0331614	0.287989
MRPS34	-0.168946	5.98714	4.5369	0.0331716	0.287989
NR3C2	-0.266461	4.03084	4.53361	0.0332355	0.288078
NPAT	0.186836	4.61545	4.53354	0.0332368	0.288078
CCT3	-0.141317	7.42846	4.5328	0.0332511	0.288078
FLYWCH2	0.162189	5.28522	4.53263	0.0332544	0.288078
VAMP4	0.281851	2.71459	4.52939	0.0333174	0.288362
SEC14L5	0.916337	-0.130738	4.52908	0.0333235	0.288362
ONECUT1	-1.53331	-1.92401	4.52419	0.033419	0.28903
SLITRK5	0.406686	1.83378	4.52317	0.0334389	0.289045
MRPL49	-0.149448	6.59921	4.52152	0.033471	0.289166
PDLIM3	-0.166412	5.03119	4.51877	0.0335249	0.289474
PRR12	0.192262	7.12217	4.51164	0.033665	0.290294
RPRD2	0.18572	6.27444	4.5108	0.0336814	0.290294
LANCL2	-0.201299	4.09273	4.51044	0.0336885	0.290294
TMEM216	0.256928	3.41147	4.51021	0.033693	0.290294
EEF1A1P5	0.23046	4.34585	4.50608	0.0337746	0.290707
RP11-511P7.5	0.253214	3.6811	4.50593	0.0337776	0.290707
DCPS	-0.177788	5.08321	4.50127	0.0338696	0.291294
CDC42EP4	0.14153	6.55942	4.5005	0.0338849	0.291294
CENPT	-0.325896	2.60762	4.4997	0.0339008	0.291294
FAHD1	-0.197641	4.23195	4.49791	0.0339364	0.291442
LINC00993	-0.22868	4.31981	4.49508	0.0339926	0.291462
SLC47A1	-0.986706	-0.491951	4.49469	0.0340002	0.291462
PRXL2C	-0.377834	2.30137	4.49427	0.0340086	0.291462
ZNF592	0.198936	6.21062	4.4941	0.0340121	0.291462
SULF2	-0.299814	4.38947	4.49235	0.0340469	0.291592
ABHD11	-0.187652	5.83677	4.49148	0.0340641	0.291592
ANXA3	-0.443784	1.94542	4.48902	0.0341133	0.291623
RP11-388C12.1	-1.09629	-1.24274	4.48898	0.034114	0.291623
THUMPD3-AS1	-0.295269	3.19487	4.48768	0.0341401	0.291623
GDPD1	0.499224	1.23237	4.4867	0.0341596	0.291623
SRSF6	-0.257435	6.20143	4.48579	0.0341778	0.291623
KRBOX4	-0.367273	1.94064	4.48578	0.0341779	0.291623
PTK7	0.156592	5.59827	4.48182	0.0342573	0.292143
PPP1R21-DT	0.904889	-0.960125	4.48037	0.0342862	0.292233
FIS1	-0.15374	6.45181	4.47932	0.0343073	0.29224
PCAT6	0.480301	2.02614	4.4781	0.0343319	0.29224
CDCA5	-0.162569	5.99441	4.47759	0.0343422	0.29224
APIP	-0.25647	3.68377	4.47634	0.0343673	0.292297
TBC1D8	0.169298	4.95983	4.47371	0.0344202	0.292577
ZFP91	-0.151736	6.3385	4.47287	0.0344371	0.292577
SCAND1	-0.168431	6.09424	4.47003	0.0344944	0.292789
HPN	0.213375	4.78325	4.46887	0.0345178	0.292789
LINC01725	-1.13613	-1.42775	4.4675	0.0345454	0.292789
IL17RC	-0.183649	6.07837	4.46743	0.034547	0.292789
CNST	0.236884	3.79197	4.46431	0.0346101	0.292789
AKAP7	-0.883597	-0.783929	4.46402	0.0346159	0.292789
AC006942.4	-0.809104	-0.575408	4.46301	0.0346365	0.292789
CRYBB2P1	-0.320173	2.22487	4.46277	0.0346414	0.292789
MRPS16	-0.172667	5.90356	4.46267	0.0346433	0.292789
PPP6R2	-0.20713	4.89864	4.46251	0.0346465	0.292789
CFAP46	-0.958087	-0.890182	4.45982	0.0347012	0.293037
NIPSNAP3B	-0.660338	0.0569722	4.45794	0.0347394	0.293037
IL18	-0.940179	-0.977203	4.45788	0.0347407	0.293037
YAE1	-0.294807	2.50018	4.45744	0.0347496	0.293037
SPRED3	0.215707	3.66802	4.4558	0.034783	0.293163
ATP6V1E2	0.35255	2.04996	4.45336	0.0348326	0.293306
TENT5A	-0.26448	3.17741	4.45315	0.0348369	0.293306
UGT1A1	-1.09941	-1.61361	4.45222	0.034856	0.293311
GON7	-0.261422	3.20257	4.45067	0.0348876	0.293422
MNT	0.197083	4.82974	4.44669	0.034969	0.293846
RAN	-0.15204	7.34086	4.44639	0.034975	0.293846
RP3-402G11.27	1.23983	-1.72962	4.44482	0.0350072	0.29396
G2E3	0.214053	4.00805	4.44327	0.035039	0.294072
PRDX1	-0.168391	8.83153	4.43992	0.035108	0.294434
PLEKHA7	0.168521	4.93918	4.43897	0.0351274	0.294434
KLHL28	0.270659	3.67485	4.43847	0.0351378	0.294434
VPS51	-0.152621	6.00116	4.43662	0.0351759	0.294598
ZNF292	0.27505	4.48785	4.43301	0.0352503	0.294918
HMGN3	-0.168212	5.88554	4.43208	0.0352695	0.294918
TMEM161A	0.200591	4.85662	4.43207	0.0352698	0.294918
ATP6V0D1	-0.151604	6.06505	4.42763	0.0353617	0.295468
DISP2	-0.259265	3.68532	4.42709	0.0353728	0.295468
FAM234A	0.150384	7.21572	4.4251	0.035414	0.295603
PARP16	0.261329	3.53061	4.42443	0.035428	0.295603
DDR1	0.154404	8.8855	4.42362	0.0354448	0.295603
SYT17	0.184774	5.06026	4.4202	0.0355159	0.295786
CD24	0.171249	10.47	4.42006	0.0355187	0.295786
SUCLG2-AS1	-0.48472	1.11414	4.41988	0.0355226	0.295786
CDC123	-0.161416	5.82185	4.41823	0.0355569	0.295916
DHRS2	0.449095	2.29713	4.41549	0.0356141	0.296237
ERRFI1	0.202116	5.21437	4.41216	0.0356837	0.29666
ATAD2B	0.253744	3.48482	4.40964	0.0357363	0.29673
PPIA	-0.17137	9.91868	4.40904	0.0357489	0.29673
SLX4IP	-0.291136	3.02039	4.40751	0.0357809	0.29673
AMMECR1L	0.187222	4.30368	4.40734	0.0357847	0.29673
CRTC3	0.202606	5.18786	4.4073	0.0357855	0.29673
RPLP1	0.149444	10.082	4.40532	0.0358269	0.29685
LINC02343	0.8293	0.868187	4.40483	0.0358374	0.29685
SIK1B	-1.61439	-2.38988	4.40186	0.0358998	0.297081
AC137932.5	0.736461	-0.302672	4.40172	0.0359027	0.297081
SLC16A7	1.36786	-1.14406	4.39983	0.0359424	0.297255
RP11-89H19.2	-0.58971	0.799526	4.39671	0.0360084	0.297504
AC046143.3	-0.966944	-1.00243	4.39663	0.03601	0.297504
UPF3A	-0.200153	4.05203	4.39529	0.0360384	0.297584
STUM	0.878962	-0.881895	4.39373	0.0360713	0.297701
ARL3	-0.174803	5.32026	4.39185	0.0361112	0.297875
CLSTN3	0.155173	7.63048	4.3906	0.0361377	0.297939
PSMC3	-0.167794	6.51225	4.3862	0.0362311	0.298554
RBM27	0.214554	4.56909	4.38412	0.0362752	0.298762
HLA-F	0.259437	2.90382	4.38286	0.0363021	0.298829
ZNF214	-0.741878	-0.06925	4.38066	0.0363489	0.299059
POLR3F	-0.32798	2.62749	4.37682	0.0364309	0.299322
CARS1	-0.159906	5.39212	4.3759	0.0364506	0.299322
SHMT2	-0.175382	6.57947	4.37569	0.036455	0.299322
DNAJC3-DT	-0.390798	2.0244	4.37564	0.0364562	0.299322
DUSP11	-0.224852	3.8223	4.37252	0.0365229	0.299511
SRC	-0.166789	5.60965	4.37194	0.0365354	0.299511
FXYD6	-0.546102	0.375315	4.37186	0.0365371	0.299511
GFPT1	0.173716	6.06254	4.36916	0.036595	0.299511
MCM5	-0.168483	5.61644	4.36865	0.036606	0.299511
CCDC102A	-0.338326	2.32295	4.36829	0.0366137	0.299511
STAG3L1	-0.876685	-0.525629	4.36827	0.0366141	0.299511
TEF	0.171713	5.43585	4.36713	0.0366386	0.299511
SAMD12-AS1	1.12263	-1.65705	4.36664	0.0366491	0.299511
LINC00862	-1.02575	-1.41558	4.36526	0.0366789	0.299601
BRI3BP	-0.173215	5.68674	4.36362	0.0367142	0.299723
RFX1	0.199098	5.59413	4.36281	0.0367316	0.299723
LPIN2	0.18228	5.19356	4.36152	0.0367595	0.299762
BCCIP	0.160424	5.3327	4.36011	0.0367899	0.299762
MBOAT1	0.385324	1.78353	4.35963	0.0368003	0.299762
RFK	0.268579	3.51052	4.35909	0.0368119	0.299762
RABGEF1	-0.553757	0.632693	4.35773	0.0368414	0.299842
CXADR	-0.210541	4.28204	4.35621	0.0368743	0.299842
RHPN2	0.180106	5.01648	4.35583	0.0368824	0.299842
NCOA6	0.187253	7.44995	4.35515	0.0368972	0.299842
RCOR1	0.158615	6.24897	4.35428	0.0369161	0.299842
AGAP2-AS1	-0.262658	3.05759	4.35281	0.036948	0.299947
MAPKBP1	0.190824	4.36286	4.35119	0.0369831	0.299984
RBM39	-0.149792	7.15007	4.35086	0.0369903	0.299984
CGREF1	0.991721	-1.06024	4.34953	0.0370191	0.300065
TARBP2	-0.242323	3.8209	4.34773	0.0370582	0.300228
NTAN1	-0.172088	4.99786	4.34224	0.0371779	0.300979
PCED1B	0.331025	3.28755	4.34098	0.0372055	0.300979
CXCL14	-0.858355	3.30098	4.34088	0.0372078	0.300979
CTC-353G13.1	1.39574	-2.25551	4.33843	0.0372614	0.301198
CHRM1	-0.534178	0.602086	4.33619	0.0373103	0.301198
MAP2	0.240386	3.43442	4.33571	0.0373208	0.301198
TMEM219	0.159083	5.34344	4.33466	0.0373438	0.301198
NSUN5P1	-0.336664	3.02064	4.33405	0.0373572	0.301198
ZFP62	0.232143	4.64523	4.33387	0.0373612	0.301198
FAM111B	-0.174474	5.32454	4.33358	0.0373676	0.301198
SELENOH	-0.248021	3.41952	4.33158	0.0374115	0.301371
ATN1	0.197833	8.58363	4.33087	0.037427	0.301371
NOVA2	0.582171	0.598665	4.32863	0.0374765	0.301616
RP11-567G24.1	1.005	-1.42868	4.32731	0.0375054	0.301696
CHCHD3	-0.17071	5.51777	4.32488	0.037559	0.301718
KIF14	0.370534	2.62101	4.32475	0.037562	0.301718
MED14	0.189093	6.17335	4.32461	0.0375651	0.301718
ITGAE	-0.541194	1.79805	4.32313	0.0375978	0.301719
CMTM6	-0.173323	5.94758	4.32288	0.0376033	0.301719
MCRIP2	-0.222013	4.50837	4.3216	0.0376315	0.301793
PDGFC	0.252854	3.35321	4.31524	0.0377724	0.302738
CEP152	0.434691	1.76392	4.31457	0.0377874	0.302738
CTA-204B4.2	-0.467478	1.35312	4.31313	0.0378193	0.30284
TOX3	0.222429	5.49205	4.3119	0.0378466	0.302907
CTD-2587H24.14	1.06974	-1.65484	4.31045	0.037879	0.303013
LRFN3	-0.295877	2.65054	4.30904	0.0379105	0.303112
MIR29B2CHG	-0.391563	1.63738	4.30811	0.0379311	0.303124
ARIH1	0.145884	6.16943	4.30695	0.037957	0.303178
DDI2	0.191351	5.00396	4.30427	0.0380169	0.303504
UPF1	0.153003	7.2169	4.30258	0.0380545	0.303652
UMPS	-0.200559	4.84857	4.29952	0.0381232	0.304047
CASP14	0.914551	7.08136	4.29769	0.0381642	0.304222
ZNF670	-0.402488	1.51834	4.2945	0.0382359	0.30464
RP1-64K7.5	0.780747	-0.351097	4.29058	0.0383242	0.30519
FAM216A	-0.489844	1.222	4.28942	0.0383502	0.305244
VRK3	0.160907	5.26914	4.28852	0.0383705	0.305253
DCUN1D5	-0.179966	5.177	4.28762	0.0383908	0.305261
CAPS	-0.159683	5.159	4.28559	0.0384368	0.305475
KRT81	-0.895479	-0.613735	4.28333	0.038488	0.305563
[truncated: 13,880 more rows]

## Sheet: Pt. 8_NC DMSO_NC FULV
genes	logFC	logCPM	LR	PValue	FDR
CYP2B7P	-4.50098	7.07254	614.072	1.45606e-135	2.30567e-131
SERPINA6	-6.58066	5.78473	547.072	5.45693e-121	4.32052e-117
GREB1	-5.25902	6.10946	517.793	1.27866e-114	6.74917e-111
CYP2T1P	-3.54505	6.06913	333.14	1.98991e-74	7.87756e-71
SPINK4	-7.48704	2.22576	285.648	4.41378e-64	1.39784e-60
OLFML3	-4.18459	1.47212	209.431	1.82848e-47	4.82568e-44
KLK11	-2.28735	6.33139	193.495	5.48805e-44	1.24148e-40
PXDNL	-2.89816	3.136	182.397	1.45268e-41	2.87541e-38
SPINK13	-4.30329	4.14957	172.742	1.86382e-39	3.27928e-36
SERPINA1	-1.86553	7.56366	144.778	2.40138e-33	3.80259e-30
SUSD3	-4.38491	2.89238	142.382	8.02187e-33	1.15478e-29
SERPINA5	-2.57869	4.18231	141.928	1.00843e-32	1.33071e-29
C5AR2	-1.81469	5.18228	130.701	2.87916e-30	3.50703e-27
KLK12	-3.36878	2.39834	123.677	9.91558e-29	1.12152e-25
TMEM229B	-1.62097	4.83713	119.739	7.21485e-28	7.61647e-25
B4GALT1	-1.62323	8.18531	117.852	1.86843e-27	1.84917e-24
TFF1	-3.4073	7.06605	116.553	3.59721e-27	3.3507e-24
STARD13	-1.84546	4.50978	103.59	2.48819e-24	2.18892e-21
TPRG1	-2.05441	2.98452	101.6	6.79321e-24	5.66161e-21
CYP2A7P2	-5.0474	0.296993	94.2281	2.81174e-22	2.2262e-19
ADRA2A	-3.30553	1.70506	89.6439	2.85124e-21	2.14997e-18
TFPI2	-3.02392	1.22019	88.3769	5.40984e-21	3.89386e-18
GRIK3	-2.7313	2.48421	86.5607	1.35514e-20	9.32983e-18
ASCL1	-2.81052	5.29966	85.6613	2.13556e-20	1.40903e-17
GJA1	-4.26839	2.55389	85.1344	2.7876e-20	1.76567e-17
CISH	-1.54814	4.19195	85.0025	2.97992e-20	1.81489e-17
RP11-21L23.2	-1.26637	6.0421	81.5534	1.70593e-19	1.0005e-16
KLK10	-1.89748	5.47967	77.8655	1.10299e-18	6.23783e-16
ADCY1	-1.56079	3.80935	71.0045	3.56419e-17	1.94617e-14
PPP4R4	-2.60713	3.69507	66.3297	3.81458e-16	2.01346e-13
CSF1	-1.62497	2.71421	61.9785	3.47234e-15	1.72102e-12
FGD3	-1.65315	2.79831	61.9753	3.4779e-15	1.72102e-12
IGFBP4	-1.29112	9.45325	60.1808	8.65342e-15	4.15233e-12
RP11-459E5.1	-3.93645	1.27141	59.1708	1.44566e-14	6.73293e-12
RBBP8	-1.06576	4.11785	57.5739	3.25523e-14	1.47276e-11
AMZ1	-2.8757	3.06393	56.1713	6.64252e-14	2.92179e-11
AGT	-2.56454	0.621943	54.5204	1.53843e-13	6.58404e-11
MYC	-1.6374	2.86123	54.0124	1.99228e-13	8.30204e-11
HEY2	-2.27164	0.915013	52.8984	3.51253e-13	1.41553e-10
C6orf141	-1.69977	2.21344	52.8634	3.57569e-13	1.41553e-10
INSYN1	-2.21875	1.0349	52.757	3.77483e-13	1.45791e-10
SOX2	-1.90872	2.27346	51.3621	7.68068e-13	2.8958e-10
RP11-268J15.6	-3.15531	1.20329	50.937	9.53776e-13	3.51234e-10
RP11-517P14.9	-7.60495	-1.36878	50.2171	1.37643e-12	4.95358e-10
ELOVL2	-2.1211	3.78717	48.923	2.66212e-12	9.36769e-10
PDLIM3	-0.917034	4.6372	47.4695	5.5866e-12	1.92313e-09
NEURL1	-2.28797	1.8931	46.1463	1.09746e-11	3.69751e-09
SLC7A5	-0.980536	7.01979	44.9389	2.03277e-11	6.70602e-09
PPM1K	-1.3408	4.12044	43.6306	3.96591e-11	1.28164e-08
CALCR	-6.18918	-0.590786	43.0206	5.41676e-11	1.71549e-08
ENTPD8	-1.14452	3.63402	42.2819	7.90225e-11	2.45357e-08
SPINK7	-7.04941	-1.8429	41.7886	1.01697e-10	3.09686e-08
NTN1	-1.9565	2.58564	41.7114	1.05789e-10	3.16068e-08
KCNH1	-6.99688	-1.87443	41.0607	1.47575e-10	4.3275e-08
PGR	-3.85643	0.537096	40.7968	1.68906e-10	4.86296e-08
AGPS	-1.12596	5.8263	39.5683	3.1679e-10	8.9578e-08
LMCD1	-1.02017	2.95663	38.3109	6.03241e-10	1.67585e-07
RERG	-1.34161	2.15749	38.102	6.71423e-10	1.8331e-07
CLIC6	-1.22328	4.51834	37.8164	7.77246e-10	2.07838e-07
TRH	-4.69864	-0.769359	37.7908	7.87514e-10	2.07838e-07
ESR1	-1.06325	5.64299	37.1786	1.07788e-09	2.79806e-07
IRX2	-0.790107	8.00345	37.1125	1.11506e-09	2.84791e-07
TPBG	-0.901953	6.44763	37.0793	1.13421e-09	2.85082e-07
TUBA3D	-6.55563	-2.29828	36.7448	1.34649e-09	3.3315e-07
TFF3	-1.27105	7.41953	36.5617	1.47911e-09	3.60334e-07
FSIP1	-1.47606	1.67028	35.6834	2.32137e-09	5.55367e-07
FKBP4	-0.863447	7.30055	35.6596	2.34983e-09	5.55367e-07
MPPED2	-6.58953	-2.22838	35.4264	2.64868e-09	6.16791e-07
TTC39A	-0.82119	7.36144	35.1481	3.0556e-09	6.92874e-07
PSCA	1.35108	4.97132	35.1434	3.06291e-09	6.92874e-07
IGF1R	-1.041	6.45008	34.6793	3.88734e-09	8.66987e-07
GATA4	-7.10785	-1.81236	33.9355	5.69704e-09	1.25295e-06
NPY1R	-3.54755	1.37019	33.512	7.08257e-09	1.53634e-06
TCN1	-3.21343	-0.356733	33.1603	8.48636e-09	1.81597e-06
SCNN1B	-1.30353	1.71041	32.6346	1.11215e-08	2.34812e-06
NUDT8	1.29535	7.11706	32.3747	1.27129e-08	2.6488e-06
INSM1	-2.74117	1.1601	31.8662	1.65162e-08	3.39655e-06
ALOXE3P1	1.62791	0.781823	31.3891	2.11162e-08	4.28687e-06
HMGCS2	1.03713	6.48479	30.6116	3.15202e-08	6.318e-06
TEX14	-2.94662	-0.825804	30.4879	3.35951e-08	6.64974e-06
CAP2	-1.04812	4.87265	30.0974	4.1088e-08	8.03245e-06
SLC4A7	-1.01303	3.38252	30.0056	4.30805e-08	8.31927e-06
TUBA3E	-4.70717	-1.81542	29.9771	4.37188e-08	8.3408e-06
RET	-1.02762	7.06784	29.3053	6.18262e-08	1.1655e-05
INPP4B	-1.10485	3.94191	28.7213	8.35814e-08	1.55707e-05
IL6ST	-1.17452	7.08643	28.5234	9.25731e-08	1.70453e-05
CHP2	-3.25128	-1.17357	28.4182	9.77409e-08	1.779e-05
PREX1	-1.1444	6.82333	28.1772	1.10703e-07	1.99202e-05
CELSR2	-1.11721	7.05706	28.0497	1.18238e-07	2.10371e-05
ITGA6	-1.08567	5.17823	27.6987	1.41758e-07	2.49416e-05
RUNX1	-0.759913	7.13035	27.6643	1.44302e-07	2.51101e-05
NXPH3	-1.47055	0.99919	27.4063	1.64889e-07	2.83807e-05
EGR3	-2.61502	3.14966	27.2012	1.8334e-07	3.12172e-05
SIAH2	-0.824782	8.0414	26.9639	2.07293e-07	3.492e-05
SGCB	-0.813937	4.00653	26.7262	2.34425e-07	3.9075e-05
HSPB8	-0.836082	3.61337	26.4237	2.74162e-07	4.52224e-05
ZNF703	-0.729688	7.71758	25.9845	3.44169e-07	5.61846e-05
TSKU	-0.826039	10.0289	25.9133	3.57099e-07	5.77006e-05
ST8SIA6	-1.17944	4.54422	25.8361	3.71665e-07	5.94477e-05
ITPK1	-0.698285	6.50721	25.5274	4.36152e-07	6.90646e-05
THSD4	-1.42207	6.32998	25.4736	4.48475e-07	7.0313e-05
ACY3	1.02226	1.95429	25.3484	4.78541e-07	7.42911e-05
SLC6A14	-5.34267	-1.85492	25.3032	4.89899e-07	7.5316e-05
SCUBE2	-0.896159	2.70471	24.8224	6.28632e-07	9.57153e-05
SNAI1	-1.09111	2.45438	24.6023	7.04666e-07	0.00010627
PRRT4	1.04169	1.84567	24.2894	8.28938e-07	0.000123832
UGCG	-0.687246	4.96817	24.1329	8.99119e-07	0.000133061
KCTD6	-0.740912	3.79642	23.9302	9.98899e-07	0.000146398
ATP6V1B1	-2.27716	0.881172	23.9133	1.00773e-06	0.000146398
ABAT	-0.884731	5.29035	23.6999	1.12591e-06	0.00016208
RP11-279F6.2	1.89965	1.90558	23.2428	1.42782e-06	0.00020369
CCDC170	-1.29085	0.99537	23.0277	1.59681e-06	0.000225764
LINC00160	-3.13116	-0.391446	22.9774	1.63915e-06	0.000229698
SYTL5	-2.10559	-0.505223	22.8912	1.71433e-06	0.000238127
KLK13	-1.97594	2.13608	22.8033	1.79454e-06	0.000247101
CXCL12	-3.83475	-0.492743	22.7667	1.82906e-06	0.000249683
KCNK2	-1.15686	1.81662	22.5742	2.02185e-06	0.00027364
TGIF2	-0.687719	3.79682	21.9939	2.73513e-06	0.000367041
C20orf204	0.757882	4.07627	21.9577	2.78726e-06	0.000370893
RP11-93K22.15	-2.93613	-1.34441	21.8141	3.00386e-06	0.000396384
SLC41A2	1.00241	2.13226	21.7388	3.12406e-06	0.00040635
RGS14	-1.32006	0.746544	21.7347	3.1307e-06	0.00040635
UGT2B11	1.14239	3.80644	21.562	3.42579e-06	0.000441036
PGLYRP2	-2.77983	-0.380613	21.1362	4.27762e-06	0.000546259
RABEP1	-0.85213	5.41501	21.0603	4.45044e-06	0.000563782
EGLN2	-1.84113	2.66145	21.0236	4.53654e-06	0.000570127
LINC01133	1.33773	2.78087	20.8087	5.0751e-06	0.000632789
GNB4	-0.852883	2.5444	20.5277	5.87737e-06	0.000727095
MREG	-0.664751	4.76035	20.4934	5.98383e-06	0.000734527
SIAH2-AS1	-1.58837	0.717091	19.8474	8.38784e-06	0.0010217
RP11-93K22.6	-1.80292	-0.245229	19.6879	9.11756e-06	0.00110211
GRB14	-1.26208	3.1027	19.5148	9.98225e-06	0.00119749
RARA	-0.712814	6.97955	19.0281	1.28805e-05	0.00153355
RBM24	-2.83875	-0.633416	18.9693	1.3284e-05	0.00155956
AC068580.6	-2.51287	-1.50972	18.9676	1.32959e-05	0.00155956
SLC1A1	1.01618	2.67766	18.7155	1.51745e-05	0.00176682
GTF2E1	-0.649446	4.82022	18.4808	1.71623e-05	0.00198368
RP11-150O12.3	-1.74041	-0.304887	18.3549	1.83347e-05	0.00210384
SLC7A2	-0.742965	4.43937	18.2895	1.89754e-05	0.00215709
KLK14	-2.22119	0.723376	18.2799	1.90712e-05	0.00215709
SNTB1	-0.769687	3.70955	18.1331	2.05993e-05	0.0023134
NEK10	-2.45925	-1.15749	18.1124	2.08239e-05	0.00232216
TBX10	1.47743	1.0053	17.918	2.30635e-05	0.00255392
PKIA	0.700528	3.93669	17.6324	2.67979e-05	0.00294683
NOD2	-1.33958	1.74716	17.4785	2.90571e-05	0.00317324
ATP13A5	0.897047	1.95261	16.9776	3.7823e-05	0.00410225
MUC5B	-2.06967	1.73132	16.8888	3.9634e-05	0.00426942
C1orf226	-0.632116	4.68382	16.7627	4.23568e-05	0.00453189
DOC2GP	1.51147	1.58105	16.7234	4.32436e-05	0.00459572
HLA-DQB1	0.851366	3.23228	16.6835	4.41643e-05	0.00465581
CDC14A	-1.12074	6.66488	16.6735	4.43971e-05	0.00465581
PELI1	-0.920191	2.32081	16.4117	5.09691e-05	0.00530984
PRAG1	-1.22409	3.6325	16.2467	5.5606e-05	0.00575504
KCNK5	-2.31365	-1.17958	16.1206	5.9434e-05	0.00611128
PARM1	-0.765951	5.0731	16.0655	6.11872e-05	0.00625096
LINC02518	2.01756	-0.339511	15.7948	7.05967e-05	0.00716602
FAM3D-AS1	-1.82091	-1.02964	15.7503	7.22775e-05	0.0072899
NEK8	0.626724	3.50433	15.6653	7.55978e-05	0.00757653
HLA-DQB2	2.19845	-1.06571	15.568	7.95882e-05	0.00792628
GSTP1	0.683861	10.6488	15.5043	8.23173e-05	0.00814685
ACOX2	-0.894098	2.10151	15.4036	8.6821e-05	0.00853919
RCBTB2	1.07954	1.34662	15.3678	8.84825e-05	0.00864889
MYB	-0.97373	4.41342	15.2724	9.30646e-05	0.00904097
PPM1J	-0.73552	3.01621	15.1825	9.76035e-05	0.00942409
CCDC17	1.19365	0.130568	14.8139	0.000118656	0.0113873
CABYR	-0.620535	3.58263	14.7484	0.000122853	0.0117192
ARSJ	-0.74257	3.81945	14.7306	0.000124016	0.0117593
MYBL1	-0.798608	3.13081	14.7181	0.000124841	0.011767
CXCL14	-2.2403	2.80245	14.5328	0.000137738	0.0129058
TONSL-AS1	1.63354	-0.69863	14.3675	0.000150376	0.0140071
CHSY1	-0.637684	4.19461	14.2698	0.000158387	0.0146256
RP11-774O3.3	1.17423	1.02953	14.2554	0.0001596	0.0146256
UMODL1	0.653793	2.88976	14.2532	0.000159787	0.0146256
CBFA2T3	-1.43376	0.78033	14.2178	0.000162825	0.014818
VSIG10L2	-2.58867	-1.84433	14.2062	0.000163827	0.014824
IER3-AS1	1.19113	1.70599	14.0425	0.000178724	0.0160801
HEPACAM2	-1.79463	-0.326937	13.9509	0.000187647	0.0167875
CRIP1	0.704524	2.641	13.9259	0.000190158	0.0169166
LINC02568	-0.913337	4.03864	13.8024	0.000203073	0.0179646
MED13L	-1.21969	6.88746	13.7862	0.000204835	0.0180198
RP11-206M11.7	0.515117	8.62677	13.7581	0.00020792	0.0181901
ADAMTS4	-0.89716	1.39337	13.6335	0.000222182	0.0193311
FGFR4	0.662374	6.88059	13.6185	0.000223968	0.0193769
OSGIN1	-0.538929	4.21727	13.6086	0.000225156	0.0193769
GALNT12	1.00374	1.95225	13.5264	0.000235236	0.020071
THBS1	-0.786125	6.17373	13.5222	0.000235756	0.020071
RALGPS2	-0.615484	4.99396	13.5066	0.000237727	0.0201305
CAMK2N2	0.580673	4.815	13.4466	0.000245445	0.0206735
CLDN9	1.43112	2.13704	13.4148	0.000249653	0.0208286
SLC39A6	-0.855726	6.53406	13.4128	0.000249917	0.0208286
ALPK3	0.676534	3.22151	13.337	0.000260215	0.0215733
PRUNE2	1.13153	0.605201	13.2926	0.000266457	0.0219757
ADGRF3	-3.47323	-2.41	13.2712	0.000269509	0.0221123
TRNP1	0.697874	2.9587	13.2467	0.00027306	0.0221998
EVL	-0.585951	4.0955	13.2445	0.000273379	0.0221998
DISP3	-1.70987	0.556442	13.2285	0.000275719	0.0222756
IFITM10	-1.0198	1.29935	13.0985	0.000295525	0.0237545
UPK2	0.983033	4.05987	13.0804	0.000298398	0.0238643
BRI3	0.658531	6.21111	13.0169	0.000308695	0.0245637
CYP4F11	0.755487	1.48981	12.9875	0.000313581	0.0247416
CXCR1	-0.814455	2.26382	12.9847	0.000314055	0.0247416
SLC30A1	-0.575459	4.25935	12.9711	0.000316344	0.0247985
FMN1	-0.864204	3.78079	12.9108	0.000326692	0.0254836
GPS2	1.8308	-1.15477	12.8984	0.000328858	0.0255268
MELK	-0.608141	5.04212	12.7992	0.000346776	0.0267863
ZBED3	0.510455	3.89678	12.7402	0.000357874	0.0275094
AMIGO2	-0.457847	5.03741	12.7137	0.000362981	0.0277672
LINC02747	-0.898793	1.47338	12.6449	0.000376592	0.0286699
CDK14	-0.557312	4.64875	12.6136	0.000382946	0.0290141
FAM155A	0.89132	2.00794	12.5817	0.000389545	0.0293735
ASB13	-0.527257	4.27596	12.526	0.000401336	0.0301192
ELAC1	1.13724	1.54183	12.45	0.000417995	0.0311934
ALDH3B2	0.543717	9.25819	12.4363	0.000421068	0.0311934
PTK2B	0.593218	3.61247	12.4341	0.00042156	0.0311934
TNC	-0.989006	5.35246	12.4156	0.000425761	0.0313578
RAI2	-0.742356	5.07131	12.3045	0.000451876	0.0331271
DEPTOR	-0.799262	1.65717	12.1888	0.000480774	0.0350832
NTSR2	-3.10333	-2.00061	12.1767	0.000483898	0.0351492
RP11-147L13.13	1.21254	2.69901	12.1664	0.000486581	0.0351827
KCNK6	-0.516229	5.28984	12.1034	0.000503289	0.0361832
SCGB1D2	-0.807882	8.45019	12.0972	0.000504988	0.0361832
FCMR	-2.17275	-1.59382	12.0614	0.000514771	0.036718
SEC14L2	-1.27771	0.42991	12.0135	0.000528161	0.0375041
LIN9	-0.577014	2.90542	12.0033	0.000531074	0.0375426
SIX2	0.765635	2.87668	11.96	0.000543544	0.0382534
RP11-322M19.5	3.56777	-1.47775	11.9178	0.000555998	0.0389568
CD44	-0.633522	7.72246	11.8781	0.000567986	0.0396214
LINC01488	-2.98086	-2.1911	11.8451	0.00057812	0.0401514
ZNF296	0.529322	5.61443	11.7854	0.000596973	0.0411724
ENSG00000277196	0.685085	6.04014	11.7821	0.000598021	0.0411724
JDP2	0.456623	5.68019	11.7692	0.000602202	0.0412808
GPRC5A	0.744712	4.7922	11.7398	0.000611792	0.0417574
RP11-363E7.4	1.21302	1.38489	11.6576	0.000639403	0.0434547
NEMP1	-0.519829	4.99873	11.6429	0.000644466	0.0436116
SLC6A6	-0.803133	4.87618	11.6241	0.000651032	0.0438685
CRACR2B	0.604795	9.74596	11.527	0.000685924	0.0460237
CASP4	0.518241	4.20831	11.488	0.000700471	0.0465893
RP5-940J5.9	1.52049	0.779076	11.4844	0.000701822	0.0465893
LY6G5C	1.00615	1.90575	11.4808	0.000703179	0.0465893
COMT	0.600472	6.16472	11.4614	0.000710551	0.0468816
TIPARP	-0.64284	5.67421	11.3712	0.000745898	0.0488862
CPM	-2.34766	-1.26834	11.3682	0.000747108	0.0488862
CLIC3	0.577517	7.26933	11.2914	0.000778654	0.0507407
SOX15	0.602488	6.00884	11.1799	0.000826901	0.0535602
PDE1C	-2.18576	-1.64588	11.1759	0.000828686	0.0535602
PCCA-DT	0.692727	4.8212	11.0987	0.000863891	0.055451
DEPDC1	-0.564173	4.31294	11.0836	0.000870958	0.055451
BCYRN1	0.686593	7.98973	11.0783	0.00087345	0.055451
CCDC18-AS1	-0.983039	0.478102	11.0765	0.000874296	0.055451
SSH3	0.441571	8.06629	11.074	0.00087545	0.055451
RP11-157J24.2	1.38471	0.697694	11.0386	0.000892328	0.0562949
LTC4S	0.672067	3.48188	11.0038	0.000909265	0.0570797
OAF	0.751098	2.33701	10.9983	0.000911978	0.0570797
LINC00536	-1.18124	0.218887	10.9836	0.000919208	0.0573057
RP11-498C9.2	2.05247	-1.26278	10.9236	0.000949487	0.0589613
MTCO1P12	0.575298	6.72034	10.8528	0.00098646	0.0610179
KIF11	-0.478048	5.66634	10.8134	0.00100766	0.0620868
CAMK2N1	0.607798	6.1754	10.7915	0.0010197	0.0624962
GPD2	-0.525646	6.88683	10.7848	0.00102339	0.0624962
CD34	-1.33479	0.100256	10.7798	0.00102614	0.0624962
IER3	-0.471763	6.68514	10.765	0.00103437	0.062756
KIF18A	-0.593102	3.65934	10.7284	0.00105503	0.0637651
JSRP1	1.941	-1.84736	10.7146	0.00106295	0.0639993
RP11-977B10.2	-2.3206	-1.45806	10.6614	0.00109393	0.0654805
CAPS	0.645474	5.51246	10.6582	0.00109582	0.0654805
SLC25A51	0.722982	3.41079	10.6291	0.00111319	0.0662685
ALYREF	0.443278	6.31289	10.5649	0.00115252	0.0683528
ENDOD1	-0.723979	5.99408	10.4777	0.00120821	0.071388
CTD-3074O7.5	0.660319	2.07245	10.4656	0.00121616	0.0715904
HSP90B1	-0.470016	9.10564	10.4508	0.00122595	0.0718995
PPP1R1C	2.78824	-2.4723	10.4304	0.00123959	0.0724315
LINC01411	-2.6934	-1.82805	10.4209	0.00124594	0.072535
HBS1L	-0.518492	6.16253	10.4086	0.00125428	0.0726956
CTBS	-0.544215	3.76226	10.4033	0.00125788	0.0726956
COL4A4	-1.43228	-0.357706	10.3794	0.00127426	0.0733744
CLMP	-3.64946	-2.25431	10.3527	0.00129284	0.0741741
CLDN6	1.61747	-0.447105	10.3169	0.00131819	0.0753559
RP11-455O6.5	-2.23166	-1.94363	10.27	0.00135209	0.0770159
SEMA5A	2.03074	-1.40849	10.2576	0.00136119	0.0772561
CTSD	-0.71511	11.0198	10.2447	0.00137077	0.077522
BORCS6	0.55616	3.42204	10.2164	0.00139198	0.0784414
SPINK8	0.890867	3.43033	10.1937	0.00140922	0.0791311
LINC01089	0.749777	2.38909	10.1466	0.00144564	0.080772
NUF2	-0.501987	4.13883	10.1428	0.00144864	0.080772
AOPEP	0.573403	4.25422	10.1202	0.0014665	0.0814809
SCGN	3.52072	-2.47388	10.1127	0.00147251	0.0815287
CLU	0.467107	10.7008	10.0997	0.00148297	0.0818219
BAMBI	0.492245	5.49291	10.0817	0.00149747	0.0823347
SOX3	-2.50422	0.0506672	10.0317	0.00153869	0.0841696
ROBO2	-1.05243	1.59195	10.0284	0.00154147	0.0841696
TRIM29	0.489982	4.5358	10.0086	0.00155812	0.0847862
C14orf132	-0.494103	4.66751	9.97181	0.00158955	0.0862006
ARF4-AS1	-1.57435	-1.27329	9.96067	0.0015992	0.0864277
NELL2	1.37563	-0.344856	9.95351	0.00160543	0.0864694
LINC00852	2.16563	-0.232495	9.92761	0.00162818	0.0873517
BMP4	0.632534	5.49628	9.92234	0.00163284	0.0873517
HGH1	0.568374	5.82308	9.90589	0.0016475	0.0877666
AFF3	-0.920823	4.28731	9.90123	0.00165169	0.0877666
CREB3L1	0.434129	8.29506	9.88013	0.00167073	0.0883547
TRPM2-AS	0.825574	4.01473	9.87663	0.00167391	0.0883547
PMAIP1	-0.955918	0.416749	9.84262	0.00170515	0.0896122
PAX8	-2.07599	-1.82403	9.83841	0.00170906	0.0896122
RP11-717A5.3	1.50107	-0.610898	9.82785	0.00171889	0.0898304
MT-CO1	0.57753	15.0662	9.77424	0.00176974	0.091595
ELOVL2-AS1	-1.7043	-0.965974	9.77329	0.00177065	0.091595
TXNRD2	0.511595	3.70449	9.76842	0.00177535	0.091595
GPR143	1.0364	0.993804	9.76796	0.00177579	0.091595
FOXC1	0.453354	4.30518	9.751	0.00179225	0.0920431
LINC00449	-2.54869	-1.84092	9.74705	0.00179611	0.0920431
SELENBP1	0.505891	7.58032	9.72746	0.00181536	0.0927295
MSX2	-0.456895	6.10328	9.69742	0.00184527	0.0939544
UFSP1	0.918981	0.682119	9.68552	0.00185726	0.0942618
NPEPL1	0.621179	3.40526	9.6482	0.00189537	0.0951941
SYT8	-1.25559	0.103344	9.64714	0.00189647	0.0951941
HMGB1P6	-0.690995	1.8078	9.64657	0.00189706	0.0951941
RARRES1	1.19803	-0.29198	9.64404	0.00189967	0.0951941
LRP8	-0.600579	4.91268	9.63612	0.00190788	0.0953038
CRIP2	0.537063	10.4773	9.6225	0.00192208	0.095711
PPP2R2B	1.10926	0.527079	9.5953	0.00195076	0.0968349
BAIAP2	0.398097	5.92203	9.56135	0.00198717	0.0975205
ABHD4	0.551965	7.0642	9.56101	0.00198754	0.0975205
OXR1	-0.757153	4.79868	9.55999	0.00198865	0.0975205
SMIM29	0.690142	6.64068	9.55494	0.00199412	0.0975205
ARMT1	-0.449992	4.87298	9.54694	0.00200283	0.0975205
BCAS1	0.639698	4.5333	9.5463	0.00200353	0.0975205
AP5S1	0.572602	4.50811	9.5425	0.00200768	0.0975205
WDR35	-0.594125	2.96359	9.51424	0.00203883	0.0987305
ZNF426-DT	1.48532	0.686525	9.50387	0.00205039	0.0987838
B3GNT4	0.969003	0.917206	9.50207	0.00205241	0.0987838
CTD-2201E18.8	1.97171	-2.02694	9.47472	0.00208323	0.0999636
RP1-286D6.5	2.14672	-0.977977	9.45482	0.00210595	0.100748
RP11-262A16.1	0.916617	1.68079	9.44637	0.00211567	0.100909
LDOC1	0.462191	6.08674	9.41856	0.002148	0.102143
CARD10	-0.683312	2.29153	9.38699	0.0021853	0.103606
GLMP	0.491801	4.73272	9.36456	0.00221221	0.104568
EPHB3	-0.55976	6.55831	9.35144	0.0022281	0.105006
C1orf53	1.01355	1.14411	9.34328	0.00223804	0.105161
CST3	0.652645	5.03705	9.3242	0.00226148	0.105948
CARD19	-0.527633	5.36391	9.31301	0.00227533	0.106283
ZFPM1	0.537624	4.39197	9.26423	0.00233672	0.108607
CTD-3247F14.2	-2.91353	-1.59666	9.2626	0.00233881	0.108607
JUNB	0.399763	7.47955	9.2468	0.00235908	0.108811
IZUMO4	0.830162	2.48352	9.24536	0.00236092	0.108811
DLG1	-0.57532	7.48921	9.24313	0.00236381	0.108811
AARD	0.60552	3.93647	9.21548	0.00239977	0.110146
RP11-34P13.15	1.35259	0.354157	9.16851	0.00246215	0.112483
PDZK1	-2.80681	-1.63282	9.16525	0.00246654	0.112483
RP11-420K14.1	-2.13896	-1.96204	9.15972	0.00247401	0.112483
RTL8C	0.503333	6.97211	9.15595	0.0024791	0.112483
ITGAL	-1.20965	0.257343	9.14565	0.0024931	0.112795
DKK1	0.503045	4.7925	9.12999	0.00251453	0.11344
PRIM1	-0.681697	2.5845	9.11981	0.00252857	0.113745
CDV3	-0.533038	6.82937	9.11124	0.00254043	0.113745
ANLN	-0.506479	6.25446	9.10585	0.00254793	0.113745
AKR7A3	-0.616069	3.78081	9.10435	0.00255002	0.113745
CCDC110	-1.62493	0.510715	9.06779	0.00260151	0.114337
MISP3	0.529205	5.05309	9.06405	0.00260684	0.114337
LARGE1	-0.688813	4.86701	9.06366	0.0026074	0.114337
FXYD3	-0.817716	1.10619	9.06042	0.00261201	0.114337
SH3BGRL3	0.623313	8.18341	9.06008	0.00261251	0.114337
CFAP126	1.45946	-0.438853	9.05945	0.00261341	0.114337
AMMECR1	-0.473445	4.57272	9.05916	0.00261382	0.114337
SLC25A36	-0.412184	6.086	9.04638	0.00263216	0.114517
ATP6V0E2	0.465372	7.8816	9.03118	0.00265414	0.114517
NAT8L	-2.11346	-1.82312	9.03055	0.00265505	0.114517
RAD54B	-0.836216	1.37428	9.03055	0.00265505	0.114517
DBI	0.636411	9.2619	9.03005	0.00265577	0.114517
NMD3	-0.406527	6.32743	9.02623	0.00266132	0.114517
GPR63	-2.35952	-1.69263	9.00375	0.00269426	0.11562
ZG16B	0.494503	5.8961	8.98886	0.0027163	0.11625
TLR1	-1.43469	-1.19791	8.96068	0.00275853	0.117739
MAP2	0.480997	3.48095	8.94017	0.00278967	0.118748
ELOVL5	-0.491018	6.62345	8.92437	0.00281391	0.119342
ABCA3	-0.640956	6.75715	8.91835	0.00282319	0.119342
ZNF615	0.491259	3.12365	8.91089	0.00283475	0.119342
DLC1	-1.82841	-1.04058	8.90687	0.00284099	0.119342
VGF	1.14053	0.619574	8.90667	0.0028413	0.119342
TMEM238	0.946679	3.83754	8.89063	0.00286637	0.119957
CUEDC1	-0.56835	6.24401	8.88763	0.00287109	0.119957
MCPH1	-0.522737	3.05794	8.88164	0.00288053	0.120035
ABHD14A	1.45314	1.19782	8.86291	0.00291023	0.120651
HACD4	0.755717	2.06743	8.86271	0.00291055	0.120651
BCL2L11	-0.541847	5.24007	8.84574	0.00293773	0.121172
ENPP7P7	2.8619	-2.28174	8.83749	0.00295105	0.121172
SRARP	0.480246	5.05376	8.83485	0.00295533	0.121172
CYP1B1	-0.522936	7.11113	8.83078	0.00296192	0.121172
ZNF451	-0.495862	4.70011	8.82882	0.0029651	0.121172
MARCHF3	0.762163	0.853254	8.8264	0.00296903	0.121172
TRGC1	1.13413	2.64599	8.80663	0.00300137	0.122177
C1orf56	0.429385	3.7567	8.78594	0.0030356	0.123253
CCDC57	0.478284	4.96202	8.77695	0.0030506	0.123546
PNPT1	-0.486516	3.86138	8.76779	0.00306597	0.123851
CCDC92	0.381294	6.07359	8.7498	0.00309635	0.12476
CTB-131K11.1	-1.06813	-0.140885	8.7399	0.00311321	0.125121
SLC16A4	0.763256	1.34219	8.73	0.00313017	0.125484
SLC47A1	-1.30646	-0.677375	8.72448	0.00313965	0.125546
PRR11	-0.428607	5.82918	8.69659	0.00318806	0.127161
LAPTM4B	-0.427892	5.3736	8.68163	0.00321434	0.127725
ARRDC1	0.497614	7.05873	8.67936	0.00321834	0.127725
RP11-157P1.4	0.993715	1.57377	8.65592	0.00326001	0.129055
COL9A2	0.706085	5.27602	8.64686	0.00327625	0.129375
TET1	-0.756025	1.00398	8.62298	0.00331948	0.130756
HPS1	0.426491	5.69645	8.60521	0.00335203	0.131391
SPSB3	0.483804	5.56521	8.60032	0.00336104	0.131391
RAB11B	0.515443	7.80869	8.59926	0.00336299	0.131391
CH17-343M10.2	-1.63278	-1.07823	8.59613	0.00336879	0.131391
PLCE1	-0.852985	2.23396	8.58914	0.00338173	0.131572
RARG	0.471425	5.75594	8.56255	0.00343148	0.13318
TNK1	0.385638	5.09473	8.5483	0.00345845	0.133896
GNG3	1.14069	-0.090253	8.54016	0.00347395	0.133896
CENPE	-0.73407	3.97275	8.53946	0.00347529	0.133896
RP1-163O16.1	-0.868819	0.768382	8.50573	0.0035403	0.135746
OSR2	0.40198	6.44979	8.50565	0.00354046	0.135746
GUCD1	-0.498962	6.48182	8.47978	0.00359116	0.13721
NDST3	1.20571	-0.631563	8.47735	0.00359596	0.13721
AKAP5	0.627072	3.66873	8.45827	0.00363388	0.13828
MMP24OS	0.505698	8.77486	8.45448	0.00364146	0.13828
KRT7	0.393996	10.9288	8.4401	0.00367036	0.139044
CYP4F2	-1.99591	-1.48645	8.42328	0.00370448	0.139526
TLCD1	0.64278	4.81182	8.41438	0.00372265	0.139526
SEMA6B	-0.902864	0.457788	8.40836	0.003735	0.139526
MT-CYB	0.647784	14.2287	8.40601	0.00373983	0.139526
CCDC159	0.507437	3.31816	8.40394	0.00374408	0.139526
FGFBP3	0.644643	1.55609	8.40185	0.00374839	0.139526
SLC23A1	-0.860817	1.45341	8.4004	0.00375138	0.139526
IGSF21	0.530127	2.71084	8.39934	0.00375358	0.139526
CHPF	0.431193	7.42326	8.39353	0.0037656	0.139645
RP11-45A17.2	1.6792	-1.58107	8.38492	0.00378347	0.139979
CLSTN2	-0.49895	3.51321	8.37465	0.00380492	0.140445
KIF23	-0.452097	5.10907	8.3687	0.00381739	0.140578
CSRP1	0.507024	8.42114	8.34735	0.00386251	0.141118
PDGFD	0.56714	2.39376	8.34636	0.0038646	0.141118
ZNF552	-0.453461	5.10686	8.34232	0.0038732	0.141118
TOP2A	-0.434445	7.6896	8.34112	0.00387577	0.141118
ETNK2	-0.371327	6.43902	8.33799	0.00388245	0.141118
CCN5	-1.44035	0.603656	8.33655	0.00388554	0.141118
IFI6	0.655734	4.25896	8.32601	0.00390814	0.141451
ZNF670	-0.656442	1.333	8.32395	0.00391258	0.141451
FTX	0.508661	3.21874	8.31212	0.00393814	0.141818
MT-CO2	0.671976	15.0895	8.30214	0.00395984	0.141818
SURF2	0.495209	4.22021	8.29149	0.00398313	0.141818
EXOSC10-AS1	1.04549	1.43324	8.29103	0.00398415	0.141818
CNKSR1	0.410757	5.26331	8.28914	0.00398829	0.141818
YPEL3	0.638694	6.6208	8.28858	0.00398951	0.141818
SLC1A2	-1.45488	-0.800934	8.28679	0.00399345	0.141818
BASP1	1.50457	-1.2019	8.28637	0.00399437	0.141818
NLGN4X	1.49804	-1.27831	8.27443	0.00402073	0.142426
BORCS7	0.704538	2.41687	8.27049	0.00402947	0.142426
LA16c-380H5.6	1.26449	-0.500562	8.26039	0.00405195	0.142803
AP006621.8	0.655852	1.46607	8.25759	0.00405819	0.142803
S100A11	0.784976	10.0069	8.25337	0.00406764	0.142818
SNHG18	0.754764	0.811274	8.23869	0.00410068	0.14366
RHOG	0.433984	5.53406	8.23093	0.00411825	0.143957
BNIP2	-0.397347	5.12095	8.22217	0.00413816	0.144334
SYT9	0.690642	1.20014	8.21463	0.00415541	0.144617
RNF43	0.630356	4.0106	8.17888	0.0042381	0.147172
RNF223	-0.53615	4.55119	8.16843	0.00426259	0.147698
AP001062.7	0.665493	3.34144	8.13629	0.00433881	0.150011
DXO	0.52841	5.06023	8.13227	0.00434842	0.150016
PRKACB-DT	1.09269	-0.704193	8.10338	0.00441827	0.152094
CORO1B	0.492989	8.78879	8.09546	0.00443763	0.152421
RP11-524O1.4	1.6724	-1.53556	8.09163	0.00444702	0.152421
FMO5	-0.491557	2.81064	8.07511	0.00448774	0.153485
VTCN1	-0.601267	3.82527	8.05694	0.00453296	0.154697
AP001469.7	-1.77823	-2.01465	8.0523	0.0045446	0.154761
RASD2	-0.591858	2.29746	8.02517	0.00461317	0.156759
CEMIP	0.746904	2.5518	7.99682	0.00468595	0.158891
TNFSF10	0.377903	5.89865	7.99106	0.00470088	0.159057
CCND1	-0.405098	8.36592	7.95649	0.00479152	0.161778
RP11-127I20.5	1.22345	-0.202481	7.94844	0.00481288	0.162153
NCDN	0.367275	6.08785	7.93932	0.0048372	0.162626
TNFRSF12A	0.520624	8.11158	7.93455	0.00484996	0.162634
ANPEP	-0.935036	0.0801937	7.93157	0.00485795	0.162634
PITPNA-AS1	0.665948	1.52554	7.89882	0.0049467	0.165255
DNASE2B	0.759225	1.03765	7.89161	0.00496646	0.165566
MAP3K12	0.5954	2.36634	7.87913	0.00500086	0.165914
AC068580.7	-2.21649	-1.35547	7.87784	0.00500442	0.165914
DNAJC12	0.636071	2.12377	7.87643	0.00500832	0.165914
IFT20	0.588336	2.21571	7.8692	0.00502839	0.166018
MIRLET7BHG	0.65378	3.50742	7.86775	0.00503243	0.166018
PCDHB8	1.61582	-1.59965	7.86264	0.00504666	0.166141
EFCAB2	0.661372	3.28849	7.84361	0.00510007	0.167091
PRANCR	0.676081	1.64064	7.84296	0.00510189	0.167091
ARHGDIB	0.451481	7.26879	7.8411	0.00510716	0.167091
KLK5	0.66271	5.26707	7.83435	0.00512627	0.16737
HDAC11	-0.366266	5.49131	7.82867	0.00514241	0.167551
SPSB2	0.698985	1.99554	7.8145	0.00518286	0.168523
AMFR	-0.359757	6.16735	7.78764	0.00526048	0.170674
WNT5A-AS1	1.49096	-0.9086	7.7825	0.00527546	0.170674
CCDC201	-2.13863	-1.49141	7.78048	0.00528137	0.170674
GPR68	-1.86366	-1.85709	7.71862	0.00546543	0.176263
IPP	-0.514238	2.86362	7.70994	0.00549176	0.176596
PADI2	-0.796431	2.61797	7.70787	0.00549805	0.176596
LINC00514	0.4028	5.74927	7.69015	0.00555231	0.177977
OBSL1	0.396191	6.43468	7.67714	0.00559249	0.178903
RP11-489M13.4	1.11355	0.345284	7.67209	0.00560815	0.179042
TBC1D17	0.373426	5.99785	7.66513	0.00562983	0.179373
LGALS9B	0.943845	1.12352	7.65418	0.00566409	0.180102
MYOF	-0.692808	6.28867	7.63617	0.00572092	0.181516
ZNF385A	0.412623	8.17798	7.63284	0.00573148	0.181516
YIPF3	0.474323	7.70765	7.61933	0.00577458	0.182516
H4-16	1.99421	-0.986826	7.60777	0.00581172	0.183253
MTCO2P12	0.644521	6.33974	7.60215	0.00582987	0.183253
LATS1	-0.614171	4.40399	7.6013	0.00583261	0.183253
CTD-3193O13.1	1.24383	-0.422618	7.59441	0.00585497	0.183591
ARHGAP11A	-0.481042	4.68782	7.58746	0.00587757	0.183796
DENND2B	-0.596298	2.67008	7.58526	0.00588473	0.183796
NPIPA1	0.772918	3.80252	7.5636	0.00595589	0.185653
SERTAD1	0.518149	4.3259	7.55929	0.00597017	0.185732
CADM2	1.20283	-0.660604	7.53802	0.00604105	0.186768
MTCO1P40	0.934208	2.38311	7.53668	0.00604553	0.186768
MCM3AP	-0.490465	5.48658	7.53544	0.00604968	0.186768
F8A1	0.776819	4.58314	7.53189	0.00606164	0.186768
RP1-136B1.1	-1.83894	-2.23806	7.53165	0.00606243	0.186768
ETV2	0.755707	1.98335	7.5219	0.00609535	0.1871
DLGAP5	-0.404145	5.25396	7.52145	0.00609686	0.1871
GAS6	-0.393711	4.25767	7.50091	0.00616677	0.188612
ECT2	-0.580684	7.58529	7.49999	0.00616993	0.188612
SLC25A24	-0.477702	5.13081	7.48523	0.00622072	0.189798
IL27RA	-1.04216	0.473844	7.47646	0.00625108	0.190129
EFCC1	0.712499	0.953877	7.47516	0.00625559	0.190129
PLA2G15	0.394112	4.26988	7.46381	0.00629515	0.190906
OTUB2	-0.464094	3.37218	7.46092	0.00630526	0.190906
FOSL2	-0.609919	6.02496	7.45239	0.00633522	0.191447
ZNF747	0.762891	3.92907	7.44226	0.00637099	0.192161
CTPS1	-0.410706	3.90736	7.43668	0.00639078	0.192223
FAM102B	-0.417379	4.91621	7.43483	0.00639733	0.192223
RP11-522B15.3	0.854813	1.75271	7.42822	0.00642087	0.192565
ZNF573	-1.11618	-0.724282	7.41623	0.00646381	0.193487
RP11-145A3.4	-2.12296	-2.14881	7.40822	0.00649265	0.193983
CTDSP1	0.378998	7.52052	7.39449	0.00654241	0.194968
CLDN3	0.430694	9.09725	7.39093	0.00655537	0.194968
CLGN	-0.61757	2.18036	7.38896	0.00656255	0.194968
AC009403.2	1.25538	-0.160059	7.37815	0.0066021	0.195776
RAB19	0.852626	0.92207	7.37459	0.00661521	0.195798
DLG4	-0.501995	2.97869	7.36955	0.00663374	0.195897
ITGB4	0.405508	8.39519	7.36697	0.00664329	0.195897
OR7E14P	0.608588	3.68225	7.34124	0.00673902	0.19835
HSPA5	-0.55962	9.44084	7.33486	0.006763	0.198686
RP11-507B12.1	-2.20023	-1.82691	7.33154	0.00677551	0.198686
RP11-49N14.10	0.86051	1.57334	7.32674	0.00679362	0.198848
SYN2	-1.16433	-0.104325	7.31889	0.00682334	0.198909
C9orf152	0.461323	6.50065	7.3159	0.00683472	0.198909
BDKRB2	-0.779732	2.27613	7.31309	0.00684539	0.198909
ST8SIA1	0.777892	0.996642	7.31295	0.00684594	0.198909
FAM98C	0.474981	4.0603	7.30269	0.00688513	0.199509
IRX1	-0.376752	5.15994	7.30096	0.00689178	0.199509
TRMT11	-0.496618	2.60508	7.2931	0.006922	0.199875
MTX3	-0.543038	3.36327	7.29111	0.00692966	0.199875
TENT5C	-0.49861	4.5518	7.28613	0.00694891	0.200065
UNC5A	0.448431	3.36135	7.26915	0.00701489	0.201598
SCAND1	0.56067	6.41353	7.26549	0.00702921	0.201644
FGF12	0.934745	1.85286	7.25808	0.00705828	0.201791
FGFR1	-0.453722	4.67301	7.25769	0.0070598	0.201791
KLHL35	0.872732	1.04896	7.24853	0.0070959	0.202122
ZNF771	0.552727	3.5498	7.24827	0.00709692	0.202122
BAG1	-0.388251	5.99798	7.23981	0.00713044	0.202712
ALKBH8	-0.627791	1.93364	7.23347	0.00715567	0.203065
MT-ND1	0.575782	14.3217	7.22692	0.00718184	0.203146
DNAH7	-0.673844	1.31564	7.22555	0.00718732	0.203146
FNDC10	0.394257	5.33871	7.22313	0.00719701	0.203146
IVL	2.09787	-1.95355	7.19215	0.00732234	0.20593
ASPH	-0.488034	8.87969	7.19058	0.00732871	0.20593
CYB5R2	0.403641	3.97532	7.18913	0.00733466	0.20593
CNFN	0.62833	3.16797	7.18397	0.00735578	0.205967
DCLK2	0.62697	1.6724	7.18246	0.00736199	0.205967
PLEKHH1	-0.68121	3.74857	7.15342	0.0074821	0.208129
DEGS1	0.439835	5.75549	7.153	0.00748388	0.208129
AHNAK2	-0.513529	2.98012	7.15266	0.00748528	0.208129
OPA1	-0.468106	6.62997	7.1494	0.0074989	0.208129
PGAM2	0.542059	4.10747	7.14794	0.007505	0.208129
CDC25A	-0.515683	2.38857	7.14096	0.00753429	0.208267
RTN1	-0.451206	2.8499	7.14028	0.00753715	0.208267
GUSBP1	0.546031	2.05903	7.13621	0.00755425	0.208267
SLC45A3	0.411833	3.94356	7.13424	0.00756258	0.208267
RP4-813D12.3	1.24491	0.655921	7.13066	0.00757768	0.20832
EFNA1	0.357961	5.2563	7.12697	0.00759331	0.208388
TGFBR1	-0.449256	3.97115	7.1089	0.00767021	0.20995
TMEM216	0.569756	3.50571	7.10705	0.00767814	0.20995
ST8SIA4	1.38414	-0.337901	7.09938	0.00771105	0.20995
NAT1	-0.542827	3.34196	7.09708	0.00772097	0.20995
FXYD6	-0.995175	0.178189	7.09507	0.00772961	0.20995
KRT14	1.04744	0.921374	7.09504	0.00772975	0.20995
RP11-481L19.2	1.31516	-0.574839	7.09094	0.00774744	0.21007
KDM8	0.699362	2.06117	7.07213	0.00782923	0.211924
TMPRSS3	-0.459162	2.69695	7.06851	0.00784505	0.21199
GTF2H2	-0.762251	0.461032	7.04925	0.00792982	0.213502
KIAA0040	-0.376882	6.58912	7.04799	0.00793542	0.213502
CRYM	1.63993	-0.816986	7.0437	0.00795447	0.213502
CTSK	1.41936	-0.693153	7.04245	0.00795999	0.213502
CAPNS1	0.539806	9.01785	7.04056	0.0079684	0.213502
SDCBP2	0.48595	2.10182	7.03123	0.00801004	0.214011
TFRC	-0.600038	8.19125	7.03025	0.00801442	0.214011
IARS1	-0.388444	6.3849	7.02227	0.00805023	0.214605
ADI1	0.513204	5.83172	7.01566	0.00807997	0.215036
A2M	-0.667653	3.14843	7.01075	0.00810217	0.215265
GTPBP4	-0.443351	5.1248	7.00662	0.0081209	0.21528
ISL2	0.650316	2.14272	7.00463	0.00812991	0.21528
C9orf16	0.580948	5.13259	7.00042	0.00814904	0.215426
ZNF618	-0.435738	4.20917	6.98862	0.00820295	0.21649
TSPAN15	0.432912	6.58251	6.94006	0.00842865	0.221852
GSTCD	-0.392062	3.72957	6.9375	0.00844072	0.221852
THBS1-AS1	-2.278	-1.87718	6.93592	0.00844817	0.221852
S100A16	0.421026	9.41282	6.93233	0.00846514	0.22193
LBR	-0.522268	3.97521	6.92425	0.00850347	0.222566
B3GNT8	0.674625	0.789088	6.91967	0.00852527	0.222768
HCN2	0.717742	1.46089	6.9086	0.00857819	0.223782
THAP12	-0.523238	5.15529	6.90311	0.00860458	0.224101
HSD3B7	0.466604	4.44268	6.89508	0.00864331	0.224467
TRIM21	0.47447	3.79693	6.89432	0.00864699	0.224467
FOXP1	0.489793	4.94814	6.88102	0.00871156	0.225501
DTX3	0.418665	5.39052	6.87761	0.00872823	0.225501
GLI4	0.580533	4.18634	6.87637	0.00873429	0.225501
FAM72B	-0.483855	1.93608	6.87156	0.00875782	0.225501
PRSS2	-2.17454	-0.851725	6.87152	0.00875803	0.225501
TRAPPC14	0.420911	4.02491	6.86828	0.00877393	0.225544
CCNY-AS1	0.960019	-0.245603	6.86261	0.00880181	0.225894
ALDH3A1	0.797119	4.70035	6.85157	0.00885636	0.226926
RP11-345P4.9	0.591648	3.59925	6.84658	0.00888112	0.227193
RP11-468E2.11	1.0648	-0.507015	6.83626	0.00893254	0.227469
KNTC1	-0.454327	4.49654	6.83567	0.0089355	0.227469
NPDC1	0.384607	6.75088	6.83335	0.00894714	0.227469
DDX21	-0.353471	5.52903	6.8302	0.00896291	0.227469
CYSRT1	0.491825	4.73866	6.82954	0.00896623	0.227469
JCAD	-1.41819	-1.24416	6.82443	0.00899194	0.227469
ABCE1	-0.423091	5.49615	6.82157	0.00900632	0.227469
DGKA	0.415219	6.36675	6.82147	0.00900683	0.227469
CKAP2	-0.378751	5.77482	6.81413	0.00904394	0.228043
HLA-DQA2	0.561835	2.25556	6.80473	0.00909168	0.228384
SMIM4	0.693063	4.33369	6.80365	0.00909718	0.228384
RP11-45P15.4	1.36996	-1.18691	6.80239	0.00910361	0.228384
RNF5P1	1.43813	-1.18489	6.80012	0.00911518	0.228384
RTL5	0.63762	2.17954	6.78292	0.0092034	0.23023
ENSA	0.377898	8.44592	6.77708	0.00923356	0.230376
SSRP1	-0.377587	7.01297	6.77617	0.0092383	0.230376
RP11-82L18.2	1.43224	-0.105146	6.76556	0.0092934	0.231385
RP11-285F7.2	0.880378	0.375912	6.75808	0.00933242	0.231992
PPM1K-DT	-1.41411	-0.210967	6.75315	0.00935823	0.232083
IL17RC	0.724708	6.55655	6.75178	0.00936541	0.232083
PLAT	-2.30019	-0.64829	6.74715	0.00938974	0.232323
BOLA2B	1.3351	0.360024	6.7356	0.00945076	0.233468
ATAD2	-0.483856	5.9416	6.73082	0.00947609	0.233729
MYOM1	-1.93863	-1.04241	6.72731	0.00949477	0.233825
H2AC6	0.482437	3.4299	6.72134	0.00952658	0.234244
SMIM22	0.625154	5.59684	6.71021	0.00958622	0.234781
CDCA5	-0.403858	5.7981	6.70914	0.00959202	0.234781
BAD	0.463693	6.41021	6.70898	0.00959287	0.234781
RP11-505E24.2	-1.78296	-1.82345	6.67785	0.00976182	0.238547
BTG2	0.359446	5.89571	6.67496	0.00977769	0.238567
AC091633.3	-1.45376	-1.6672	6.64746	0.00992971	0.241774
NUP107	-0.37843	4.84778	6.64541	0.00994116	0.241774
LINC00680	0.713308	1.44764	6.6429	0.00995519	0.241774
LRIG1	-0.860866	7.89576	6.64021	0.0099702	0.241774
CXXC1	0.419285	5.73481	6.63606	0.00999345	0.241947
PNPLA7	0.547843	1.57609	6.63131	0.0100202	0.241947
RP11-399J13.2	0.627073	2.88625	6.63077	0.0100232	0.241947
PPP1R14B-AS1	0.795947	1.69639	6.62415	0.0100605	0.242479
ARHGAP10	0.634344	1.48916	6.60144	0.0101897	0.244905
PNPLA2	0.459163	9.95811	6.59963	0.0102	0.244905
LINC01278	0.371506	5.33915	6.5983	0.0102076	0.244905
RP5-1085F17.3	1.33924	0.564963	6.59231	0.010242	0.244969
RABIF	0.439975	4.28456	6.59096	0.0102498	0.244969
RAB26	0.447582	3.55616	6.58976	0.0102567	0.244969
SPINT1-AS1	0.668168	5.07385	6.58496	0.0102844	0.244972
TAF6L	0.488524	4.13083	6.58438	0.0102877	0.244972
NRGN	0.536033	5.6171	6.58114	0.0103065	0.24505
NPB	0.737302	1.57313	6.57087	0.0103661	0.245437
WDR62	-0.376496	5.18012	6.5652	0.0103992	0.245437
E2F7	-0.569884	2.50989	6.56427	0.0104046	0.245437
SERPINB8	0.890067	1.74892	6.56299	0.0104121	0.245437
LYNX1	0.595462	1.59939	6.56137	0.0104216	0.245437
PACS1	0.341955	7.39305	6.55877	0.0104369	0.245437
CIDEB	0.810137	1.52147	6.55565	0.0104552	0.245437
PUM3	-0.416598	3.73997	6.55451	0.0104619	0.245437
SLC9A3R2	0.359246	7.13584	6.5506	0.0104849	0.245437
LINC01184	0.473281	6.17824	6.54989	0.0104891	0.245437
LURAP1L	-0.351855	6.71738	6.54918	0.0104933	0.245437
HCAR1	0.375283	4.3691	6.54079	0.0105429	0.246173
TTC34	-1.63344	-1.45677	6.53861	0.0105558	0.246173
GNA13	-0.398671	5.0192	6.52866	0.010615	0.246497
CPD	-0.446041	5.37836	6.52831	0.0106171	0.246497
NSD2	-0.43848	6.50507	6.52636	0.0106287	0.246497
PPP1R3F	0.514899	3.04267	6.52582	0.010632	0.246497
CCDC28A	0.464821	2.91472	6.51961	0.0106691	0.246565
DBF4	-0.417746	4.13679	6.51052	0.0107238	0.246565
WDHD1	-0.608048	3.65399	6.50967	0.0107289	0.246565
AIFM3	-1.97199	-1.72338	6.50929	0.0107312	0.246565
XPO1	-0.383003	7.18233	6.50796	0.0107393	0.246565
FGD2	1.05509	-0.609184	6.50484	0.0107581	0.246565
SUZ12	-0.367602	4.74139	6.50412	0.0107625	0.246565
RP1-90J20.15	1.33514	-1.20969	6.50083	0.0107824	0.246565
BSG-AS1	0.643229	1.5521	6.50055	0.0107841	0.246565
TPD52L1	-0.395638	4.56897	6.49885	0.0107944	0.246565
FXR1	-0.379324	7.17847	6.49508	0.0108174	0.246565
HINT1	0.604011	7.47492	6.49435	0.0108218	0.246565
ZWILCH	-0.430641	3.55493	6.48475	0.0108804	0.247352
ZNF394	0.399094	3.80446	6.48358	0.0108876	0.247352
ADAT3	0.383437	3.65117	6.48073	0.010905	0.247394
HLA-DMA	0.813379	2.17344	6.44885	0.0111024	0.251512
KRT23	0.400769	6.94551	6.44573	0.0111219	0.251594
PCYT2	0.355691	6.8526	6.43861	0.0111666	0.252243
PNKD	0.537317	6.63242	6.42704	0.0112396	0.253359
TMPRSS4	0.413166	2.8587	6.42572	0.0112479	0.253359
SLC66A2	0.376857	4.28867	6.41872	0.0112923	0.253665
HOXB6	0.373837	4.34393	6.41712	0.0113025	0.253665
REXO2	0.549685	4.45706	6.41601	0.0113096	0.253665
C1orf122	0.492633	7.08115	6.40988	0.0113487	0.253802
ADIRF-AS1	0.564391	3.18261	6.4076	0.0113633	0.253802
XPOT	-0.356749	6.14475	6.40752	0.0113638	0.253802
H4C8	0.794964	1.9669	6.40378	0.0113878	0.25398
PIP5K1B	0.574822	2.13872	6.38479	0.0115102	0.256349
PTRHD1	0.556867	5.21384	6.37446	0.0115774	0.257484
PPP3CB	-0.362211	4.74438	6.36786	0.0116206	0.258081
MT-TP	1.74339	-1.07145	6.36451	0.0116425	0.258206
REEP6	0.423102	9.50502	6.36055	0.0116685	0.258279
OTUB1	0.552255	7.73631	6.3584	0.0116827	0.258279
ADCY9	-0.509499	5.35732	6.35657	0.0116947	0.258279
ARL8A	0.351471	6.28416	6.35213	0.011724	0.258566
GPR180	-0.479868	3.60595	6.34683	0.0117591	0.258749
CATSPER2	0.940334	-0.348346	6.34027	0.0118027	0.258749
RTL8A	0.467664	6.25259	6.33868	0.0118132	0.258749
CLEC11A	0.601691	1.99935	6.33431	0.0118425	0.258749
JTB	0.951097	3.30832	6.33101	0.0118644	0.258749
GDPD3	0.544784	2.36858	6.33096	0.0118648	0.258749
CD2BP2-DT	0.460162	1.97797	6.33035	0.0118689	0.258749
ZNF608	-0.657914	3.83133	6.32851	0.0118812	0.258749
RP11-342K6.2	-1.51897	-0.99516	6.3266	0.011894	0.258749
CIBAR1	1.25876	-0.992608	6.32634	0.0118957	0.258749
WBP4	0.518615	3.06808	6.31771	0.0119538	0.259163
TTF2	-0.473074	4.40812	6.31689	0.0119593	0.259163
CENPI	-0.427521	3.32284	6.31621	0.0119639	0.259163
GALNT7	-0.435617	5.81584	6.30497	0.01204	0.260094
PECAM1	-1.35498	-1.48255	6.30059	0.0120698	0.260094
HDHD3	0.63626	5.1302	6.29893	0.0120811	0.260094
RRP8	-0.397024	3.46709	6.2987	0.0120827	0.260094
KCNK9	1.54478	-1.89835	6.29651	0.0120976	0.260094
LZTFL1	-0.434551	3.10193	6.29537	0.0121054	0.260094
ID4	0.685877	2.89947	6.27819	0.0122233	0.26225
SPINT1	0.345606	9.39198	6.27407	0.0122517	0.26225
DNAJC3	-0.387261	6.08693	6.27353	0.0122555	0.26225
RP11-484K9.4	1.42756	-1.62172	6.26517	0.0123134	0.262787
BUB1B	-0.561233	4.53157	6.26513	0.0123137	0.262787
FAIM2	0.562641	2.3956	6.25088	0.0124131	0.264292
GSTM4	0.500661	5.1107	6.25024	0.0124177	0.264292
ZDHHC16	0.324629	5.99968	6.24005	0.0124893	0.264717
RP11-95M15.1	1.94556	-1.62844	6.23974	0.0124915	0.264717
NOS1AP	-1.27015	2.46559	6.23788	0.0125046	0.264717
APOBEC3C	1.8135	-1.38143	6.23602	0.0125177	0.264717
UBALD2	0.41497	7.4645	6.23391	0.0125326	0.264717
RP1-34B20.21	1.25108	-1.02831	6.23317	0.0125379	0.264717
PHLDA2	0.536517	7.17061	6.2242	0.0126016	0.265339
MPG	0.379056	5.79268	6.22304	0.0126098	0.265339
TSTD1	0.596356	5.17035	6.22194	0.0126177	0.265339
DUSP4	-0.327919	9.23991	6.2105	0.0126995	0.266254
IRAK4	0.426819	3.20992	6.20625	0.01273	0.266254
IRX4-AS1	1.09269	-1.02428	6.20293	0.0127539	0.266254
NEIL3	-0.428627	3.48726	6.1996	0.0127779	0.266254
NDC1	-0.335028	5.26287	6.19829	0.0127874	0.266254
ZNF580	0.572337	6.51196	6.19779	0.012791	0.266254
C4B	-1.10952	-1.30473	6.19639	0.0128011	0.266254
ELP2	-0.380065	3.44141	6.1951	0.0128104	0.266254
RP11-342I1.2	1.33287	-0.670265	6.19482	0.0128125	0.266254
NDUFA7	1.6106	-1.7238	6.18132	0.0129106	0.267669
MTND1P23	0.852362	3.57838	6.17991	0.0129209	0.267669
GPX2	0.845056	3.00743	6.17848	0.0129313	0.267669
SLC35E2B	-0.749736	4.92194	6.15893	0.013075	0.270023
RP4-568C11.4	0.368987	3.72339	6.15838	0.0130791	0.270023
VAX2	0.463952	4.30258	6.14502	0.0131783	0.271689
PTMS	0.675418	9.53729	6.14117	0.013207	0.271689
PAPSS2	0.60091	1.9285	6.1406	0.0132113	0.271689
SLC25A45	0.450784	3.33613	6.13547	0.0132497	0.272125
GCHFR	0.466307	6.0883	6.13307	0.0132676	0.272141
MBOAT1	-0.852953	1.13949	6.12718	0.0133119	0.272695
RP11-147L13.12	1.36964	-1.22976	6.11756	0.0133845	0.273584
ZYX	0.353112	6.98138	6.11686	0.0133898	0.273584
ZNF516	-0.456756	3.9412	6.11291	0.0134198	0.273843
PADI3	-0.599757	3.58917	6.10051	0.0135143	0.275417
EPHA4	-0.729222	2.55612	6.09476	0.0135583	0.275925
DOCK4	-1.98849	-2.24807	6.09271	0.0135741	0.275925
ECH1	0.597967	7.4845	6.0869	0.0136188	0.276249
TCTA	0.391879	5.94694	6.08509	0.0136327	0.276249
LGR4	-0.439849	5.63783	6.08385	0.0136423	0.276249
ZNF691	0.606634	3.28578	6.08107	0.0136638	0.276329
EFNA5	0.461783	5.56281	6.06954	0.0137533	0.277418
DLX1	-1.10188	-0.433635	6.06677	0.0137749	0.277418
WWP1	-0.464613	6.06654	6.06529	0.0137864	0.277418
GTF3C3	-0.383791	4.59209	6.06512	0.0137877	0.277418
MOSPD3	0.486621	6.07706	6.05596	0.0138595	0.278424
LTO1	0.4645	3.3969	6.05425	0.0138729	0.278424
TP53AIP1	1.30707	-0.408911	6.0437	0.013956	0.279376
RP11-10K16.1	0.54833	2.48829	6.04205	0.0139691	0.279376
MT-ND5	0.366993	14.0605	6.04152	0.0139732	0.279376
CXADR	0.377588	4.49773	6.0384	0.0139979	0.279518
ZNF695	-0.698776	0.733002	6.03573	0.0140192	0.279589
U2AF1L4	0.720821	2.67796	6.0291	0.0140719	0.279674
IMP3	0.347189	5.37974	6.02884	0.014074	0.279674
METTL27	0.659956	3.71962	6.02854	0.0140764	0.279674
RANGRF	0.611488	2.63669	6.02348	0.0141168	0.280124
KCNJ11	-0.410722	2.83506	6.01947	0.0141489	0.280197
POLR2F	0.629765	3.79622	6.01861	0.0141558	0.280197
NRIP1	-0.705555	4.02269	6.00853	0.0142369	0.28145
PPAT	-0.503966	2.46751	6.00367	0.0142762	0.281553
GLB1L	-0.422428	3.2196	6.00348	0.0142777	0.281553
SIRT6	0.404006	4.921	6.00124	0.0142958	0.28156
SMIM24	1.72631	-1.34321	5.9949	0.0143473	0.282003
MAF1	0.464647	7.74435	5.99409	0.0143539	0.282003
SMC3	-0.606343	5.32251	5.98626	0.0144178	0.282855
ADRA2C	0.956954	1.25513	5.9814	0.0144575	0.282855
PFKFB3	-0.921214	5.20214	5.98101	0.0144607	0.282855
ABHD2	-0.622879	6.07658	5.98003	0.0144687	0.282855
MCM10	-0.538531	3.42871	5.97265	0.0145295	0.283692
CTB-147N14.6	1.56368	-1.30133	5.9655	0.0145884	0.284493
SCAMP3	0.34903	6.83047	5.95966	0.0146369	0.284979
CNTNAP2	-0.499315	5.27531	5.95717	0.0146575	0.284979
BMPR1B-DT	0.943254	-0.652147	5.95599	0.0146674	0.284979
TTC26	-0.432367	2.54891	5.95343	0.0146887	0.285044
ZNF680	-0.440475	4.86109	5.94955	0.014721	0.285321
TMPO	-0.33649	6.63026	5.94653	0.0147463	0.285461
CKAP2L	-0.423626	4.31721	5.937	0.0148263	0.285826
DENND4A	-0.63596	3.43189	5.93574	0.0148369	0.285826
CEP135	-0.843153	1.87065	5.93509	0.0148423	0.285826
GASK1B	-0.44503	6.10287	5.93384	0.0148528	0.285826
NDUFS1	-0.371292	5.70702	5.93023	0.0148833	0.285826
CLTB	0.556342	7.15554	5.92955	0.0148891	0.285826
HLTF	-0.538691	6.28685	5.9272	0.0149089	0.285826
NSUN5P1	0.570074	3.41355	5.92713	0.0149095	0.285826
TMEM175	0.358073	6.23678	5.92346	0.0149406	0.286075
GAPVD1	-0.444529	5.39525	5.91586	0.0150052	0.286112
RLIM	-0.423961	5.09003	5.91268	0.0150323	0.286112
SNHG4	0.922812	-0.290914	5.9116	0.0150415	0.286112
AGGF1P2	-1.34017	-0.925887	5.91023	0.0150532	0.286112
FZD4-DT	0.808779	0.562633	5.90983	0.0150566	0.286112
RP11-734K21.5	0.664053	1.65913	5.90918	0.0150622	0.286112
DPY19L2P4	1.32993	-1.39298	5.90596	0.0150898	0.286112
ZMIZ1	-0.635242	7.31191	5.90466	0.0151009	0.286112
NME3	0.51147	5.62448	5.90416	0.0151051	0.286112
PFAS	-0.501831	2.38889	5.8887	0.0152383	0.28829
SLC25A29	0.314809	6.46687	5.87872	0.015325	0.289327
EIF2AK4	-0.434017	5.27463	5.87818	0.0153297	0.289327
PRR15	0.327521	6.34521	5.87411	0.0153651	0.289651
SAMD4A	0.374905	3.7654	5.86311	0.0154615	0.291121
PALB2	-0.630011	3.73819	5.8597	0.0154915	0.291339
PILRA	1.18379	-0.234333	5.85521	0.015531	0.291715
IDH3G	0.449555	6.66155	5.85325	0.0155483	0.291715
JOSD2	0.521765	4.24569	5.84924	0.0155838	0.291755
TMEM150A	0.423047	4.05617	5.84865	0.015589	0.291755
MT1X	1.12917	-0.861049	5.84659	0.0156072	0.291755
ASPM	-0.550801	4.54138	5.8416	0.0156516	0.291755
ANO1	-0.631787	4.4211	5.83713	0.0156914	0.291755
EFCAB15P	1.05111	0.552513	5.83654	0.0156967	0.291755
ZNF92	-0.457353	4.45216	5.8354	0.0157068	0.291755
HEXA-AS1	0.799461	0.248252	5.82941	0.0157604	0.291755
FKBP1C	1.14694	-1.09254	5.82899	0.0157642	0.291755
RNPEPL1	0.315929	6.26948	5.82882	0.0157657	0.291755
SEPTIN7P13	0.700866	0.980337	5.82754	0.0157772	0.291755
GTF2H3	-0.363799	4.19159	5.82688	0.0157831	0.291755
CAPN12	-0.922986	0.187635	5.82611	0.01579	0.291755
ZDHHC11	0.614069	1.46108	5.81922	0.015852	0.292559
RP11-1348G14.8	1.152	-1.34777	5.8145	0.0158946	0.293005
ALOX12B	1.45456	-1.33586	5.8108	0.015928	0.293279
MT2A	0.554553	4.34529	5.80651	0.015967	0.293615
NET1	-0.360646	7.1689	5.80407	0.0159891	0.293615
ESS2	0.361581	4.09472	5.80267	0.0160019	0.293615
TIMP1	0.50713	6.96076	5.78329	0.0161792	0.296525
APPL1	-0.426539	5.73925	5.77773	0.0162305	0.296693
PNRC1	0.391583	5.97851	5.77751	0.0162326	0.296693
SPAG5	-0.635439	4.29476	5.77532	0.0162528	0.296693
KIF16B	-0.567724	3.77486	5.77312	0.0162731	0.296693
ENPP1	-0.333986	5.21091	5.77173	0.016286	0.296693
MPV17L	0.590959	4.542	5.77013	0.0163008	0.296693
U2SURP	-0.417191	6.83954	5.76008	0.0163943	0.297995
MAN1B1-DT	0.6165	3.38954	5.7584	0.01641	0.297995
KLHL11	-1.01373	1.20711	5.75403	0.0164509	0.298397
MIRLET7A1HG	-0.684232	0.215223	5.7481	0.0165065	0.298723
PEAK1	-0.454954	2.88515	5.74809	0.0165066	0.298723
FANCI	-0.356938	5.40138	5.7365	0.0166159	0.299446
EEFSEC	0.369711	5.75344	5.72931	0.0166841	0.299446
ZNF558	-0.505272	3.55014	5.72666	0.0167093	0.299446
ATOX1	0.442925	6.43032	5.72561	0.0167193	0.299446
CDC42EP1	0.36057	6.07132	5.72519	0.0167232	0.299446
UPK1A	0.709978	1.12102	5.72349	0.0167394	0.299446
MANBAL	0.493387	6.38342	5.72347	0.0167397	0.299446
INSIG1-DT	0.690541	1.04702	5.72207	0.016753	0.299446
RP11-770J1.3	0.64925	1.25135	5.72029	0.01677	0.299446
TPM3	-0.3083	8.30528	5.7182	0.0167899	0.299446
DDAH1	-0.367332	6.3426	5.71782	0.0167936	0.299446
AP001347.6	1.39963	-0.509367	5.71782	0.0167936	0.299446
GASAL1	-1.67182	-1.94711	5.7174	0.0167976	0.299446
SLC4A3	0.447932	3.01223	5.71597	0.0168113	0.299446
CREBZF	-0.360727	5.46814	5.70698	0.0168976	0.300418
POLM	0.373852	4.67412	5.70633	0.0169039	0.300418
SPACA9	0.441998	2.25363	5.69228	0.0170397	0.302417
STX2	-0.758432	1.48138	5.6895	0.0170667	0.302417
TRIP6	0.317915	6.70929	5.68879	0.0170736	0.302417
FICD	-0.408509	3.33507	5.68458	0.0171146	0.302805
C8orf82	0.347707	6.42827	5.68113	0.0171483	0.303062
CTD-3214H19.6	-0.975119	0.239314	5.67566	0.0172019	0.30367
GMPR	0.543858	2.1121	5.67053	0.0172523	0.303795
PLAG1	1.47594	-0.895236	5.6668	0.017289	0.303795
VHL	0.378056	6.23239	5.6664	0.0172929	0.303795
KITLG	-0.350812	4.76455	5.66557	0.0173011	0.303795
ARL2	0.597701	4.60467	5.66519	0.0173049	0.303795
BLOC1S4	0.51668	2.94858	5.66302	0.0173263	0.303834
TMEM59L	0.620523	1.57103	5.65974	0.0173587	0.304065
CORO7	1.01888	0.62303	5.6558	0.0173978	0.304293
TMC5	0.505592	2.38013	5.65455	0.0174102	0.304293
HAUS6	-0.437535	4.02401	5.64513	0.017504	0.305596
SDC4	0.347664	7.81355	5.63975	0.0175577	0.305682
COPE	0.614907	8.42345	5.6369	0.0175862	0.305682
COX14	0.538949	4.04953	5.63654	0.0175899	0.305682
AP000251.3	0.515727	1.45934	5.63597	0.0175956	0.305682
FN3K	0.343249	4.4596	5.63499	0.0176054	0.305682
IDH1	0.343146	5.65912	5.62778	0.017678	0.306511
GPSM2	-0.397915	5.60689	5.62538	0.0177023	0.306511
TXLNG	-0.460881	3.79168	5.62427	0.0177135	0.306511
NLGN3	-1.92599	-1.50341	5.62257	0.0177306	0.306511
TBKBP1	0.414692	4.17376	5.61267	0.017831	0.307911
ZDHHC4	0.387989	4.67214	5.6069	0.0178899	0.308592
BRIP1	-0.672085	1.52472	5.60329	0.0179267	0.30889
AGL	-0.411908	3.49041	5.59993	0.0179612	0.309072
HIRA	0.645459	1.92984	5.59825	0.0179784	0.309072
EML3	0.341339	5.01458	5.59276	0.0180349	0.309072
SEMA3E	0.564272	2.12275	5.59251	0.0180375	0.309072
CSRNP2	0.312365	4.70774	5.59136	0.0180493	0.309072
PRSS36	0.709794	0.699828	5.58815	0.0180824	0.309072
RASA4B	-1.38492	-0.804116	5.58814	0.0180825	0.309072
C15orf61	0.525767	3.72835	5.58639	0.0181005	0.309072
BCAS2P2	-0.99989	-0.335608	5.58332	0.0181323	0.309072
THEM6	0.447388	7.13191	5.5833	0.0181325	0.309072
IFI44L	1.86467	-2.07163	5.58103	0.0181561	0.309141
GDE1	0.414528	7.25491	5.57476	0.0182211	0.309916
RGS16	-0.763521	0.803625	5.57186	0.0182513	0.310097
CEACAM6	-0.59392	5.71429	5.56836	0.0182879	0.310385
SDHAF1	0.445529	4.43286	5.56413	0.0183321	0.310802
ACD	0.390731	4.52587	5.561	0.018365	0.311026
UCKL1-AS1	1.21957	-0.73744	5.55896	0.0183863	0.311055
KNL1	-0.481778	4.74455	5.55358	0.0184429	0.311508
ICA1L	1.12074	-0.0678373	5.54971	0.0184837	0.311508
HAGLROS	0.808763	1.67245	5.54954	0.0184856	0.311508
PRODH	1.09613	-0.844158	5.54712	0.0185111	0.311508
SF3B1	-0.430837	7.53721	5.54709	0.0185115	0.311508
PTPN22	-1.67019	-1.72136	5.5392	0.018595	0.31216
C11orf68	0.462749	5.49713	5.53885	0.0185988	0.31216
NAA25	-0.369949	4.254	5.53786	0.0186093	0.31216
MRPS18A	0.412346	5.46885	5.53009	0.0186921	0.312996
FLVCR2	0.516942	1.50264	5.52817	0.0187126	0.312996
KPNA3	-0.403451	4.52953	5.52763	0.0187185	0.312996
SNX21	0.302901	5.26653	5.52203	0.0187784	0.313667
LINC00963	0.505777	4.8313	5.51589	0.0188445	0.314438
PFN1P1	1.29738	-1.5838	5.51323	0.0188731	0.314585
LTN1	-0.485761	4.21369	5.50752	0.0189349	0.315282
FBXL22	0.527921	2.24793	5.50555	0.0189562	0.315306
GNB1L	0.876915	1.56167	5.50214	0.0189933	0.315591
PRMT3	-0.410383	2.88996	5.5001	0.0190154	0.315627
KRAS	-0.353055	4.08525	5.49183	0.0191055	0.31654
CENPJ	-0.587682	3.52971	5.49139	0.0191103	0.31654
SPIN1	-0.43695	5.84013	5.48256	0.0192071	0.317434
PHLDB1	-0.417466	4.06072	5.47684	0.0192701	0.317434
ZNF586	0.509102	2.42586	5.47549	0.019285	0.317434
RP5-1061C18.1	-2.02708	-1.83316	5.47512	0.019289	0.317434
SLC25A4	0.530238	5.28941	5.47493	0.0192912	0.317434
DHTKD1	-0.333435	5.72225	5.47446	0.0192963	0.317434
SPATA5	-0.623822	1.5009	5.47371	0.0193046	0.317434
PRR22	0.885559	-0.389402	5.4653	0.0193977	0.31847
FAM162A	0.345944	5.93528	5.46288	0.0194246	0.31847
EXOSC4	0.511904	5.34142	5.4617	0.0194377	0.31847
FAHD1	0.333723	4.41289	5.45917	0.0194659	0.31847
PAFAH1B3	0.609094	6.51658	5.45896	0.0194682	0.31847
PLEKHB1	0.35493	5.58643	5.45535	0.0195085	0.318537
S100A11P2	1.09646	-0.990264	5.45499	0.0195125	0.318537
CCDC18	-0.707359	1.42125	5.44459	0.0196291	0.319012
PCDHGA11	-2.10028	-1.81381	5.44338	0.0196426	0.319012
NRG2	0.656036	1.32959	5.44322	0.0196444	0.319012
HOXC9	0.425752	3.27198	5.44132	0.0196658	0.319012
SYNE4	0.509098	4.19272	5.44079	0.0196718	0.319012
SMC2	-0.398065	5.17196	5.44056	0.0196743	0.319012
HSD11B2	0.445393	6.49423	5.43983	0.0196826	0.319012
IRGQ	0.457523	3.97029	5.43717	0.0197126	0.319156
COLQ	0.66647	0.760108	5.43381	0.0197505	0.319156
CANX	-0.29603	9.55938	5.43368	0.019752	0.319156
PLEKHG1	-1.10874	-0.70609	5.4234	0.0198686	0.320569
S100A10	0.515687	7.65387	5.42051	0.0199016	0.320569
FA2H	0.314651	4.67942	5.42019	0.0199052	0.320569
TNFRSF10B	-0.400937	4.27266	5.41755	0.0199353	0.320569
FAM47E	1.248	-1.24398	5.41607	0.0199522	0.320569
OPRD1	-2.91884	-1.87882	5.41197	0.0199991	0.320569
CPEB2	-0.415881	4.06005	5.41174	0.0200017	0.320569
MPP3	-0.451538	2.91449	5.40826	0.0200417	0.320569
POU2F2	0.995483	-0.375191	5.40634	0.0200638	0.320569
CPS1	-0.436171	2.93047	5.40609	0.0200666	0.320569
ZMYM1	-0.437024	3.01171	5.40358	0.0200955	0.320569
FANCL	0.499464	2.91748	5.40353	0.0200961	0.320569
FANCD2	-0.351793	5.34371	5.40134	0.0201213	0.320569
TMEM80	0.396131	4.46314	5.39507	0.0201938	0.320569
IPPK	-0.380092	3.64402	5.39355	0.0202114	0.320569
GNG13	1.0105	-0.291912	5.39278	0.0202202	0.320569
MTA1	0.29891	7.26308	5.39199	0.0202294	0.320569
C19orf25	0.36017	6.35026	5.39102	0.0202406	0.320569
RETREG1	0.473305	2.31545	5.38922	0.0202615	0.320569
PABIR1	0.339074	4.50774	5.38759	0.0202804	0.320569
PSPN	0.664112	2.07376	5.38676	0.0202902	0.320569
WASHC1	0.659998	1.39814	5.38665	0.0202914	0.320569
FBXL15	0.475169	4.70501	5.38547	0.0203051	0.320569
RGS2	0.978569	0.478492	5.37862	0.020385	0.321319
RP1-278E11.3	1.1588	-1.73791	5.37577	0.0204184	0.321319
RPUSD1	0.384351	6.02753	5.37346	0.0204454	0.321319
MRPL41	0.551558	6.47117	5.37027	0.0204828	0.321319
MZF1	0.355616	4.48659	5.37005	0.0204854	0.321319
TRPS1	-0.454994	7.87981	5.36955	0.0204912	0.321319
RBMS1	-0.323476	5.76876	5.36927	0.0204946	0.321319
PRSS8	0.304664	8.14631	5.36174	0.0205832	0.322389
GATA3-AS1	0.393532	4.3412	5.35873	0.0206188	0.322627
PXMP2	0.677924	0.41279	5.35503	0.0206626	0.322993
TGFB1	0.30593	7.12873	5.34563	0.0207743	0.323712
IL1RAPL2	1.4289	-1.55032	5.34551	0.0207757	0.323712
MMP24	1.35086	-1.77556	5.34512	0.0207804	0.323712
EPN1	0.342738	8.06465	5.34428	0.0207904	0.323712
UGT8	-0.854132	0.59555	5.33955	0.0208468	0.323996
CCL5	1.76403	-1.85546	5.33933	0.0208495	0.323996
MVK	0.384575	5.99304	5.33732	0.0208735	0.324051
RHOBTB1	-0.544019	2.71567	5.33376	0.0209162	0.324396
TIFA	-0.338629	3.67975	5.33202	0.020937	0.324401
FRMPD3	-0.418387	3.59592	5.32492	0.0210225	0.325037
NPIPP1	0.731643	2.87168	5.3225	0.0210518	0.325037
XBP1	-0.303649	10.1408	5.32186	0.0210595	0.325037
CIRBP-AS1	0.580067	2.93772	5.31923	0.0210913	0.325037
FOXN3-AS1	1.05723	0.0205443	5.3189	0.0210953	0.325037
UPK3B	0.609124	1.35814	5.31841	0.0211013	0.325037
SLC26A2	-1.0323	-0.0578815	5.31531	0.0211388	0.325208
RP11-667K14.20	1.45823	-1.77835	5.31283	0.0211689	0.325208
CTD-2126E3.6	1.47535	-1.98803	5.31039	0.0211986	0.325208
STT3B	-0.362489	7.5411	5.31001	0.0212032	0.325208
MBD3	0.364963	6.6205	5.30815	0.0212258	0.325208
LINC01003	0.378864	3.38239	5.30736	0.0212355	0.325208
ULK4	0.622097	0.913483	5.30178	0.0213036	0.32571
CORO1A	0.390789	3.634	5.3003	0.0213218	0.32571
DTX4	-0.610588	3.32748	5.29962	0.02133	0.32571
BORCS8	0.580596	3.8953	5.29777	0.0213528	0.325743
BTN2A2	-0.586582	3.1404	5.29486	0.0213884	0.325973
JUND	0.394681	8.13986	5.28799	0.021473	0.326788
NXNL2	-1.19858	-0.205469	5.28716	0.0214832	0.326788
MIR924HG	-0.599806	1.13724	5.27758	0.0216018	0.328277
TNFSF12	0.510411	3.27148	5.2747	0.0216376	0.328505
ABHD11	0.334135	6.02553	5.26921	0.0217058	0.329174
NRP1	0.869295	1.04063	5.26782	0.0217232	0.329174
FARP1	-0.337846	7.14312	5.2623	0.0217922	0.329904
ECE1	-0.444377	7.50217	5.25743	0.0218533	0.330512
LINC01715	1.80121	-1.37115	5.25287	0.0219106	0.331003
SSNA1	0.38825	6.52794	5.25153	0.0219275	0.331003
TEKT4P2	0.610686	1.09382	5.24873	0.0219628	0.33122
RP4-673M15.1	1.04027	-0.537137	5.24125	0.0220575	0.332331
ANAPC2	0.328903	5.92982	5.23692	0.0221124	0.332843
ATP8B1	-0.58422	5.65966	5.23172	0.0221786	0.333521
LPCAT3	0.306082	5.6776	5.22623	0.0222487	0.333898
PHKG2	0.395558	5.09029	5.22585	0.0222536	0.333898
SSTR2	-0.905273	0.255535	5.22481	0.0222669	0.333898
KIF24	-0.363241	4.08114	5.22195	0.0223035	0.334131
RP5-1120P11.6	-0.905694	0.244871	5.21866	0.0223458	0.334448
MELTF-AS1	0.494915	2.47275	5.21603	0.0223795	0.334541
GEMIN7	0.406103	3.66593	5.21226	0.0224282	0.334541
RP1-63M2.7	-0.875213	-0.101042	5.21169	0.0224355	0.334541
SILC1	-0.505866	2.83843	5.21161	0.0224365	0.334541
THADA	-0.322347	4.15147	5.20685	0.0224981	0.334631
SRPK3	0.729994	0.551995	5.20243	0.0225554	0.334631
STXBP5L	-0.513345	1.66076	5.20234	0.0225565	0.334631
CTA-390C10.10	1.16635	-1.29187	5.20162	0.0225659	0.334631
FOXD1	0.419013	2.88421	5.20138	0.022569	0.334631
LAMC2	0.560034	1.01749	5.20135	0.0225694	0.334631
ASB16-AS1	0.344941	3.59439	5.19941	0.0225946	0.334692
RGS20	1.04601	-0.141392	5.19609	0.0226378	0.334829
HNMT	0.437854	2.63645	5.19545	0.0226461	0.334829
TP53I13	0.381408	5.13667	5.19281	0.0226805	0.335024
SPRY1	0.372468	2.84724	5.18733	0.0227521	0.335768
OSBPL5	-0.400553	5.71143	5.18304	0.0228084	0.336286
FGFBP1	1.05212	-0.657517	5.18137	0.0228303	0.336296
C1orf194	0.893474	0.232222	5.17745	0.0228819	0.336742
C10orf143	0.925037	-0.499988	5.17526	0.0229108	0.336819
ARPC4	0.68467	7.22195	5.17366	0.0229318	0.336819
C1orf74	-0.404634	2.48087	5.1699	0.0229816	0.336819
KIF2C	-0.392786	5.32895	5.16954	0.0229863	0.336819
H2AJ	0.485481	5.27141	5.169	0.0229935	0.336819
FKBP5	-0.355913	4.71162	5.16416	0.0230576	0.337447
HEBP1	0.406077	4.04477	5.16177	0.0230893	0.337562
AIF1L	-0.299335	5.60968	5.16036	0.0231082	0.337562
ZNF606	-0.435191	3.37352	5.14984	0.0232485	0.339299
SCGB3A1	-0.448819	3.60553	5.14618	0.0232975	0.339702
CSRP2	0.661588	0.895738	5.13896	0.0233947	0.340804
SCML1	-0.49652	3.41684	5.13661	0.0234263	0.340952
HAS3	-1.59973	-1.1956	5.1333	0.023471	0.341289
GLUD1P2	-1.36451	-1.38342	5.1317	0.0234927	0.34129
BRMS1	0.369471	5.80044	5.12678	0.0235594	0.341946
ELF5	-1.01278	-0.353791	5.12361	0.0236025	0.342235
DPF3	0.574189	1.78645	5.12214	0.0236225	0.342235
CIP2A	-0.537983	3.91801	5.12021	0.0236487	0.342301
EPGN	0.634028	1.25475	5.1172	0.0236898	0.342583
NAGK	0.534619	6.59393	5.1094	0.0237965	0.343812
HSPA6	0.929583	0.12515	5.10452	0.0238635	0.344466
KRT4	1.08876	0.561612	5.09809	0.0239522	0.345142
CHN1	-0.829828	0.602348	5.09796	0.023954	0.345142
STRAP	-0.308437	6.30519	5.09245	0.0240302	0.345274
ZNF92P3	1.64504	-1.5214	5.0894	0.0240725	0.345274
TPP2	-0.453038	4.30259	5.08488	0.0241353	0.345274
MOCS1	0.406685	3.21984	5.0813	0.0241853	0.345274
PDIA4	-0.363124	7.33853	5.079	0.0242174	0.345274
TCEA2	0.504955	7.59106	5.07842	0.0242254	0.345274
MGST3	0.575214	5.97133	5.07777	0.0242345	0.345274
PCBP1-AS1	0.345365	3.78501	5.07668	0.0242498	0.345274
DPM2	0.449643	6.5137	5.07621	0.0242563	0.345274
ZNF330	-0.358312	3.38278	5.07389	0.0242888	0.345274
SRD5A3	0.524568	1.8834	5.07384	0.0242895	0.345274
AC007383.3	0.394623	2.88439	5.07311	0.0242998	0.345274
MUC1	0.398686	10.0885	5.07161	0.0243208	0.345274
GALNT16	0.391552	3.08256	5.07104	0.0243288	0.345274
BCL3	0.313784	5.92822	5.07003	0.024343	0.345274
ZMAT5	0.591914	4.06738	5.06809	0.0243702	0.345274
ADSS1	-0.341556	3.35326	5.06788	0.0243732	0.345274
BRCA2	-0.455565	3.33171	5.06598	0.0243999	0.345274
NT5DC3	0.723526	1.13385	5.06418	0.0244252	0.345274
NXPH4	0.392295	5.27197	5.06306	0.024441	0.345274
DUSP23	0.438282	4.3517	5.06079	0.024473	0.345274
RSRP1	0.407573	4.13874	5.06008	0.0244832	0.345274
TMEM67	-0.51796	2.38405	5.05959	0.02449	0.345274
RNASEH2C	0.51425	6.10039	5.05902	0.0244981	0.345274
NUS1	-0.388765	3.82878	5.0583	0.0245082	0.345274
TBCB	0.515047	5.78021	5.05641	0.024535	0.345344
MXD4	0.294009	7.81639	5.05024	0.0246225	0.346115
RP11-523H20.3	0.681284	0.960187	5.04947	0.0246335	0.346115
PYCARD	0.49983	5.48126	5.04731	0.0246641	0.346238
TMEM234	0.456883	3.15022	5.04479	0.0247	0.346435
EMC10	0.347818	8.52033	5.03851	0.0247898	0.347387
C3orf33	0.727298	0.455051	5.02484	0.0249863	0.349651
STAG3L1	-1.08053	-0.653003	5.02373	0.0250023	0.349651
OTUD5	0.29679	6.73991	5.02203	0.0250268	0.349651
CTNS	0.400468	3.27582	5.02097	0.0250421	0.349651
RP4-669K10.8	1.1318	-0.221453	5.01961	0.0250618	0.349651
DNAJC17	0.359935	4.06334	5.0155	0.0251214	0.350092
TAS1R3	0.390087	3.8806	5.0116	0.0251781	0.350092
ARX	0.522735	1.38256	5.01021	0.0251983	0.350092
ITPKC	-0.345376	4.85494	5.00407	0.0252878	0.350092
AP5Z1	0.360372	4.23705	5.00332	0.0252987	0.350092
IPO7	-0.376092	6.88341	5.00233	0.0253132	0.350092
CDC26P1	1.57367	-1.87799	5.0021	0.0253166	0.350092
NAA50	-0.355044	7.40795	5.00171	0.0253222	0.350092
WT1-AS	-0.81092	-0.143482	5.00122	0.0253294	0.350092
NANOS1	0.408334	5.15276	5.00107	0.0253316	0.350092
PRKCI	-0.318549	5.94247	5.00001	0.0253472	0.350092
FAM201A	0.453306	1.76278	4.99776	0.0253801	0.350092
NT5DC2	0.35139	7.4361	4.99743	0.025385	0.350092
CYTH2	0.333499	6.59208	4.99331	0.0254454	0.350092
C1orf116	0.384231	3.41351	4.99137	0.025474	0.350092
RPRD1A	-0.34455	4.47406	4.98925	0.0255052	0.350092
VAMP1	0.587433	1.69988	4.98743	0.0255321	0.350092
RP11-373D17.4	1.21741	0.0734641	4.98619	0.0255504	0.350092
ZNF513	0.349101	4.86057	4.98524	0.0255645	0.350092
AP1S3	0.610233	3.22369	4.9849	0.0255695	0.350092
PTS	0.541285	4.01028	4.98216	0.02561	0.350092
CSTB	0.393974	7.08057	4.98044	0.0256355	0.350092
THRB	-0.392245	5.25808	4.98007	0.0256409	0.350092
UGT2B28	1.31598	-1.17351	4.97908	0.0256556	0.350092
FRAS1	0.903861	-0.186976	4.97873	0.0256608	0.350092
TCF7L1	0.321229	5.5349	4.97808	0.0256704	0.350092
ENOSF1	0.404578	3.33979	4.97674	0.0256904	0.350092
ANP32E	-0.372023	4.21667	4.96645	0.0258436	0.351878
RP11-120E11.2	0.918054	-0.748544	4.96403	0.0258799	0.352069
BRCA1	-0.439119	4.58109	4.96037	0.0259346	0.352511
CBR1	0.311848	6.0417	4.95461	0.0260212	0.352891
SGO2	-0.516791	3.95481	4.95306	0.0260445	0.352891
CNTD1	2.68789	-1.88442	4.9523	0.026056	0.352891
PRR5	0.531238	2.40527	4.95175	0.0260643	0.352891
RN7SL1	0.387667	6.22193	4.9511	0.026074	0.352891
GIPC1	0.377881	7.86536	4.94912	0.026104	0.352891
SMDT1	0.668411	4.6736	4.94747	0.0261289	0.352891
HMMR	-0.354287	4.6733	4.94535	0.026161	0.352891
EZH2	-0.355956	5.22701	4.9452	0.0261632	0.352891
MGRN1	0.324266	6.81644	4.93982	0.0262448	0.353299
ACTL6A	-0.294129	6.72919	4.93861	0.0262632	0.353299
MIS12	-0.379478	2.92077	4.93859	0.0262634	0.353299
CUL5	-0.348675	5.11191	4.9363	0.0262983	0.353299
PDCD6IP-DT	0.32376	4.27765	4.93585	0.0263052	0.353299
RP11-526I2.5	0.664044	0.0978038	4.93432	0.0263284	0.353299
CSNK1G1	-0.37153	4.69628	4.93213	0.0263617	0.353299
PYGL	-0.381589	4.03556	4.93089	0.0263808	0.353299
GRN	0.311291	8.42871	4.93001	0.0263942	0.353299
GFM1	-0.333136	5.79478	4.92743	0.0264336	0.35347
PCBD1	0.537429	7.20766	4.92625	0.0264517	0.35347
COPG2	-0.360411	4.36557	4.92347	0.0264942	0.35374
CCNQ	0.41841	4.1293	4.92099	0.0265324	0.353808
RP11-799D4.4	0.835735	-0.535125	4.92023	0.026544	0.353808
ABCB9	0.304039	4.41246	4.91487	0.0266265	0.35461
FAAH	0.415326	4.70165	4.9082	0.0267296	0.355529
MTREX	-0.404642	5.27057	4.90749	0.0267405	0.355529
MFN1	-0.317783	5.9942	4.90455	0.026786	0.355733
CYP46A1	0.419626	2.56816	4.9036	0.0268007	0.355733
TNS3	-0.648401	5.42174	4.9002	0.0268536	0.356137
MCRIP1	0.386467	5.77936	4.89737	0.0268976	0.356421
PSORS1C1	0.511564	2.03632	4.89201	0.0269812	0.357179
RP11-395A13.2	0.575158	2.19205	4.89004	0.0270121	0.357179
LINC00993	0.348841	4.53207	4.88938	0.0270224	0.357179
RP11-156E8.1	1.36414	-1.58478	4.88739	0.0270536	0.357293
NR2F1	0.634337	2.38306	4.88189	0.0271398	0.358133
SMARCA1	-0.540567	3.47814	4.87926	0.0271813	0.358253
CYP20A1	0.44646	3.60716	4.87511	0.0272466	0.358253
RP11-425D10.10	1.07628	0.0251933	4.87276	0.0272839	0.358253
RHBDL1	0.436436	1.97076	4.8661	0.0273894	0.358253
IL17RD	-0.491166	1.72577	4.86375	0.0274266	0.358253
TBX1	0.328739	4.46929	4.86259	0.0274451	0.358253
APEX2	0.349998	5.62257	4.86161	0.0274606	0.358253
PWWP2A	-0.473258	4.3877	4.85723	0.0275306	0.358253
ACSF2	-0.358257	5.47819	4.85705	0.0275334	0.358253
TMEM52	-0.760492	1.73124	4.85687	0.0275362	0.358253
PDIA6	-0.285776	7.7312	4.8568	0.0275374	0.358253
ROR2	-0.436061	3.34701	4.85569	0.027555	0.358253
MASTL	-0.374577	4.59335	4.85218	0.0276112	0.358253
SYT7	-0.408025	5.21388	4.8515	0.0276221	0.358253
PAN3-AS1	1.20376	-0.754969	4.85145	0.0276229	0.358253
XRCC2	-0.597165	2.99944	4.85139	0.0276238	0.358253
DESI1	0.434235	4.17788	4.85129	0.0276255	0.358253
AZIN1	-0.314048	6.13012	4.84999	0.0276464	0.358253
NUP155	-0.313272	5.23758	4.84938	0.0276561	0.358253
RUSC1	0.394441	7.01049	4.84885	0.0276645	0.358253
SPOP	0.423111	4.68047	4.84854	0.0276696	0.358253
IGFBP5	-1.11134	8.11092	4.84639	0.027704	0.358253
CA13	0.604504	0.842476	4.84631	0.0277053	0.358253
ZNF702P	-0.55645	1.53375	4.84607	0.0277093	0.358253
FIBP	0.310774	6.44385	4.84574	0.0277145	0.358253
MYRIP	0.974265	-0.766249	4.8429	0.0277601	0.358391
EIF2A	-0.296461	7.36871	4.84056	0.0277979	0.358391
LDLRAD3	-0.525435	2.70298	4.84005	0.027806	0.358391
GFUS	0.398472	6.59022	4.83945	0.0278158	0.358391
SCLY	0.963456	-0.28846	4.83428	0.0278993	0.359079
PUS10	-0.417274	2.28794	4.83109	0.0279509	0.359079
B4GALT5	-0.368145	6.03993	4.83006	0.0279677	0.359079
ZNF837	0.41428	2.40585	4.82999	0.0279689	0.359079
GREB1L	0.418118	2.34994	4.82791	0.0280025	0.359079
HHAT	-0.787707	0.516975	4.82775	0.0280052	0.359079
URB2	-0.382499	2.92343	4.82522	0.0280463	0.359314
POU6F1	-1.07471	-0.720798	4.81903	0.0281471	0.360315
TMEM88	1.32122	-1.09342	4.81523	0.0282094	0.360425
TOMM70	-0.305872	6.53775	4.81465	0.0282187	0.360425
TMEM164	-0.311739	4.8249	4.81346	0.0282383	0.360425
PNKP	0.335288	4.40667	4.81167	0.0282676	0.360425
BHLHA15	-0.367094	3.85759	4.81155	0.0282695	0.360425
MTPAP	-0.343573	2.99641	4.80873	0.0283159	0.360726
CNKSR3	-1.011	-0.122041	4.8044	0.0283872	0.361343
S100A2	1.62131	-1.87544	4.803	0.0284103	0.361346
AFDN-DT	1.55895	-1.59764	4.80112	0.0284413	0.361451
SLC39A3	0.501553	5.18314	4.79745	0.0285019	0.361931
FAM174A	0.320914	4.61088	4.79595	0.0285268	0.361957
LINC01116	0.626878	2.03639	4.78742	0.0286684	0.363461
PLCB1	0.567807	2.03789	4.78474	0.0287129	0.363468
RP11-245P10.9	1.13237	-1.29641	4.78421	0.0287217	0.363468
ZNF738	0.361225	3.59809	4.78124	0.0287714	0.363468
PPP3CC	0.424548	2.51874	4.78028	0.0287874	0.363468
POLQ	-0.436935	3.51	4.77917	0.0288061	0.363468
RP11-440D17.3	0.403779	3.35643	4.77914	0.0288066	0.363468
FAM171A2	-0.76207	0.808768	4.77582	0.0288621	0.363879
CRPPA	0.901543	0.682079	4.77346	0.0289017	0.364087
ANXA1	0.550624	2.78126	4.77083	0.0289459	0.364354
NEURL1B	-0.398227	6.36735	4.76722	0.0290065	0.364828
PPDPF	0.413785	12.1411	4.76166	0.0291005	0.365719
WDFY1	-0.366403	4.25664	4.75942	0.0291384	0.365906
AC073343.13	-1.50013	-1.74878	4.75381	0.0292335	0.366575
AC092171.2	1.19781	-1.25227	4.75297	0.0292478	0.366575
FABP6	-0.698475	0.56112	4.75218	0.0292612	0.366575
CENPL	-0.375003	3.10685	4.74927	0.0293107	0.366676
ZNF358	0.474215	5.42402	4.74899	0.0293155	0.366676
VIPR2	1.36511	-0.798572	4.74421	0.029397	0.366945
NUDT22	0.337731	5.69426	4.7441	0.0293988	0.366945
ORC1	-0.531962	2.91652	4.7412	0.0294485	0.366945
MRNIP	0.329481	3.47154	4.74109	0.0294503	0.366945
ZNF567	-0.400139	2.18823	4.74094	0.0294529	0.366945
RP11-90L1.8	0.421035	2.03164	4.7363	0.0295325	0.367647
RP11-61A14.4	1.53974	-2.0727	4.73268	0.0295947	0.368052
DMPK	0.352305	5.19413	4.73171	0.0296115	0.368052
FAM72A	-0.607389	0.762355	4.72635	0.0297039	0.368911
CEACAM19	0.41183	3.11149	4.72425	0.0297402	0.368919
MEA1	0.495314	7.03038	4.72361	0.0297512	0.368919
LMNB1	-0.598941	5.69141	4.71989	0.0298156	0.369125
CYLD	-0.540672	3.83928	4.71776	0.0298526	0.369125
PITPNC1	0.478314	3.04559	4.71684	0.0298685	0.369125
HJURP	-0.363372	5.40913	4.71649	0.0298747	0.369125
NRIP3	-0.809229	-0.231468	4.7139	0.0299196	0.369125
SIPA1L2	-0.776713	4.47859	4.7138	0.0299215	0.369125
TRAF4	0.279084	6.7439	4.71179	0.0299565	0.369125
CTC-398G3.1	-1.36982	-1.76418	4.71156	0.0299604	0.369125
SELENOM	0.545186	6.86205	4.71058	0.0299776	0.369125
VEGFC	0.490305	2.17094	4.70729	0.030035	0.369379
LMF1	0.332263	3.92386	4.70672	0.0300448	0.369379
WNT7B	0.30774	5.23991	4.70097	0.0301456	0.37033
DCXR	0.586355	9.04187	4.69955	0.0301705	0.370349
AGA	0.436276	2.45593	4.69465	0.0302566	0.370693
RP3-337H4.9	0.926729	-0.799617	4.69359	0.0302753	0.370693
TACR2	0.665119	0.535976	4.69156	0.0303112	0.370693
DNAJB11	-0.350494	5.34078	4.691	0.030321	0.370693
TPM4	0.437384	8.71294	4.69075	0.0303254	0.370693
ZNF484	-0.625489	1.13208	4.68871	0.0303614	0.370693
PYROXD2	0.349042	3.00487	4.68831	0.0303686	0.370693
ZNF770	-0.333056	4.65699	4.68394	0.0304459	0.370693
TRMT61A	0.330509	4.75328	4.68372	0.0304497	0.370693
GRB7	0.330604	5.79875	4.68203	0.0304798	0.370693
UGDH	0.359472	5.04577	4.6809	0.0304998	0.370693
POC1B	-0.492121	3.81348	4.68059	0.0305052	0.370693
AKT1S1	0.357869	7.6888	4.6779	0.0305531	0.370693
MRPL57	0.488418	6.23677	4.67773	0.0305561	0.370693
SOBP	0.834124	0.677714	4.67537	0.030598	0.370693
GPR161	-0.867792	-0.475074	4.67434	0.0306164	0.370693
FAM149B1	-0.353229	3.33797	4.67171	0.0306634	0.370693
MAST4	-0.416912	5.56488	4.67142	0.0306686	0.370693
PALMD	0.334148	4.046	4.67098	0.0306764	0.370693
RP5-1056L3.3	1.21067	-1.77325	4.67097	0.0306765	0.370693
SNHG11	0.479657	3.65491	4.67021	0.0306902	0.370693
RP11-320N7.2	1.6017	-2.22536	4.66807	0.0307284	0.370873
DCLRE1B	-0.494227	3.72234	4.66584	0.0307685	0.371073
ADIRF	0.433284	8.22312	4.66065	0.0308615	0.371911
SERF2	0.495443	10.0895	4.65745	0.030919	0.372321
ERAP2	0.458147	2.13594	4.65274	0.031004	0.372922
PXDN	-0.646555	5.98823	4.65208	0.031016	0.372922
SLC2A6	0.336698	4.51179	4.64535	0.0311378	0.373383
DGCR6L	0.377665	5.21011	4.64516	0.0311411	0.373383
AC005329.7	-1.6708	-1.547	4.64274	0.0311852	0.373383
RAB33B-AS1	0.442327	2.45546	4.64135	0.0312104	0.373383
RP11-712L6.5	1.06089	0.281168	4.64042	0.0312274	0.373383
AP3B1	-0.385516	4.90497	4.63891	0.0312548	0.373383
SMPD4	-0.651629	6.76033	4.63801	0.0312712	0.373383
MAPK1	-0.338997	5.88534	4.63763	0.0312782	0.373383
SOCS4	-0.357171	4.30109	4.63701	0.0312895	0.373383
C3orf18	-0.697594	1.38125	4.63668	0.0312954	0.373383
ARMC5	0.304974	4.64817	4.63498	0.0313265	0.373383
PRRG2	0.310943	4.63888	4.62856	0.0314439	0.373383
HERC6	-0.459018	2.12349	4.62839	0.031447	0.373383
SH3BP5	-0.454771	2.3308	4.62798	0.0314546	0.373383
SERPINB2	0.608242	1.63893	4.62783	0.0314574	0.373383
UQCR11	0.554941	3.61777	4.62693	0.0314738	0.373383
PPTC7	-0.440789	3.65305	4.62667	0.0314787	0.373383
RAB11B-AS1	0.335915	2.96086	4.62529	0.0315038	0.373383
AC018755.16	0.744898	2.09854	4.62468	0.0315152	0.373383
RP11-465B22.8	0.509999	2.47814	4.62313	0.0315436	0.373383
KANK1	-0.590403	4.36407	4.61952	0.0316101	0.373383
PEDS1	0.32847	5.91586	4.619	0.0316197	0.373383
GRK3	-0.422446	2.33837	4.61895	0.0316205	0.373383
TST	0.42524	3.87602	4.61801	0.0316379	0.373383
TP63	-1.54323	-0.880289	4.61558	0.0316828	0.373383
RB1CC1	-0.370103	4.77568	4.61456	0.0317017	0.373383
NOSIP	0.359834	5.21789	4.61403	0.0317114	0.373383
SPINDOC	0.339946	6.20038	4.61386	0.0317146	0.373383
KIAA0232	-0.587489	4.82155	4.60976	0.0317904	0.373998
SERGEF	0.442837	2.94487	4.60489	0.0318809	0.374601
CENPF	-0.43517	5.9296	4.60428	0.0318923	0.374601
RBP5	0.33113	5.10551	4.60239	0.0319273	0.374601
ZNF365	0.431047	2.11271	4.60191	0.0319363	0.374601
CAND1	-0.391898	6.31283	4.59631	0.0320409	0.37555
PTEN	-0.347084	7.09619	4.59379	0.0320879	0.3756
NAIPP2	-0.893544	-0.858478	4.59121	0.0321363	0.3756
NBPF1	-0.33196	5.14532	4.59105	0.0321393	0.3756
GTF2IRD2B	0.626551	2.44253	4.59064	0.032147	0.3756
UFC1	0.466051	5.37049	4.58974	0.032164	0.3756
CSNK1G3	-0.37553	3.988	4.58848	0.0321875	0.3756
LINC00921	1.48856	-1.04521	4.58675	0.0322201	0.37561
MTND4P12	0.536975	6.34445	4.58591	0.0322358	0.37561
NDUFB2	0.542977	5.69884	4.58422	0.0322676	0.375704
C4orf48	0.543636	4.89152	4.57964	0.0323541	0.376194
WLS	-0.323377	4.49483	4.57947	0.0323572	0.376194
RP13-1032I1.11	1.35137	-1.52117	4.5738	0.0324645	0.377164
CHSY3	1.72635	-1.67035	4.56898	0.0325559	0.377542
LYPD3	0.30159	6.48105	4.56893	0.0325569	0.377542
FAXDC2	-0.744172	5.09389	4.56715	0.0325908	0.377542
WNK2	-0.434602	4.73304	4.5658	0.0326165	0.377542
CSE1L	-0.346394	8.35293	4.56488	0.032634	0.377542
RP11-352M15.2	0.357382	4.19842	4.5641	0.0326488	0.377542
C1QL1	0.587852	2.33332	4.56295	0.0326707	0.377542
DUBR	0.314575	3.43327	4.56115	0.0327051	0.377542
LINC01016	-1.40138	-1.34797	4.56081	0.0327116	0.377542
TTN-AS1	-0.480378	2.13449	4.55856	0.0327547	0.377764
NCKAP1L	2.10419	-1.96275	4.55617	0.0328003	0.378015
ZNF467	0.295519	5.40643	4.55443	0.0328337	0.378125
LRRC73	0.489121	1.62434	4.553	0.0328611	0.378166
GMPS	-0.271784	7.43707	4.55164	0.0328872	0.378191
UXS1	0.300272	4.89668	4.54819	0.0329536	0.378345
GLUD2	0.830058	0.00875468	4.54776	0.0329619	0.378345
USP1	-0.33909	5.19867	4.54722	0.0329723	0.378345
RNF112	1.08015	-0.930135	4.54213	0.0330705	0.378858
CENPX	0.569405	7.06664	4.54192	0.0330745	0.378858
LLNLR-304G9.1	0.775975	0.907699	4.54046	0.0331027	0.378858
SLC11A2	-0.306272	4.34443	4.53912	0.0331287	0.378858
KMT2E-AS1	0.585811	0.751467	4.538	0.0331503	0.378858
PLAAT1	0.65254	1.40015	4.53683	0.033173	0.378858
RP11-253E3.3	-0.761523	0.324275	4.53624	0.0331845	0.378858
ZMYND11	-0.39874	6.10774	4.53496	0.0332093	0.378868
XRCC5	-0.290723	8.02079	4.52871	0.0333308	0.37998
VPS37D	0.421468	3.30757	4.52722	0.0333597	0.380037
RP11-982M15.2	0.639615	2.1683	4.52379	0.0334268	0.38042
DGKE	-0.415686	2.23203	4.52304	0.0334414	0.38042
MSRA	0.401069	2.30562	4.52173	0.033467	0.380431
CTB-129O4.1	1.4608	-1.71978	4.52049	0.0334912	0.380431
MOB3A	0.373253	4.87447	4.51931	0.0335144	0.380431
DPY19L2	-1.45693	-1.70196	4.51571	0.033585	0.38088
IL6R	-0.43662	2.41946	4.51484	0.0336021	0.38088
EMC6	0.497985	4.81108	4.51197	0.0336584	0.381083
AUH	-0.329119	3.18674	4.51121	0.0336734	0.381083
CCNF	-0.305062	5.36733	4.51026	0.0336922	0.381083
IRS1	-0.747755	3.50262	4.50859	0.033725	0.381181
MMUT	-0.33335	4.67355	4.50673	0.0337616	0.381203
CA5BP1	0.473605	3.33394	4.50605	0.0337751	0.381203
FMNL3	-0.861628	-0.284395	4.50471	0.0338017	0.381232
UHRF1BP1L	-0.473762	4.07918	4.50112	0.0338726	0.38176
CASP9	0.420531	3.2826	4.49104	0.034073	0.382625
ENTPD1-AS1	-0.38413	3.06352	4.48864	0.0341208	0.382625
UMODL1-AS1	1.84342	-1.68856	4.48839	0.0341258	0.382625
LINC01004	1.36851	-1.45838	4.48764	0.0341407	0.382625
ZNF184	-0.424767	3.52272	4.48685	0.0341566	0.382625
PHLDA3	0.407809	3.27046	4.48537	0.0341862	0.382625
HGD	-0.308917	4.39136	4.4851	0.0341915	0.382625
C19orf47	0.321344	5.58758	4.48492	0.0341951	0.382625
ZNF444	0.34971	5.36771	4.4848	0.0341975	0.382625
CNOT6L	-0.428924	2.99371	4.48426	0.0342084	0.382625
UBL7	0.384846	5.93453	4.48392	0.0342152	0.382625
ELF3-AS1	0.602832	1.59196	4.48183	0.034257	0.382822
SEPTIN9	-0.461051	9.49602	4.47833	0.0343272	0.382995
LXN	0.484574	3.10262	4.47631	0.0343679	0.382995
CCL22	-0.638881	2.1181	4.47549	0.0343844	0.382995
ATP6V0D1	0.299008	6.20723	4.4737	0.0344203	0.382995
NAA15	-0.298996	5.21061	4.47329	0.0344286	0.382995
RP1-223E5.4	0.708352	1.71983	4.47201	0.0344544	0.382995
TET2	-0.7067	4.50223	4.47115	0.0344717	0.382995
CARD8	-0.432304	3.43674	4.47081	0.0344786	0.382995
LPCAT4	0.428453	4.36225	4.47024	0.0344901	0.382995
PSENEN	0.673676	3.2191	4.46748	0.034546	0.383347
CRAT	0.345265	8.83521	4.46476	0.0346009	0.383372
NMU	0.77898	0.514601	4.46414	0.0346136	0.383372
C2orf69	-0.347735	3.57983	4.4615	0.0346671	0.383372
PRKAR2B	-0.338728	4.03368	4.46067	0.034684	0.383372
GPR19	-1.64988	-0.201786	4.46045	0.0346884	0.383372
PCGF2	0.380267	7.95332	4.4602	0.0346935	0.383372
CMC1	0.391364	3.50329	4.45819	0.0347343	0.383555
POLR2J	0.394785	6.9031	4.45563	0.0347864	0.38358
ERLIN2	-0.302935	6.26101	4.45492	0.0348009	0.38358
RP1-30M3.5	0.860983	1.78526	4.45402	0.0348191	0.38358
RP11-378A13.2	0.636849	1.07637	4.45332	0.0348335	0.38358
CHD4	0.615483	3.77596	4.45113	0.0348781	0.383804
BANF1	0.575899	7.84995	4.44789	0.0349443	0.384229
HEATR1	-0.333037	4.10949	4.44687	0.0349652	0.384229
SLC2A4RG	0.308016	9.60147	4.44448	0.0350142	0.384232
COMMD7	0.439752	5.19131	4.4443	0.0350179	0.384232
RRM1	-0.446918	6.05753	4.443	0.0350447	0.384232
FAM161A	-0.599551	0.904974	4.44141	0.0350772	0.384232
ZNF433-AS1	1.08249	-0.550725	4.44095	0.0350868	0.384232
XKR8	0.382262	3.30127	4.43536	0.0352019	0.385226
THAP7	0.372119	5.20733	4.43371	0.0352359	0.385332
TASOR2	-0.540493	5.75332	4.43121	0.0352874	0.385551
TIMELESS	-0.356464	5.12064	4.42961	0.0353207	0.385551
LINC00240	1.53289	-1.66973	4.4292	0.035329	0.385551
SLC31A2	0.3618	2.64611	4.42756	0.0353629	0.385656
SAMD1	0.37991	6.25465	4.42541	0.0354077	0.385878
NUDT14	0.611722	5.58847	4.42014	0.0355171	0.386588
MCRS1	0.31486	5.57808	4.41992	0.0355216	0.386588
USE1	0.605089	4.15309	4.41509	0.0356225	0.387072
MRPL15	0.426465	3.45784	4.41423	0.0356403	0.387072
DEK	-0.360216	6.71928	4.41312	0.0356635	0.387072
FUT6	0.899403	-0.675957	4.41267	0.0356731	0.387072
STRA6LP	1.15693	-1.02003	4.41136	0.0357004	0.387072
RP4-756H11.3	0.592873	1.73711	4.41076	0.0357128	0.387072
WFDC2	0.504251	4.67776	4.40726	0.0357863	0.387604
RP6-109B7.2	1.5801	-1.70208	4.40541	0.0358251	0.387759
OR7E91P	1.81295	-1.98053	4.40303	0.0358752	0.387782
BRICD5	0.602398	1.98108	4.40297	0.0358763	0.387782
MT-ATP8	0.307055	9.71821	4.39821	0.0359767	0.388603
MAN1A1	-0.586985	1.7745	4.396	0.0360233	0.38884
CD74	0.951924	0.853855	4.3936	0.036074	0.389123
RP11-420C9.1	-1.69633	-1.6913	4.39119	0.0361251	0.389176
MARCHF5	-0.282708	4.81624	4.38803	0.0361922	0.389176
CREG1	0.340572	5.82002	4.38607	0.0362338	0.389176
EDRF1	-0.389781	3.83155	4.38567	0.0362422	0.389176
ZBTB2	-0.554174	4.6671	4.38199	0.0363206	0.389176
PLK4	-0.441448	4.22768	4.38182	0.0363241	0.389176
CTSA	0.293522	6.95683	4.37814	0.0364026	0.389176
LRATD1	0.433395	4.68992	4.37755	0.0364152	0.389176
GLB1	0.321801	7.24353	4.37666	0.0364343	0.389176
SLC20A2	0.26836	5.9035	4.37635	0.0364409	0.389176
KRT17	0.607051	1.56373	4.37628	0.0364425	0.389176
SLC44A2	0.300342	8.71753	4.37332	0.0365058	0.389176
ELOVL1	0.332038	6.97634	4.3733	0.0365063	0.389176
OSR1	0.421302	1.9743	4.37206	0.0365328	0.389176
NQO1	0.403649	9.27315	4.37158	0.0365432	0.389176
CTB-88F18.5	1.08675	-0.505947	4.37134	0.0365482	0.389176
IRF2BP1	0.336903	6.44583	4.37099	0.0365558	0.389176
FAM3B	1.33942	-1.26366	4.36977	0.0365819	0.389176
FBXO10	0.669232	0.664857	4.36973	0.0365827	0.389176
GTSE1	-0.454436	4.22803	4.36886	0.0366014	0.389176
TEX261	0.374183	7.03738	4.36866	0.0366057	0.389176
VWA5B2	0.349531	4.00356	4.36719	0.0366374	0.389176
EFCAB7	-0.391824	2.93176	4.36687	0.0366442	0.389176
NAT14	0.391629	5.04809	4.36465	0.0366921	0.389423
COA7	-0.378149	3.03549	4.36248	0.0367387	0.389657
BCL7C	0.475096	6.11162	4.36058	0.0367797	0.389717
HSPA5P1	-1.04841	-0.958835	4.35994	0.0367937	0.389717
SCOC-AS1	1.54159	-1.14738	4.35718	0.0368532	0.38994
AGAP2-AS1	0.424944	3.31844	4.355	0.0369005	0.38994
MYBPC1	-0.502601	2.08468	4.35469	0.0369071	0.38994
SLF1	-0.482025	2.53868	4.35372	0.0369281	0.38994
RP11-511H23.2	1.31458	-1.47596	4.35193	0.0369671	0.38994
COMTD1	0.394116	4.39282	4.35167	0.0369726	0.38994
KIFC3	0.551037	1.54009	4.34906	0.0370293	0.38994
MT-ND4	0.546992	15.5372	4.34902	0.0370303	0.38994
TRIM46	0.386202	3.50769	4.34852	0.0370411	0.38994
GABRQ	-1.41124	-1.44646	4.34761	0.0370609	0.38994
CTD-3001H11.2	1.00863	-0.354917	4.34589	0.0370984	0.390075
ZDHHC3	0.292447	5.71176	4.34393	0.037141	0.390108
KLHDC10	-0.298449	4.91838	4.34349	0.0371508	0.390108
MFSD4B	0.542384	2.61043	4.33942	0.0372395	0.390781
ORAI3	0.654126	3.3133	4.33733	0.0372853	0.39083
RELL1	0.382979	3.54734	4.33695	0.0372936	0.39083
TOMM34	0.280961	5.77179	4.33198	0.0374028	0.391003
GDF11	0.314343	3.59336	4.3312	0.0374199	0.391003
RP4-751H13.7	1.40392	-1.40709	4.3311	0.0374221	0.391003
ZNF267	-0.52149	2.88205	4.33069	0.0374312	0.391003
NPIPA5	0.569252	2.74103	4.33045	0.0374363	0.391003
AP1AR	-0.371561	4.41205	4.32946	0.0374582	0.391003
MIR210HG	0.498249	3.3571	4.32822	0.0374854	0.391029
C6orf136	0.277854	4.55034	4.32503	0.0375557	0.391312
CNTNAP1	-0.391661	3.55071	4.32475	0.037562	0.391312
APBB3	0.386276	3.43502	4.3207	0.0376515	0.391817
NPC2	0.302957	6.41557	4.32032	0.0376599	0.391817
DUSP5	-0.399011	4.64206	4.31515	0.0377745	0.39275
TTLL3	-0.604746	1.1931	4.31371	0.0378063	0.392824
TMEM108	-0.923598	0.663959	4.30832	0.0379263	0.393757
ZBTB18	-0.354725	5.11733	4.30745	0.0379459	0.393757
ROMO1	0.507756	6.89613	4.30516	0.0379968	0.393939
NAA10	0.573471	2.64029	4.30443	0.0380132	0.393939
SCAMP1-AS1	0.57837	1.32412	4.30198	0.0380681	0.39425
GYG1	0.303196	5.79737	4.30031	0.0381054	0.394378
PCGF1	0.438406	4.31707	4.29659	0.0381889	0.394985
SETBP1-DT	-1.02192	-1.61888	4.29424	0.0382418	0.395273
MRPL4	0.374199	6.94572	4.28983	0.038341	0.39604
PTBP3	-0.314877	5.83768	4.28535	0.0384422	0.396826
RENO1	0.532082	1.54801	4.28182	0.0385221	0.397249
KIF21B	-0.872479	0.684592	4.28078	0.0385457	0.397249
RP11-761N21.2	1.21861	-0.661971	4.27894	0.0385873	0.397249
MTMR14	0.340005	5.61179	4.27868	0.0385933	0.397249
RP11-185E8.2	0.726584	0.603204	4.27801	0.0386086	0.397249
BIVM	0.445876	1.186	4.27505	0.0386757	0.397586
C9orf163	0.684964	0.992958	4.27436	0.0386915	0.397586
EFNA3	0.504408	4.68314	4.27275	0.0387281	0.397598
NRBP2	-0.451107	3.66731	4.2721	0.0387429	0.397598
SIRT2	0.360548	6.34155	4.26819	0.0388323	0.398141
SHISA2	0.637187	2.09813	4.26758	0.0388461	0.398141
PCGF5	0.510574	4.67186	4.26539	0.0388964	0.398399
UNC5D	-0.463529	3.01402	4.26272	0.0389574	0.398766
VIPR1	0.332949	5.40704	4.25921	0.039038	0.399333
ZNF503-AS2	0.448158	2.2915	4.2574	0.0390797	0.399364
RP11-83M8.1	0.476427	1.81218	4.25689	0.0390915	0.399364
ZMYND19	0.288975	5.35589	4.2523	0.0391972	0.399835
LRRC29	1.12904	-0.899377	4.25223	0.0391989	0.399835
AIDA	-0.487562	3.92449	4.2516	0.0392134	0.399835
WDR43	-0.423588	4.16096	4.24939	0.0392644	0.400097
CEP170	-0.494987	3.16832	4.24662	0.0393284	0.400492
ST7-AS1	0.464091	2.46934	4.24548	0.0393549	0.400504
ZFAND2B	0.330457	4.68777	4.24411	0.0393866	0.40057
MVD	0.303821	5.18162	4.24012	0.0394794	0.400857
PLPP1	0.479067	3.75071	4.23936	0.039497	0.400857
CLIC4	-0.317022	6.23375	4.23741	0.0395425	0.400857
MCM6	-0.34641	5.46084	4.23726	0.0395459	0.400857
ADGRB2	-0.323694	6.80668	4.23664	0.0395603	0.400857
TLNRD1	0.298928	5.25263	4.23589	0.0395778	0.400857
CLDN4	0.274654	8.31398	4.23528	0.0395921	0.400857
AC093620.5	0.891845	-0.326737	4.23341	0.0396357	0.400923
MAP10	-0.541706	2.34772	4.23283	0.0396492	0.400923
AP003068.12	0.609235	1.64599	4.23012	0.0397127	0.401238
CTD-2134A5.3	0.584139	0.538936	4.22933	0.039731	0.401238
SPEF2	-0.405263	2.20615	4.22736	0.0397774	0.401422
RP13-766D20.2	-1.85684	-0.386183	4.22496	0.0398335	0.401422
NUP62CL	-0.687101	0.341889	4.223	0.0398795	0.401422
AREG	-0.585592	1.4385	4.2227	0.0398867	0.401422
CHI3L2	-1.11418	-0.686911	4.22202	0.0399027	0.401422
RUFY2	-0.30821	3.80378	4.22115	0.0399231	0.401422
RBM4B	0.362149	3.78353	4.221	0.0399267	0.401422
NUP205	-0.311928	5.63175	4.21856	0.039984	0.401738
BATF	0.432509	3.33339	4.21733	0.040013	0.401738
TSACC	0.94206	0.276304	4.21643	0.0400342	0.401738
RALGAPA2	-0.485005	6.14845	4.21156	0.0401493	0.402637
SLC11A1	-1.42627	-1.99473	4.2098	0.0401911	0.402802
ADAMTS17	0.822129	0.357511	4.20771	0.0402407	0.403044
TCERG1	-0.458588	5.8595	4.20211	0.0403738	0.404101
PTCD1	0.463781	2.15922	4.19937	0.040439	0.404101
SEPTIN3	-0.51834	0.966365	4.19832	0.040464	0.404101
TLK2	-0.345674	4.14173	4.198	0.0404718	0.404101
KPNB1-DT	-1.38659	-1.72507	4.19618	0.040515	0.404101
BEX5	0.566057	3.42058	4.19523	0.0405378	0.404101
EVI5L	0.270157	5.85344	4.19427	0.0405609	0.404101
VPS28	0.433805	5.95637	4.19333	0.0405832	0.404101
NDNF	-1.7894	-1.66894	4.19268	0.0405989	0.404101
PPME1	0.318941	6.95711	4.19169	0.0406225	0.404101
EMP1	-0.350722	3.58111	4.18983	0.0406671	0.404101
B9D2	0.554501	0.986211	4.18908	0.0406851	0.404101
EFHC2	-0.725463	1.04149	4.18861	0.0406966	0.404101
GAR1-DT	1.91015	-1.46489	4.18753	0.0407223	0.404101
LINC00271	0.835612	-0.0924784	4.18725	0.0407291	0.404101
FDX1	0.344336	3.5388	4.18584	0.040763	0.404184
DEPDC1B	-0.421004	3.07328	4.1844	0.0407976	0.404274
PAIP2B	-0.366763	3.12978	4.18312	0.0408284	0.404326
RP13-726E6.5	0.549874	2.52946	4.18098	0.04088	0.404585
LRRC8C	-0.754744	0.529296	4.17984	0.0409076	0.404604
KCTD20	-0.34756	5.67783	4.17821	0.0409468	0.40474
LFNG	-0.318135	5.47108	4.17546	0.0410135	0.405145
JUP	0.283944	10.7112	4.16982	0.0411501	0.405838
MTATP6P1	0.520764	12.001	4.16956	0.0411565	0.405838
OSBPL1A	-0.310275	4.83014	4.1694	0.0411605	0.405838
NECTIN3	-0.70894	0.170122	4.16826	0.0411882	0.405859
ALDH16A1	0.426248	4.20822	4.16574	0.0412495	0.40621
DNAJC10	-0.310441	5.91617	4.16458	0.0412777	0.406235
SEC63	-0.355385	6.01249	4.16144	0.0413542	0.40628
INTS5	0.302262	4.78419	4.16135	0.0413565	0.40628
APBB1	-0.405336	2.11294	4.16114	0.0413616	0.40628
FECH	-0.292308	5.47049	4.15918	0.0414095	0.40628
CWC27	-0.330088	4.06592	4.15914	0.0414105	0.40628
MFSD12	0.294799	5.532	4.15799	0.0414386	0.406304
TGFB1I1	0.432189	3.62281	4.15395	0.0415374	0.407021
ADRM1	0.317879	8.45064	4.15041	0.0416245	0.407414
MT-ATP6	0.527175	13.9676	4.15022	0.041629	0.407414
ERG28	0.367298	6.74369	4.14549	0.0417455	0.408302
VSIG10	0.29374	4.37285	4.14244	0.0418208	0.408464
PRDX2	0.372537	8.80409	4.14185	0.0418355	0.408464
ACOT1	-0.335859	3.11145	4.14168	0.0418395	0.408464
VCPIP1	-0.354787	3.68238	4.1377	0.0419381	0.40908
IRF5	0.305305	3.4685	4.13705	0.0419543	0.40908
BMP7	0.313779	7.07149	4.13508	0.0420031	0.409304
SECTM1	0.312506	6.21322	4.12349	0.0422918	0.411864
PRKCSH	0.349319	9.11282	4.11861	0.0424138	0.412698
VRK1	-0.31605	4.46238	4.11446	0.042518	0.412698
KCTD3	-0.504545	4.96553	4.11346	0.0425433	0.412698
FOXO6	0.293442	4.50635	4.11262	0.0425644	0.412698
BUB1	-0.417464	5.47228	4.1119	0.0425826	0.412698
ANKRD9	0.314709	6.19904	4.11186	0.0425835	0.412698
RP11-318E3.9	0.865354	-1.13623	4.11125	0.0425988	0.412698
SEMA4A	0.301402	6.2218	4.10991	0.0426327	0.412698
HOMER1	-0.350077	2.86019	4.10928	0.0426486	0.412698
CALML5	0.3169	7.4453	4.1092	0.0426504	0.412698
SLC9A5	0.386542	2.11555	4.1083	0.0426731	0.412698
RP11-817O13.8	0.63825	1.56735	4.10647	0.0427196	0.412698
ZSCAN12	-0.476571	1.29639	4.10587	0.0427347	0.412698
NAALADL2	-0.266372	5.00713	4.10557	0.0427423	0.412698
ZNF441	-0.397796	2.43898	4.10295	0.0428086	0.413045
ZNF497	0.558202	0.994889	4.10073	0.0428648	0.413045
HSPA12A	-0.311709	3.45352	4.10055	0.0428693	0.413045
CRKL	-0.493524	4.6298	4.09901	0.0429084	0.413045
TMEM209	-0.336123	4.48601	4.099	0.0429087	0.413045
MARCHF2	0.41619	5.56928	4.09777	0.0429399	0.413094
CRISP3	-0.311051	7.21622	4.09428	0.0430286	0.413565
RING1	0.302573	5.90277	4.09379	0.0430411	0.413565
PAPLN	-0.501569	1.79288	4.09128	0.043105	0.413928
POMK	0.534804	4.32906	4.09013	0.0431342	0.413958
EPS15	-0.337518	5.44225	4.08898	0.0431636	0.413989
TTC37	-0.556455	5.03029	4.08556	0.0432512	0.414502
XPO4	-0.335309	3.87	4.08484	0.0432695	0.414502
PET100	0.762033	1.05565	4.08329	0.0433094	0.414633
ZSCAN16-AS1	0.49645	1.95275	4.08176	0.0433486	0.414758
MLF2	0.478	8.30831	4.07886	0.0434229	0.415005
ALPK1	-0.343544	3.28145	4.07816	0.0434408	0.415005
TNFSF13B	-1.38977	-1.8825	4.07765	0.043454	0.415005
MT-RNR1	0.529938	10.9646	4.07517	0.0435179	0.415005
CLCN3P1	0.868219	-0.966245	4.07488	0.0435253	0.415005
NAMPTP1	-1.04044	-1.2738	4.0732	0.0435687	0.415005
MSRB2	0.465985	4.65764	4.07231	0.0435917	0.415005
UBR1	-0.430847	4.53841	4.07212	0.0435965	0.415005
MIR4435-2HG	-0.402123	2.38767	4.07102	0.0436249	0.415005
KRTAP3-1	1.34433	-1.85977	4.06925	0.0436707	0.415005
NEK2	-0.358233	4.04683	4.06906	0.0436757	0.415005
LINC01117	-0.622612	1.58098	4.06855	0.0436888	0.415005
RPGRIP1L	-0.396083	2.55153	4.06164	0.043868	0.416456
CAMK2B	-0.579051	1.13129	4.05898	0.0439371	0.416863
PEA15	0.27831	7.89131	4.0564	0.0440043	0.416971
SLC16A13	0.418203	2.77337	4.05611	0.0440118	0.416971
PCAT7	-0.512329	2.3771	4.05463	0.0440504	0.416971
TMPPE	1.13007	-0.153058	4.0535	0.0440798	0.416971
BICDL1	0.291284	6.06357	4.05278	0.0440988	0.416971
CLDN23	0.37319	2.66026	4.05088	0.0441484	0.416971
KANSL1L	-0.540828	1.16094	4.05059	0.0441558	0.416971
RP11-881M11.4	0.937735	-0.197317	4.05017	0.044167	0.416971
SHLD2	-0.441874	4.53939	4.04946	0.0441855	0.416971
ENPP3	0.934563	-0.268685	4.04593	0.044278	0.417595
APEX1	0.428984	7.54165	4.04312	0.0443518	0.417756
CNIH2	0.401704	5.94704	4.04246	0.044369	0.417756
KIF5A	-0.536284	1.33909	4.04184	0.0443855	0.417756
CEP83	-0.856571	0.934889	4.04126	0.0444005	0.417756
ZNHIT1	0.462624	6.47136	4.03849	0.0444737	0.418183
CHKB-DT	0.459029	1.45698	4.03753	0.0444988	0.418183
MT-CO3	0.489335	14.5866	4.03568	0.0445476	0.418393
THOC6	0.456845	5.11731	4.03193	0.0446469	0.418883
DUSP14	0.479478	3.69698	4.03171	0.0446526	0.418883
GMFB	-0.270786	5.15295	4.0254	0.0448201	0.420004
PRAF2	0.506203	5.09265	4.0252	0.0448252	0.420004
MAPT	-0.419945	5.4025	4.02045	0.0449518	0.42044
LINC02473	1.04126	-1.58251	4.02003	0.0449629	0.42044
ARHGEF26	-0.377044	4.20974	4.01968	0.0449721	0.42044
CCDC74B	-0.925108	0.619284	4.01899	0.0449906	0.42044
MYD88	0.326521	4.42322	4.01769	0.0450254	0.42044
RP11-57H14.2	-1.06428	-1.24813	4.01665	0.0450531	0.42044
BMS1	-0.414512	5.49729	4.01405	0.0451226	0.42044
FBXO36	-0.300521	3.43637	4.01343	0.0451393	0.42044
NUTF2	0.348444	6.73937	4.01195	0.0451788	0.42044
ZSCAN30	-0.442891	2.68907	4.01193	0.0451793	0.42044
GTF2H5	0.429295	3.34127	4.01132	0.0451958	0.42044
MYADM	-0.3326	5.15555	4.01056	0.0452161	0.42044
PYM1	0.303247	5.55986	4.0095	0.0452444	0.42044
ARV1	0.431992	4.51045	4.00948	0.0452452	0.42044
TRIM3	0.31053	5.76678	4.00855	0.04527	0.42044
MICU2	-0.271275	5.42758	4.00566	0.0453476	0.420665
PATJ	-0.348656	5.85561	4.00505	0.0453641	0.420665
LDLRAD4	-0.764587	1.48341	4.00417	0.0453878	0.420665
LPAR1	-0.805663	-0.351741	4.0037	0.0454005	0.420665
CCDC162P	0.567772	0.649684	3.99637	0.0455983	0.421679
PITPNM3	-0.610673	3.15229	3.99632	0.0455998	0.421679
PEAR1	-0.598347	1.85403	3.99613	0.0456049	0.421679
TP53INP2	0.292288	6.98798	3.99481	0.0456405	0.421679
UBR5	-0.519559	5.97549	3.99465	0.0456449	0.421679
PDIA3	-0.295661	8.8629	3.99373	0.0456697	0.421679
FLNC	-1.21886	-1.71679	3.98491	0.0459097	0.423648
C1QTNF2	0.652651	0.513151	3.98374	0.0459415	0.423694
CD163L1	0.595492	2.38916	3.98106	0.0460146	0.424122
PXK	-0.274598	4.46657	3.97798	0.0460989	0.424651
MICB	-0.311861	3.49646	3.97467	0.0461895	0.425238
SPATA6L	1.23925	-0.569085	3.96952	0.0463311	0.426294
GART	-0.351315	5.19182	3.96704	0.0463994	0.426675
CRISPLD2	0.666155	0.371468	3.96495	0.046457	0.426956
FKBP11	0.4164	2.94225	3.95883	0.0466261	0.428263
NUPR1	0.3704	2.71203	3.95781	0.0466543	0.428273
RP1-101K10.6	1.27165	-1.7962	3.95665	0.0466865	0.42832
FANCD2OS	1.32563	-1.5562	3.95509	0.0467298	0.42847
RACGAP1	-0.398669	5.9307	3.95318	0.0467829	0.428619
POLD3	-0.343571	4.17349	3.95255	0.0468003	0.428619
RAD51AP1	-0.381886	2.53319	3.95127	0.0468359	0.428698
LMAN1	-0.39727	5.92275	3.94935	0.0468895	0.428885
KLHL23	-0.429679	1.56473	3.94822	0.0469209	0.428885
ABHD17A	0.273233	6.86882	3.94762	0.0469377	0.428885
KIAA0895	-0.503506	2.71703	3.94575	0.0469899	0.429115
ARTN	-1.18551	-0.421171	3.94411	0.0470358	0.429287
LAMTOR1	0.320152	7.1451	3.94242	0.047083	0.42947
FKTN	-0.329285	4.34692	3.93887	0.0471826	0.429982
MAGI3	-0.464045	4.51732	3.93848	0.0471934	0.429982
HOOK1	-0.406121	3.59961	3.9363	0.0472546	0.430292
CPSF2	-0.262458	5.51604	3.93479	0.047297	0.430426
SPACA6	0.480825	1.03298	3.93322	0.0473413	0.430426
ENTPD4	0.338689	3.07925	3.93287	0.0473509	0.430426
SEPSECS-AS1	0.952774	-0.798094	3.9286	0.0474715	0.430502
RABEP2	0.315244	4.84009	3.92859	0.0474717	0.430502
UBE2D4	0.331668	4.90342	3.92761	0.0474993	0.430502
TRIM28	0.389161	8.86613	3.92705	0.0475151	0.430502
NNT-AS1	0.44239	1.97749	3.92633	0.0475355	0.430502
NOXA1	0.3292	4.46119	3.92631	0.0475362	0.430502
ZNF148	-0.320086	5.85734	3.92583	0.0475496	0.430502
TMEM61	-0.82511	0.297012	3.92063	0.0476971	0.43132
HACE1	-0.401701	2.39517	3.92004	0.0477139	0.43132
ZNF644	-0.398265	4.91121	3.91976	0.0477216	0.43132
ROGDI	0.50406	5.04644	3.9188	0.0477491	0.431321
AMDHD2	0.323582	3.25907	3.91514	0.0478532	0.432015
RP11-881M11.2	-1.42403	-1.31063	3.91356	0.0478979	0.432173
MT-ND2	0.622841	14.8848	3.91077	0.0479775	0.432465
CYP1A2	1.04651	2.41955	3.90987	0.0480033	0.432465
HGSNAT	0.290043	5.7257	3.90956	0.0480122	0.432465
HERC5	-1.51486	-1.74971	3.90297	0.0482008	0.433732
ATP6V1F	0.489808	7.76409	3.90273	0.0482076	0.433732
RPAIN	0.370104	2.88581	3.89867	0.0483243	0.434166
CTD-2015H6.3	0.439758	4.46344	3.89849	0.0483295	0.434166
PDE9A	-0.58804	1.64077	3.89774	0.0483511	0.434166
RP11-439D8.4	1.06927	-1.41077	3.89724	0.0483656	0.434166
MARCHF7	-0.29974	5.94261	3.89611	0.0483981	0.434212
PNMA6A	-1.44078	-1.9955	3.8942	0.0484531	0.434459
RASA3	-0.772449	0.364655	3.89302	0.0484871	0.434518
ZFP91	-0.32075	6.17529	3.88985	0.0485788	0.434554
MICOS13	0.49339	5.20396	3.88904	0.0486023	0.434554
GAS2L3	-0.319827	3.80616	3.88889	0.0486064	0.434554
AGBL4	1.02068	-0.704461	3.88868	0.0486127	0.434554
BCAR3-AS1	0.513758	1.53932	3.88745	0.0486482	0.434554
PTMAP9	0.809075	-0.524706	3.88719	0.0486557	0.434554
LHB	0.979171	-1.35211	3.88494	0.048721	0.434891
H2BC4	0.596881	0.829432	3.88181	0.048812	0.435458
RP11-1167A19.2	0.960777	-1.09451	3.87998	0.0488652	0.435687
LRRC63	1.3865	-1.42346	3.87627	0.0489733	0.436153
RNF5	0.500495	6.88956	3.875	0.0490104	0.436153
TRIP13	-0.316297	4.2739	3.87366	0.0490496	0.436153
SNHG9	0.720618	2.13634	3.87349	0.0490545	0.436153
TMEM158	0.822867	-0.404083	3.87318	0.0490634	0.436153
RIF1	-0.461365	4.88377	3.87252	0.0490827	0.436153
PTDSS2	0.27286	4.59289	3.8709	0.0491302	0.436256
LRPPRC	-0.247234	6.76032	3.86813	0.0492112	0.436256
CYYR1-AS1	-1.5805	-2.29542	3.86466	0.0493133	0.436256
PCK2	-0.259794	5.08625	3.86444	0.0493196	0.436256
PRPF4	-0.292702	5.13559	3.86285	0.0493665	0.436256
WDR3	-0.356398	3.65865	3.86265	0.0493723	0.436256
CDKN1A	0.297039	6.07144	3.8618	0.0493974	0.436256
LYPD6B	0.453296	3.98175	3.86097	0.0494219	0.436256
PTRH1	0.448511	2.53194	3.86083	0.0494259	0.436256
E2F2	-0.349973	3.45438	3.86049	0.0494358	0.436256
GSTK1	0.360792	5.8092	3.86043	0.0494378	0.436256
ZSCAN32	-0.303867	3.86498	3.85995	0.0494518	0.436256
SERINC5	-0.320331	4.53092	3.85992	0.0494528	0.436256
BCL7B	0.403105	7.11024	3.85899	0.04948	0.436256
CIPC	-0.534332	4.60814	3.85789	0.0495125	0.4363
CNIH4	0.512277	5.00211	3.85482	0.0496032	0.436672
RP11-80A15.1	-0.527053	2.20361	3.85417	0.0496226	0.436672
SFN	0.39179	7.15449	3.85366	0.0496375	0.436672
ELK4	-0.306102	4.64431	3.85265	0.0496673	0.436692
ZIK1	-0.390067	2.35746	3.8506	0.0497282	0.436984
ATAD5	-0.692546	0.93873	3.84758	0.0498177	0.437323
WDR90	-0.407378	4.94362	3.84744	0.049822	0.437323
OTULINL	1.18896	-1.37866	3.84502	0.0498938	0.437562
ABCG2	1.19624	-1.50454	3.84467	0.0499044	0.437562
ZNF460	-0.738435	-0.180367	3.84199	0.0499841	0.438018
TLR2	0.513515	1.12464	3.84092	0.0500161	0.438056
CRIPT	0.483852	4.27745	3.83968	0.0500532	0.438138
MGA	-0.550109	4.49543	3.8359	0.0501661	0.438237
HERPUD2-AS1	-0.372427	3.33646	3.83585	0.0501674	0.438237
ATP6V0E1	0.456386	7.45528	3.83573	0.0501711	0.438237
GNB5	0.394708	2.91883	3.83559	0.0501752	0.438237
RPS15P4	0.652318	2.12681	3.83017	0.0503378	0.439051
ZNHIT2	0.333953	4.30795	3.82977	0.0503498	0.439051
TMEM251	0.586981	2.70864	3.82909	0.0503704	0.439051
RAB5C	0.522561	7.65182	3.82862	0.0503845	0.439051
EEF1A1P5	-0.361394	3.97952	3.82711	0.0504298	0.439051
HDAC10	0.98459	-0.437738	3.82695	0.0504347	0.439051
CHST12	0.323081	4.2383	3.82556	0.0504764	0.439172
OTUD6B	-0.346595	2.45363	3.82226	0.0505759	0.439382
WBP2NL	1.60026	-1.54377	3.82024	0.050637	0.439382
DCXR-DT	1.32644	-1.19586	3.82024	0.050637	0.439382
PRR18	-1.58396	-1.82248	3.82019	0.0506385	0.439382
KRBA1	0.333021	3.5384	3.81921	0.0506682	0.439382
INCA1	0.73032	-0.527961	3.81876	0.0506818	0.439382
SASS6	-0.501161	3.3653	3.81748	0.0507203	0.439382
TWF2	0.357747	3.00669	3.81664	0.050746	0.439382
RPL13AP5	0.519713	3.43884	3.8165	0.0507502	0.439382
C12orf57	0.539512	5.76225	3.81404	0.0508247	0.439786
RNF167	0.462784	7.26847	3.81305	0.0508546	0.439805
PALM	-0.376858	3.24907	3.80949	0.0509629	0.440203
RPS10P5	1.05969	-1.12312	3.80887	0.0509818	0.440203
SNX10	-0.45112	1.32063	3.8088	0.0509841	0.440203
THAP8	0.313462	2.70714	3.80572	0.0510778	0.440678
RBPMS	0.283488	5.7819	3.80507	0.0510976	0.440678
CENPU	-0.276554	5.0259	3.80318	0.0511554	0.440678
C11orf94	0.944304	-0.801883	3.80252	0.0511756	0.440678
NFATC4	-0.370016	2.27427	3.80219	0.0511856	0.440678
C20orf96	0.527249	2.12695	3.80152	0.0512061	0.440678
ASB9	0.784594	0.371896	3.80061	0.051234	0.440679
ZNF529	-0.371279	2.33214	3.79817	0.0513085	0.44108
KBTBD2	-0.291946	4.35317	3.79638	0.0513636	0.441174
DDHD1	-0.514682	3.13843	3.796	0.0513751	0.441174
DNAJC19	0.385915	6.20724	3.7927	0.0514766	0.441806
PINX1	0.598281	0.774567	3.79051	0.0515438	0.442143
NOCT	-0.545145	0.885653	3.78958	0.0515727	0.442151
CKAP5	-0.379102	7.15247	3.78731	0.0516426	0.442511
RPL41P1	0.38995	2.75499	3.78569	0.0516927	0.442635
RPSAP15	-1.11708	-1.725	3.7842	0.0517386	0.442635
GDPGP1	0.677995	0.965819	3.78413	0.0517409	0.442635
SMIM7	0.377252	4.64159	3.78163	0.0518182	0.442792
S100A7	-0.935992	-0.0751908	3.77883	0.051905	0.442792
CCDC124	0.350996	6.55324	3.77755	0.0519446	0.442792
RP11-934B9.8	0.783336	0.799402	3.77613	0.0519887	0.442792
EXOC1	-0.393306	3.64518	3.77578	0.0519998	0.442792
USP7	-0.369116	6.48501	3.77567	0.0520031	0.442792
UBA6	-0.328744	4.09438	3.77502	0.0520233	0.442792
PCP4	0.910964	-1.61038	3.77437	0.0520435	0.442792
SELENOW	0.401365	7.52109	3.77222	0.0521104	0.442792
SF3B4	0.338788	7.70368	3.77208	0.0521147	0.442792
CTC-523E23.11	0.708042	-0.153487	3.77105	0.052147	0.442792
LANCL1	-0.260096	5.30039	3.77073	0.0521568	0.442792
IPO5	-0.29375	5.68765	3.76979	0.052186	0.442792
BHLHE40-AS1	-0.472437	1.09246	3.76912	0.052207	0.442792
CLPX	-0.370298	4.09277	3.7689	0.0522141	0.442792
RP11-425L10.1	0.858911	1.12356	3.76827	0.0522335	0.442792
KLB	0.846031	-0.596933	3.76797	0.0522429	0.442792
PIP5K1A	-0.261077	6.56225	3.76624	0.0522972	0.442792
ZDHHC24	0.357616	5.1553	3.76612	0.0523008	0.442792
RP11-507B12.2	-0.71845	1.06004	3.76556	0.0523185	0.442792
ARHGAP45	0.303547	4.57904	3.76252	0.0524135	0.44325
MARVELD1	0.40162	1.88249	3.75988	0.0524964	0.44325
UBTD1	0.267388	4.82852	3.75955	0.0525068	0.44325
ABCA4	0.91554	0.166139	3.75943	0.0525106	0.44325
GRB10	-0.426515	3.22106	3.75651	0.0526023	0.44325
CENPP	-0.280542	3.74764	3.75577	0.0526255	0.44325
TIMM13	0.436525	5.74366	3.75315	0.0527081	0.44325
AP006621.5	0.57369	0.936337	3.75255	0.052727	0.44325
ENSG00000278817	0.683949	2.14565	3.75198	0.052745	0.44325
SLC9A7P1	1.2318	-2.09567	3.7518	0.0527506	0.44325
TTK	-0.415956	4.90322	3.75114	0.0527716	0.44325
H1-0	-0.307271	8.68918	3.74972	0.0528163	0.44325
TFPT	0.486395	5.64111	3.74766	0.0528814	0.44325
GDF15	0.38669	3.90013	3.74738	0.0528904	0.44325
PFDN4	0.414411	3.87897	3.74653	0.0529173	0.44325
VIRMA	-0.279679	5.25369	3.74586	0.0529385	0.44325
ESPL1	-0.431394	5.0395	3.74543	0.0529522	0.44325
CDK2AP2	0.421989	8.95249	3.74511	0.0529622	0.44325
C5orf66	0.776989	-0.187426	3.74487	0.0529699	0.44325
KRBA2	0.571644	1.64407	3.74462	0.0529776	0.44325
MIOS-DT	0.308434	2.91028	3.74318	0.0530236	0.44325
RRN3P3	0.784084	0.00579638	3.74298	0.0530299	0.44325
USP12	-0.296924	4.72576	3.74259	0.0530422	0.44325
LINC00173	-0.729171	-0.111527	3.74252	0.0530444	0.44325
NIPAL1	0.722666	0.22181	3.73966	0.0531353	0.443775
TBC1D9	-0.411052	7.88476	3.73581	0.0532579	0.444406
UCHL5	-0.301209	4.4368	3.73552	0.053267	0.444406
UBE2Q1	0.277956	6.76294	3.73347	0.0533324	0.444717
LARS1	-0.333413	5.67885	3.73255	0.053362	0.44473
TIMM17A	-0.272727	4.63607	3.73052	0.0534269	0.444791
PCMTD1	-0.297164	5.6254	3.73038	0.0534312	0.444791
POLR2J3	0.919067	0.340182	3.72968	0.0534535	0.444791
VPS50	-0.399879	3.4453	3.72878	0.0534824	0.444797
EHD3	0.365869	2.15211	3.72756	0.0535214	0.444888
CGNL1	-0.620909	4.32788	3.7256	0.0535844	0.445045
BSG	0.352871	9.89155	3.72522	0.0535965	0.445045
RP11-134G8.7	0.630773	0.169169	3.72376	0.0536436	0.445202
CTNNBL1	-0.243285	5.88271	3.7224	0.0536872	0.445331
DUSP1	0.300346	3.23341	3.71953	0.0537796	0.445669
H1-2	0.412747	3.77398	3.71873	0.0538053	0.445669
ARL4C	0.489114	1.58001	3.71851	0.0538124	0.445669
RP11-21L23.4	-0.759435	0.493532	3.71709	0.0538582	0.445815
PARP10	0.290278	6.01485	3.71504	0.0539243	0.44613
ZNF511	0.492484	3.81359	3.71277	0.0539978	0.446504
RIMS3	-0.410792	3.61317	3.71116	0.05405	0.446561
CTD-2026K11.4	0.886287	-0.064115	3.71081	0.0540611	0.446561
TOMM7	0.404516	6.09847	3.70835	0.0541408	0.446986
RP5-882C2.2	0.572416	0.419622	3.70624	0.0542094	0.447319
NBEAL1	-0.384268	3.28506	3.70328	0.0543057	0.447436
TRNAU1AP	0.382927	2.87629	3.70305	0.054313	0.447436
MGAT5	-0.43813	4.0551	3.70173	0.054356	0.447436
ARL17B	-1.19464	-1.60441	3.70096	0.0543811	0.447436
SYS1	0.299919	5.11102	3.6991	0.0544418	0.447436
NEPRO	-0.277075	4.57297	3.6986	0.0544583	0.447436
NCAPG2	-0.436535	5.0072	3.69803	0.0544767	0.447436
STT3A	-0.286814	7.66434	3.69782	0.0544835	0.447436
S100P	0.518109	4.01965	3.69755	0.0544924	0.447436
FSD1L	-0.838288	0.164013	3.69713	0.0545061	0.447436
COX20P1	0.628354	1.02623	3.69572	0.0545521	0.447581
RBM18	0.278369	4.64196	3.6947	0.0545856	0.447625
SERAC1	0.366688	2.97405	3.69095	0.0547085	0.448401
LCLAT1	-0.288596	3.71238	3.6876	0.0548185	0.448849
AC006130.5	-0.968835	-0.968692	3.68755	0.05482	0.448849
OXSM	0.343193	3.49809	3.68504	0.0549026	0.44907
PPP1R35	0.469523	4.92781	3.68445	0.0549219	0.44907
TMEM86A	0.325272	4.18705	3.68314	0.0549651	0.44907
MRE11	-0.2917	4.01402	3.68271	0.0549795	0.44907
TNRC18P1	-0.603717	5.03516	3.68243	0.0549887	0.44907
RP11-266L9.8	0.606571	0.664053	3.67957	0.055083	0.449608
KREMEN1	-0.350534	4.02951	3.67456	0.0552487	0.450728
HOXC10	0.347687	7.29901	3.67271	0.0553101	0.450739
HIPK1	-0.595397	5.79198	3.67234	0.0553224	0.450739
ACTR2	-0.318505	7.26159	3.67195	0.0553354	0.450739
STUM	0.902809	-0.923194	3.66944	0.0554187	0.450928
PDLIM7	0.354144	6.85783	3.66923	0.0554259	0.450928
PKNOX2	0.906318	0.336042	3.66868	0.0554441	0.450928
PRIMA1	-0.518875	2.36913	3.66679	0.055507	0.451009
CXCL16	0.313213	5.65903	3.66667	0.055511	0.451009
ZDHHC23	0.32573	2.38458	3.66292	0.0556362	0.451272
SLC26A1	-0.407283	2.83275	3.66246	0.0556515	0.451272
NTM	-0.561122	2.15159	3.66233	0.0556557	0.451272
ST3GAL2	0.570367	0.0500173	3.66228	0.0556573	0.451272
CEBPD	0.39858	2.66652	3.65734	0.0558227	0.452381
COX6A1P2	0.614725	2.39458	3.65229	0.0559923	0.453321
PDLIM1	0.366275	3.54657	3.65218	0.0559959	0.453321
HOXB2	0.320494	6.71806	3.65016	0.0560639	0.453367
RP11-70P17.1	1.01892	-1.44957	3.64926	0.0560941	0.453367
SPRYD3	0.335021	5.81525	3.64814	0.0561319	0.453367
FBXO38	-0.476037	5.51835	3.64778	0.0561441	0.453367
EHF	-0.308547	8.05175	3.64748	0.056154	0.453367
CCZ1B	-0.314178	3.50935	3.64601	0.0562036	0.453367
RAB32	0.341887	3.27768	3.64524	0.0562298	0.453367
GFPT1	-0.319448	5.7385	3.64481	0.0562443	0.453367
STX5	0.300021	6.42959	3.64436	0.0562593	0.453367
HYI	0.26235	5.04873	3.64312	0.0563013	0.453475
NRBP1	0.329928	6.83397	3.64131	0.0563625	0.453527
RP11-552F3.9	-0.741225	-0.634233	3.64056	0.0563878	0.453527
MAPK9	-0.285179	6.61358	3.64039	0.0563937	0.453527
TFAP2A-AS1	0.528083	0.946966	3.63708	0.056506	0.454199
MYEOV	-0.418331	2.35592	3.63369	0.056621	0.454488
KDM2B-DT	-1.14716	-1.67324	3.63344	0.0566297	0.454488
FAM200B	0.510791	1.18066	3.63282	0.0566507	0.454488
HSPD1	-0.301425	7.23925	3.63265	0.0566567	0.454488
EIF3FP3	0.615075	0.52815	3.62893	0.0567834	0.455083
ENSG00000271254	-0.878645	3.06491	3.62762	0.0568282	0.455083
MTCO1P22	1.18855	-1.75027	3.62705	0.0568475	0.455083
NUP153	-0.371697	6.25626	3.62474	0.0569264	0.455083
CEACAM5	-0.695247	3.80801	3.62473	0.0569267	0.455083
HCFC1R1	0.39912	7.6453	3.62343	0.0569713	0.455083
NUP88	-0.288338	4.73927	3.62304	0.0569847	0.455083
RP11-96K19.5	0.728006	-0.363666	3.62286	0.0569909	0.455083
RP11-657O9.1	0.467022	1.53641	3.62064	0.057067	0.455083
RPS28	0.370657	8.28735	3.62027	0.0570797	0.455083
WBP2	0.242438	8.10333	3.62008	0.0570861	0.455083
WNT4	-0.372135	4.02358	3.61815	0.0571525	0.455083
PPT1	0.256758	8.27893	3.61709	0.0571888	0.455083
CTD-2308L22.1	0.658494	0.28016	3.61612	0.0572222	0.455083
SMC1A	-0.37131	6.24051	3.61537	0.0572481	0.455083
MIEN1	0.419213	7.0488	3.61495	0.0572625	0.455083
PPT2	0.516552	2.73004	3.61479	0.0572678	0.455083
PDE7A	-0.39667	3.71369	3.6146	0.0572746	0.455083
ELOB	0.445021	8.07231	3.61437	0.0572826	0.455083
TM7SF2	0.329356	8.06579	3.61369	0.0573057	0.455083
CD101	0.957712	0.098547	3.61132	0.0573874	0.455503
ZC3H6	-0.536738	2.50595	3.61008	0.0574303	0.455616
RASA2	-0.328044	3.57201	3.60858	0.0574822	0.455641
ISG15	0.353697	4.94312	3.60832	0.0574911	0.455641
NOL3	0.280419	5.16357	3.60714	0.057532	0.455737
[truncated: 13,836 more rows]

## Sheet: Pt. 8_NC FULV_CM FULV
genes"	logFC	logCPM	LR	PValue	FDR
S100A7	2.43002	1.07533	27.7641	1.37048e-07	0.00116931
RP11-182N22.8	4.50903	-2.08227	27.6066	1.48672e-07	0.00116931
FMO5	0.965887	2.99141	21.8397	2.96406e-06	0.0155415
DMBT1	1.22142	2.10673	20.9543	4.70375e-06	0.0184975
C4B	2.53265	-0.0899353	19.9311	8.02828e-06	0.025257
PILRB	-1.04343	1.21661	18.1815	2.00822e-05	0.0526488
LCN2	1.31809	3.82488	16.5405	4.76232e-05	0.107016
TNFSF10	0.628803	6.34215	16.1972	5.7077e-05	0.112228
CEACAM1	0.816525	3.77041	15.7393	7.2698e-05	0.12706
STC1	2.1985	-1.24976	14.2813	0.00015742	0.247621
AC058791.1	-3.05031	-1.87132	14.0232	0.000180572	0.256628
CYP2B7P	0.684911	3.816	13.8712	0.000195775	0.256628
IFITM1	0.812642	3.34382	13.1262	0.000291192	0.352343
PAX8-AS1	2.02154	-0.918148	12.756	0.000354867	0.398719
RP11-268J15.6	1.7138	-0.100433	12.4204	0.00042466	0.436734
AR	-0.647637	2.35969	12.3363	0.00044423	0.436734
RAET1E	-1.6615	-0.727947	12.184	0.000482001	0.445993
ADGRF5	1.65384	0.197771	11.8074	0.000589967	0.50806
TFF1	-1.19754	4.11258	11.7318	0.000614409	0.50806
CCDC17	-1.27102	0.0508539	11.5829	0.000665614	0.50806
TMEM140	1.19055	-0.038219	11.5266	0.000686072	0.50806
HMOX1	-0.771987	2.89073	11.4614	0.000710574	0.50806
MT-ND6	-0.796169	2.73688	11.2639	0.000790289	0.540489
MIR23AHG	-0.828551	0.831497	11.0734	0.000875759	0.547807
LINC01311	-1.90193	-1.11589	10.9493	0.000936367	0.547807
EPHX4	-1.68489	-0.755582	10.9477	0.000937206	0.547807
DGKZP1	1.1493	0.479861	10.9099	0.000956504	0.547807
ID4	-1.27108	2.62432	10.8742	0.000975118	0.547807
SIRPA	0.542183	3.72894	10.7724	0.00103023	0.558809
NUPR1	-0.603856	2.53927	10.6971	0.00107301	0.562617
PDCD6IPP2	1.88139	-1.86776	10.5045	0.00119084	0.604256
A2M	0.656358	3.16893	10.3116	0.001322	0.649844
SCN1A	-1.45799	-1.21087	10.2511	0.00136602	0.651134
H3-3A-DT	-2.2269	-2.07561	10.0894	0.00149126	0.682884
C20orf144	1.51443	-1.12112	10.0549	0.00151945	0.682884
CAPN8	-0.752975	2.65018	9.88255	0.00166854	0.729057
ANXA2P2	0.594173	2.26519	9.7536	0.00178972	0.760874
CYP1A1	-1.05567	5.30378	9.56056	0.00198803	0.822939
RP11-195F19.5	1.47247	-1.12172	9.37693	0.00219733	0.856375
DHRS3	0.818328	2.45776	9.36067	0.00221691	0.856375
LGALS9	0.629039	2.77552	9.34813	0.00223213	0.856375
ATP6V0A4	0.955029	0.207641	9.21861	0.00239568	0.897238
SYT1	-2.09198	-1.82199	9.17249	0.0024568	0.898732
CCL22	1.53701	2.35841	9.12002	0.00252828	0.903859
ID2	-0.806286	5.73398	9.05848	0.0026148	0.913588
IFI27	1.60391	5.83577	8.99294	0.00271024	0.913588
POLR2J3	-1.20362	0.199991	8.97985	0.00272973	0.913588
TMEM178A	-1.72892	-1.39573	8.71586	0.00315453	1
CTD-3128G10.6	1.8244	-1.40948	8.64841	0.00327348	1
LTF	1.75897	0.300409	8.62741	0.00331143	1
IFI6	0.819329	4.93559	8.53007	0.00349326	1
RP11-229P13.25	-1.73539	-1.2344	8.52465	0.00350368	1
DPY19L2P4	-1.43235	-1.50089	8.47901	0.00359267	1
RET	0.61772	6.72953	8.47637	0.0035979	1
THBS3	-0.554718	2.89833	8.37157	0.00381137	1
LINC00449	2.24781	-2.11974	8.30565	0.00395219	1
TONSL-AS1	-1.06664	-0.619409	8.29687	0.00397136	1
MDGA1	-0.797352	1.50221	8.21889	0.00414566	1
SEPTIN7P13	-0.852026	0.851709	8.18397	0.00422622	1
RBM27	0.47528	4.28874	8.12055	0.00437663	1
RP11-977B10.2	2.25692	-1.61972	8.08274	0.00446888	1
CYP1A2	-1.71737	2.20991	8.01959	0.00462742	1
GSDMC	1.38658	0.142809	7.99402	0.00469322	1
MRPL46	-0.872773	0.618084	7.92495	0.00487577	1
MYC	0.670414	2.16662	7.92226	0.00488303	1
BCYRN1	-0.677739	7.96924	7.87645	0.00500826	1
CXCL8	0.812239	1.22036	7.86623	0.00503666	1
AFDN-DT	-1.90602	-1.70518	7.8171	0.00517542	1
RNASEH2A	1.68133	-1.28851	7.79258	0.00524613	1
MTRNR2L8	0.981176	-0.097192	7.73315	0.00542161	1
ICAM1	0.600656	2.1317	7.68302	0.00557428	1
OLIG1	-0.754396	1.31227	7.59682	0.00584715	1
FGF22	-1.93837	-1.38587	7.5464	0.006013	1
GPS2	-1.40887	-1.11401	7.49715	0.00617966	1
PGM2	0.531421	2.76306	7.49538	0.00618576	1
DBIL5P	2.20016	-2.24182	7.47501	0.0062561	1
PLCD4	-1.11556	-0.327873	7.46887	0.0062775	1
VGF	-0.977631	0.599613	7.41309	0.0064751	1
MUC5B	1.28962	1.15747	7.40255	0.00651316	1
DEPP1	1.52497	0.368384	7.40046	0.00652072	1
CEACAM6	0.885544	5.8537	7.35539	0.0066862	1
RP11-459E5.1	1.92275	-0.523525	7.31399	0.006842	1
ST8SIA4	-1.3117	-0.379679	7.29046	0.00693218	1
CBWD4P	1.58816	-1.47694	7.27668	0.00698555	1
MX1	0.720689	3.4215	7.23103	0.0071654	1
NAB2	-0.519971	4.81688	7.22754	0.00717937	1
E2F7	0.691525	2.49432	7.22634	0.00718415	1
LINC00899	-0.690559	1.42076	7.18095	0.00736818	1
S100A9	1.10715	3.5487	7.17377	0.00739773	1
PNPLA7	-0.665604	1.45687	7.1594	0.00745723	1
RP11-228B15.4	-1.82232	-0.920238	7.15628	0.0074702	1
NCOA7	0.491163	4.12592	7.0709	0.00783461	1
PRKACB-DT	-1.16084	-0.783118	7.05975	0.00788351	1
REEP2	-0.709473	0.866303	7.0534	0.00791151	1
RP11-927P21.4	-1.08119	-0.467341	7.04067	0.00796791	1
PHLDA1	0.658307	4.35555	7.01285	0.00809266	1
BDKRB2	0.933114	2.32865	7.00129	0.0081451	1
TNNC1	-1.35744	-1.5942	7.00039	0.0081492	1
TMEM255B	-0.964324	0.530014	6.9835	0.00822645	1
AGBL2	-1.38693	-1.03356	6.89887	0.00862504	1
LTO1	-0.509111	3.29843	6.88668	0.00868404	1
C9orf163	-0.854974	0.849933	6.86656	0.00878234	1
RP5-1074L1.4	-1.11833	-0.835325	6.84989	0.00886467	1
LINC02604	0.538149	2.25634	6.82294	0.00899945	1
ITGAL	0.920881	0.0355444	6.8088	0.00907096	1
TRIB1	0.571191	3.84447	6.77779	0.0092299	1
CNKSR3	0.96251	-0.215894	6.76751	0.00928322	1
TMSB4XP6	0.997235	-0.0970977	6.7619	0.00931245	1
ALDH3A1	-0.887802	4.59708	6.75382	0.00935473	1
BIVM	-0.69051	1.02119	6.72133	0.00952664	1
FAM155A	-0.658421	2.01665	6.65735	0.00987478	1
COLCA1	1.05856	0.0491491	6.63577	0.00999508	1
NRIP3	0.952593	-0.2182	6.60363	0.0101771	1
KDM8	-0.635857	2.00856	6.58678	0.0102739	1
ZWILCH	0.485628	3.50799	6.56963	0.0103734	1
PTOV1-AS2	-1.01807	0.328749	6.54502	0.0105178	1
MT-TT	0.739896	3.29852	6.53373	0.0105847	1
FGB	1.55527	0.549286	6.52857	0.0106155	1
LCN12	-1.10872	-0.32027	6.52282	0.0106499	1
BAG1	-0.451785	5.50547	6.44824	0.0111062	1
FAM229A	0.655363	0.973143	6.44395	0.0111331	1
RP11-489M13.4	-0.972834	0.276293	6.43642	0.0111804	1
RP11-181G12.8	-0.866742	0.049459	6.42139	0.0112754	1
RAMP1	-1.239	-1.30348	6.40696	0.0113674	1
IRX4-AS1	-1.06035	-1.07992	6.38211	0.0115276	1
NSUN5P1	-0.640936	3.29902	6.35616	0.0116975	1
LINC01535	0.676627	1.02338	6.33042	0.0118684	1
CLDN6	-1.19767	-0.419496	6.29452	0.0121112	1
PPP4R3B-DT	-1.27013	-1.53873	6.19063	0.0128428	1
APOBEC3C	-1.74561	-1.38286	6.18469	0.012886	1
PSG9	0.669514	1.3331	6.18155	0.0129089	1
SEMA6C	-0.742609	0.206611	6.17914	0.0129265	1
AD000864.6	-1.77261	-1.96788	6.16477	0.0130319	1
ABHD17AP1	1.23494	-1.4364	6.14641	0.0131679	1
CYP4B1	-0.575735	2.15036	6.14125	0.0132064	1
CHST11	0.662296	1.29355	6.13088	0.0132841	1
RP1-309F20.3	1.51532	-1.59445	6.10129	0.0135083	1
RP11-412D9.4	-1.1599	-0.952921	6.10006	0.0135177	1
OAS1	0.517879	4.53511	6.05429	0.0138725	1
RP11-93K22.6	-1.92285	-1.98848	6.03643	0.0140136	1
TP53INP2	0.427519	7.27738	6.01962	0.0141477	1
RP11-705C15.3	-0.828875	-0.0931243	6.01179	0.0142106	1
RETREG1	-0.514922	2.21132	6.00832	0.0142386	1
PADI2	0.82161	2.53451	6.00104	0.0142974	1
PILRA	-1.19974	-0.3032	5.98761	0.0144067	1
PRR13P5	0.790455	-0.255224	5.92051	0.0149656	1
FAM185A	-0.691255	1.68135	5.90802	0.0150721	1
ZNF132-DT	2.01987	-1.99974	5.87975	0.015316	1
RP11-1275H24.1	-0.502247	2.0501	5.86539	0.0154415	1
Z69720.3	2.19301	-1.48756	5.86295	0.0154628	1
RNPS1P1	0.848446	-0.0768893	5.84864	0.0155891	1
LGALS8	0.387019	5.88749	5.82917	0.0157626	1
LINC01133	-0.799361	2.86919	5.80671	0.0159652	1
INSR	0.411136	4.5573	5.78916	0.0161253	1
PCDH7	0.675698	1.14957	5.77453	0.0162601	1
RTN1	-0.566823	2.29971	5.76503	0.0163482	1
RUFY1-AS1	-1.41117	-1.47429	5.75434	0.016448	1
MAFF	0.503176	2.41047	5.73768	0.0166047	1
TAF10	-0.588078	2.14082	5.7288	0.0166889	1
PAM16	-1.06277	-0.660386	5.72552	0.0167201	1
CTD-2192J16.27	-0.818573	0.18546	5.72458	0.016729	1
AKR7A3	0.615323	3.71626	5.71965	0.0167761	1
LAMB3	-0.435022	3.36565	5.717	0.0168014	1
THNSL1	-0.712731	0.762983	5.70068	0.0169584	1
RP11-1348G14.8	-1.10444	-1.3909	5.67726	0.0171862	1
TRPC1	-0.855569	0.416477	5.66392	0.0173174	1
ZDHHC11	-0.685922	1.36387	5.64685	0.0174867	1
AOPEP	-0.536237	4.18674	5.62526	0.0177034	1
AC106786.1	-0.810389	-0.128101	5.62419	0.0177142	1
CCN5	1.17795	0.258673	5.60953	0.017863	1
CCNE1	-0.525512	2.69954	5.60925	0.0178659	1
TMPRSS4	0.427914	3.21495	5.59212	0.0180414	1
CDK5RAP3	-1.17253	-0.438878	5.58288	0.0181369	1
WASH7P	-0.570059	1.57422	5.56069	0.0183682	1
RP1-228H13.5	0.649675	0.80205	5.54873	0.0184941	1
RP11-839D17.3	-0.78652	0.0863752	5.54862	0.0184953	1
IRF1	0.426304	3.41093	5.52486	0.0187481	1
RP11-881M11.2	1.68697	-1.2501	5.50962	0.0189121	1
KLRF1	1.50471	-1.22666	5.50661	0.0189447	1
CPM	1.46407	-1.91866	5.50445	0.0189681	1
TMEM37	-0.573173	1.23166	5.49135	0.0191108	1
RNF19B	-0.433319	3.77395	5.49088	0.019116	1
RAB33B	0.419747	2.67334	5.44281	0.019649	1
RP11-98F14.12	-0.889958	0.686535	5.42895	0.0198056	1
CYP4F2	1.89133	-1.63287	5.41238	0.0199944	1
LINC01465	1.46295	-1.33229	5.40066	0.0201291	1
CCM2L	-1.0487	-1.2525	5.39374	0.0202091	1
CARMIL2	-1.05784	-0.877941	5.39157	0.0202342	1
CPHL1P	-0.708633	2.59873	5.38854	0.0202694	1
RP11-425D10.10	-0.990406	-0.0207665	5.38632	0.0202952	1
OLFM2	-0.979054	0.0119265	5.3816	0.0203502	1
FAR2	2.11942	-1.90515	5.32928	0.0209701	1
TMED2-DT	-1.49714	-1.76746	5.32047	0.0210763	1
JPH2	0.447618	2.54646	5.30781	0.0212301	1
KANSL1L	0.620993	1.12231	5.30615	0.0212502	1
ELF3	0.428597	6.09717	5.3046	0.0212692	1
CHAD	0.443822	4.91174	5.29773	0.0213532	1
SYNC	-0.457967	2.76775	5.28649	0.0214915	1
BPIFB2	0.93112	-0.611677	5.25566	0.0218755	1
OXGR1	1.78243	-2.04426	5.25336	0.0219045	1
MCPH1	0.463387	2.94229	5.24767	0.0219762	1
FKBP7	0.679533	0.0660228	5.24207	0.022047	1
CTC-398G3.1	1.36918	-1.84277	5.24167	0.022052	1
HNRNPLP2	0.966804	-0.637	5.23019	0.0221981	1
AOC3	2.02639	-1.20942	5.22762	0.0222309	1
ARF4-AS1	1.27918	-1.63853	5.21482	0.0223952	1
CTB-129O4.1	-1.364	-1.76198	5.21072	0.0224481	1
LGALS9C	0.84498	0.871048	5.20764	0.0224879	1
IER3	0.343373	6.54137	5.1936	0.0226702	1
LMNTD2	-0.494893	2.05527	5.17487	0.0229159	1
MYL5	-0.487789	2.42759	5.16954	0.0229863	1
GATA3-AS1	-0.459473	4.23364	5.16005	0.0231122	1
HAGHL	-0.520029	4.00155	5.15381	0.0231954	1
EPB41L2	0.495121	1.84244	5.15247	0.0232133	1
CYP2U1-AS1	1.32305	-1.82368	5.14787	0.0232749	1
ATF4P3	-1.11844	-1.36747	5.13779	0.0234105	1
EMP1	0.46399	3.57081	5.12994	0.0235166	1
CHAC1	-0.585539	3.24953	5.12936	0.0235244	1
VASH1	-1.15147	-1.17968	5.11213	0.0237591	1
KIF7	-0.492427	2.97179	5.1109	0.0237761	1
OAS2	0.523147	3.42337	5.10481	0.0238596	1
LLNLR-304G9.1	-0.772291	0.857368	5.10157	0.0239042	1
ADHFE1	-1.31124	-1.01245	5.09755	0.0239596	1
SIX4	0.459604	3.59749	5.08625	0.0241163	1
WIPF3	-0.419087	2.54921	5.08371	0.0241516	1
CTD-3247F14.2	2.22409	-2.09832	5.06949	0.0243505	1
REN	-1.1624	-0.91825	5.06836	0.0243664	1
TAF6L	-0.475008	4.06171	5.03127	0.0248936	1
STK17B	0.429856	3.08506	5.02022	0.025053	1
SGK1	0.760507	0.331878	5.01626	0.0251104	1
MUC6	0.802799	9.10227	5.0043	0.0252844	1
EML2-AS1	0.738017	-0.298098	4.93877	0.0262607	1
NDNF	1.99088	-1.6686	4.93108	0.0263778	1
RP5-882C2.2	-0.636334	0.315967	4.92013	0.0265455	1
RP11-373D17.4	-1.07434	0.0747146	4.91983	0.0265501	1
AC141586.5	-0.487767	1.60494	4.91098	0.0266866	1
MICAL2	0.376927	5.18571	4.89506	0.0269337	1
LZTFL1	0.387056	2.99156	4.89316	0.0269633	1
ADRA2C	-0.718231	1.2336	4.89264	0.0269714	1
AGT	1.00025	-0.643896	4.87965	0.0271752	1
RP11-21L23.2	0.391973	5.43553	4.87401	0.027264	1
PRUNE2	-0.881744	0.734303	4.87361	0.0272703	1
PABPN1	-0.386523	3.03009	4.8692	0.0273401	1
KLHL35	-0.740023	1.03139	4.85834	0.0275128	1
SLC4A3	-0.409343	2.9533	4.85233	0.0276088	1
TNFSF13B	1.30171	-2.00596	4.84024	0.0278029	1
LRRC73	-0.524097	1.54096	4.8341	0.0279022	1
MRAS	-0.585792	0.725242	4.83306	0.0279191	1
DNAJC12	-0.515855	2.09671	4.82556	0.0280408	1
C11orf65	1.13459	-0.663878	4.81032	0.0282897	1
ETV1	1.03763	0.576812	4.80514	0.028375	1
NBPF6	-1.1303	-0.199149	4.78381	0.0287285	1
TIFA	0.367314	3.61497	4.78023	0.0287882	1
H2BC9	0.635162	1.85225	4.78007	0.028791	1
MIRLET7BHG	-0.615918	3.45202	4.77095	0.0289438	1
DCAF8	-0.580351	5.16226	4.77073	0.0289475	1
PLAAT4	0.623242	4.76981	4.76794	0.0289945	1
LZTS3	-0.363135	4.34352	4.75848	0.0291543	1
ITGB8	0.892761	1.29103	4.75827	0.0291579	1
OLA1P1	1.30549	-1.27995	4.75749	0.029171	1
ZBED3	-0.403778	3.86657	4.7437	0.0294057	1
RARRES1	0.816432	0.522114	4.72146	0.0297885	1
JMJD1C-AS1	-0.501634	1.83726	4.71696	0.0298666	1
NAMPTP1	1.12629	-1.31998	4.71619	0.0298799	1
CCDC51	-0.468154	1.45147	4.71049	0.0299791	1
GOLT1B	0.462108	2.93582	4.70623	0.0300535	1
PKIA	-0.564949	3.88715	4.70623	0.0300535	1
PI3	0.797995	1.92874	4.70091	0.0301467	1
RP11-77P6.2	-1.10561	-0.56896	4.68139	0.0304911	1
PPP2CA-DT	0.613805	0.511941	4.67083	0.030679	1
VAMP1	-0.501619	1.65651	4.66795	0.0307305	1
NECTIN3	0.893048	0.224521	4.66706	0.0307464	1
H4-16	-1.74591	-0.988929	4.66454	0.0307916	1
NUDT18	-0.374004	2.64027	4.66215	0.0308346	1
PLEKHG1	1.22387	-0.723385	4.65865	0.0308974	1
RP11-464F9.22	1.65114	-1.77836	4.64795	0.0310907	1
MRNIP	-0.36255	3.38053	4.64687	0.0311102	1
FAHD1	-0.357541	4.32281	4.62634	0.0314846	1
TSPAN6	-0.78144	0.214115	4.60983	0.0317893	1
ABCC12	-1.46369	-1.49931	4.60825	0.0318185	1
RP11-422P24.12	0.999467	-0.619293	4.59765	0.0320159	1
DUSP2	-1.76605	-0.123672	4.58337	0.0322836	1
ST8SIA1	-0.790781	0.94392	4.57828	0.0323798	1
NUAK2	0.435258	2.34516	4.57297	0.0324803	1
PNPLA3	-0.869058	-0.755866	4.57183	0.0325018	1
NFAM1	0.797828	0.275128	4.56234	0.0326824	1
DLC1	1.32359	-1.44502	4.56169	0.0326948	1
GTF2H2	0.677917	0.342538	4.5587	0.032752	1
UGT8	0.833439	0.50949	4.55817	0.032762	1
FFAR2	1.02452	-1.45176	4.54579	0.0329998	1
EME2	-0.382489	3.33437	4.53406	0.0332267	1
RP13-270P17.3	1.1415	-0.214585	4.52393	0.033424	1
SLC31A2	-0.442088	2.54752	4.52278	0.0334465	1
CRPPA	-0.741367	0.659746	4.51211	0.0336556	1
ARL4C	-0.66215	1.43781	4.493	0.0340338	1
MSX2	-0.344178	5.60026	4.48965	0.0341006	1
AARD	-0.458669	3.918	4.48722	0.0341492	1
TGFB3	0.355022	5.0334	4.48617	0.0341702	1
ID3	-0.979159	6.25308	4.48604	0.0341727	1
LRATD1	-0.412673	4.62369	4.4728	0.0344384	1
OAS3	0.499624	6.62071	4.47065	0.0344819	1
LINC01132	0.448437	2.78976	4.43141	0.0352833	1
TOP3B	-0.383989	3.34831	4.42851	0.0353433	1
KRAS	0.359648	4.00825	4.42818	0.0353501	1
MTUS2	-0.726967	-0.455649	4.42327	0.0354521	1
CTD-2325P2.4	-1.03801	-0.693903	4.42138	0.0354912	1
ATG16L2	-0.381057	3.09279	4.41107	0.0357064	1
RP11-185E8.2	-0.747426	0.5167	4.40867	0.0357566	1
PRELID3A	-0.888889	-0.793402	4.40753	0.0357807	1
AZIN2	-0.801074	0.271665	4.40391	0.0358566	1
SLC16A7	1.36857	-0.775663	4.40075	0.0359231	1
HEG1	0.99576	1.69202	4.3952	0.0360403	1
RP11-867O8.11	-1.24836	-1.66045	4.39245	0.0360984	1
CHRM4	1.3478	-1.73266	4.38898	0.036172	1
CDC26P1	-1.35427	-1.87446	4.38874	0.036177	1
NIM1K	-0.993531	-1.22018	4.38773	0.0361985	1
AC007383.3	-0.392893	2.81636	4.3839	0.0362799	1
LINC02041	-1.16301	-1.45653	4.37968	0.0363697	1
C4A	1.10536	-0.202943	4.37968	0.0363698	1
SERTAD4-AS1	1.43166	-1.61471	4.37587	0.0364513	1
DIO2	-1.47104	-1.18553	4.37064	0.0365632	1
NUDT17	-0.696711	1.68704	4.36976	0.0365821	1
ADAMTS15	-0.600711	2.48184	4.3547	0.036907	1
CHORDC1	-0.395727	3.53343	4.34538	0.0371094	1
PPIAP22	0.5759	4.3563	4.34388	0.0371423	1
PABPC1L	-0.475884	2.25305	4.33286	0.0373834	1
PDE5A	0.555881	1.25756	4.33137	0.037416	1
CNTNAP2	0.537456	5.21565	4.33059	0.0374333	1
BNIP3P1	1.41577	-1.73408	4.32581	0.0375386	1
RBP4	0.869402	-0.27008	4.3163	0.0377489	1
GALNT7	0.429353	5.73162	4.3105	0.0378779	1
RPL41P5	-0.670129	0.895894	4.30485	0.0380038	1
NR2F1	-0.422045	2.35805	4.30158	0.038077	1
ERO1A	0.315921	6.74614	4.2896	0.0383462	1
RP5-1039K5.12	-0.785803	0.466759	4.28485	0.0384535	1
ID1	-1.35527	3.15761	4.28186	0.0385212	1
SLC7A11	-0.905018	0.420026	4.27811	0.0386062	1
EPHA2	0.339375	4.34766	4.27614	0.038651	1
FLRT3	0.344522	5.14564	4.26495	0.0389064	1
RP11-700H6.1	0.741966	0.304049	4.26261	0.0389599	1
ARGLU1	-0.313488	4.83817	4.26206	0.0389725	1
LGALS9B	0.585684	1.76257	4.24797	0.0392972	1
OTUD7A	-1.20229	-1.31604	4.2475	0.0393081	1
H4C9	-1.13016	-1.12661	4.23734	0.0395441	1
MTHFD1L	0.939653	-0.0960596	4.23206	0.0396672	1
GNG5P2	1.01714	-1.47857	4.22991	0.0397176	1
TENT5C	0.571212	4.5118	4.2296	0.0397248	1
LBP	1.26417	-0.0223486	4.22834	0.0397544	1
DBN1	-0.320545	6.69834	4.20682	0.0402618	1
TPI1P1	0.671544	0.583405	4.20444	0.0403182	1
FOXD4	-0.551446	1.24093	4.20422	0.0403234	1
SLC35E3	0.362433	3.37447	4.20332	0.0403449	1
VSIR	0.594917	1.21883	4.19885	0.0404515	1
GAR1-DT	-2.3094	-1.48749	4.19509	0.0405411	1
AP1S3	-0.574185	3.16316	4.18896	0.0406879	1
KRT81	-0.941882	-0.459438	4.17627	0.0409938	1
HLA-DRA	-1.05767	-0.897831	4.15848	0.0414266	1
PRRT2	-0.770914	0.921879	4.15826	0.0414319	1
MPZL3	0.442261	2.77588	4.15668	0.0414705	1
TSPEAR	0.784829	0.0825145	4.15588	0.0414903	1
SIGLEC15	0.744081	0.554814	4.15032	0.0416266	1
TINCR	-0.371055	4.25536	4.1407	0.0418638	1
RP11-159D12.2	-1.107	-1.0948	4.13877	0.0419116	1
FOXD3-AS1	-0.653691	0.743509	4.128	0.0421792	1
PCDHGA11	2.08755	-1.88761	4.12696	0.0422052	1
MOCS1	-0.414447	3.13385	4.12043	0.0423684	1
RBM8B	0.853669	-1.06414	4.1187	0.0424116	1
RP11-718O11.1	1.65057	-1.94764	4.11682	0.0424587	1
KCNK7	-0.668273	1.51637	4.11566	0.042488	1
RP4-583P15.10	1.47794	-1.5978	4.1122	0.042575	1
CATSPER2	-0.776397	-0.355184	4.10766	0.0426895	1
RP11-20I23.2	-1.43856	-1.6668	4.10494	0.0427582	1
RP1-64K7.5	1.07734	-0.532584	4.06746	0.0437168	1
SOS1-IT1	-1.15732	-0.485185	4.06665	0.043738	1
TTC12	-0.354793	3.77038	4.06406	0.043805	1
SCNN1A	0.334742	6.85061	4.06373	0.0438137	1
FOSL1	0.978628	-0.727523	4.05934	0.0439277	1
HOOK2	-0.315631	5.18164	4.05888	0.0439397	1
CD24P4	0.753041	-0.611202	4.04694	0.0442516	1
RIBC1	0.530537	1.29893	4.04542	0.0442913	1
RP11-83M8.1	-0.511213	1.72061	4.03911	0.0444573	1
RP11-285F7.2	-0.751618	0.347965	4.03301	0.0446183	1
ZNF527	0.544662	1.20727	4.03152	0.0446577	1
CHIC1	0.384294	2.44585	4.02697	0.0447784	1
CYP2D7	-1.67545	-1.05946	4.0249	0.0448333	1
KCNC1	-1.15592	-0.969381	4.02025	0.0449569	1
SNAI3-AS1	-0.709724	0.0273771	4.01312	0.0451476	1
PIP5K1B	-0.474937	2.09965	4.01175	0.0451841	1
PLIN1	-0.726714	0.532779	3.99773	0.0455615	1
CTD-2506P8.6	-0.58275	0.47321	3.99366	0.0456717	1
PAN3-AS1	-0.875021	-0.713863	3.99224	0.0457102	1
TP53I11	0.335492	8.61967	3.97933	0.0460619	1
SLC11A2	0.347894	4.28611	3.9784	0.0460873	1
CCDC106	-0.354515	4.90759	3.97371	0.0462159	1
WDR35	0.433326	2.79186	3.9695	0.0463316	1
FGFBP3	-0.495846	1.53894	3.96819	0.0463676	1
RP11-435O5.5	-1.21723	-1.14541	3.96378	0.0464891	1
PCDHB7	-1.44252	-1.8666	3.96322	0.0465045	1
ZNF444	-0.424601	5.25384	3.95043	0.0468594	1
KRT14	-0.94489	0.875933	3.94623	0.0469764	1
ATP6V0D1-DT	-1.43021	-1.81881	3.94433	0.0470297	1
RP11-539G18.3	-1.03258	-1.18348	3.94413	0.0470351	1
PPM1K-DT	-1.10223	-1.41152	3.94403	0.0470379	1
KIAA1210	0.749213	-0.634664	3.94069	0.0471314	1
SPICE1	-0.549529	0.710958	3.93878	0.0471849	1
RP11-157J24.2	-0.913553	0.766406	3.9323	0.047367	1
TRPV3	-0.641692	0.455752	3.92337	0.0476193	1
UGT1A1	-1.65954	-1.04387	3.92146	0.0476735	1
RP11-420C9.1	1.86106	-1.67232	3.92103	0.0476857	1
C1orf194	-1.24409	0.0959426	3.91665	0.0478099	1
ZNF887P	1.03103	-0.927159	3.91612	0.047825	1
SNHG4	-0.760999	-0.32943	3.91507	0.0478551	1
ADNP-AS1	-0.910376	-0.395752	3.90688	0.0480888	1
RP11-452L6.6	0.946733	-1.17478	3.89285	0.0484921	1
MRFAP1L1	-0.326971	4.68181	3.88806	0.0486306	1
POU2F2	-0.719942	-0.319573	3.88243	0.048794	1
KIAA1614-AS1	0.748707	-0.371361	3.88154	0.0488197	1
PDGFB	0.339744	3.94865	3.87772	0.048931	1
VWA5B2	-0.372443	3.91261	3.87758	0.0489351	1
SLC25A27	-1.16204	-1.661	3.87664	0.0489625	1
MAP3K12	-0.489438	2.33882	3.87374	0.0490471	1
LINC01715	-1.44189	-1.28585	3.85594	0.0495702	1
CARD9	-1.1739	-1.20506	3.8519	0.0496898	1
AC009961.3	0.727963	-0.198225	3.85141	0.0497042	1
LINC01534	-0.625088	0.996571	3.85033	0.0497361	1
LCAL1	-0.429775	2.03412	3.83925	0.050066	1
VTCN1	0.431887	3.63483	3.83344	0.0502398	1
RP1-179N16.6	-1.0206	-0.784312	3.83166	0.0502932	1
PARP12	0.382111	3.49475	3.83151	0.0502977	1
MFSD4B	-0.485951	2.55383	3.82202	0.0505831	1
KMO	0.460057	2.9454	3.82178	0.0505905	1
LRRC29	-0.749343	-0.875395	3.82118	0.0506086	1
CEMP1	1.40209	-2.26513	3.82112	0.0506104	1
ZNF737	0.416398	4.30386	3.81953	0.0506586	1
RP11-322M19.5	-0.980367	-1.11366	3.81863	0.0506856	1
EEF1A1P5	0.434723	3.94027	3.81837	0.0506936	1
RP11-465B22.8	-0.623331	2.38218	3.8179	0.0507078	1
CATSPERB	0.39756	2.38153	3.81758	0.0507175	1
CLDN1	0.314023	5.95628	3.81671	0.0507438	1
CCNL2	-0.307798	5.16652	3.80988	0.0509512	1
CTA-390C10.10	-1.19531	-1.36795	3.80852	0.0509925	1
SUSD2	0.412346	7.85348	3.80302	0.0511604	1
S100A8	1.03225	0.623016	3.80101	0.0512215	1
FBXO32	0.434755	3.14519	3.80041	0.0512399	1
RHOXF1-AS1	-1.16129	-1.54963	3.79514	0.0514016	1
SGSM1	0.81748	0.270542	3.79244	0.0514844	1
CARNS1	-0.576014	0.289606	3.78386	0.0517492	1
SLC6A11	0.570507	1.42352	3.78106	0.0518357	1
TMEM39B	0.369729	2.9633	3.77841	0.0519179	1
ZNF474	-1.28203	-2.20582	3.77526	0.0520157	1
FAM72B	0.396641	1.8036	3.77491	0.0520267	1
CTD-2201E18.8	-1.13702	-1.89042	3.77272	0.0520948	1
PUS3	0.362881	2.76528	3.76298	0.0523991	1
MGMT	-0.357853	3.72001	3.76213	0.0524257	1
TGFBR2	0.530265	2.87055	3.75999	0.052493	1
FSIP2	-0.617437	0.369474	3.75538	0.0526379	1
LINC00514	-0.370763	5.6807	3.74482	0.0529714	1
VAMP4	0.365871	2.72761	3.74074	0.0531009	1
MIF4GD-DT	-0.758746	-0.250915	3.73964	0.053136	1
SURF2	-0.403838	4.17871	3.73273	0.053356	1
RP11-120D5.1	0.931886	-1.67723	3.73039	0.0534309	1
LINC00482	0.819154	-0.811819	3.73036	0.0534318	1
PRDX6-AS1	-0.968569	-1.02677	3.72246	0.0536853	1
RP11-34P13.15	-1.07873	0.376449	3.72093	0.0537346	1
GALR2	-0.991981	-1.54072	3.72043	0.0537506	1
TMEM221	-1.27997	-1.60384	3.71845	0.0538143	1
AGMAT	1.03561	-1.50706	3.71718	0.0538553	1
SILC1	0.398712	2.71496	3.7132	0.0539838	1
PMEPA1	-0.308941	5.38185	3.70719	0.0541784	1
CTD-2126E3.6	-1.09672	-1.9382	3.70678	0.0541917	1
RP11-61K9.3	-0.513682	2.43125	3.70454	0.0542648	1
LDHA	0.348941	9.74847	3.69623	0.0545357	1
RP11-507B12.2	0.780124	1.05055	3.6952	0.0545693	1
TGFBI	0.805021	0.283868	3.69249	0.0546579	1
OSTF1	-0.343722	3.89271	3.69049	0.0547235	1
NHSL2	0.431693	3.53127	3.68869	0.0547826	1
RP11-208G20.2	-1.08152	-1.77813	3.68735	0.0548267	1
KIF17	1.14816	-0.1372	3.68726	0.0548295	1
CISH	0.441664	3.38208	3.68579	0.0548779	1
TMC5	0.522034	2.80307	3.68342	0.0549559	1
GJA5	1.06619	-0.857419	3.68316	0.0549647	1
FAM135A	0.773	-0.354975	3.67813	0.0551305	1
LINC01116	-0.54384	1.96696	3.67122	0.0553597	1
GRK5	-0.547672	0.928803	3.66856	0.0554479	1
CTD-2626G11.2	-0.522724	0.840156	3.65572	0.0558771	1
C1orf216	-0.376924	3.19831	3.65315	0.0559632	1
MST1P2	-0.73404	0.0518443	3.6531	0.0559648	1
AC007161.5	-0.704015	0.150759	3.63597	0.0565438	1
EOMES	0.965992	-0.382733	3.63561	0.0565558	1
DNAAF3	-0.479986	2.34437	3.6353	0.0565662	1
IZUMO4	-0.519125	2.5308	3.63328	0.056635	1
ADAM11	-1.38203	-1.62134	3.62777	0.0568229	1
CTC-425O23.5	-1.00243	-1.2908	3.62095	0.0570564	1
U73166.2	-1.14258	-1.44636	3.60564	0.0575838	1
HLA-DQB1	-0.42409	3.31879	3.60137	0.0577321	1
DPYD	0.837877	0.643247	3.59824	0.0578406	1
H3C7	-1.85169	-2.00046	3.59019	0.0581216	1
LARP6	-0.373414	3.32435	3.584	0.0583387	1
SEPTIN7P14	-0.351485	2.7001	3.5806	0.0584582	1
AP003068.12	-0.551112	1.58991	3.57896	0.0585157	1
ZNF92P3	-0.867194	-1.45965	3.57666	0.0585969	1
ADAMTS4	-0.619106	0.56059	3.57112	0.0587925	1
LINC00634	0.969554	-0.588265	3.57029	0.058822	1
RASGEF1B	1.30051	-1.69233	3.56683	0.0589449	1
SIX2	-0.418447	2.93545	3.56681	0.0589454	1
RP11-334C17.3	-0.69161	-0.551942	3.56464	0.0590226	1
RELL1	-0.444009	3.43749	3.56386	0.0590502	1
STEAP1	0.403215	2.94111	3.56317	0.0590747	1
LINC00680	-0.591884	1.41627	3.56215	0.0591112	1
CCDC77	-0.683271	0.806477	3.55696	0.0592962	1
FAM72A	0.488285	0.628059	3.55687	0.0592994	1
RGS6	0.852364	-0.373393	3.55616	0.059325	1
TAP2	0.397159	2.4082	3.55397	0.0594033	1
AKR1B10	-0.551075	1.34537	3.5495	0.0595634	1
CWF19L2	-0.332626	3.42245	3.54598	0.0596901	1
GSC	-0.386824	2.74511	3.52445	0.0604699	1
FAM21EP	-1.16594	-1.05461	3.52183	0.0605655	1
RPL24P8	0.864114	-0.440031	3.52014	0.0606274	1
CTSL	-0.409127	2.29818	3.51915	0.0606637	1
LIN37	0.646145	0.10295	3.51846	0.0606889	1
KEAP1	-0.290052	5.14687	3.5144	0.0608375	1
RP11-484K9.4	-0.98584	-1.5226	3.51159	0.0609409	1
DPYSL3	-0.614869	0.784309	3.50871	0.0610468	1
DDX60	0.749676	0.833507	3.50703	0.0611088	1
ST8SIA6	0.672532	4.12834	3.50649	0.0611287	1
TARBP1	-0.347034	2.81178	3.50462	0.0611977	1
FAM200B	-0.562765	1.07273	3.50147	0.0613145	1
UBASH3B	0.856088	-0.942706	3.49705	0.0614781	1
NEK8	-0.347625	3.54083	3.49403	0.0615906	1
LINC00578	-0.360111	2.91929	3.49004	0.0617391	1
CYP4A22-AS1	0.814471	-1.47329	3.48866	0.0617905	1
ZNF687-AS1	0.785094	-0.271028	3.48547	0.0619099	1
RP11-298I3.6	-0.68165	-0.51868	3.483	0.0620021	1
IL13RA1	0.360756	5.30295	3.47788	0.0621942	1
OSGEPL1	0.429686	1.80913	3.47507	0.0623001	1
LINC01208	0.513217	2.08718	3.47076	0.0624628	1
HAP1	-0.858158	-0.65167	3.47064	0.0624673	1
C1orf162	1.38146	-1.9225	3.46749	0.0625862	1
ZNF681	0.371259	3.26511	3.46385	0.0627241	1
CNTNAP1	0.384884	3.48482	3.46161	0.062809	1
LOXL2	0.673109	1.50156	3.46145	0.0628152	1
DENND4A	0.56069	3.32221	3.4608	0.06284	1
TIGD4	-1.21426	-2.2617	3.45932	0.0628963	1
NHLH1	0.870727	-0.822027	3.45412	0.0630945	1
HHAT	0.71456	0.387802	3.45187	0.0631803	1
ZBTB8B	-1.30806	-1.78469	3.44966	0.0632647	1
INHA	-0.973866	-1.72446	3.4463	0.0633934	1
RGS16	0.686527	0.751477	3.44484	0.0634495	1
KLHL38	0.839176	-0.919598	3.44226	0.0635485	1
CKS1BP1	-1.41185	-1.70591	3.43787	0.0637178	1
CHI3L2	0.929294	-0.878832	3.43715	0.0637457	1
VWA2	0.745882	-0.206605	3.4316	0.0639603	1
HEPACAM2	0.779648	-1.14283	3.42557	0.0641939	1
USP53	0.466917	4.86216	3.42533	0.0642035	1
NDST3	-0.703258	-0.540817	3.42508	0.0642132	1
PPP1R32	0.598645	0.867854	3.41836	0.0644752	1
FBLN5	0.436223	1.28799	3.41676	0.0645377	1
ZNF470-DT	-1.10024	-1.38247	3.41633	0.0645543	1
RP1-90J20.15	-1.00333	-1.13532	3.41247	0.0647055	1
TNFAIP2	0.289192	5.17085	3.40855	0.0648594	1
PEG13	-0.89955	-0.987601	3.40769	0.0648934	1
CD2BP2-DT	-0.377127	1.93175	3.40222	0.0651086	1
LINC00115	0.787324	-0.607074	3.40127	0.0651461	1
RPL41P1	-0.464436	2.65527	3.39822	0.0652667	1
HERC2P2	-0.401807	2.42161	3.39819	0.0652678	1
BAMBI	-0.31021	5.47477	3.39737	0.0653005	1
RP11-320N7.2	-1.73817	-2.30942	3.39332	0.065461	1
SIRT4	-0.64567	-0.455513	3.39044	0.0655756	1
SRR	0.34837	2.63691	3.38694	0.0657148	1
AQP3	-0.390207	5.92038	3.38615	0.0657463	1
DKK1	-0.41367	4.7534	3.38518	0.065785	1
ABCG1	-0.414699	2.68728	3.38432	0.0658193	1
SERPING1	0.554699	0.408691	3.38165	0.0659259	1
ZC3H6	0.547949	2.41982	3.37911	0.0660276	1
DYNLL1P1	0.730483	-1.1373	3.37247	0.0662941	1
H2BC4	-0.574213	0.782487	3.37176	0.066323	1
MDH1B	-0.704143	-0.193114	3.36833	0.066461	1
MAPK12	-0.441857	2.13815	3.36499	0.066596	1
CCDC85B	-0.463224	4.57138	3.36352	0.0666553	1
NPB	-0.598145	1.56013	3.36154	0.0667356	1
ACP3	0.487928	2.47032	3.36051	0.0667772	1
RASD2	0.52537	2.20305	3.35568	0.0669736	1
NBPF25P	-0.717891	-0.421038	3.35244	0.0671055	1
NUTM2B	1.26473	-1.5765	3.33682	0.0677455	1
MCIDAS	0.570527	1.51706	3.33484	0.067827	1
ALOXE3P1	-0.486598	1.07142	3.33383	0.0678689	1
PLXNA2	0.346336	2.48059	3.33098	0.0679863	1
ELF3-AS1	0.507814	2.04927	3.32977	0.0680366	1
THAP7-AS1	0.471372	1.36253	3.32776	0.0681197	1
AGA	-0.389993	2.3908	3.32736	0.0681363	1
RP11-342I1.2	-0.785313	-0.595009	3.3266	0.0681677	1
CARD8-AS1	-0.622856	0.407652	3.32303	0.0683159	1
LPAR1	0.7505	-0.461948	3.3148	0.0686587	1
SHISA5	0.288565	6.47282	3.31317	0.0687268	1
DTX3L	0.340036	4.6014	3.31022	0.0688505	1
NKD1	0.520904	2.68508	3.30961	0.068876	1
HHIPL1	0.605498	0.0641572	3.29702	0.0694057	1
RP11-111N20.1	-1.04682	-1.93491	3.29663	0.0694222	1
CTDP1	-0.297395	3.31482	3.29071	0.0696727	1
U2AF2	-0.272107	7.66811	3.28949	0.0697249	1
DTX4	0.528972	3.20986	3.28694	0.0698329	1
HELZ2	0.34259	5.2502	3.28536	0.0699004	1
RAP1BL	0.925661	-1.54279	3.2846	0.0699325	1
F3	0.553435	0.704739	3.27861	0.0701885	1
ID2-AS1	-0.84991	0.121306	3.27844	0.0701957	1
KCNQ1OT1	-0.43831	1.23618	3.2752	0.0703343	1
JUND	-0.442703	8.05129	3.27438	0.0703696	1
PRDM6	-0.834318	-0.333789	3.27348	0.0704081	1
RP11-475C16.1	0.605199	1.94112	3.27175	0.0704824	1
CCHCR1	-0.327482	3.32529	3.26869	0.0706142	1
BIRC3	0.584304	1.66771	3.26443	0.0707978	1
CDC42P6	0.720587	-0.628626	3.26225	0.0708919	1
ANPEP	0.718963	-0.125491	3.25605	0.0711602	1
PRR11	0.317579	5.69297	3.25496	0.0712076	1
FBXL4	0.371828	2.81471	3.25078	0.0713893	1
AP000696.2	-1.54145	-1.49493	3.2497	0.0714363	1
PDZD7	-0.45048	1.65196	3.24753	0.0715313	1
TRIM46	-0.374708	3.43476	3.24441	0.0716676	1
RP11-274B21.4	0.560911	1.27196	3.24297	0.0717303	1
GRIK3	0.615383	0.833195	3.24203	0.0717718	1
LIX1L	-0.617946	-0.0776706	3.23974	0.0718719	1
THG1L	-0.361273	2.70965	3.23756	0.0719675	1
GEMIN8P4	-0.806106	-0.299865	3.23051	0.0722781	1
DCUN1D5	-0.328221	5.16372	3.22636	0.0724616	1
FGG	1.51868	-1.64225	3.22283	0.0726181	1
IFIT1	0.60654	1.84459	3.21663	0.0728935	1
RP11-395A13.2	-0.510888	2.14662	3.21502	0.0729652	1
CABLES1	-0.421285	2.07614	3.21002	0.0731887	1
RN7SL4P	0.957913	-0.696501	3.20865	0.0732501	1
ARG2	-0.555079	2.01318	3.20682	0.0733317	1
B4GALT1-AS1	-0.738149	0.161191	3.20219	0.0735399	1
KLC3	-0.351198	3.12496	3.20132	0.0735787	1
RPL24P4	0.544932	1.2703	3.2005	0.073616	1
LYPD6B	-0.470355	3.92126	3.20015	0.0736315	1
CLASRP	-0.290322	5.28213	3.1881	0.0741763	1
MAF	-0.720175	-0.764024	3.18591	0.0742756	1
RPSAP47	-0.607607	-0.0501417	3.1849	0.0743216	1
LCLAT1	0.331068	3.65499	3.18435	0.0743465	1
PCDHB8	-0.912698	-1.56765	3.16972	0.0750152	1
RRP8	0.31222	3.33828	3.16708	0.0751368	1
L3HYPDH	-0.598939	0.359943	3.1651	0.0752278	1
AP001062.9	-1.40882	-1.64918	3.16203	0.0753695	1
TPRXL	0.755865	-1.22805	3.16126	0.0754052	1
RP11-157P1.4	-0.696818	1.61682	3.16029	0.0754497	1
CCDC121	0.483208	0.946611	3.15641	0.0756291	1
IMPG2	1.56275	-2.16664	3.15632	0.0756335	1
C10orf143	-0.717366	-0.48131	3.15522	0.0756846	1
RP11-465L10.14	-0.410678	2.54812	3.15522	0.0756846	1
NUTM2A	0.653185	-0.0751733	3.15067	0.0758957	1
IFI44	0.563744	1.64073	3.14876	0.0759848	1
LIF	0.74478	0.0646631	3.1485	0.075997	1
TMEM234	-0.43186	3.08358	3.14812	0.0760147	1
GDF11	-0.32806	3.50675	3.14468	0.0761749	1
RP11-379F12.4	-0.373549	2.98624	3.13418	0.0766668	1
TMEM183B	0.701709	-1.13946	3.13375	0.0766874	1
SPATA6L	-1.08583	-0.580741	3.13268	0.0767377	1
TMEM67	0.493923	2.28352	3.13117	0.0768086	1
BRICD5	-0.562621	1.92816	3.12913	0.0769048	1
SLC25A29	-0.275812	6.39988	3.12755	0.0769791	1
C15orf39	0.361559	5.68659	3.12446	0.0771256	1
UBQLN4P1	1.02708	-1.14703	3.12364	0.0771642	1
RP13-1032I1.11	-0.800824	-1.4193	3.12098	0.0772901	1
KRT18P38	0.870645	-1.84211	3.12076	0.0773008	1
ZNF582	-0.489567	1.39899	3.11779	0.0774419	1
RP11-10K16.1	-0.42443	2.46389	3.11628	0.0775135	1
ZBTB24	0.382663	3.1812	3.11468	0.0775898	1
GPR135	-0.680814	-0.498338	3.11446	0.0776001	1
CDPF1P1	-0.901809	-0.978265	3.1141	0.0776173	1
FAM228B	0.60292	0.565165	3.11362	0.07764	1
RPL14P1	0.673157	0.0405592	3.1094	0.0778416	1
GIPR	-0.546243	1.17123	3.10938	0.0778427	1
PKP1	-0.684995	1.32899	3.10672	0.0779697	1
STXBP6	1.25954	-1.54647	3.10546	0.0780302	1
MBNL3	0.391176	2.5265	3.10471	0.078066	1
CNEP1R1	-0.411587	1.78846	3.10053	0.0782668	1
GOLGA8A	-0.603287	0.629268	3.09699	0.0784373	1
MBOAT1	0.537723	0.853102	3.09644	0.0784638	1
SDCBP	0.302578	5.36405	3.09605	0.0784826	1
RP11-326F6.1	-0.603035	-0.110933	3.09278	0.0786404	1
SMOX	0.532005	4.02916	3.08894	0.0788262	1
KRBA1	-0.323836	3.46243	3.08877	0.0788343	1
LOH12CR2	-0.927716	-1.91688	3.08553	0.0789915	1
GPR153	-0.298689	4.25404	3.08441	0.0790457	1
PFKFB1	-0.842547	-1.08839	3.08262	0.0791329	1
FAM126B	0.309171	4.01039	3.07924	0.0792976	1
APP-DT	1.20714	-1.64254	3.0791	0.0793044	1
ETFBKMT	-1.29458	-1.27813	3.07698	0.0794078	1
ADCY5	1.20342	-1.3224	3.07466	0.0795212	1
AP001347.6	-0.610622	-0.331262	3.07299	0.0796029	1
PDGFA	-0.437377	1.62032	3.0687	0.0798131	1
ANGPTL4	0.688143	3.25624	3.06725	0.0798844	1
PSD2	0.664998	-0.695144	3.06685	0.0799043	1
RP11-46H11.3	-0.756549	0.0725392	3.06479	0.0800057	1
LINC02068	1.28313	-1.52287	3.06456	0.0800166	1
ETV3	0.490293	4.3106	3.06446	0.0800219	1
ARIH2OS	0.83315	-0.833059	3.06393	0.0800477	1
SRPK3	-0.614927	0.494486	3.06375	0.0800569	1
RNF224	-0.657377	0.0877676	3.06165	0.0801604	1
FADS3	-0.300044	5.06201	3.06128	0.0801787	1
RENO1	-0.462792	1.51555	3.06103	0.0801907	1
PI4KAP2	-0.666242	0.429757	3.05927	0.0802776	1
LAMA3	0.581943	1.02798	3.05573	0.0804528	1
RP11-7O11.3	-0.998546	-1.21654	3.0539	0.0805436	1
LRRC4	0.739408	-0.173112	3.05311	0.0805827	1
PDIA3P1	0.387115	2.2742	3.05296	0.08059	1
ZNF133	-0.283332	3.52257	3.04655	0.080909	1
PGK1	0.306991	9.22966	3.03842	0.081315	1
TNF	0.452001	0.906654	3.036	0.0814364	1
IRX6	0.772208	-0.110053	3.034	0.0815369	1
PARM1	0.404993	4.74166	3.03292	0.0815909	1
CCDC78	-0.479831	1.4227	3.02826	0.0818255	1
ZNF330	0.324331	3.28144	3.02381	0.0820503	1
LINC00052	-0.9167	-0.399783	3.02226	0.082129	1
UXS1	-0.285618	4.82225	3.02173	0.0821557	1
RP4-773N10.4	-0.33097	3.26202	3.02099	0.0821932	1
SEMA6B	0.601543	0.237614	3.01844	0.0823224	1
TMEM44	-0.342524	2.38016	3.01498	0.0824986	1
ZNF41	0.425995	3.26804	3.01333	0.0825822	1
SFI1	-0.346645	2.62047	3.01218	0.0826409	1
ZNF43	0.275699	5.39674	3.00968	0.0827689	1
ATP1A3	-0.654985	1.11506	3.00494	0.083011	1
C1orf35	-0.412964	4.25637	3.00417	0.0830505	1
CRABP1	-0.566849	2.81019	3.00357	0.0830814	1
RP11-388C12.1	1.48481	-0.967625	3.00355	0.0830822	1
C1QTNF2	-0.692091	0.417572	3.00336	0.0830922	1
FTX	-0.298547	3.22381	3.00324	0.0830981	1
PSG8	1.43965	-0.941636	3.00322	0.0830991	1
GSTM3	-0.427436	6.56534	2.99895	0.0833183	1
FAIM2	0.450386	2.81224	2.99643	0.083448	1
PAX6	0.372699	2.81864	2.99642	0.0834489	1
ERICH6-AS1	0.668537	0.592046	2.99346	0.0836012	1
PRRT4	-0.368244	2.02374	2.99333	0.0836081	1
MAMDC2	0.751887	-0.381201	2.99095	0.0837312	1
PYGL	0.330528	3.92949	2.99052	0.0837533	1
C1orf74	0.395959	2.40007	2.98591	0.0839919	1
NEIL3	0.333661	3.35258	2.98477	0.0840513	1
PRSS23	0.317388	6.91258	2.98474	0.0840526	1
PPIC-AS1	1.6501	-2.28204	2.9819	0.0842002	1
RP11-291L22.9	0.39638	2.98802	2.97903	0.0843496	1
KIFC2	-0.303569	4.7525	2.97635	0.0844895	1
RP11-889L3.4	-1.42888	-2.08132	2.97162	0.0847368	1
GPR19	1.28048	-0.555345	2.97129	0.0847543	1
MPZL2	0.278717	5.24894	2.96711	0.0849734	1
FPGT	0.296082	2.86033	2.96608	0.0850278	1
BPIFA4P	0.981385	-1.44153	2.96605	0.0850294	1
RGS4	-0.969794	-1.02008	2.96582	0.0850412	1
RP11-552F3.9	0.697383	-0.743336	2.96503	0.0850829	1
CEBPA	-0.310467	4.34796	2.96072	0.0853098	1
RP13-516M14.11	-0.765925	-1.32961	2.95916	0.0853922	1
AC079145.4	1.01775	-1.17166	2.95574	0.0855734	1
NEK3	-0.781439	-1.36504	2.95221	0.08576	1
RP11-352M15.2	-0.321139	4.13438	2.95101	0.0858241	1
YJEFN3	-0.759746	0.181317	2.94265	0.0862692	1
NCKAP5	0.487801	2.12422	2.9417	0.0863201	1
ARVCF	-0.301416	3.54318	2.93833	0.0865003	1
TOB1-AS1	-0.476575	0.43763	2.93527	0.0866642	1
METTL4	0.325634	2.62599	2.93079	0.0869049	1
HIPK2	0.338888	5.02681	2.92808	0.0870511	1
DGAT2	-0.378184	1.90363	2.92516	0.0872088	1
RP11-339H12.2	-0.882003	-1.32186	2.92084	0.0874423	1
AC091633.3	1.03746	-1.99804	2.92035	0.0874691	1
CEP85L	-0.872683	-1.32308	2.91806	0.0875929	1
BORCS6	-0.346877	3.43369	2.91537	0.0877392	1
HOXC9	-0.350216	3.2315	2.91253	0.087894	1
KRT8P3	0.289727	4.36874	2.91	0.0880319	1
LINC00921	-0.787607	-0.880102	2.90942	0.0880636	1
FBXL16	0.552804	1.50136	2.90524	0.0882921	1
RP11-7K24.3	0.483371	1.37118	2.90474	0.0883194	1
FAM3B	-1.01822	-1.23621	2.9016	0.0884916	1
MAPK6	0.357179	4.89749	2.89972	0.0885948	1
GTF2H2B	-1.03978	-1.7702	2.89864	0.0886542	1
ATAD3B	-0.323082	2.53919	2.89752	0.088716	1
GNB5	-0.349323	2.86329	2.89643	0.0887759	1
FAM167B	-1.09612	-0.250474	2.8895	0.0891584	1
MTND5P11	0.340566	3.20439	2.88842	0.0892182	1
ZNF485	0.498261	0.753611	2.88762	0.0892625	1
HEXD	-0.301087	4.31572	2.88568	0.0893702	1
GRID2IP	-0.730637	-0.38086	2.88539	0.0893864	1
LINC02878	-0.785628	-0.165944	2.88454	0.0894333	1
RP11-128M1.4	-1.52939	-1.44257	2.88289	0.0895254	1
ACAA1	-0.289748	4.65521	2.88284	0.089528	1
TRIR	-0.401015	6.64342	2.88188	0.0895814	1
LSM12P1	0.672915	-0.318203	2.88175	0.0895888	1
GPATCH4	-0.354514	3.0897	2.88142	0.0896071	1
PDF	-0.425921	1.63857	2.88053	0.0896563	1
WAS	-0.710337	-0.799049	2.87928	0.0897262	1
AC006978.6	-0.358396	1.43734	2.87684	0.0898622	1
PRSS2	1.25937	-1.59874	2.87493	0.0899689	1
DND1P1	-0.89687	-1.17884	2.87392	0.0900252	1
RP11-1299A16.3	-0.679365	1.14246	2.87272	0.0900924	1
SCGN	-1.76771	-2.31617	2.87029	0.0902284	1
ADAMTS19-AS1	-0.840472	-1.05277	2.86931	0.0902838	1
TP63	1.28815	-1.07657	2.85254	0.0912295	1
CGNL1	0.58941	4.22929	2.85085	0.0913259	1
SLC2A10	0.421942	5.6896	2.84311	0.0917665	1
RP11-73E17.2	0.464349	1.1905	2.84242	0.0918058	1
KCNK9	-1.2665	-1.88006	2.83321	0.0923335	1
AKR1C2	-0.465105	8.04787	2.83245	0.0923775	1
H2BC20P	0.286927	3.32561	2.83115	0.0924521	1
KCNK2	0.423116	1.30966	2.82978	0.0925312	1
LINC02762	-0.682419	-0.259939	2.82686	0.0926992	1
RP11-266L9.4	-1.08494	-1.01218	2.82556	0.0927744	1
RDH14	-0.447632	2.60806	2.82212	0.0929732	1
BASP1	-0.87281	-1.07733	2.82091	0.0930439	1
PDXP	-0.573528	-0.0901324	2.82007	0.0930921	1
CCT8P1	1.00414	-1.55178	2.81566	0.0933485	1
CAPG	-0.287431	5.02067	2.81454	0.0934138	1
PSORS1C2	0.830078	-1.27554	2.81427	0.0934295	1
GNA14	0.378714	2.59222	2.8108	0.0936315	1
CRLS1	-0.399467	2.30917	2.81007	0.0936741	1
REL	0.687715	2.44167	2.80778	0.0938081	1
BIK	-0.48018	1.05074	2.80167	0.0941659	1
FGFR1OP2	-0.318711	2.59447	2.80167	0.0941662	1
TLR1	1.16847	-1.45535	2.79911	0.0943165	1
SERINC4	-1.12449	-1.87617	2.79655	0.0944675	1
CFB	1.2061	0.0166715	2.79442	0.094593	1
ITGA5	0.313264	2.69349	2.79352	0.0946462	1
C10orf95-AS1	-0.34053	2.94304	2.7911	0.0947894	1
XXbac-B135H6.18	-1.12436	-1.85781	2.78906	0.0949097	1
KRT23	0.291737	7.19427	2.78453	0.0951785	1
PSEN2	-0.874331	-1.07685	2.78333	0.0952501	1
SETBP1-DT	0.86674	-1.78908	2.78267	0.0952892	1
TUBAP2	0.559009	-0.146841	2.78167	0.0953489	1
RP1-163O16.1	0.620976	0.535496	2.78057	0.0954142	1
ARMCX6	-0.276459	4.76638	2.77714	0.0956186	1
RELB	0.33529	3.12725	2.77182	0.0959369	1
UNC79	0.687728	-0.403678	2.77158	0.0959514	1
PLOD2	0.451725	4.16837	2.77083	0.0959965	1
RP11-158K1.3	-0.547424	0.324884	2.76919	0.0960946	1
ZKSCAN2-DT	-0.775163	-1.49485	2.76298	0.0964685	1
OTULINL	-0.986725	-1.3658	2.76029	0.096631	1
UCK1	-0.274827	4.89872	2.75689	0.0968361	1
STAG3L5P	-0.96621	-1.49884	2.75597	0.096892	1
ZNF724	0.585112	0.831673	2.74962	0.0972773	1
ZNF138	0.289213	3.66947	2.74864	0.0973372	1
RP5-965G21.4	1.34325	-1.63623	2.74731	0.097418	1
YRDC	-0.321581	3.66426	2.74685	0.0974461	1
ZNF365	-0.37418	2.06743	2.74661	0.0974611	1
LYPD1	-0.914442	-1.15051	2.74455	0.0975866	1
ITGB2-AS1	0.885144	-1.1468	2.74386	0.0976286	1
CLDN12	0.325583	4.14188	2.74212	0.0977352	1
TRIM5	0.334573	3.44288	2.73709	0.0980431	1
YOD1	0.320323	2.54376	2.73456	0.0981984	1
IQUB	1.08268	-2.05777	2.73391	0.0982385	1
LRRN2	0.318445	2.68728	2.73361	0.0982568	1
AC008268.1	-1.6061	-2.15027	2.73038	0.0984556	1
CD34	0.980955	-0.156444	2.72767	0.0986233	1
SNHG32	-0.480498	2.32376	2.72411	0.0988432	1
AMH	-0.552069	3.18928	2.72392	0.0988547	1
PROCA1	-0.850394	-1.36147	2.7161	0.0993406	1
LGALS3BP	0.258163	10.0906	2.7148	0.0994212	1
MICAL1	-0.445122	1.35728	2.71463	0.099432	1
PTCD1	-0.438092	2.09235	2.71446	0.0994428	1
USF2	-0.279681	7.02193	2.71413	0.0994634	1
ZNF493	0.356955	2.97789	2.71313	0.0995253	1
OLFML3	0.816049	-1.23269	2.71129	0.0996403	1
RP1-257A7.4	-0.91672	-1.63372	2.71043	0.0996944	1
LINC00997	0.324773	2.02747	2.71003	0.0997191	1
TMPRSS6	-0.317892	2.28943	2.70596	0.0999737	1
TMEM61	0.649229	0.117291	2.70485	0.100043	1
CCSER1	1.03178	-0.817476	2.70341	0.100134	1
TNIP2	-0.308934	4.64454	2.69893	0.100416	1
TMEM30BP1	0.732322	-0.974627	2.69884	0.100421	1
RP11-574K11.32	0.515833	2.06467	2.69826	0.100458	1
ANXA3	-0.437854	2.16607	2.69646	0.100572	1
P4HA1	0.492194	6.20904	2.69174	0.100869	1
FBXL22	-0.394474	2.22388	2.68899	0.101044	1
THSD1	-0.876531	-1.85677	2.68805	0.101104	1
SHISA2	-0.527168	2.02564	2.68755	0.101135	1
TXLNB	-1.5784	-1.54424	2.68469	0.101317	1
GALNS	-0.291231	3.55323	2.68466	0.101319	1
FIRRE	-0.460679	0.543293	2.68439	0.101336	1
CD82	0.245997	6.30046	2.68284	0.101435	1
CEACAM5	1.00322	4.08048	2.68199	0.101489	1
EIF4BP6	-0.753696	-0.458063	2.68043	0.101588	1
INTS8	0.297518	4.67285	2.67964	0.101638	1
LINC01232	0.363496	2.33669	2.67936	0.101657	1
ARL6	0.300909	2.90079	2.67837	0.10172	1
SLC44A3	0.317581	2.2118	2.67829	0.101725	1
HYAL3	-0.474023	1.85879	2.67748	0.101777	1
RP11-881M11.4	-0.608129	-0.153721	2.67585	0.101881	1
SLC16A11	0.36986	1.22478	2.67378	0.102014	1
BARX2	0.336719	3.40501	2.6733	0.102044	1
GSTM4	-0.387598	5.0744	2.67126	0.102175	1
RALGAPA1P1	0.492723	0.197211	2.67116	0.102181	1
ZBTB18	-0.31832	4.69135	2.66994	0.10226	1
RP11-116G8.7	-0.58864	-0.0818926	2.66562	0.102538	1
RHOB	-0.251099	9.09006	2.66452	0.102609	1
UBE2MP1	0.987595	-1.95443	2.66401	0.102641	1
ZNF426-DT	-0.639948	0.846959	2.66311	0.1027	1
JDP2	-0.395351	5.62529	2.66183	0.102783	1
IFNAR1	0.273673	5.89695	2.65975	0.102917	1
WNT5A	0.279032	4.22479	2.65967	0.102922	1
PROM2	0.302299	8.04874	2.65846	0.103	1
TOP1MT	-0.284383	3.63966	2.65685	0.103104	1
HELLPAR	-1.23028	-1.26099	2.65627	0.103142	1
RP11-356B19.11	1.2743	-2.04686	2.65482	0.103236	1
TRMT61B	-0.42123	2.48198	2.6544	0.103264	1
LINC01063	-0.923792	-0.656246	2.65028	0.103532	1
EIF2AK2	0.273686	5.18125	2.64969	0.10357	1
HIRIP3	-0.26988	4.3262	2.6467	0.103765	1
AC007292.3	-0.716961	-0.96956	2.64651	0.103777	1
ANO1	0.496248	4.25967	2.64595	0.103814	1
DBP	0.31987	4.84447	2.64573	0.103829	1
ZNF573	0.846245	-0.95014	2.64482	0.103888	1
LINC01341	-0.976988	-1.4639	2.64175	0.104089	1
NT5C1A	0.617728	0.257849	2.64138	0.104113	1
APBB3	-0.318141	3.39111	2.6411	0.104131	1
POU2F3	-0.290948	4.34579	2.64018	0.104192	1
INSYN1	0.642048	-0.165638	2.63927	0.104252	1
IKBKE	0.579115	0.148418	2.63871	0.104288	1
FAM86HP	-0.484153	0.210694	2.63772	0.104353	1
TRGC1	-0.656787	2.69203	2.63631	0.104446	1
BATF2	0.869598	-1.86139	2.63478	0.104547	1
HILPDA	0.33278	4.93446	2.6343	0.104578	1
PFN4	1.0706	-1.38214	2.63408	0.104593	1
ELOVL5	0.329275	6.45752	2.63315	0.104654	1
ACSL1	0.337166	6.52356	2.63259	0.104691	1
PLAAT5	1.89715	-2.13276	2.63105	0.104792	1
STEAP2	0.287639	4.05385	2.63081	0.104809	1
GVQW3	-0.397955	2.46155	2.63045	0.104832	1
RLN1	1.11353	-1.88329	2.62995	0.104865	1
RAB7B	-0.528637	0.744566	2.62952	0.104893	1
CCDC163	0.393976	1.35396	2.62285	0.105335	1
TBILA	-0.822636	-1.26471	2.62185	0.105402	1
ANKRD44	0.598996	0.468339	2.62144	0.105429	1
SDCBP2	-0.324377	2.10487	2.62125	0.105442	1
LINC02724	1.0182	-1.52437	2.62009	0.105518	1
ARL4D	-0.286891	3.85106	2.61838	0.105632	1
RBM15-AS1	-0.818612	-0.718261	2.61653	0.105755	1
LINC00862	-1.0724	-1.43714	2.61641	0.105764	1
ZNRD1ASP	-0.59819	0.316558	2.61532	0.105836	1
ZNF730	0.673896	1.25284	2.61432	0.105903	1
TPM3P6	-0.564896	0.658563	2.61422	0.10591	1
SLC37A2	-0.59886	0.457673	2.61246	0.106027	1
NDUFAF5	-0.37852	2.42007	2.61183	0.10607	1
RP11-527H14.4	-0.847422	-0.866178	2.61166	0.10608	1
ERFE	0.661328	0.090516	2.61155	0.106088	1
SAFB2	-0.246999	5.5433	2.61088	0.106133	1
CXCR5	0.836877	-1.50226	2.60876	0.106275	1
KRI1	-0.255391	4.58442	2.60713	0.106384	1
NDUFA6-DT	-0.696113	-0.049022	2.60537	0.106503	1
SEMA4B	0.274671	6.2227	2.60514	0.106518	1
RP11-407N17.5	-0.441091	0.326153	2.60275	0.106678	1
LINC00852	-1.2447	-0.0988701	2.60238	0.106704	1
KCNS3	0.345611	2.76162	2.60132	0.106774	1
SERTAD1	-0.357765	4.31474	2.60089	0.106804	1
C1orf220	-0.998497	-2.02444	2.59899	0.106932	1
AKR1C3	-0.458395	5.18006	2.59845	0.106968	1
RP11-546D6.3	0.643702	-0.956072	2.59236	0.10738	1
RP11-450D21.4	-1.14372	-1.1545	2.59191	0.107411	1
SLC6A8	0.291483	6.66987	2.59049	0.107507	1
PARD6G-AS1	-0.494199	0.448961	2.59002	0.107539	1
TGFB1	-0.258813	7.07072	2.58928	0.107589	1
CLEC2D	0.550235	-0.174959	2.58643	0.107783	1
CD27-AS1	-0.34007	1.73045	2.58562	0.107838	1
NPM1P6	0.876224	-1.54672	2.58483	0.107892	1
RPS10P5	-0.830572	-1.113	2.58464	0.107905	1
TMEM38A	0.348287	2.46636	2.58165	0.108109	1
HLA-F-AS1	-0.720009	-0.423007	2.57329	0.108682	1
DCAKD	-0.300262	3.76364	2.57115	0.108829	1
RP11-20O24.4	0.68004	-0.724476	2.57002	0.108906	1
TXNRD2	-0.363115	3.69059	2.56859	0.109005	1
TRMT10B	-0.373152	1.33441	2.56594	0.109188	1
RP11-680F8.3	0.805141	-0.718649	2.56447	0.109289	1
PARP14	0.407758	3.84826	2.56396	0.109325	1
ALYREF	-0.309259	6.28972	2.56266	0.109414	1
SUGT1-DT	1.07083	-1.73886	2.56119	0.109516	1
ZNF701	0.289089	3.07553	2.56104	0.109527	1
RP11-379K17.4	1.37225	-2.10154	2.55994	0.109603	1
RP4-751H13.7	-0.885456	-1.31494	2.55828	0.109718	1
TC2N	0.275494	7.8338	2.55612	0.109868	1
CTC-448F2.6	1.15621	-1.82009	2.55601	0.109876	1
SMKR1	-0.68628	-0.543431	2.55438	0.109989	1
DHRS4	-0.305336	3.2534	2.5543	0.109994	1
RP11-665C16.9	0.763123	-1.47155	2.55412	0.110007	1
NOCT	0.469926	0.760995	2.55334	0.110062	1
MTX3	0.435318	3.21864	2.5518	0.110168	1
RND3	0.403032	3.91282	2.55061	0.110252	1
PGAM2	-0.373571	4.08952	2.54711	0.110496	1
CCN2	0.755079	-1.42305	2.54525	0.110626	1
RPLP0P6	0.470835	2.98421	2.54464	0.110669	1
SKA3	0.283935	4.48079	2.54436	0.110689	1
PLBD1-AS1	1.40005	-1.34323	2.54418	0.110701	1
RP11-206M11.7	-0.281965	8.64306	2.54116	0.110913	1
RP11-91G21.1	-0.750131	-1.02084	2.53676	0.111223	1
AK8	0.413439	1.59015	2.53615	0.111266	1
LKAAEAR1	-0.786636	0.419998	2.53458	0.111377	1
GPC2	1.57703	-1.73695	2.53431	0.111396	1
FZD8	-0.330067	2.18446	2.53109	0.111623	1
MAIP1	0.330907	2.64014	2.52593	0.111989	1
LTN1	0.403836	4.08905	2.52453	0.112088	1
SGO2	0.470034	3.84198	2.52448	0.112092	1
C8orf48	-0.727573	-0.476447	2.52409	0.112119	1
THOC3	-0.252233	4.08876	2.52256	0.112228	1
RP11-61J19.5	-0.623393	-0.719984	2.51725	0.112607	1
CTH	0.523397	-0.175851	2.51621	0.112681	1
RP3-412A9.16	0.987327	-1.70908	2.51507	0.112763	1
TOX3	0.434497	5.2579	2.51179	0.112997	1
ZCWPW1	-0.460075	0.587898	2.51104	0.113051	1
TRNP1	-0.362294	3.01676	2.50748	0.113307	1
PRSS36	-0.514625	0.708237	2.5042	0.113543	1
TEX9	0.278389	3.60056	2.50154	0.113735	1
HPF1	0.310523	2.99705	2.50021	0.113831	1
GREB1L	0.29745	2.61792	2.4969	0.114071	1
SYTL1	-0.294224	5.28021	2.49444	0.114249	1
TPTEP2	0.523429	-0.337275	2.49278	0.114369	1
RP11-375I20.6	1.31523	-2.04063	2.49265	0.114379	1
ZNF219	-0.266333	5.46423	2.49262	0.114381	1
FOXD1	-0.318753	2.85376	2.49057	0.114531	1
DYRK2	0.308391	3.2792	2.4905	0.114535	1
RP11-66N24.3	0.48413	0.775422	2.48395	0.115013	1
ZNF726P1	0.49031	3.32006	2.48298	0.115084	1
LMCD1	0.316981	2.4762	2.48176	0.115173	1
IGDCC3	-0.676351	0.0638954	2.48168	0.115179	1
CYP26B1	-0.773888	-0.852987	2.48135	0.115203	1
RPL23AP65	-0.578353	-0.511677	2.47975	0.11532	1
MYOM1	1.10985	-1.69951	2.47885	0.115386	1
GRAMD2A	0.370281	2.28527	2.47823	0.115432	1
GABPB1-AS1	-0.294527	2.72573	2.47693	0.115528	1
GDF9	-0.500759	-0.0347805	2.47654	0.115556	1
C8orf82	-0.30359	6.37254	2.47549	0.115633	1
CD302	0.29413	3.83793	2.47495	0.115673	1
RP4-676L2.1	0.857472	-1.30452	2.47456	0.115702	1
MUC21	1.12292	-1.42007	2.47321	0.115801	1
ZNF446	-0.258249	4.1906	2.47007	0.116033	1
TFIP11-DT	0.699609	0.172563	2.46851	0.116148	1
PPT1	0.246317	8.45468	2.46843	0.116154	1
PEX7	0.351438	2.67181	2.46619	0.11632	1
NPAT	0.439819	4.30475	2.46346	0.116522	1
NCEH1	0.37005	6.0327	2.46132	0.116681	1
RIN1	0.466165	0.570109	2.46124	0.116686	1
RBM7	0.288408	3.17117	2.4603	0.116756	1
HYPK	0.985192	-1.64253	2.45701	0.117001	1
FGF12	-0.62965	1.89056	2.45449	0.117189	1
TMPRSS11E	1.43184	-1.75139	2.45385	0.117237	1
RTEL1-TNFRSF6B	-0.803143	-0.0345694	2.4526	0.11733	1
MED20	-0.3879	3.50929	2.45254	0.117335	1
ZNF695	0.586971	0.591373	2.45129	0.117429	1
CTC-308K20.1	-0.58275	0.595153	2.45067	0.117475	1
TVP23C	-0.437222	1.12315	2.4461	0.117817	1
ECHDC2	-0.274928	3.813	2.4436	0.118005	1
RP1-34B20.21	-0.7789	-0.848896	2.44265	0.118077	1
KRBA2	-0.437239	1.61701	2.44256	0.118084	1
CTB-31O20.2	-0.417134	1.74438	2.4407	0.118223	1
CCDC137	-0.242021	4.71552	2.43946	0.118317	1
HOXB9	-0.469709	1.11071	2.4374	0.118472	1
GPR35	-0.646487	-0.543607	2.43474	0.118673	1
SLC22A31	-0.61801	-0.0773827	2.43213	0.118872	1
GTPBP3	-0.259564	4.21042	2.4301	0.119025	1
RP11-384L8.1	-0.361363	1.20918	2.42959	0.119064	1
UBE2D3P1	0.814501	-1.81033	2.42951	0.11907	1
BNIP3L	0.2444	6.32911	2.4277	0.119208	1
AC017074.2	-0.924143	-0.963078	2.42503	0.119411	1
APOBEC3B	0.284218	2.88388	2.42294	0.119571	1
TMEM229B	0.28567	3.881	2.42288	0.119575	1
B3GNT4	-0.41754	1.04852	2.42285	0.119577	1
PIMREG	0.279903	3.7477	2.42198	0.119643	1
HOMER2	-0.399418	1.03543	2.41966	0.119821	1
PLEKHG7	0.954594	-0.799243	2.41856	0.119905	1
LINC02343	0.48455	0.908609	2.41744	0.119991	1
BRIP1	0.487366	1.34942	2.41641	0.12007	1
EIF2S3B	0.735568	-1.58887	2.41601	0.120101	1
D2HGDH	-0.295824	3.61072	2.4104	0.120531	1
RP11-1023L17.1	0.651318	-0.296233	2.41033	0.120537	1
RASA4CP	0.463467	0.60497	2.41013	0.120552	1
TIMM44	-0.277202	4.39759	2.40633	0.120845	1
ARSJ	-0.392587	3.22851	2.40434	0.120999	1
TNFRSF10B	0.336622	4.15531	2.40242	0.121148	1
ACTR5	-0.262589	3.46675	2.40016	0.121323	1
RP11-316O14.1	-1.01318	-1.41878	2.39911	0.121404	1
KRT8P45	0.492584	0.636167	2.3989	0.121421	1
RP11-438F14.11	-0.928245	-1.4213	2.39774	0.12151	1
DEPDC1B	0.351692	2.94965	2.39709	0.121561	1
GJC2	-0.597167	0.327797	2.39699	0.121569	1
SLC5A1	1.52116	-2.01654	2.39653	0.121604	1
PML	0.24571	5.11349	2.39608	0.12164	1
PELI1	0.364562	1.90515	2.39559	0.121678	1
UNC13D	-0.384144	2.89279	2.39262	0.121909	1
LINC02473	-0.91166	-1.5982	2.39231	0.121933	1
AHSA2P	-0.359813	2.05279	2.38989	0.122122	1
MFSD8	-0.307505	2.86507	2.38943	0.122158	1
GJC3	0.517631	1.39755	2.38689	0.122357	1
RP11-171I2.2	0.953241	-1.48365	2.38063	0.122848	1
STAMBPL1	-0.621057	-0.992896	2.38031	0.122873	1
MGAT5B	-0.600404	-0.721537	2.37969	0.122922	1
RNF26	0.24881	7.46173	2.37895	0.12298	1
ETV4	0.316713	5.06196	2.37804	0.123052	1
KANTR	0.471382	1.29548	2.37391	0.123377	1
CENPP	0.248628	3.6493	2.37252	0.123487	1
AC090616.2	-0.572566	-0.516745	2.37245	0.123493	1
RP11-493L12.4	-0.765125	-1.50456	2.37092	0.123614	1
TGM1	-0.573462	-0.376611	2.36981	0.123702	1
RALGAPA2	0.453163	6.0534	2.36945	0.12373	1
RFESD	-0.662138	-0.836848	2.36674	0.123946	1
HERC5	1.12344	-2.06092	2.36624	0.123986	1
FAM214A	0.24251	5.72005	2.36501	0.124083	1
CTD-2006H14.2	0.621195	-0.275686	2.36484	0.124096	1
UPK1A	-0.490919	1.1331	2.36457	0.124118	1
ARHGEF35-AS1	0.800569	-1.1912	2.36418	0.124149	1
RSKR	-0.585392	0.584909	2.36246	0.124286	1
CD101	-0.787715	0.0938074	2.36153	0.12436	1
MAMLD1	-0.617302	-0.407522	2.36006	0.124478	1
TMPO	0.254421	6.5065	2.35866	0.124589	1
LINC01811	0.753302	-0.0585931	2.35737	0.124692	1
GPX1P1	-0.286746	4.05711	2.35709	0.124715	1
SAMD13	-0.400828	1.07458	2.3564	0.12477	1
AC007238.1	0.861958	-1.39632	2.35499	0.124883	1
CIB3	1.00518	-1.80983	2.35356	0.124997	1
MME	1.00569	-0.958856	2.35284	0.125055	1
GPR143	-0.488495	1.11023	2.34774	0.125465	1
MAP3K14-AS1	0.410642	0.71935	2.34322	0.125829	1
ERP27	-0.705095	-0.127443	2.34234	0.1259	1
DLGAP1-AS5	0.51828	1.60057	2.34188	0.125937	1
FKBP5	0.292052	4.59696	2.34181	0.125943	1
TMEM164	0.256441	4.71633	2.34053	0.126047	1
RGMA	0.522534	0.0371267	2.34028	0.126067	1
MT-ND2	-0.466126	14.8855	2.33868	0.126197	1
ZNF512	-0.272275	3.18713	2.33855	0.126207	1
UBE2D1	0.311065	3.07974	2.33777	0.12627	1
NEU4	0.941362	-1.34899	2.33644	0.126378	1
HDGFL3	-0.357291	1.82943	2.33517	0.126481	1
LINC02266	1.34101	-1.72194	2.33174	0.126761	1
RARB	0.721735	-0.200874	2.3292	0.126967	1
RP11-403F21.4	0.545158	-0.0575522	2.32887	0.126994	1
KRT18P29	0.749829	-1.91835	2.32783	0.127079	1
RAB9A	-0.308568	3.58316	2.32612	0.127219	1
ANKS3	-0.36999	2.40381	2.32453	0.127349	1
IPP	0.296028	2.65881	2.32327	0.127452	1
RP11-144C15.2	0.673482	-0.549071	2.32065	0.127666	1
UGGT2	0.288946	4.02684	2.31995	0.127724	1
PRKAR1B	-0.332739	3.52631	2.31945	0.127765	1
PDE11A	0.517068	-0.0440264	2.3184	0.127852	1
GBP2	0.318277	2.90107	2.31761	0.127917	1
C5orf66	-0.553455	-0.173693	2.31755	0.127921	1
C20orf96	-0.461937	2.06629	2.31685	0.127979	1
PPIP5K1	0.307593	3.6441	2.3157	0.128073	1
DNAH2	0.744991	-0.110928	2.31565	0.128078	1
WLS	0.298135	4.40073	2.31419	0.128198	1
NFE2	0.981366	-1.36205	2.30875	0.128647	1
IFITM3	0.403502	9.06592	2.30833	0.128682	1
ALDH7A1P1	0.760349	-1.71523	2.30572	0.128898	1
NFATC3	0.404145	3.3599	2.30363	0.129072	1
LMBRD2	0.377758	4.02472	2.30284	0.129138	1
ABCC5	-0.305447	7.27378	2.30198	0.129209	1
PMP22	-0.288883	3.5013	2.30099	0.129292	1
MBNL2	0.377032	4.09426	2.30083	0.129305	1
RP11-1055B8.4	-0.517451	0.146132	2.29969	0.1294	1
RP11-634H22.1	0.941165	-0.095733	2.29877	0.129476	1
CD320	-0.382949	2.30214	2.2963	0.129682	1
HCAR1	0.233204	4.58514	2.29546	0.129753	1
RP11-802E16.3	0.846612	-0.813003	2.2949	0.129799	1
DUSP6	0.420446	7.49044	2.29313	0.129947	1
GLOD4	-0.305656	4.15358	2.29234	0.130014	1
RP11-358L22.3	0.947363	-1.84693	2.29183	0.130057	1
ERMP1	0.339044	7.97468	2.29163	0.130073	1
AC006538.1	-0.538235	0.33403	2.29159	0.130077	1
NEK2	0.281345	3.92304	2.29037	0.130179	1
RP11-666A8.13	-0.441792	2.29697	2.28999	0.130211	1
LRMDA	-0.522605	-0.210085	2.28823	0.130358	1
RP11-105F10.1	-0.712998	-1.36501	2.28743	0.130425	1
GLI3	0.388242	1.57079	2.28186	0.130895	1
SMIM30	-0.339774	3.58386	2.2818	0.1309	1
H2BC12	-0.296502	4.60748	2.28177	0.130902	1
NDC1	0.26674	5.14692	2.28163	0.130915	1
LRFN4	-0.490279	-0.0607702	2.28098	0.130969	1
IQCH	0.578228	0.972953	2.27975	0.131073	1
PRIM1	0.38124	2.32677	2.27886	0.131149	1
DNAAF4	-1.13757	-0.471583	2.2768	0.131323	1
COX7CP1	-0.724841	-1.15189	2.27553	0.13143	1
KRT8P46	0.685292	-1.47342	2.27489	0.131485	1
RAB38	-0.345001	1.6253	2.27311	0.131635	1
ABCG2	-0.923951	-1.47991	2.27275	0.131666	1
RP11-298J23.10	-0.670272	-0.0955007	2.27233	0.131702	1
KRT18P39	-0.576112	-0.999523	2.27219	0.131714	1
SERPINA1	0.313206	6.39509	2.27123	0.131795	1
MTURN	-0.273358	4.26891	2.27049	0.131858	1
CXCL17	0.610603	0.923887	2.26836	0.13204	1
RBBP4P1	0.754633	-1.1661	2.26658	0.132191	1
ZNF205	-0.316148	4.81604	2.26638	0.132209	1
NFIB	0.285527	6.37376	2.26578	0.13226	1
SLC51A	0.312912	2.04081	2.26521	0.132308	1
VDAC1P6	-0.862121	-2.02697	2.26486	0.132338	1
NTNG1	-0.512688	-0.59905	2.26416	0.132398	1
PLCH2	-0.964807	-0.961385	2.26249	0.13254	1
CBR1	-0.25721	5.98526	2.26076	0.132689	1
KLLN	0.478105	0.99393	2.25817	0.132911	1
DNAJC22	-0.279551	4.74793	2.25774	0.132948	1
SFMBT2	0.424522	2.96243	2.25676	0.133032	1
SLC25A41	-0.970103	-1.85016	2.25642	0.133061	1
ABHD17B	0.284822	2.41566	2.25485	0.133196	1
CGGBP1	0.253102	4.47342	2.24652	0.133915	1
IL12A	1.28486	-2.08631	2.24491	0.134055	1
CLIC3	-0.387391	7.28089	2.24385	0.134146	1
SULT1A2	0.775022	-0.464555	2.24318	0.134205	1
PITPNC1	0.308678	3.34991	2.24301	0.13422	1
LRRIQ3	-0.992748	-1.51207	2.24237	0.134275	1
OAF	-0.467496	2.37449	2.24104	0.13439	1
NAT2	0.970676	-0.927797	2.24088	0.134404	1
GLMP	-0.281542	4.74473	2.23969	0.134508	1
PCYT2	-0.271099	6.80765	2.23623	0.13481	1
MALAT1	-0.541256	6.6254	2.23203	0.135176	1
SFTPD	1.00228	-2.02857	2.23195	0.135183	1
RP11-322M19.4	1.30756	-1.90019	2.23058	0.135303	1
GSDMD	-0.247531	5.36702	2.23054	0.135307	1
GAPDHP35	0.529204	-0.446705	2.2301	0.135345	1
RETREG2	-0.220181	6.37882	2.23009	0.135346	1
B3GNT3	0.300749	4.35431	2.22992	0.135361	1
ADIRF-AS1	-0.312051	3.21494	2.22945	0.135402	1
TOLLIP-AS1	-0.495814	1.42932	2.22751	0.135572	1
STK32C	-0.298736	2.45763	2.22718	0.135601	1
VAX2	-0.351047	4.26876	2.22691	0.135625	1
AP000344.4	-1.17175	-1.07434	2.22584	0.135719	1
CCDC170	-0.540596	-0.0911309	2.224	0.13588	1
HIC2	-0.477289	0.852871	2.22295	0.135973	1
OLFM1	-0.338498	2.23331	2.21972	0.136258	1
TMEM51-AS1	1.1682	-0.983629	2.21939	0.136287	1
RP3-453A3.2	-0.726469	-1.18987	2.21695	0.136503	1
LINC00888	-0.369465	2.84451	2.21609	0.136579	1
FOXN3	0.327226	3.89035	2.21486	0.136687	1
USP38	0.30003	4.62015	2.21405	0.13676	1
SEL1L	0.396065	7.07853	2.21397	0.136766	1
STAU2	0.294843	4.27163	2.21215	0.136927	1
ADGRF4	1.5318	-2.19588	2.21192	0.136948	1
IQCK	0.275589	4.24978	2.20788	0.137307	1
CCNB2	0.239761	5.57935	2.20737	0.137353	1
GTF2IRD2B	-0.386932	2.45132	2.20601	0.137474	1
ANKRD39	-0.473372	1.17437	2.20429	0.137627	1
TSPAN9	0.231321	5.48345	2.20083	0.137937	1
PTAR1	0.30562	4.42753	2.1993	0.138074	1
RLIM	0.309052	4.94445	2.19899	0.138101	1
COL4A3	-0.873442	-1.39608	2.19672	0.138305	1
RP11-490H24.5	0.69552	-1.62654	2.19584	0.138383	1
USE1	-0.490001	4.13339	2.19464	0.138491	1
TUBBP5	0.375246	1.87461	2.19294	0.138644	1
LIPE-AS1	-0.57232	0.812424	2.19277	0.13866	1
NAMPT	0.304674	6.00478	2.19125	0.138796	1
TNFRSF25	-0.700477	-1.17054	2.1898	0.138927	1
RP11-717A5.3	-0.656224	-0.410566	2.18833	0.13906	1
MAMDC4	-0.361723	2.89097	2.18689	0.13919	1
APOLD1	-0.36795	1.59585	2.18228	0.139607	1
MAP3K6	0.376986	3.37078	2.18133	0.139694	1
RP11-81A1.6	0.569525	0.28304	2.17572	0.140204	1
RP11-441O15.3	-0.972103	-1.37742	2.17536	0.140236	1
FAM198B-AS1	0.283067	2.77336	2.17334	0.140421	1
ARRDC3-AS1	-0.559477	0.0254221	2.17333	0.140421	1
MGAT4A	0.380388	4.85767	2.17281	0.140469	1
RNF5P1	-0.753577	-1.04499	2.17198	0.140545	1
RP11-94H18.1	1.71416	-1.72134	2.17186	0.140557	1
TSC22D1-AS1	-1.13642	-1.76901	2.16688	0.141012	1
TMEM45A	0.417304	3.26227	2.16525	0.141162	1
RPL18AP3	0.487093	2.88938	2.16484	0.141199	1
THAP7	-0.317649	5.15431	2.16483	0.1412	1
S100P	-0.356599	4.06851	2.1639	0.141286	1
ELAC1	-0.453417	1.70853	2.16248	0.141416	1
CACTIN	-0.252434	5.17952	2.16194	0.141466	1
HSPB1P2	-0.769177	-1.51163	2.16114	0.14154	1
KLK12	0.991788	0.649252	2.15897	0.14174	1
HOXC6	-0.290274	3.30937	2.15795	0.141834	1
IRF2-DT	-0.321745	1.86319	2.15648	0.14197	1
OSBPL3	0.52364	0.079967	2.1555	0.14206	1
PRIMA1	0.384408	2.19692	2.15505	0.142102	1
ANKRD6	-0.463565	1.07181	2.15441	0.142161	1
RAD54B	0.460598	1.06365	2.15391	0.142208	1
ANKMY2	-0.255725	4.20603	2.15336	0.142258	1
SH3GLB2	-0.230837	6.54576	2.15332	0.142262	1
SNHG30	-0.566534	1.18199	2.15223	0.142363	1
ALDOC	0.52871	4.26479	2.15006	0.142565	1
RARA	0.275099	6.65655	2.14819	0.142738	1
FDX1	-0.304164	3.4727	2.14693	0.142855	1
NOP16	-0.380359	4.06385	2.14655	0.14289	1
EGLN3	0.605688	2.9335	2.14605	0.142937	1
RP11-692P14.1	0.873765	-1.39806	2.14515	0.143021	1
AMACR	0.876736	-1.62382	2.14414	0.143115	1
PCDHGA4	1.49453	-1.11391	2.144	0.143129	1
GABPB1-IT1	0.332539	2.21347	2.14373	0.143154	1
ZNF821	-0.37594	2.46519	2.14329	0.143194	1
PLD6	-0.387094	1.83714	2.14254	0.143264	1
ST7-AS1	-0.338467	2.45418	2.14221	0.143295	1
POLG2	-0.376378	1.38826	2.14197	0.143318	1
KLHL11	0.622448	0.899599	2.14093	0.143415	1
BCL3	0.276199	6.15346	2.14017	0.143486	1
CTD-3092A11.2	-0.657946	-1.31082	2.1387	0.143623	1
HSD17B6	-0.501484	-0.377922	2.13829	0.143662	1
TET1	0.495049	0.777447	2.13746	0.143739	1
ADTRP	1.38056	-1.3585	2.13655	0.143825	1
SH3TC2	0.658352	-0.397698	2.13489	0.143981	1
RNU6-9	0.943313	-1.52276	2.13437	0.14403	1
TMEM209	0.310236	4.39213	2.13354	0.144107	1
PLPP3	0.281366	2.92417	2.13323	0.144137	1
NQO1-DT	-0.584285	-0.820376	2.13316	0.144143	1
APPL1	0.344513	5.62244	2.13011	0.14443	1
XYLB	-0.368879	1.37015	2.12993	0.144448	1
TBC1D8B	0.489459	2.13512	2.12925	0.144512	1
RBL1	0.3513	3.73003	2.12861	0.144572	1
TNS3	0.521348	5.30127	2.12837	0.144595	1
TUBBP1	0.644553	-0.295117	2.12832	0.144599	1
KATNB1	-0.273738	3.63588	2.12733	0.144693	1
TNFSF15	0.568304	1.7959	2.12598	0.14482	1
RNASEH1-AS1	-0.33889	2.06721	2.12435	0.144974	1
RPL23AP42	0.43142	3.60806	2.12426	0.144983	1
MICB	-0.267977	3.12578	2.12308	0.145095	1
PLD2	0.295676	3.39835	2.12295	0.145106	1
OTUB2	0.289723	3.18719	2.12085	0.145306	1
MANEA	0.39801	2.86493	2.12039	0.14535	1
TSKU	0.252778	9.6104	2.11978	0.145408	1
SLC12A9-AS1	0.622924	-0.552292	2.11589	0.145777	1
PAQR8	-0.934251	-0.834856	2.11556	0.145808	1
ZNF771	-0.454403	3.52685	2.11426	0.145933	1
FANCD2OS	-1.05352	-1.55916	2.11205	0.146143	1
TRMT12	-0.244854	3.01663	2.11112	0.146233	1
ADAMTSL3	1.68003	-2.05347	2.1103	0.146311	1
RNF169	0.452876	3.52704	2.10892	0.146443	1
SAA3P	-0.659162	-1.4542	2.10795	0.146535	1
MIR29B2CHG	-0.446764	1.62054	2.10421	0.146895	1
KLF9	0.498513	3.59715	2.10358	0.146955	1
CEACAM19	0.364199	3.41536	2.10342	0.14697	1
AFAP1L2	-0.868923	-1.32219	2.10165	0.14714	1
CRACD	-1.00405	-1.14895	2.10133	0.147171	1
MRPS26	-0.315436	5.30348	2.10125	0.147179	1
SNX21	-0.222998	5.22179	2.10106	0.147197	1
RPAP2	0.239316	3.66038	2.0981	0.147482	1
LINC02610	0.519458	0.252798	2.09723	0.147567	1
LINC01503	0.564622	-0.513435	2.09674	0.147614	1
RP11-849H4.4	-0.913755	-1.65734	2.09376	0.147902	1
LENG8	-0.25652	4.84886	2.09282	0.147993	1
H2AC11	-0.364657	1.53804	2.09186	0.148085	1
XPO4	0.283728	3.76771	2.08999	0.148267	1
RP11-210M15.2	0.612697	-0.838704	2.08966	0.148299	1
GINS1	0.247307	3.61635	2.08825	0.148436	1
EYA3	0.252493	4.28884	2.08824	0.148437	1
GPX2	-0.536253	3.03461	2.08822	0.148439	1
SKA1	0.242934	4.22189	2.08822	0.148439	1
GPATCH3	-0.262105	3.22666	2.0848	0.148772	1
ZFYVE28	-0.291074	2.71309	2.08447	0.148804	1
NAGS	0.938271	-1.59793	2.08433	0.148818	1
LINC00337	-0.865488	-0.855894	2.0834	0.148908	1
FBXW5	-0.228139	6.9204	2.08272	0.148974	1
FAM201A	-0.296367	1.75266	2.08238	0.149007	1
MARVELD1	-0.414726	1.79599	2.08204	0.149041	1
PSG1	0.719742	-0.604929	2.08163	0.149081	1
SEPTIN9-DT	-0.515197	0.530156	2.08147	0.149097	1
AC016747.3	-0.409456	2.2086	2.08011	0.149229	1
ZNF717	-0.427461	1.12391	2.07954	0.149285	1
GAN	0.323817	2.24197	2.07934	0.149304	1
RP11-127I20.5	-0.637348	-0.019138	2.0782	0.149417	1
CA9	0.896268	4.47981	2.07818	0.149418	1
C1orf122	-0.407317	7.05092	2.07792	0.149444	1
CRBN	-0.250383	4.95967	2.07632	0.1496	1
NADK2	-0.303928	3.38201	2.0761	0.149622	1
RNF139-AS1	-0.644496	-0.0472618	2.07447	0.149782	1
TRIM29	-0.2811	4.54234	2.0744	0.149788	1
H4C5	-0.889651	-1.51984	2.07306	0.14992	1
YBX2	1.07003	-0.413901	2.07154	0.15007	1
LINC01843	-0.744581	-0.0224798	2.07024	0.150198	1
NSUN5P2	-0.375729	3.13634	2.07001	0.15022	1
METTL14-DT	-1.03813	-1.73283	2.06989	0.150233	1
CFAP410	-0.30652	2.68717	2.06977	0.150244	1
LNCAROD	-0.34137	1.48163	2.06955	0.150266	1
ZNF497	-0.466601	0.942958	2.06818	0.1504	1
TNFRSF14	-0.269315	3.42695	2.06794	0.150425	1
GADD45GIP1	-0.435475	6.40855	2.0649	0.150725	1
TMEM154	0.333791	2.13831	2.06249	0.150964	1
SLC4A2	-0.261991	5.07177	2.06129	0.151082	1
HMGCS2	-0.25189	6.68832	2.06075	0.151136	1
AP5Z1	-0.225716	4.21128	2.05594	0.151614	1
AC093627.9	0.39861	0.35583	2.05538	0.15167	1
DAZAP2	0.242564	8.62316	2.05392	0.151815	1
RBM42	-0.235446	6.5087	2.05327	0.15188	1
CTC-490E21.11	-1.14397	-1.49086	2.05286	0.151921	1
IRX5	-0.223846	5.45122	2.05173	0.152033	1
TRIM16L	-0.356012	4.58045	2.05129	0.152078	1
HLA-DQB2	-0.659595	-0.736085	2.04985	0.152221	1
EXOSC10-AS1	-0.57767	1.52763	2.04733	0.152473	1
GABRQ	0.908392	-1.83823	2.04702	0.152504	1
PTCH2	-0.879991	-1.17929	2.04629	0.152577	1
GPRC5B	0.343185	2.31715	2.03915	0.153295	1
GTF2H3	0.243554	4.04732	2.03834	0.153377	1
TLE6	0.666058	-0.406123	2.03792	0.15342	1
WDR6	-0.216345	5.74271	2.03618	0.153595	1
ERAP1	0.386403	3.71911	2.03585	0.153629	1
CDK4	-0.335372	6.11926	2.03288	0.153928	1
CTD-2517M22.17	-0.408968	0.22703	2.03234	0.153984	1
RBM4B	-0.292087	3.73424	2.03164	0.154054	1
MIR1244-3	-0.887449	-1.36293	2.02963	0.154258	1
LEPROTL1	0.234296	4.03556	2.02591	0.154637	1
SYN2	0.976327	0.0135802	2.02506	0.154723	1
COL24A1	0.577684	-0.404235	2.02413	0.154818	1
GLUD1P2	0.752617	-1.80969	2.02307	0.154926	1
ZNF713	0.388823	1.43634	2.02162	0.155073	1
PPP1R16A	-0.25527	6.4379	2.02158	0.155077	1
ACSM3	1.25484	-1.45089	2.01855	0.155388	1
MARS1	-0.230613	6.2717	2.01759	0.155486	1
G2E3	0.312121	3.65349	2.01496	0.155755	1
ZNF470	0.412779	0.906482	2.01443	0.15581	1
ACTA2	0.899375	-0.241541	2.01059	0.156205	1
HRC	0.7715	-0.826069	2.00953	0.156314	1
RP11-305E6.4	-0.688412	-1.15323	2.00949	0.156318	1
ABHD2	0.44659	5.89733	2.00874	0.156395	1
TMEM68	-0.276218	2.74066	2.00669	0.156607	1
UGT2B11	-0.293728	4.05181	2.00468	0.156814	1
AC005329.7	1.24466	-1.86775	2.00044	0.157253	1
BOLA2B	-0.710715	0.490832	1.99997	0.157303	1
ATP2A1	-0.5691	-0.595664	1.99883	0.157421	1
HLA-V	1.3528	-1.76017	1.99875	0.157429	1
LINC00926	-1.49153	-2.04263	1.99552	0.157765	1
ZNF708	0.307823	3.43562	1.99412	0.15791	1
MAPK1	0.273122	5.773	1.99397	0.157926	1
PIP4P2	0.583295	0.739161	1.99343	0.157983	1
ZNF280D	0.361312	1.76899	1.99172	0.158161	1
CHRNB2	-0.803445	-1.15387	1.99087	0.15825	1
APTR	0.254196	2.52789	1.99067	0.158271	1
C1orf116	0.282895	3.64845	1.98939	0.158404	1
DDIAS	0.283643	4.56292	1.98811	0.158538	1
ST3GAL2	-0.616186	-0.0457582	1.98697	0.158659	1
NME2	0.599111	-1.12924	1.98636	0.158722	1
CAPSL	-1.03559	-0.854879	1.98542	0.15882	1
MED10	-0.283163	3.89125	1.98292	0.159083	1
RP11-18H7.1	-0.366324	0.62397	1.97972	0.15942	1
SH3TC2-DT	-1.01948	-1.38863	1.9784	0.159559	1
GGACT	-0.438842	0.846323	1.97562	0.159852	1
RP11-261P9.4	-1.88035	-1.74123	1.97421	0.160002	1
EIF4EP2	0.93931	-1.71159	1.97351	0.160075	1
RP11-491F9.1	0.937509	-1.9428	1.97291	0.160139	1
IPO8	0.302246	3.18437	1.97233	0.160201	1
DUS1L	-0.286023	6.85578	1.97205	0.160231	1
CADM2	-0.602913	-0.506527	1.97201	0.160234	1
PRPS1	0.214322	5.26878	1.97187	0.16025	1
PDE4DIPP6	-0.757971	-1.48755	1.97055	0.16039	1
DDB2	0.227354	4.02647	1.97014	0.160434	1
GPSM1	-0.301663	3.36503	1.9691	0.160543	1
MLYCD	-0.394981	1.70845	1.96871	0.160585	1
DLG1-AS1	0.688536	-0.47395	1.96604	0.160868	1
PITPNM2	0.688476	0.0467542	1.96577	0.160898	1
ERCC8	0.25622	2.80583	1.96568	0.160908	1
PGK1P1	0.740318	-2.05285	1.9635	0.161139	1
MVD	-0.278465	5.11065	1.96298	0.161195	1
CD2BP2	-0.214164	5.70071	1.96248	0.161248	1
LGALS8-AS1	0.965487	-1.73654	1.96146	0.161357	1
ARL13B	0.374912	3.36407	1.96137	0.161367	1
ADRA2A	0.780873	-0.261204	1.95864	0.161659	1
RP1-286D6.5	-0.940444	-0.717525	1.95798	0.161729	1
ZNF682	0.462325	1.71809	1.95782	0.161747	1
STX4	-0.237982	4.29829	1.95692	0.161844	1
RP11-66D17.14	-0.842654	-2.04511	1.95671	0.161866	1
ERLIN1	0.245427	4.01248	1.95563	0.161982	1
CEP19	-0.295706	2.70469	1.9545	0.162102	1
FMNL3	0.4836	-0.604359	1.95407	0.162149	1
LRRC8D-DT	0.642854	-1.35165	1.95203	0.162368	1
ATP1B1	0.273337	6.84873	1.95201	0.162371	1
ZNF451	0.32915	4.5242	1.95169	0.162405	1
ATP6V1FNB	0.728317	-0.751892	1.95098	0.162481	1
TOR4A	-0.570215	-0.497171	1.94772	0.162833	1
LBX2	-0.475768	0.773823	1.94735	0.162872	1
RP11-373D23.3	1.41841	-2.17613	1.94679	0.162933	1
RP11-712L6.5	-0.608342	0.371758	1.94653	0.162961	1
ENOSF1	-0.255841	3.32563	1.94629	0.162988	1
C15orf62	0.466117	1.25779	1.94451	0.16318	1
POLE3	-0.233816	6.9724	1.94337	0.163303	1
RP11-323F24.5	-0.789574	-1.20893	1.9423	0.163419	1
TMPRSS2	0.326898	3.89486	1.94136	0.163521	1
SLC66A2	-0.25659	4.26237	1.94108	0.163551	1
MLLT11	-0.41911	0.556496	1.94106	0.163554	1
TPCN1	0.344654	5.55305	1.94088	0.163573	1
RPH3AL	0.487166	0.795528	1.94081	0.16358	1
SPRR1A	0.641639	0.971687	1.93987	0.163682	1
MYEOV	0.324685	2.18108	1.93924	0.163752	1
H1-10-AS1	-0.475399	1.18028	1.93859	0.163822	1
TTYH2	-0.575906	-1.21357	1.93837	0.163846	1
AMBP	-0.701682	-0.491144	1.93703	0.163991	1
RP5-963E22.6	-0.608208	-0.13184	1.93605	0.164098	1
SMIM1	0.385545	4.24751	1.93472	0.164243	1
XXyac-YX65C7_A.2	-0.446133	0.623355	1.93432	0.164287	1
MAPK1IP1L	0.215995	7.42894	1.93352	0.164374	1
LINC01409	-0.653129	-0.899745	1.93324	0.164404	1
ZNF670	0.368939	1.09364	1.93202	0.164538	1
TNS4	0.398522	1.74671	1.93192	0.164548	1
C1orf53	-0.581085	1.23589	1.93175	0.164567	1
RP6-109B7.2	-1.10513	-1.81574	1.93101	0.164648	1
KRT8P33	0.530146	-0.468813	1.93033	0.164722	1
AKIP1	-0.271657	3.11574	1.9302	0.164737	1
ST3GAL5	-0.303084	2.26712	1.92971	0.16479	1
ZNF551	0.25519	2.80591	1.92969	0.164792	1
MT-RNR2	0.300705	13.7757	1.92731	0.165054	1
GUCA1B	-1.30113	-1.72337	1.92676	0.165113	1
GPD2	0.315638	6.6904	1.92665	0.165126	1
UBE2V1P11	0.825225	-2.08746	1.92615	0.16518	1
GAPDHP1	0.409352	1.61296	1.92497	0.16531	1
CUEDC1	0.286394	6.00856	1.92488	0.165319	1
DBF4B	0.230939	3.91889	1.92444	0.165368	1
PWP2	1.12365	-2.02067	1.92415	0.1654	1
SNAP23	0.220882	4.32039	1.92414	0.165401	1
CPD	0.37125	5.25242	1.92366	0.165454	1
NPW	-0.994752	-0.676225	1.92211	0.165625	1
FZD3	-0.81923	-1.18788	1.92128	0.165715	1
RP11-61A14.4	-0.869275	-1.93154	1.91985	0.165873	1
TMED5	0.233667	5.41565	1.9196	0.165901	1
CTD-3001H11.2	-0.859181	-0.307723	1.91762	0.16612	1
NGDN	-0.263617	4.50526	1.91757	0.166125	1
NME3	-0.353023	5.62562	1.91632	0.166262	1
CTD-3214H19.6	0.544624	-0.0967913	1.91518	0.166389	1
UNKL	-0.260637	3.93438	1.91413	0.166505	1
GRB10	-0.336566	2.78216	1.91297	0.166634	1
PRMT3	0.258984	2.72458	1.91233	0.166705	1
KIF11	0.259475	5.46249	1.91123	0.166826	1
RP11-242G5.1	0.746808	-1.53256	1.91091	0.166862	1
CETN3	-0.369839	2.56609	1.90945	0.167024	1
STRN	0.319765	5.51561	1.90818	0.167165	1
ANKRD42	-0.247422	3.09978	1.9076	0.16723	1
LIMS1	0.269422	4.40642	1.9072	0.167274	1
ZNF691	-0.349215	3.30907	1.90577	0.167434	1
CTD-2026K11.4	-0.582128	-0.0184818	1.905	0.16752	1
RP11-934B9.8	-0.691017	0.821634	1.90479	0.167543	1
C2orf27A	-0.645051	-1.11002	1.90455	0.16757	1
MBLAC1	-0.344046	1.097	1.90397	0.167635	1
RP11-449P15.2	1.00777	-1.07266	1.9037	0.167665	1
MUC1	0.225669	10.3093	1.90356	0.167681	1
PADI3	0.382995	3.35336	1.90297	0.167747	1
STX2	0.418032	1.18898	1.90222	0.16783	1
ZNF148	0.290068	5.76254	1.90137	0.167925	1
RP11-21K20.5	-1.28577	-2.13001	1.90066	0.168005	1
RFX5	-0.250396	4.65452	1.90018	0.168059	1
CTC-471F3.5	-0.777308	-0.758424	1.89899	0.168191	1
SLF1	0.334597	2.37735	1.89878	0.168215	1
LMBR1L	0.272494	2.24142	1.89822	0.168278	1
CTC-203F4.2	0.459129	0.505252	1.89557	0.168575	1
SMAD7	-0.318635	3.45731	1.89528	0.168608	1
AC010761.8	1.17957	-1.66832	1.89504	0.168635	1
DPF1	-0.320275	3.2716	1.89462	0.168682	1
RP11-446E9.1	0.587851	-1.23344	1.89295	0.16887	1
RTN3P1	0.673398	-1.15202	1.8928	0.168887	1
MS4A7	0.282222	5.19665	1.89246	0.168924	1
RALGPS2	0.30416	4.73341	1.89144	0.169039	1
LYPLA1	0.238393	6.24819	1.89026	0.169172	1
GPR137B	0.320575	1.61447	1.88896	0.169319	1
FBXO10	-0.449442	0.678344	1.88718	0.169521	1
PHF7	-0.477154	0.0262633	1.88661	0.169585	1
LHFPL2	0.238595	3.79326	1.88634	0.169615	1
LINC02701	0.591032	-0.113647	1.88604	0.169649	1
AP000704.5	-0.535306	-0.690986	1.88597	0.169658	1
PLEKHO1	-0.577585	-1.20209	1.88383	0.1699	1
C5AR1	-1.10115	-2.19931	1.88376	0.169907	1
ZNF311	0.470369	0.834747	1.88347	0.16994	1
C7orf31	-0.426446	0.838779	1.88313	0.169979	1
RPL13AP5	0.391045	3.82077	1.88194	0.170114	1
ZBTB48	-0.229519	3.36354	1.88185	0.170124	1
PPP1R36	-0.771684	-0.527057	1.88169	0.170143	1
HCLS1	0.859607	-1.46673	1.88076	0.170248	1
SREK1	-0.223243	5.01453	1.88026	0.170305	1
TST	-0.351646	3.83239	1.87961	0.170378	1
FSIP1	-0.393767	0.508323	1.87959	0.17038	1
RP11-82L18.2	-0.529019	0.131378	1.87829	0.170528	1
CRYAB	-0.42039	1.05338	1.87749	0.17062	1
HES2	0.7629	-0.767897	1.87718	0.170655	1
TCAF2	0.28971	1.95526	1.87688	0.170689	1
MIR429	-0.785992	-1.16141	1.8768	0.170698	1
CYP4A22	1.52714	-1.24576	1.87558	0.170838	1
PTER	0.265984	3.69919	1.87548	0.170849	1
CNIH1	0.222348	6.39222	1.87521	0.170879	1
EVI5L	-0.2115	5.80047	1.87481	0.170926	1
GAPDHP63	0.940082	-1.94075	1.87381	0.171039	1
PPP1R35	-0.396738	4.89918	1.8701	0.171464	1
FAM182B	-0.626497	-0.77648	1.86974	0.171505	1
RP11-298I3.4	0.723957	-1.56121	1.86916	0.171571	1
RP4-657D16.3	0.886954	-1.59366	1.86849	0.171648	1
ITPRID1	0.838256	-0.495392	1.86713	0.171804	1
SP2-DT	0.580849	-0.39899	1.86679	0.171844	1
TSNAXIP1	-0.761967	-1.06325	1.86668	0.171856	1
JUNB	-0.249585	7.46727	1.86631	0.171899	1
CRIP1	-0.259156	2.7518	1.86472	0.172081	1
MTMR9	0.278433	2.15043	1.86191	0.172405	1
RP11-20I23.13	0.90322	-1.39503	1.86179	0.172418	1
CRNDE	-0.370797	3.47166	1.86176	0.172421	1
TSPAN14	0.209507	7.07241	1.86043	0.172576	1
UBN2	0.367681	3.9005	1.85975	0.172654	1
TMEM230	0.206017	6.31643	1.85968	0.172661	1
ZNRF1	-0.2462	4.70995	1.85949	0.172684	1
LINC01002	0.638027	-0.549973	1.85826	0.172826	1
TPM2	-0.59313	-0.33881	1.85752	0.172911	1
RP3-425C14.4	-0.487074	1.54949	1.85512	0.173189	1
IRAK2	0.37607	2.35566	1.8544	0.173273	1
PALM3	-0.405306	0.492151	1.85271	0.173469	1
BCL2L11	0.292581	5.01933	1.85213	0.173536	1
TTC13	0.33013	3.0908	1.85153	0.173605	1
SNRNP25	-0.35087	4.72443	1.85143	0.173617	1
KIAA1143	0.229386	4.14352	1.85134	0.173627	1
ZNF257	0.46645	2.79225	1.85013	0.173768	1
PFKFB4	0.499997	3.88804	1.84906	0.173893	1
TMPOP2	-0.736362	-1.16956	1.84686	0.174149	1
MANSC1	0.275329	5.5359	1.84424	0.174455	1
TNFRSF19	0.388276	2.59865	1.84384	0.174502	1
CDADC1	-0.40848	1.54737	1.84374	0.174513	1
PRR14L	0.32966	3.03041	1.84327	0.174569	1
FAM131C	0.845254	-1.63653	1.84269	0.174636	1
DEF8	-0.233541	4.19697	1.84114	0.174818	1
MTRNR2L12	0.351799	1.9133	1.83956	0.175002	1
MAP2K5-DT	0.662038	-1.27629	1.83854	0.175122	1
PRPF38B	-0.227638	4.87554	1.83801	0.175184	1
CYB561D1	0.269268	4.12099	1.83672	0.175336	1
MMGT1	0.209719	4.58137	1.83636	0.175378	1
NT5DC3	-0.38984	1.19132	1.83461	0.175584	1
GNB1L	-0.583582	1.62654	1.83446	0.175602	1
RP11-98D18.3	-0.42054	0.311289	1.83392	0.175665	1
ATP2B4	0.363161	5.09605	1.83103	0.176006	1
KLHL22	-0.234195	3.18106	1.83013	0.176113	1
FRA10AC1	-0.280148	2.97119	1.82833	0.176325	1
ITGA6	0.365204	4.63157	1.82786	0.17638	1
ALDH1A1	0.391738	0.853214	1.8266	0.17653	1
STUB1	-0.288874	7.27722	1.82494	0.176727	1
ZNF800	0.284327	4.06146	1.82437	0.176794	1
LINC02478	-1.24109	-2.21955	1.82193	0.177084	1
RP11-524O1.4	-0.826584	-1.35571	1.82169	0.177112	1
SRCAP	0.39898	1.91885	1.82112	0.17718	1
C5orf49	-0.723228	0.0444936	1.81985	0.177332	1
NXT1	-0.309378	3.5776	1.81893	0.177441	1
R3HCC1L	-0.252088	2.52547	1.81875	0.177463	1
LMO7-AS1	0.85643	-1.05333	1.81805	0.177545	1
TRMT61A	-0.259094	4.70634	1.8154	0.177862	1
STARD13	0.289169	3.39087	1.81478	0.177936	1
AP001057.1	0.823406	-0.0902222	1.814	0.178029	1
NRAS	0.269964	5.37787	1.81392	0.178039	1
TERF1	0.218248	4.52992	1.81343	0.178097	1
ADM5	-0.556697	0.261629	1.81094	0.178396	1
ADAMTS10	-0.5758	-0.68565	1.81077	0.178416	1
FGF1	0.469635	0.851131	1.81036	0.178465	1
CYP21A2	-0.741557	-0.89912	1.81008	0.178498	1
CASP14	0.641464	6.78549	1.80922	0.178602	1
ZNF19	-0.458296	0.490892	1.80715	0.17885	1
LNC-LBCS	-0.90038	-0.852009	1.80673	0.178901	1
LINC02278	0.867832	-1.36867	1.80648	0.178931	1
CTB-58E17.5	0.404902	0.459315	1.80552	0.179046	1
SNX22	0.388971	0.652051	1.80515	0.179092	1
CTC-471J1.2	0.622876	-1.45231	1.80448	0.179172	1
PBX2	-0.27032	5.25596	1.80386	0.179246	1
ZNF506	0.245356	4.7044	1.80314	0.179333	1
ITGB1P1	0.636036	-1.10135	1.80184	0.17949	1
RPL37P2	-0.671249	-0.882172	1.80142	0.179541	1
LINC01547	0.27437	2.89751	1.80098	0.179595	1
RB1	0.351785	5.84028	1.80039	0.179666	1
RP11-182L21.6	-0.712745	-0.931038	1.79982	0.179735	1
ROPN1L	-0.455176	-0.348713	1.79639	0.180149	1
SMAD6	-0.879255	0.253044	1.79631	0.180159	1
PROS1	1.07729	-2.07242	1.79586	0.180214	1
ZNF792	-0.429893	1.99915	1.79561	0.180244	1
ARMCX3	-0.228239	5.0881	1.79469	0.180356	1
PCAT6	0.387543	1.95518	1.79363	0.180484	1
APOL1	0.250272	2.80052	1.79343	0.180509	1
BCL9L	0.254276	8.64352	1.79341	0.180512	1
ZBED6CL	-0.283806	2.8812	1.79305	0.180555	1
AOC2	-0.367879	0.536478	1.79268	0.1806	1
CYP4F11	-0.32712	1.6014	1.79265	0.180603	1
TMEM183A	-0.206061	5.5558	1.79181	0.180706	1
FZD1	0.317945	3.97281	1.79178	0.180709	1
RELL2	-0.297815	4.2933	1.79176	0.180712	1
NMT2	-0.231768	3.30714	1.79002	0.180924	1
TTC39C	0.260138	3.04487	1.78956	0.180979	1
NOXA1	-0.328354	4.3919	1.78852	0.181107	1
FLJ12825	0.448867	0.316541	1.7874	0.181244	1
AMMECR1	0.230697	4.35577	1.7873	0.181256	1
RP11-33E12.2	0.359329	1.82675	1.78696	0.181297	1
TRIM59	0.239989	3.24868	1.78684	0.181312	1
LAMP3	0.543494	2.13572	1.78652	0.181351	1
TMEM238	-0.550594	3.93301	1.78611	0.181401	1
PLAUR	-0.327307	2.38147	1.78551	0.181474	1
LYG1	-0.80186	-1.25072	1.7848	0.181562	1
C1orf112	0.275832	3.4121	1.78479	0.181562	1
CCNF	0.224489	5.24289	1.78466	0.181579	1
QDPR	-0.25554	3.58948	1.78458	0.181588	1
TMEM88	-0.687088	-0.964479	1.78431	0.18162	1
ZNF558	0.336363	3.37221	1.78168	0.181943	1
EML5	-0.423859	0.154992	1.78058	0.182078	1
PARP11	0.430542	1.09625	1.78012	0.182135	1
TUBB7P	-0.84216	-1.84268	1.7796	0.182199	1
RP1-178F10.1	-0.61497	-0.0600741	1.77698	0.182521	1
RP11-373N22.3	0.980391	-1.57386	1.77675	0.182549	1
AP000487.5	0.549192	-1.04843	1.77673	0.182551	1
E2F5	0.31744	2.22629	1.77607	0.182633	1
NOL9	-0.334253	3.71023	1.77558	0.182693	1
RNLS	-0.41734	2.94696	1.7753	0.182728	1
OSR1	0.283691	2.23876	1.77363	0.182933	1
NR1H3	-0.261744	3.5102	1.77297	0.183014	1
KIAA0825	1.08016	-0.246279	1.77252	0.18307	1
EFCAB2	-0.336232	3.34314	1.77217	0.183114	1
DNAJC1	-0.216008	5.20594	1.77184	0.183154	1
IRF5	-0.242882	3.41583	1.77119	0.183234	1
RP11-498C9.2	-0.954697	-1.12514	1.77106	0.183251	1
RP11-795F19.5	1.1422	-1.40932	1.77098	0.183261	1
SOGA1	0.206458	8.09384	1.77096	0.183263	1
ZMIZ1-AS1	0.530059	-0.474777	1.77073	0.183291	1
CSNK1G3	0.2571	3.84311	1.7705	0.18332	1
AC144831.3	-1.25698	-1.75002	1.76976	0.183412	1
NAP1L5	-0.530401	0.0887634	1.7695	0.183444	1
CHMP4C	0.243537	3.05078	1.76858	0.183558	1
HAGLROS	-0.603067	1.72408	1.76833	0.183589	1
GPN3	0.268669	3.43517	1.76827	0.183596	1
FAM76A	-0.277446	2.7783	1.7681	0.183617	1
SMARCE1	-0.335671	1.83134	1.76795	0.183635	1
ZNF251	-0.229317	3.69667	1.76705	0.183747	1
IL16	0.81802	-2.10206	1.76696	0.183759	1
ADGRE5	0.247598	2.49066	1.76617	0.183857	1
UCHL1	-0.703262	-1.20732	1.76595	0.183885	1
MSL2	0.307435	5.39136	1.76534	0.18396	1
WDR48	0.22595	3.9625	1.76461	0.184051	1
PPP1R37	-0.247466	6.71201	1.76445	0.184071	1
FAM86B3P	-0.370674	1.39076	1.76314	0.184234	1
STON2	-0.363328	1.85152	1.76198	0.184378	1
KIF2A	0.247494	4.49711	1.76139	0.184451	1
CH17-302M23.1	-0.929461	-1.64354	1.76044	0.184569	1
DTL	0.242152	3.97508	1.76031	0.184586	1
DGCR6L	-0.303555	5.16412	1.75925	0.184719	1
PRSS8	0.234148	8.35601	1.75586	0.185142	1
CPPED1	0.248493	4.04152	1.75487	0.185266	1
LINC00571	-0.658195	-1.44138	1.75477	0.185278	1
DOCK11	0.704272	1.03214	1.75388	0.185389	1
CALD1	-0.4604	0.427011	1.75377	0.185404	1
SQSTM1	-0.20152	9.80899	1.75369	0.185414	1
RAB33B-AS1	-0.274964	2.44884	1.74996	0.185882	1
RPGRIP1L	0.280798	2.40956	1.74935	0.185958	1
SMPD3	0.537726	1.42927	1.7493	0.185965	1
PIR	-0.236968	3.04835	1.74924	0.185973	1
NHLRC1	0.296978	1.99524	1.74863	0.186049	1
BLM	0.303569	2.3844	1.74854	0.18606	1
RP3-342P20.2	0.646542	-1.60097	1.74837	0.186081	1
RP11-114M1.1	-0.745174	-1.67864	1.74783	0.18615	1
SCAMP1	0.264583	4.90306	1.74774	0.186161	1
LINC01521	-0.332031	1.10166	1.74736	0.186209	1
NBPF2P	-0.77493	-1.24854	1.74594	0.186388	1
AGAP2-AS1	-0.338695	3.27568	1.74545	0.18645	1
TMED1	-0.261803	4.92586	1.74463	0.186553	1
HROB	0.217009	3.38407	1.74459	0.186558	1
RP11-627K11.1	-0.805109	-1.76577	1.74343	0.186705	1
TMEM253	-0.805109	-1.68881	1.74305	0.186753	1
C20orf204	-0.333467	4.1694	1.74274	0.186792	1
PTPRG-AS1	0.307601	2.19403	1.74194	0.186894	1
GAS2L3	0.332907	3.73342	1.74146	0.186954	1
MARCKS	-0.295179	3.00017	1.74144	0.186957	1
UFSP1	-0.432902	0.8193	1.74128	0.186977	1
CNOT6	0.227288	5.78081	1.74083	0.187034	1
AC018816.3	0.583152	-0.917684	1.74044	0.187083	1
ZNF428	-0.235817	4.9392	1.7403	0.187101	1
DRAIC	0.238471	3.94117	1.73966	0.187182	1
PLAGL2	0.302918	4.93165	1.73948	0.187205	1
UST	-0.289064	1.95009	1.73875	0.187298	1
ATP2C2	0.217537	4.05024	1.73857	0.18732	1
RIF1	0.39339	4.77464	1.73822	0.187365	1
H4C4	1.56319	-1.76711	1.7373	0.187481	1
CD163L1	-0.394813	2.39228	1.73683	0.187541	1
CARD10	0.30097	1.97858	1.73649	0.187584	1
IP6K2	-0.202485	5.58993	1.73605	0.18764	1
SPACA9	-0.308745	2.231	1.73328	0.187993	1
TNFRSF1B	1.08269	-1.81731	1.73279	0.188055	1
FURIN	-0.250961	5.39559	1.73274	0.188061	1
PSMC3IP	-0.287106	2.79222	1.73226	0.188122	1
RP4-614O4.11	-0.658139	-0.903189	1.73101	0.188282	1
RP11-58O9.2	-1.16814	-1.97695	1.72986	0.188429	1
PSMG3-AS1	-0.331886	1.8583	1.72979	0.188438	1
CYP4F23P	0.65024	0.979683	1.72933	0.188496	1
LINC02015	0.569838	0.611193	1.72931	0.188499	1
CXXC1	-0.279231	5.71538	1.72428	0.189144	1
LINC02348	0.585139	-0.579708	1.72395	0.189185	1
RNF112	-0.811926	-0.92677	1.72369	0.189219	1
ABCA4	-0.626048	0.304334	1.72364	0.189225	1
RP11-46C24.7	0.587036	-1.11639	1.72168	0.189477	1
LINC02245	-0.529148	0.259204	1.72092	0.189574	1
ASB16-AS1	-0.259397	3.55291	1.71975	0.189726	1
PLAT	1.25886	-1.43627	1.71868	0.189863	1
LINC01186	-1.2233	-1.48284	1.71779	0.189978	1
CTD-2553L13.10	-0.895474	-1.09854	1.71716	0.190058	1
RGS5	0.324416	2.05177	1.71505	0.190331	1
FAM89A	0.655901	-0.989642	1.71448	0.190405	1
DDX55	-0.222864	4.09082	1.71435	0.190423	1
IFT20	-0.329627	2.25993	1.71283	0.190619	1
ZNF286A	-0.256194	2.05217	1.71006	0.190978	1
TRIM41	-0.235204	6.56316	1.70854	0.191174	1
PRLR	0.270266	7.60199	1.7083	0.191206	1
RP11-214N9.1	-0.711334	-0.724606	1.70817	0.191223	1
TMEM60	0.285255	2.7435	1.70814	0.191227	1
SLC16A1	0.281961	3.27049	1.70806	0.191237	1
KCND1	-0.334808	2.99168	1.70739	0.191325	1
MACIR	0.223423	4.29209	1.70712	0.191359	1
TPK1	0.443605	0.26899	1.70606	0.191498	1
ICA1L	-0.603726	0.0384324	1.70552	0.191567	1
LINC00663	-0.545014	0.255265	1.70446	0.191706	1
LHFPL1	1.03684	-2.16909	1.70431	0.191725	1
PLEKHS1	0.255566	3.36851	1.70326	0.191862	1
EIF2B5-DT	0.722323	-1.20709	1.70309	0.191884	1
PIGB	0.271647	2.77272	1.703	0.191895	1
TRPV4	0.277313	2.9991	1.70256	0.191954	1
WWTR1	0.251521	5.47422	1.70238	0.191977	1
TRIM16	-0.37507	4.18121	1.70157	0.192083	1
DHODH	-0.285191	1.74212	1.7011	0.192144	1
ARHGAP8	-0.678805	-1.36542	1.70102	0.192154	1
LDHD	-0.519399	0.374382	1.69992	0.192298	1
RP11-21L23.3	-0.777234	-1.42139	1.69984	0.192309	1
ZNF45-AS1	0.534263	-0.45281	1.69855	0.192478	1
ADAM9	0.35356	6.01894	1.6985	0.192484	1
NBEAL1	0.29194	3.15371	1.69809	0.192538	1
WDCP	0.245795	2.87696	1.69793	0.192559	1
ATP11C	0.320099	2.2664	1.69743	0.192624	1
CENPI	0.24109	3.1358	1.69694	0.192689	1
CSF1	0.279418	1.76785	1.69655	0.19274	1
ZNF596	0.672283	-0.680734	1.69634	0.192767	1
C2orf49-DT	0.446563	0.148074	1.69612	0.192796	1
RP11-422P24.14	1.24703	-2.36714	1.69606	0.192804	1
TAZ	-0.229784	3.33959	1.69606	0.192804	1
C15orf56	-0.375076	0.826785	1.69291	0.193218	1
TNC	0.408598	4.97488	1.69142	0.193415	1
PSMD4	-0.214795	5.88161	1.69135	0.193424	1
RND1	-0.334656	1.49794	1.69115	0.19345	1
ZNF70	0.309917	1.45748	1.69108	0.193459	1
CLMN	0.220949	6.1452	1.69093	0.193478	1
VPS37D	-0.282985	3.29055	1.69007	0.193591	1
PPM1B	0.288778	2.95371	1.68881	0.193758	1
ZSCAN1	-0.420958	1.62237	1.68872	0.19377	1
TRIM45	-0.324786	1.55529	1.68826	0.193831	1
HEATR6	0.292666	4.21982	1.68761	0.193916	1
SNHG29	-0.331238	6.9501	1.68561	0.19418	1
CEP83	0.574756	0.691232	1.68489	0.194277	1
SMYD2	-0.207885	4.09527	1.68303	0.194522	1
STMN3	-0.288767	2.28029	1.6808	0.194818	1
RP11-353H3.1	-0.934373	-1.30246	1.68048	0.194861	1
SLC43A3	0.386067	1.05014	1.67973	0.19496	1
PDE9A	0.417802	1.45977	1.67971	0.194963	1
IL1RAP	0.390042	2.81257	1.67922	0.195028	1
TMEM135	0.230794	5.0338	1.67831	0.195149	1
NUTM2D	0.674979	1.30687	1.67821	0.195162	1
FTH1P10	0.40849	1.81016	1.67809	0.195178	1
TEDC2	-0.246414	3.55764	1.67739	0.195272	1
SERINC2	0.234	9.46971	1.6773	0.195283	1
HOXB6	-0.294714	4.29918	1.67715	0.195303	1
DMAP1	-0.20554	4.09982	1.67428	0.195686	1
EFCC1	-0.325387	1.02415	1.67355	0.195784	1
HOXC12	0.633513	-0.999889	1.67227	0.195955	1
AQP5	0.664211	-0.0550674	1.67132	0.196082	1
PGD	-0.216629	7.85317	1.67127	0.196088	1
CRYZL2P	0.445684	1.51317	1.67055	0.196185	1
FGD5	-0.261224	5.75245	1.67019	0.196234	1
ZNF888	0.226419	3.03378	1.66998	0.196262	1
LOXL1-AS1	0.276623	3.23462	1.66922	0.196363	1
TLCD2	-0.268511	3.0168	1.66919	0.196368	1
SPSB3	-0.275927	5.58	1.66904	0.196388	1
ECT2	0.355353	7.37487	1.66898	0.196396	1
IDNK	-0.427302	1.06978	1.66894	0.1964	1
CYP2S1	-0.634814	-0.203809	1.66756	0.196585	1
TCTA	-0.231219	5.93921	1.66672	0.196699	1
RPL13P12	-0.272343	3.92703	1.6658	0.196822	1
RP11-884K10.7	0.316416	1.85081	1.6645	0.196996	1
KRT86	-0.47679	0.873393	1.6638	0.197091	1
P4HTM	-0.211941	4.87929	1.66237	0.197284	1
[truncated: 13,881 more rows]
