# Supplementary material for: Simultaneous isolation of hormone receptor–positive breast cancer organoids and fibroblasts reveals stroma-mediated resistance mechanisms
Source: J Biol Chem. 2023 Jul 7;299(8):105021. doi: 10.1016/j.jbc.2023.105021 (PMC10415704; doi:10.1016/j.jbc.2023.105021)
Supplement: Supporting Table S3 [file mmc3.xlsx]

## Sheet: Pt. 10_CM DMSO_CM FULV
genes"	logFC	logCPM	LR	PValue	FDR
PPM1K	-1.37111	4.41549	140.788	1.79018e-32	2.80843e-28
MTND4P24	3.94587	1.06366	116.972	2.91122e-27	2.28356e-23
BRI3	1.02619	8.03514	69.156	9.09769e-17	4.26459e-13
CISH	-1.22646	3.01978	68.8043	1.08735e-16	4.26459e-13
IGFBP4	-1.48392	2.52138	47.5496	5.36307e-12	1.68272e-08
PPDPF	0.799036	11.6426	39.0157	4.20421e-10	1.09926e-06
PRR15	0.55431	7.76352	37.5207	9.0449e-10	2.02709e-06
CYP2B7P	-1.34622	3.24368	36.5611	1.47952e-09	2.90134e-06
IER5L	0.663963	7.75596	34.7827	3.68632e-09	5.83015e-06
CPTP	0.549381	7.69599	34.7549	3.73931e-09	5.83015e-06
IDUA	0.56433	6.17615	34.5814	4.08794e-09	5.83015e-06
C11orf24	0.590182	6.80858	33.8662	5.9034e-09	7.71772e-06
HERC6	-0.893663	3.24496	32.8103	1.01606e-08	1.22615e-05
UHMK1	-0.581439	6.18219	32.0676	1.48897e-08	1.57677e-05
C5AR2	-1.33634	1.84731	31.9396	1.59038e-08	1.57677e-05
CMTM8	0.726831	4.66678	31.9135	1.61197e-08	1.57677e-05
ZNF467	0.533089	6.94283	31.8003	1.70863e-08	1.57677e-05
PCGF2	0.584738	5.71771	30.3232	3.65721e-08	3.18746e-05
ZNF580	0.713342	6.24076	30.0582	4.19275e-08	3.27942e-05
CDK2AP2	0.654411	6.97128	30.0216	4.27261e-08	3.27942e-05
REEP6	0.744544	8.04713	29.9691	4.38984e-08	3.27942e-05
COPE	0.854135	8.49002	29.829	4.71888e-08	3.36499e-05
TMUB1	0.607014	7.68432	29.443	5.75856e-08	3.92784e-05
MTX3	-0.633907	4.01073	29.1892	6.56434e-08	4.29089e-05
CBS	-1.22722	1.26139	28.8929	7.64942e-08	4.80016e-05
UBXN11	0.637686	4.90665	28.6062	8.86963e-08	5.3518e-05
TUBB2A	0.517798	6.70518	28.2432	1.06991e-07	6.2166e-05
RRN3	-0.567817	4.8201	28.1728	1.10954e-07	6.2166e-05
TESK1	0.53314	5.49387	28.031	1.1939e-07	6.45857e-05
TBX1	0.777548	5.19784	27.719	1.4028e-07	7.33572e-05
DNAJC4	0.520544	5.38854	27.3556	1.69271e-07	8.39836e-05
TLE5	0.592905	10.2543	27.3325	1.71308e-07	8.39836e-05
GLI4	0.923705	3.56413	27.1929	1.84132e-07	8.75352e-05
SRMS	0.536769	7.25525	26.7062	2.36858e-07	0.000109289
LRRC75B	0.693496	2.92092	26.57	2.54158e-07	0.000113921
SLC2A4RG	0.511334	8.33313	26.493	2.64493e-07	0.00011526
C1orf56	0.524642	4.80189	26.2144	3.05542e-07	0.000128578
RNF126	0.563966	7.86481	26.1493	3.16011e-07	0.000128578
C17orf97	0.680961	3.10814	26.1273	3.19641e-07	0.000128578
RPL28	0.737378	11.0678	26.0527	3.32227e-07	0.000128655
CLDN3	0.876885	7.07508	26.0295	3.36234e-07	0.000128655
CHPF	0.670837	6.62555	25.8376	3.71382e-07	0.00013872
RP11-481C4.2	-4.44879	-1.88176	25.7681	3.84991e-07	0.000140459
LHPP	0.664726	5.94744	25.4103	4.63431e-07	0.000165234
MCRIP1	0.520032	5.46649	25.3566	4.76527e-07	0.000166128
TAOK1	-0.549801	4.82826	25.2331	5.08026e-07	0.000169618
CYSRT1	0.689449	4.65845	25.2326	5.08163e-07	0.000169618
ACD	0.702948	3.47975	25.147	5.3122e-07	0.00017362
SLC25A23	0.502647	7.7606	25.071	5.52568e-07	0.000176912
MED19	0.513258	5.09504	24.9915	5.75827e-07	0.000180583
ALG1L2	-2.91278	-1.75321	24.9489	5.88708e-07	0.000180583
ZC3H3	0.491465	4.87006	24.8681	6.13907e-07	0.000180583
ANKRD13D	0.456578	6.19602	24.8456	6.21113e-07	0.000180583
MELTF-AS1	1.02542	1.66392	24.8441	6.2159e-07	0.000180583
CCDC124	0.622183	6.60575	24.7743	6.4451e-07	0.000183052
MAP1S	0.464881	7.19409	24.7478	6.53424e-07	0.000183052
MTA1	0.491393	7.83208	24.6228	6.97203e-07	0.000188691
ZFPM1	0.708465	3.60788	24.6217	6.97609e-07	0.000188691
CYB5R3	0.544605	9.0616	24.5657	7.18173e-07	0.000190422
PNPLA2	0.552237	9.48294	24.5388	7.28284e-07	0.000190422
RILPL1	0.67672	3.53413	24.3992	7.83025e-07	0.000201379
TFRC	-0.505431	5.71657	24.2853	8.30723e-07	0.0002102
ZNF358	0.61141	6.22613	24.2114	8.63199e-07	0.000212366
MTND2P28	0.535863	7.84029	24.1971	8.69643e-07	0.000212366
ARL2	0.706728	4.95321	24.1745	8.79895e-07	0.000212366
RPL29	0.655543	9.03382	23.9058	1.01165e-06	0.000240467
MAN2A1	-0.572699	4.19923	23.7107	1.11961e-06	0.000262156
HCN2	0.956949	3.17213	23.6359	1.16397e-06	0.000268536
APBA3	0.497761	5.4292	23.3811	1.32876e-06	0.00030211
SMIM29	0.521542	6.86091	23.2139	1.44948e-06	0.000321791
ISY1	0.645581	4.06686	23.2048	1.45635e-06	0.000321791
EIF4EBP1	0.465232	11.9762	23.1551	1.49444e-06	0.000325622
CRTC1	0.475592	6.35284	23.0905	1.5455e-06	0.000332135
C9orf16	0.584881	6.00607	23.0095	1.61202e-06	0.000341749
ZNF771	0.647946	3.27449	22.8165	1.78225e-06	0.0003728
MED25	0.535804	7.3773	22.7711	1.82492e-06	0.000376701
TCEA2	0.616217	5.05032	22.6946	1.89905e-06	0.00038529
ESPN	0.432053	8.34559	22.6778	1.91564e-06	0.00038529
NBDY	0.628633	6.08058	22.6353	1.95855e-06	0.000388933
SCNM1	0.483735	5.75878	22.5804	2.01533e-06	0.000395207
SINHCAF	-0.471083	5.02383	22.3621	2.25782e-06	0.000437293
BCYRN1	0.776666	7.52161	22.2056	2.44959e-06	0.000468648
UBALD2	0.50145	6.57091	22.0763	2.62025e-06	0.000495258
OTUD4	-0.51627	4.63495	21.9142	2.85118e-06	0.00053185
ESR1	-0.603403	3.25847	21.8834	2.89729e-06	0.00053185
NME4	0.731559	8.68937	21.8714	2.91555e-06	0.00053185
ZNF296	0.555925	7.48928	21.6744	3.2308e-06	0.000582584
CARD8-AS1	-1.06615	1.03916	21.6049	3.34998e-06	0.000597211
CCDC159	0.558356	4.58331	21.5824	3.38949e-06	0.000597464
IL1RL1	-2.93142	-1.89885	21.5076	3.52428e-06	0.000614321
KXD1	0.441586	6.79779	21.2958	3.93598e-06	0.000678546
RABGAP1L	-0.564411	3.68022	20.937	4.74634e-06	0.000809355
EVA1B	0.762284	2.7661	20.8931	4.85649e-06	0.000814727
SH3GLB2	0.423104	8.23515	20.8784	4.89386e-06	0.000814727
MAP3K11	0.444574	6.92258	20.8596	4.94205e-06	0.000814727
KCNK15	0.442985	5.34197	20.8428	4.98558e-06	0.000814727
ZNF770	-0.489427	5.02716	20.8085	5.07561e-06	0.000820888
SPTLC3	-0.639981	3.22933	20.7843	5.14038e-06	0.00082288
ZNF628	0.496134	5.20207	20.7044	5.35938e-06	0.000849272
OCEL1	0.505525	4.99746	20.6605	5.48358e-06	0.000860265
CCDC92	0.440006	6.52121	20.5587	5.78305e-06	0.000886889
NUDT14	0.64188	5.48182	20.5541	5.79692e-06	0.000886889
USF2	0.416149	7.5675	20.5388	5.84342e-06	0.000886889
TNS2	0.587145	4.96264	20.5221	5.89468e-06	0.000886889
RPL18A	0.647861	10.9051	20.4925	5.98668e-06	0.000886889
ZNF205	0.479014	5.25757	20.4801	6.02553e-06	0.000886889
NFKB2	0.508512	6.10847	20.4613	6.08477e-06	0.000886889
CDC14B	-0.478938	4.15928	20.4413	6.14882e-06	0.000886889
C19orf53	0.700787	6.97215	20.4372	6.16209e-06	0.000886889
AGL	-0.603324	4.23273	20.3496	6.45081e-06	0.000913874
CLIC6	-0.644275	4.09867	20.345	6.46609e-06	0.000913874
EPN1	0.465415	8.07476	20.2969	6.63067e-06	0.000928768
PRKAG2-AS1	0.637379	2.92638	19.9352	8.01097e-06	0.001109
NT5DC2	0.454663	5.78738	19.9239	8.05879e-06	0.001109
CLASRP	0.403898	6.23418	19.7657	8.75395e-06	0.00119265
FGFRL1	0.523349	5.90382	19.7516	8.8187e-06	0.00119265
ZBTB45	0.44892	5.89102	19.7031	9.04546e-06	0.00121286
RAB27B	-0.472378	6.34897	19.629	9.4033e-06	0.00124495
RPL35	0.523436	9.87939	19.6208	9.44347e-06	0.00124495
VPS28	0.504943	5.70337	19.6029	9.53243e-06	0.00124621
AC004057.1	0.917873	3.84426	19.5386	9.85889e-06	0.00127823
SLC4A7	-0.547321	3.65622	19.4853	1.01378e-05	0.00130363
GPD2	-0.420466	6.52187	19.4583	1.02819e-05	0.00130651
ABCD1	0.440848	5.23339	19.45	1.03268e-05	0.00130651
ZNF579	0.53299	4.68826	19.4147	1.05196e-05	0.00131906
TMEM52	0.681903	3.73659	19.4002	1.05994e-05	0.00131906
STXBP1	0.447597	4.74425	19.3712	1.07616e-05	0.00131906
CNOT3	0.426761	6.96184	19.3588	1.08317e-05	0.00131906
RPL13AP5	0.613104	5.19873	19.3483	1.08918e-05	0.00131906
MIB1	-0.491807	5.09289	19.3344	1.09713e-05	0.00131906
IRF7	0.452917	6.67674	19.3269	1.10146e-05	0.00131906
RPL37	0.505214	9.37573	19.2774	1.13035e-05	0.0013434
MMP24OS	0.521879	7.78974	19.2618	1.13966e-05	0.00134395
ZMAT5	0.584647	5.15354	19.2479	1.14794e-05	0.00134395
PDLIM7	0.557142	6.07273	19.2189	1.16552e-05	0.00135442
CHAD	0.617641	4.28813	19.1909	1.18275e-05	0.00136434
MAP3K10	0.446793	4.96372	19.1309	1.2205e-05	0.00139761
HOXC4	0.546642	4.17902	19.1086	1.23485e-05	0.00140379
RAB11B	0.517674	7.46536	19.0824	1.25191e-05	0.00141295
HMX1	1.17776	1.28305	19.0488	1.27421e-05	0.00142533
ZNF865	0.442144	6.16007	19.0385	1.28106e-05	0.00142533
TBC1D17	0.449813	5.61875	18.9651	1.3313e-05	0.0014708
YJU2	0.438925	5.31751	18.9383	1.35015e-05	0.0014812
CERCAM	0.536878	5.01391	18.8327	1.42701e-05	0.00155464
RAPGEF6	-0.890111	1.19671	18.7998	1.4518e-05	0.00157075
AGPS	-0.589088	4.69002	18.7557	1.48582e-05	0.00159655
FNDC10	0.599444	5.15065	18.7088	1.52278e-05	0.00162512
EDF1	0.429953	8.42054	18.6598	1.5624e-05	0.00165614
FAM20B	-0.416274	6.03001	18.6446	1.57494e-05	0.00165823
POLR2J	0.498949	7.20765	18.6016	1.61084e-05	0.00168472
VEGFB	0.648102	6.48159	18.582	1.62753e-05	0.0016909
MIER2	0.509056	5.95391	18.5178	1.68325e-05	0.00170996
CLDN9	1.3802	0.86517	18.5083	1.69165e-05	0.00170996
HNRNPA2B1	-0.414764	8.33897	18.5067	1.69312e-05	0.00170996
SLC25A36	-0.457673	5.09948	18.5011	1.69806e-05	0.00170996
DESI2	-0.436539	5.31438	18.4985	1.70037e-05	0.00170996
KMT5C	0.479536	4.88557	18.4639	1.73155e-05	0.00172334
TGFBR3L	0.927721	2.85152	18.4594	1.73565e-05	0.00172334
GPR153	0.464613	5.78251	18.4305	1.76215e-05	0.00173866
MEX3D	0.433823	6.62366	18.3805	1.80903e-05	0.00176978
PRKCSH	0.476756	9.38925	18.3729	1.81626e-05	0.00176978
DEPTOR	-0.743827	2.59446	18.35	1.83817e-05	0.00177226
IRX2	0.503209	5.24653	18.3406	1.84731e-05	0.00177226
MIB2	0.452483	5.85438	18.3305	1.85706e-05	0.00177226
STXBP2	0.59131	6.19295	18.3234	1.864e-05	0.00177226
SLC7A2	-0.633465	3.03826	18.2398	1.94771e-05	0.0018407
C15orf61	0.588535	4.33812	18.2271	1.96068e-05	0.00184187
RTL8C	0.644475	6.47494	18.2048	1.98377e-05	0.00184658
GNB4	-0.454229	5.24702	18.1894	1.99987e-05	0.00184658
HMG20B	0.43022	7.90242	18.1883	2.00101e-05	0.00184658
PCED1A	0.435008	4.69676	18.1654	2.02521e-05	0.00185798
ATP13A2	0.411294	7.68919	18.1014	2.09449e-05	0.00191037
FAAP20	0.572611	6.08525	18.0084	2.19935e-05	0.00199442
EEFSEC	0.447273	5.65396	17.9018	2.32596e-05	0.0020971
DLGAP5	-0.449095	5.18302	17.8894	2.34122e-05	0.0020988
TMEM115	0.397997	5.39295	17.8359	2.40798e-05	0.00214638
NUCB1	0.454686	7.47244	17.8084	2.44299e-05	0.00216529
MRPL43	0.467893	6.44773	17.7776	2.48286e-05	0.00218826
AP001062.7	0.636516	3.84149	17.7638	2.501e-05	0.00219194
TGFBR1	-0.525422	4.29672	17.7072	2.57646e-05	0.00222803
UBALD1	0.421952	5.79921	17.7011	2.58471e-05	0.00222803
NDUFS8	0.600138	7.72928	17.7011	2.58478e-05	0.00222803
CBX4	0.47488	8.02076	17.6371	2.67322e-05	0.00229166
SELENOI	-0.441544	5.21421	17.5601	2.78364e-05	0.00237336
RPS28	0.583462	9.1331	17.529	2.82954e-05	0.00238428
CA5BP1	0.5838	4.2335	17.5223	2.83957e-05	0.00238428
ZNF213	0.441771	6.09477	17.5206	2.84205e-05	0.00238428
PRRT4	0.966583	1.33228	17.5067	2.86301e-05	0.00238909
BCAM	0.398692	6.45259	17.4541	2.94325e-05	0.0024154
WBP2	0.420752	6.82118	17.4533	2.94459e-05	0.0024154
SOX15	0.579949	6.70606	17.4503	2.94912e-05	0.0024154
CSTB	0.523772	6.78622	17.4458	2.95612e-05	0.0024154
CPSF2	-0.457607	6.06023	17.4324	2.97708e-05	0.00241992
DUS1L	0.405203	7.87648	17.3732	3.07123e-05	0.00246792
EHMT2	0.389472	7.01866	17.3713	3.07432e-05	0.00246792
SPINT1-AS1	0.597297	4.35688	17.3658	3.08332e-05	0.00246792
SAMD9	-0.431109	4.66845	17.3079	3.17868e-05	0.00252136
FOXP4	0.416494	7.63564	17.3057	3.18223e-05	0.00252136
MTND4P12	0.708105	4.99531	17.2799	3.22589e-05	0.00254311
RAI2	-0.579614	5.18183	17.2489	3.27883e-05	0.00257192
LDOC1	0.512874	5.89812	17.2388	3.29643e-05	0.00257285
SAP30BP	0.476062	4.61351	17.205	3.35555e-05	0.00260603
USE1	0.660076	3.96046	17.1619	3.4326e-05	0.00265274
NPIPB5	0.502526	4.00024	17.1401	3.47215e-05	0.00267015
GRINA	0.391567	7.72147	17.118	3.51286e-05	0.00268828
ZBTB6	-0.536033	4.02783	17.0884	3.56799e-05	0.00271434
STT3B	-0.416882	7.51572	17.0812	3.58152e-05	0.00271434
CRACR2B	0.449103	8.76863	17.0475	3.64569e-05	0.00274969
XPO1	-0.427692	6.6288	17.0162	3.70627e-05	0.00278201
AZIN1	-0.395498	7.39679	16.9569	3.82372e-05	0.0028565
MZF1	0.465869	5.13263	16.8772	3.98786e-05	0.00294972
RNF25	0.413005	5.26645	16.8771	3.98794e-05	0.00294972
MXD4	0.378205	7.20497	16.8691	4.00492e-05	0.00294972
RPL23AP42	0.704771	2.5775	16.8357	4.07597e-05	0.00298803
BCL7C	0.508609	6.42886	16.8245	4.10001e-05	0.00299167
SLC9A3R2	0.423849	8.01036	16.813	4.12499e-05	0.00299597
RPL18AP3	0.735892	4.30538	16.7889	4.1776e-05	0.00301019
PRR14	0.388228	5.96725	16.7865	4.18296e-05	0.00301019
EGR3	-1.59444	3.05209	16.7413	4.28383e-05	0.00306871
BTBD2	0.436031	7.71001	16.7112	4.35228e-05	0.00310357
CCDC130	0.458139	4.37025	16.6957	4.38803e-05	0.00311491
C1orf122	0.520972	6.63854	16.6682	4.45201e-05	0.00313387
SEL1L	-0.404103	6.27993	16.6671	4.45469e-05	0.00313387
ZBTB7A	0.390616	8.13822	16.6539	4.4858e-05	0.00313687
RPS15P4	0.731015	3.45778	16.6483	4.49895e-05	0.00313687
STX10	0.462108	5.57513	16.56	4.71343e-05	0.00326907
ALDH6A1	-0.378734	5.59732	16.5533	4.73023e-05	0.00326907
ZFP36	0.496053	7.52564	16.5221	4.80874e-05	0.00329994
MIIP	0.513334	4.67444	16.5151	4.82649e-05	0.00329994
FAM126B	-0.451848	4.35061	16.5106	4.83801e-05	0.00329994
PTPN18	0.452053	6.12115	16.466	4.95316e-05	0.00336386
EIF4E	-0.432173	4.04183	16.4392	5.02351e-05	0.00338899
ZNF575	0.670264	2.35569	16.4355	5.03336e-05	0.00338899
EGLN2	-1.02173	0.641364	16.427	5.05601e-05	0.00338969
ANKRD13B	1.05645	0.416463	16.3818	5.17794e-05	0.00345666
TRIOBP	0.4027	7.35708	16.292	5.42938e-05	0.00360916
PHLDA2	0.702282	6.46723	16.2415	5.57587e-05	0.0036616
PHF6	-0.477618	4.30088	16.2392	5.58266e-05	0.0036616
AGAP3	0.361458	6.79791	16.2304	5.60865e-05	0.0036616
FBXL16	0.402875	6.57389	16.2291	5.61267e-05	0.0036616
MAN1A2	-0.460722	5.54235	16.2249	5.62497e-05	0.0036616
SCAF1	0.387846	7.68909	16.2162	5.65074e-05	0.00366318
MRPL4	0.507773	7.41882	16.1658	5.80312e-05	0.00374647
PKN2	-0.455892	5.12763	16.13	5.91388e-05	0.00380233
DDX18	-0.417761	5.45782	16.0975	6.01618e-05	0.00385232
MTMR12	-0.435675	5.72962	16.0628	6.12761e-05	0.00390772
CEP20	-0.378707	5.06905	16.034	6.22138e-05	0.0039477
ESS2	0.470478	3.94826	16.0282	6.24062e-05	0.0039477
UNC5B-AS1	0.763452	2.24224	16.0163	6.27999e-05	0.00395665
WDR3	-0.416007	4.69323	15.9646	6.45378e-05	0.00404651
RTL8A	0.583259	6.27034	15.9586	6.47421e-05	0.00404651
CNOT6	-0.391184	5.01305	15.9061	6.65648e-05	0.00414392
FANCI	-0.467025	5.55416	15.8684	6.79013e-05	0.00420172
RPL27A	0.461423	9.9147	15.8597	6.8216e-05	0.00420172
SPINT1	0.378697	8.99627	15.8575	6.82967e-05	0.00420172
C11orf68	0.473257	5.52504	15.8185	6.97178e-05	0.0042724
ASPM	-0.585657	4.66642	15.7785	7.1206e-05	0.0043385
LTN1	-0.421518	4.52297	15.7747	7.13497e-05	0.0043385
EXOC5	-0.387102	6.11887	15.7577	7.19929e-05	0.00436072
LARGE2	0.447859	6.88837	15.7094	7.38573e-05	0.00445644
NCKIPSD	0.375065	5.13794	15.6972	7.43355e-05	0.00446811
ANAPC1	-0.534823	4.60293	15.6062	7.79999e-05	0.00466214
VPS13C	-0.452127	4.84388	15.6023	7.8158e-05	0.00466214
CHCHD10	0.55672	6.97597	15.5843	7.89091e-05	0.00468912
SELENOM	0.638693	6.21038	15.5731	7.93744e-05	0.00469896
PLEKHN1	0.503768	5.38254	15.5193	8.16688e-05	0.00481662
RLIM	-0.373782	5.50796	15.4944	8.27501e-05	0.00483915
PLEKHF2	-0.375326	6.77652	15.4934	8.27918e-05	0.00483915
CAMSAP3	0.360925	8.14992	15.4884	8.30147e-05	0.00483915
ADRM1	0.434871	7.79094	15.4822	8.32847e-05	0.00483915
CRYBG3	-0.49777	4.5915	15.4569	8.44089e-05	0.00488637
GIT1	0.371172	5.68981	15.4321	8.55246e-05	0.0049269
WHRN	0.39809	5.59655	15.4274	8.5737e-05	0.0049269
ARHGDIA	0.430403	9.27815	15.4167	8.62211e-05	0.00493663
SH3GL1	0.443493	7.91246	15.404	8.68043e-05	0.00495195
GLRX2	-0.462771	3.72818	15.3548	8.90949e-05	0.00506421
AGAP2-AS1	0.756471	1.94556	15.3461	8.95059e-05	0.0050692
KNTC1	-0.462011	4.45172	15.2885	9.22758e-05	0.00520728
LANCL1	-0.403299	4.79826	15.2665	9.33556e-05	0.00524933
METTL27	0.752948	3.57431	15.2548	9.39353e-05	0.00526306
SCX	0.949119	1.40647	15.2368	9.48362e-05	0.00528667
FOXN1	2.69035	-2.20506	15.233	9.50306e-05	0.00528667
POMZP3	0.484168	3.68938	15.1761	9.79333e-05	0.00542047
AMMECR1	-0.370538	5.74718	15.1716	9.81699e-05	0.00542047
SRP14	0.398177	7.6186	15.1656	9.8483e-05	0.00542047
GNPTG	0.405525	5.9045	15.1592	9.88178e-05	0.00542047
ABHD17A	0.435546	7.03632	15.1494	9.93315e-05	0.00542966
JUNB	0.602088	7.32565	15.1213	0.00010082	0.00549187
ZNF837	0.653682	3.14585	15.0571	0.000104309	0.00563844
ZDHHC20	-0.47722	4.84452	15.057	0.000104311	0.00563844
EPN3	0.41961	5.92896	15.052	0.000104589	0.00563844
TMSB10	0.618774	9.40205	15.0397	0.000105275	0.00565603
FLOT1	0.358716	7.58074	15.0293	0.000105856	0.00565799
ANAPC2	0.385702	6.18811	15.0261	0.000106033	0.00565799
GEN1	-0.480446	3.77391	14.9702	0.000109223	0.00580843
ALDH3B2	0.364192	7.51643	14.9629	0.000109647	0.00581128
IREB2	-0.433068	5.06593	14.932	0.000111456	0.00588727
ERMP1	-0.452516	6.8947	14.9211	0.0001121	0.00590143
SNAPC2	0.373455	5.44142	14.8892	0.000114015	0.00598215
MRPS18A	0.385448	6.25574	14.8745	0.000114906	0.0060088
PCGF1	0.488845	4.37637	14.858	0.000115917	0.00603473
SESTD1	-0.422435	4.51414	14.8538	0.000116171	0.00603473
TM9SF3	-0.351004	7.33334	14.8438	0.000116794	0.00604705
WDHD1	-0.494357	4.41092	14.8163	0.000118504	0.00611542
ARHGAP5	-0.367855	6.48213	14.7749	0.000121139	0.00622563
HGS	0.340731	6.88277	14.7664	0.000121685	0.00622563
MTPN	-0.398388	7.6006	14.7641	0.00012183	0.00622563
SGO2	-0.54915	4.29132	14.7229	0.000124528	0.00634283
ZNF844	-0.526179	3.52573	14.7094	0.00012542	0.00636763
PSMD12	-0.380356	5.25741	14.6526	0.000129256	0.00654121
PCMTD2	-0.501091	3.85401	14.6389	0.000130197	0.00656762
NPIPA5	0.693599	3.3532	14.5955	0.000133229	0.00669904
INAFM1	0.64382	4.72903	14.5808	0.000134277	0.00673014
VSTM2L	0.381512	6.73236	14.5716	0.000134932	0.00674143
JARID2-AS1	3.56089	-2.4581	14.559	0.000135841	0.00674752
RFNG	0.412068	5.26908	14.558	0.000135914	0.00674752
TECR	0.5081	7.71428	14.5322	0.000137781	0.00681864
CORO1B	0.406474	8.99315	14.5149	0.000139053	0.00685994
GET3	0.45212	6.97181	14.5062	0.000139697	0.00687014
PTBP3	-0.391487	6.9123	14.4894	0.000140951	0.00691012
CTD-2619J13.9	0.974004	1.25922	14.4829	0.000141435	0.00691225
TUBG2	0.599371	3.15711	14.4681	0.000142553	0.00694027
RPS15	0.557237	10.5018	14.4636	0.000142893	0.00694027
NUP107	-0.445173	4.60125	14.4362	0.000144991	0.00702043
TUBG1	0.51513	6.00289	14.4032	0.00014755	0.00712237
PIGN	-0.439869	3.93325	14.3711	0.000150085	0.00720983
METTL26	0.582426	6.03796	14.3664	0.000150462	0.00720983
ENSG00000277196	0.551773	5.15402	14.3629	0.000150741	0.00720983
LMTK3	0.495135	5.48628	14.3426	0.000152378	0.00726596
EGFL7	0.509434	5.598	14.3163	0.000154524	0.00732606
RPS11	0.483275	10.2001	14.3157	0.000154572	0.00732606
BICDL1	0.414839	5.37933	14.2751	0.000157939	0.0074631
SNRK	-0.542085	3.9177	14.2618	0.000159059	0.00749345
PLD3	0.376975	7.66036	14.2313	0.00016166	0.00759317
RPS25	0.480581	8.92991	14.1901	0.000165234	0.00771486
STAT1	-0.378644	5.89176	14.1901	0.000165234	0.00771486
CLU	0.52226	9.11057	14.1699	0.00016702	0.00777509
AJM1	0.447208	5.61688	14.1341	0.000170228	0.00790099
PQBP1	0.431795	5.45321	14.1072	0.000172678	0.00798915
MFN1	-0.374822	4.72477	14.1022	0.000173146	0.00798915
ATP11C	-0.553585	3.43838	14.0809	0.000175115	0.00804512
ATRX	-0.398652	5.24152	14.0763	0.000175545	0.00804512
RNF208	0.656354	4.75436	14.0725	0.000175897	0.00804512
RPL13	0.465925	9.65821	14.0642	0.000176673	0.00805711
RP11-527N22.1	-0.479132	4.45505	14.0447	0.000178513	0.00810312
NOL3	0.545579	5.02245	14.0426	0.000178715	0.00810312
DLD	-0.349668	6.71324	14.0344	0.000179497	0.0081151
GRN	0.388842	7.53055	14.0277	0.000180137	0.00812067
ASCC2	0.34449	7.62459	14.0049	0.00018233	0.00819599
PIK3CD-AS2	2.13138	-1.79554	13.9601	0.000186736	0.00833226
DPP7	0.35505	7.50514	13.96	0.000186737	0.00833226
PRRT1	0.629412	2.23369	13.9579	0.000186955	0.00833226
G3BP2	-0.366268	6.80552	13.94	0.000188737	0.00838786
GATA3	0.356873	8.98451	13.9229	0.000190459	0.00840942
CCT8	-0.362286	6.40556	13.9146	0.000191302	0.00840942
RNPEPL1	0.437477	6.91415	13.9125	0.000191521	0.00840942
KLC3	0.430963	4.13035	13.9105	0.000191724	0.00840942
FMR1	-0.418237	4.24073	13.9059	0.00019219	0.00840942
LY6E	0.494302	9.65545	13.9035	0.000192439	0.00840942
MDK	0.591798	9.76765	13.8834	0.000194505	0.00847611
ALKBH7	0.45476	5.80017	13.8627	0.000196667	0.00854656
NDC1	-0.394924	5.82389	13.8377	0.000199297	0.00863692
GPX4	0.504308	8.79255	13.8234	0.000200822	0.00867906
ABCE1	-0.354652	6.31622	13.8153	0.000201684	0.00869238
DDX21	-0.37622	6.61929	13.7981	0.000203546	0.00874858
ARF5	0.437614	8.32258	13.7854	0.000204924	0.00878373
ZNF106	-0.42379	5.16578	13.753	0.000208487	0.00889371
PACSIN1	0.97668	0.77986	13.7518	0.000208624	0.00889371
PEMT	0.529766	4.36322	13.7423	0.000209681	0.00889562
NDUFB10	0.445648	6.95435	13.7412	0.000209802	0.00889562
ZNF587	-0.42649	4.3015	13.7193	0.000212263	0.00897571
INO80E	0.459204	5.55533	13.6976	0.000214728	0.00905552
ZMYND19	0.396343	5.96166	13.6892	0.000215688	0.0090716
ANO8	0.354422	5.53436	13.6791	0.000216849	0.00909606
FANCD2	-0.395209	5.15994	13.658	0.000219303	0.00916192
KYAT3	-0.375844	4.94802	13.6548	0.000219678	0.00916192
MAP3K2	-0.362098	4.61174	13.6506	0.000220171	0.00916192
AC114271.2	0.464577	3.36497	13.6304	0.000222556	0.00922701
AKT1S1	0.421432	7.40111	13.6274	0.000222912	0.00922701
PCCA-DT	0.757824	2.92617	13.6207	0.000223711	0.00923572
DPP8	-0.391286	4.71979	13.6033	0.000225785	0.0092969
TFAP2A	0.336312	8.25378	13.5935	0.000226967	0.00932109
NUP155	-0.426776	4.95549	13.521	0.000235904	0.00961377
CREB3	0.364368	5.30698	13.5205	0.000235968	0.00961377
TTPAL	-0.426463	4.29568	13.5174	0.00023636	0.00961377
SURF2	0.385282	5.1851	13.5159	0.000236545	0.00961377
ADIRF	0.465182	6.57858	13.4901	0.000239825	0.00972001
IPP	-0.467184	3.47407	13.4856	0.000240398	0.00972001
MOSPD3	0.521225	6.20962	13.4795	0.000241181	0.00972662
IKZF2	-0.488455	3.96133	13.4713	0.000242236	0.00973264
JDP2	0.378228	6.174	13.4685	0.000242596	0.00973264
MPG	0.446121	5.68691	13.4602	0.000243672	0.00973264
MRPS11	0.38807	6.02564	13.4592	0.000243812	0.00973264
RP5-991G20.1	-0.836131	0.960717	13.4268	0.000248058	0.00987699
DMTN	0.866163	1.12827	13.4157	0.00024953	0.00991045
ZNF736	-0.475966	3.41403	13.3949	0.00025231	0.00999556
IRF2BP1	0.388072	6.8479	13.3775	0.000254663	0.0100634
IPO5	-0.3718	5.72601	13.3683	0.000255917	0.010087
THAP7	0.40591	5.89082	13.3627	0.000256674	0.010087
CCNP	0.528984	4.24748	13.3553	0.000257697	0.010087
GRAMD1A	0.423302	5.08729	13.3543	0.000257832	0.010087
FADS2	0.409399	9.1795	13.3441	0.000259237	0.010104
SLC10A3	0.379371	5.59602	13.3418	0.000259555	0.010104
SDHC	-0.413437	5.24335	13.3354	0.000260436	0.0101132
ADAMTSL5	0.816406	1.86598	13.317	0.000263006	0.0101632
CD46	-0.359938	7.94392	13.3169	0.00026302	0.0101632
ECI1	0.377252	6.4885	13.2941	0.000266239	0.0102623
DENR	-0.337424	5.85396	13.2777	0.000268587	0.0103274
MT-ND1	0.581429	13.26	13.2577	0.000271457	0.0104123
YPEL3	0.449549	5.04591	13.1969	0.000280408	0.0107294
THEM6	0.419563	6.23274	13.1889	0.000281614	0.0107493
RPS3	0.496177	10.9444	13.1782	0.00028323	0.0107847
ERCC6L	-0.527876	3.05567	13.1704	0.000284403	0.0107993
TMEM87A	-0.332688	6.30863	13.1666	0.00028499	0.0107993
DEAF1	0.343949	5.37673	13.1617	0.000285733	0.0108014
RP11-236L14.1	-1.45365	0.0637246	13.155	0.000286752	0.0108139
KRT7	0.371437	11.1131	13.1221	0.000291827	0.0109789
FMN1	-0.544998	4.63031	13.0851	0.000297648	0.0111711
FBXW5	0.321259	7.66178	13.0716	0.0002998	0.0111981
RPP38	0.400534	4.31026	13.0625	0.000301261	0.0111981
ACTR2	-0.352324	7.00705	13.0598	0.00030171	0.0111981
AC007191.4	-2.11934	-1.54181	13.0585	0.000301913	0.0111981
TMEM134	0.465954	6.51534	13.0583	0.000301937	0.0111981
PLCH1	-0.609886	2.94196	13.0366	0.000305463	0.0113021
SH3BGRL3	0.560573	7.83531	13.024	0.000307522	0.0113515
RTN4R	0.541373	3.81032	12.9505	0.000319839	0.0117785
UBE2G1	-0.363294	4.67898	12.9313	0.000323138	0.0118721
MRPL41	0.553314	6.62717	12.906	0.000327533	0.0120039
TMEM168	-0.370994	5.01093	12.9019	0.000328255	0.0120039
YBX1	0.343797	10.075	12.896	0.00032928	0.0120134
SRPK1	-0.35657	6.63286	12.8894	0.000330451	0.0120163
LRPPRC	-0.33211	7.25637	12.8854	0.00033115	0.0120163
KAT8	0.348392	5.55538	12.8826	0.000331659	0.0120163
IARS2	-0.476117	6.13769	12.864	0.000334972	0.0120875
RPL10P9	0.738285	2.27723	12.8629	0.000335164	0.0120875
VLDLR-AS1	0.842433	1.80021	12.8541	0.00033674	0.0121165
ALG11	-0.837484	0.768909	12.8456	0.00033828	0.0121195
ACTN4	0.331836	9.82132	12.8444	0.000338496	0.0121195
KLC2	0.335231	6.63225	12.8408	0.000339141	0.0121195
SLC9A3R1	0.444234	8.41521	12.8198	0.000342975	0.0122122
CUEDC2	0.409609	4.77645	12.818	0.000343294	0.0122122
SPIN1	-0.41473	5.05677	12.8123	0.000344349	0.012222
ZFAT	0.400449	3.85489	12.7969	0.000347186	0.0122949
ACY3	0.536747	2.70359	12.782	0.000349961	0.0123653
ELOB	0.475577	7.54521	12.7719	0.000351868	0.0123938
AP5M1	-0.346078	5.55656	12.768	0.000352591	0.0123938
TMEM167A	-0.342313	5.83206	12.7651	0.000353139	0.0123938
PSCA	0.612435	2.32937	12.7572	0.00035465	0.0124191
H2AX	0.384859	7.94644	12.7265	0.000360506	0.012596
MPST	0.39133	5.4138	12.7168	0.000362385	0.0126335
PAN3	-0.536948	2.96815	12.7058	0.000364522	0.0126799
FTH1	0.382105	12.1688	12.6905	0.000367524	0.012756
TAF6	0.439076	7.53788	12.6822	0.000369147	0.0127688
RHOG	0.41789	5.82039	12.6768	0.000370216	0.0127688
FA2H	0.393899	4.42737	12.6762	0.000370335	0.0127688
CREB3L1	0.380516	10.0099	12.6553	0.000374498	0.0128776
SHARPIN	0.38132	5.74415	12.6522	0.000375133	0.0128776
FTL	0.46468	8.96044	12.6388	0.000377823	0.0129342
FANCF	-0.560256	2.88694	12.6358	0.00037843	0.0129342
SLC39A3	0.504897	5.00787	12.6153	0.000382595	0.0130402
RP11-326C3.7	-2.1857	-1.76858	12.6124	0.000383192	0.0130402
MBOAT1	-0.471238	3.63158	12.6052	0.000384669	0.0130621
CGREF1	0.362072	5.30271	12.5803	0.000389826	0.0132086
SPNS2	0.436976	7.4837	12.5683	0.000392341	0.0132188
SUSD2	0.338745	8.6084	12.5677	0.000392468	0.0132188
ATP5F1D	0.483749	7.4783	12.5668	0.000392654	0.0132188
ASCL2	0.498761	4.15815	12.5621	0.000393655	0.0132241
CTD-3247F14.2	-1.83285	-0.414474	12.5362	0.000399139	0.0133797
SRM	0.525237	8.36485	12.5253	0.000401469	0.0134291
MT-ND2	0.543496	14.0787	12.5155	0.000403591	0.0134714
FASTKD2	-0.384048	4.4154	12.5026	0.000406378	0.0135356
DCXR	0.563919	9.03923	12.4758	0.000412256	0.0137023
CLPP	0.37699	7.20845	12.4709	0.000413331	0.0137089
FPGT	-0.51982	2.90119	12.4613	0.00041548	0.0137512
PAK4	0.324701	8.07014	12.454	0.000417091	0.0137754
FOXO6	0.530044	3.29804	12.4335	0.000421704	0.0138985
SAAL1	-0.469108	3.35306	12.4086	0.000427362	0.014031
BCL7A	0.447985	4.28068	12.4079	0.000427513	0.014031
RELL2	0.507001	3.07148	12.4029	0.000428663	0.0140336
MAPK3	0.319591	7.88543	12.3998	0.000429382	0.0140336
IDH3G	0.447701	7.31972	12.3934	0.000430862	0.0140527
SBK1	0.3204	6.23815	12.3759	0.000434906	0.0141362
KCTD13	0.456853	4.77078	12.3746	0.000435223	0.0141362
CCDC57	0.481528	5.10489	12.3648	0.0004375	0.0141592
MADCAM1	0.855562	0.497933	12.3609	0.000438411	0.0141592
NUP205	-0.36656	7.13739	12.3562	0.000439536	0.0141592
NMD3	-0.345145	5.43793	12.3561	0.000439543	0.0141592
LMBRD2	-0.558203	3.92701	12.3509	0.000440781	0.01417
MAFA	0.704992	1.21781	12.3462	0.000441883	0.0141764
HNRNPA3	-0.329782	7.00991	12.3339	0.000444806	0.0142411
ZNF688	0.519996	4.28884	12.306	0.000451511	0.0144263
SSH3	0.384072	7.39462	12.2948	0.000454223	0.0144773
KCNG1	1.11508	1.1854	12.2918	0.000454954	0.0144773
SERINC5	-0.397308	5.69575	12.275	0.00045907	0.0145787
CPNE3	-0.318146	7.55811	12.2621	0.000462243	0.0146314
RNPS1	0.338373	7.56862	12.2607	0.000462593	0.0146314
NHSL2	-0.441378	3.26918	12.2554	0.000463915	0.0146437
CDR2L	0.376706	5.10525	12.249	0.000465512	0.0146646
PSMD6-AS2	-2.0334	-1.67728	12.2392	0.000467952	0.0147119
SFN	0.446984	7.86562	12.2316	0.000469864	0.0147388
LRRCC1	-0.46287	4.53363	12.2284	0.000470687	0.0147388
MIR22HG	0.65744	1.71061	12.2151	0.000474041	0.0148143
MUC1	0.413693	12.0048	12.1908	0.000480269	0.014979
FAM50A	0.362153	6.35116	12.1815	0.000482668	0.0149978
PIK3R1	-0.380252	5.11004	12.181	0.000482782	0.0149978
SIAH1	-0.425062	3.7541	12.1751	0.000484317	0.0150157
CPD	-0.43064	6.04415	12.1664	0.000486578	0.0150561
SCO1	-0.396987	3.93412	12.1544	0.000489724	0.0151236
STARD10	0.449219	10.4752	12.1451	0.000492175	0.0151694
LRRC73	0.885627	1.8788	12.141	0.000493258	0.015173
DYRK1B	0.366544	5.05123	12.1365	0.000494443	0.0151797
SLC5A3	-0.625712	2.67708	12.1266	0.000497081	0.0152106
RGS14	0.513441	3.94483	12.1254	0.00049739	0.0152106
RHBDD2	0.365586	7.80951	12.1193	0.000499027	0.015231
HSPE1	-0.576813	2.52099	12.1142	0.000500403	0.0152434
CCDC106	0.369931	4.90116	12.1038	0.000503197	0.0152988
SCAMP3	0.342744	7.55229	12.0965	0.00050516	0.0153287
MAFG-DT	0.425765	3.94505	12.0863	0.000507943	0.0153834
SSBP4	0.411554	5.66785	12.0761	0.000510714	0.015414
GAS2L1	0.358335	5.85051	12.0752	0.000510972	0.015414
HES1	0.420996	6.33228	12.0688	0.000512725	0.015414
BBX	-0.386863	5.42327	12.064	0.000514056	0.015414
COMMD7	0.369794	4.56525	12.0631	0.000514291	0.015414
SCAMP4	0.390958	7.40142	12.0611	0.000514847	0.015414
ERI2	-0.552224	3.72252	12.0519	0.000517393	0.0154607
ARL8A	0.362201	6.76498	12.0457	0.000519116	0.0154827
ID3	0.799128	3.5398	12.0397	0.000520802	0.0155035
VPS9D1	0.417788	3.77355	12.0317	0.000523043	0.0155407
TDRD7	-0.396986	3.91842	12.018	0.000526881	0.0156133
PEA15	0.314401	8.10319	12.0095	0.000529291	0.0156133
SPINDOC	0.428384	4.80659	12.0094	0.000529337	0.0156133
FKBP8	0.438736	8.11339	12.0089	0.000529467	0.0156133
ZDHHC1	0.407288	4.82218	11.9901	0.000534845	0.0157423
FIGNL1	-0.403259	4.25807	11.9476	0.000547185	0.0160754
RNF216P1	0.429366	3.83866	11.9172	0.000556167	0.016267
ATP6V1F	0.439667	8.70193	11.9158	0.000556609	0.016267
GDPD5	0.387176	4.34197	11.9151	0.000556819	0.016267
PTPN23	0.358576	6.91588	11.9048	0.00055988	0.016326
CELF1	-0.372022	5.39867	11.896	0.000562533	0.016373
ZBED5	-0.362292	4.97836	11.8856	0.000565707	0.0164348
TMEM54	0.4483	6.30784	11.875	0.000568939	0.0164982
MIR429	0.851342	1.11122	11.8691	0.000570737	0.0165198
SCML2	-0.613831	2.38306	11.8645	0.000572138	0.0165209
LTC4S	0.875916	1.51176	11.8621	0.000572883	0.0165209
NAA80	0.532632	3.25314	11.8467	0.000577645	0.0166277
LSR	0.344056	8.38684	11.8313	0.000582434	0.0167349
MACROD1	0.455265	5.89852	11.8183	0.000586523	0.0168158
ADAM10	-0.406849	5.55432	11.8155	0.000587397	0.0168158
PHLDB3	0.38111	4.71248	11.7818	0.000598125	0.0170918
HPCAL1	0.351257	5.83506	11.7763	0.000599905	0.0171115
IGSF21	0.496458	3.55582	11.7604	0.000605053	0.017227
IRX3	0.427727	5.70311	11.7564	0.000606349	0.0172326
MGRN1	0.404467	6.80463	11.7459	0.000609783	0.0172989
RRAS	0.638486	5.8954	11.7076	0.000622451	0.0176232
LMF2	0.344592	6.80845	11.7042	0.000623581	0.0176232
VPS50	-0.479587	4.49117	11.7012	0.000624587	0.0176232
BAD	0.460961	5.41424	11.6903	0.000628271	0.0176795
MMS22L	-0.486144	3.02616	11.6846	0.000630186	0.0176795
CERT1	-0.362558	4.42582	11.682	0.00063106	0.0176795
GNAI2	0.362702	7.44764	11.6802	0.000631671	0.0176795
NDUFA3	0.48335	7.18882	11.6714	0.000634683	0.0176795
UBE2S	0.4444	8.05594	11.6713	0.000634715	0.0176795
CITED2	0.338817	7.79333	11.6692	0.000635432	0.0176795
PRLR	-0.334691	6.00946	11.6687	0.000635598	0.0176795
NUDT22	0.379856	4.74107	11.6452	0.000643678	0.0178471
USP12	-0.391752	3.71001	11.6446	0.000643896	0.0178471
C9orf72	-0.72549	1.23023	11.6391	0.000645807	0.0178685
NAA10	0.541245	3.00358	11.6325	0.000648093	0.0178831
EBLN3P	-0.3651	4.5773	11.631	0.000648617	0.0178831
FMO4	1.01581	0.197268	11.6203	0.000652369	0.0179383
COA4	0.387123	6.33841	11.6187	0.000652906	0.0179383
RTL8B	0.440955	5.13239	11.6052	0.000657684	0.018038
NR1H2	0.409357	6.39648	11.5986	0.000659998	0.0180699
RPUSD1	0.386865	6.1448	11.5952	0.000661212	0.0180716
FBRSL1	0.303932	7.14006	11.5882	0.000663715	0.0181085
CTXN1	0.80749	5.99188	11.5843	0.000665103	0.0181148
FZD3	-0.446926	3.14892	11.5678	0.000671051	0.0182451
ZFYVE16	-0.510132	3.71116	11.5577	0.00067468	0.0183121
PHF1	0.394769	5.85888	11.5512	0.000677054	0.0183448
HSPA9	-0.333299	8.03014	11.543	0.000680066	0.0183946
FAM110A	0.346178	6.14565	11.5295	0.000685022	0.0184724
GTF2A1	-0.318221	5.70805	11.5287	0.000685297	0.0184724
ENTPD2	0.465496	6.44579	11.5247	0.000686781	0.0184807
TMX3	-0.42371	3.91338	11.4884	0.000700321	0.0188127
ATP6V0A4	-0.457048	3.41995	11.4788	0.000703946	0.0188743
MARK4	0.337221	5.75279	11.476	0.000705019	0.0188743
SRSF1	-0.390586	4.63322	11.4429	0.000717679	0.0191805
NPRL3	0.307794	6.8857	11.4317	0.000722016	0.0192636
WDR97	1.81308	-0.47666	11.424	0.00072502	0.0193028
LRRC8C	-0.957295	0.310709	11.4216	0.000725946	0.0193028
DMPK	0.382645	4.91807	11.4139	0.000728951	0.0193173
CLIC3	0.564198	6.5984	11.4139	0.000728956	0.0193173
CHUK	-0.5026	4.39953	11.4062	0.000731989	0.0193426
SRC	-0.691746	1.30388	11.4052	0.000732375	0.0193426
CNKSR1	0.327404	6.51159	11.3868	0.000739661	0.0194988
AGO1	-0.368611	4.99589	11.3841	0.000740774	0.0194988
UTP20	-0.523831	4.05772	11.3796	0.000742567	0.0195112
LGALS1	0.585161	2.90032	11.3766	0.000743736	0.0195112
ATN1	0.34763	7.97247	11.3693	0.000746673	0.0195556
SLC25A24	-0.374694	5.32326	11.3457	0.00075623	0.01968
YIPF3	0.358889	8.02359	11.3449	0.00075657	0.01968
CDC37	0.313639	8.02998	11.3439	0.000756949	0.01968
MAP2K2	0.406733	7.79704	11.3422	0.000757672	0.01968
MVD	0.41428	5.09145	11.3421	0.000757697	0.01968
FASN	0.343928	13.0174	11.3349	0.000760621	0.0197165
ODAD3	1.05513	0.83944	11.3325	0.000761613	0.0197165
ATP2B1	-0.418383	4.85859	11.326	0.000764293	0.019738
RAD23A	0.299028	8.10397	11.3218	0.000766028	0.019738
BDP1	-0.497279	4.74068	11.3188	0.000767264	0.019738
RPS5	0.455036	8.96937	11.3183	0.000767476	0.019738
MT-RNR1	0.577852	11.1359	11.3125	0.000769855	0.0197604
CSE1L	-0.331045	7.23604	11.3101	0.000770868	0.0197604
GNPTAB	-0.397907	5.53669	11.2854	0.000781173	0.0199919
RAC3	0.350876	6.01511	11.2801	0.000783424	0.0200169
PRR7	0.644607	4.73641	11.273	0.000786438	0.0200324
SLC25A39	0.353404	7.24939	11.2721	0.000786807	0.0200324
CAPNS1	0.383144	9.35186	11.2696	0.000787863	0.0200324
MESTIT1	0.937043	0.233338	11.2624	0.000790947	0.0200783
HADHB	-0.314515	6.08202	11.2592	0.000792302	0.0200802
ACAP2	-0.345521	4.7429	11.2459	0.000798009	0.0201922
VWA1	0.390623	7.61682	11.2426	0.000799427	0.0201955
GSTCD	-0.477767	3.46139	11.2312	0.000804321	0.020252
AC034243.1	1.37625	-0.386225	11.2285	0.000805491	0.020252
ATP6V0E2	0.362896	8.21681	11.2262	0.000806502	0.020252
ATP2C1	-0.352317	6.94785	11.2253	0.000806879	0.020252
IDE	-0.327685	5.21934	11.221	0.000808791	0.020252
SOCS1	0.602987	2.22558	11.2195	0.000809409	0.020252
SPATA2	0.330829	5.41525	11.1776	0.000827925	0.0206534
RPL31	0.434521	8.52752	11.1772	0.000828084	0.0206534
TXNDC16	-0.394593	4.66367	11.1609	0.000835411	0.0208031
YBX3	0.38059	6.99836	11.1548	0.000838134	0.0208282
HBS1L	-0.380748	5.82858	11.1527	0.000839075	0.0208282
C16orf89	0.98036	1.48844	11.1423	0.000843822	0.0208871
KLF2	0.613658	5.81497	11.1416	0.000844111	0.0208871
MOAP1	-0.433385	5.09709	11.1372	0.000846114	0.02089
IFT27	0.411044	4.52732	11.1355	0.000846893	0.02089
CHCHD5	0.499026	4.28828	11.1274	0.000850603	0.0209097
C2orf69	-0.349638	4.30292	11.125	0.000851722	0.0209097
RRM1	-0.382361	6.21395	11.1215	0.000853327	0.0209097
EFNA1	0.33572	6.11847	11.1206	0.000853763	0.0209097
BCL7B	0.33649	7.31932	11.1193	0.000854353	0.0209097
TIPARP	-0.331577	5.46919	11.097	0.00086468	0.0211119
AMN	1.09456	0.393132	11.0956	0.000865306	0.0211119
NCBP2AS2	0.451218	3.34055	11.0916	0.000867202	0.0211253
PPP6C	-0.3714	6.4565	11.0813	0.000872027	0.0212099
EIF3G	0.325085	7.46516	11.0656	0.000879427	0.0213567
IQCN	0.638527	3.04905	11.0509	0.000886456	0.0214942
HMGB3	-0.407998	6.95447	11.0463	0.000888627	0.0215136
SMC2	-0.398893	5.34724	11.0383	0.00089249	0.0215738
PSMF1	0.383735	7.59131	11.0185	0.000902094	0.0217724
MAF1	0.336125	6.28256	11.0018	0.000910253	0.0219356
AXIN1	0.339456	6.09521	10.9837	0.000919182	0.0221018
FKBP11	0.423781	4.55422	10.9821	0.000919971	0.0221018
ASIC3	0.788715	3.05039	10.9665	0.00092774	0.0222527
NELFA	0.340836	5.45175	10.9638	0.000929087	0.0222527
PBK	-0.446644	3.32121	10.9534	0.000934329	0.0223374
GCH1	-0.350077	4.19621	10.9511	0.000935477	0.0223374
SCYL1	0.326097	7.70818	10.9483	0.000936896	0.0223374
ZWILCH	-0.416312	4.27389	10.9413	0.000940429	0.0223876
B3GALNT2	-0.36231	4.5786	10.9125	0.000955157	0.0227038
RPL12	0.353698	10.7997	10.9014	0.000960916	0.0227872
CLPTM1	0.30658	8.85046	10.9001	0.000961569	0.0227872
GPD1L	-0.303626	6.68979	10.8916	0.000966001	0.0228248
MGAT4B	0.307278	7.00864	10.8915	0.000966066	0.0228248
FMC1	-1.69621	-1.87899	10.8863	0.000968799	0.0228347
ZNF653	0.631211	2.88346	10.8851	0.000969397	0.0228347
CAPN10	0.36173	4.35814	10.8792	0.000972495	0.0228656
PTAR1	-0.485052	2.9683	10.877	0.000973665	0.0228656
NMB	0.680758	2.83581	10.8736	0.000975437	0.0228656
ZNF513	0.349603	4.59256	10.8694	0.000977654	0.0228656
PDIK1L	-0.457556	3.74277	10.8688	0.000977997	0.0228656
FDFT1	0.33561	8.38414	10.861	0.00098209	0.0229271
TNKS2	-0.36345	5.19917	10.8552	0.000985184	0.0229652
ATF7	-0.340485	4.83221	10.8358	0.000995557	0.0231604
SLC66A1	0.368014	4.55804	10.834	0.000996511	0.0231604
FBXW2	-0.31112	6.01282	10.8268	0.00100039	0.0232161
UNC119	0.408274	5.05429	10.8235	0.00100219	0.0232236
RTTN	-0.504681	2.95721	10.8128	0.00100802	0.0233241
TCEA3	0.333445	7.86501	10.8076	0.00101086	0.0233555
TIA1	-0.354383	4.63586	10.8043	0.00101263	0.0233621
MRPL54	0.359779	4.40612	10.7988	0.00101564	0.0233969
C1orf35	0.367015	4.28849	10.7947	0.00101792	0.0234152
EIF2S3	-0.296654	7.21654	10.7869	0.00102221	0.0234793
SLC39A13	0.406821	5.64335	10.7754	0.0010286	0.0235767
BCKDK	0.399324	6.51704	10.7738	0.00102945	0.0235767
ENTPD5	-0.336051	5.98587	10.7537	0.00104073	0.0238002
SIRT2	0.300185	7.08611	10.735	0.0010513	0.0240071
DEGS2	0.389193	9.2881	10.7275	0.00105553	0.0240684
GMFB	-0.353027	5.14256	10.7245	0.00105727	0.0240733
ASH2L	-0.343355	8.1343	10.7195	0.00106013	0.0241033
ZNF593	0.467608	4.79119	10.6971	0.00107305	0.0243617
ZFPL1	0.303587	6.62153	10.6902	0.00107704	0.024417
PGLS	0.374167	6.53308	10.6687	0.00108965	0.0246577
USP33	-0.363163	5.01574	10.6667	0.0010908	0.0246577
ZFAND2B	0.316821	5.24858	10.6506	0.00110033	0.0248375
YWHAG	-0.324612	7.15114	10.6431	0.0011048	0.0249024
BOLA3	0.412138	4.35849	10.6296	0.00111291	0.0250493
LTBP4	0.475294	5.42098	10.6256	0.00111534	0.0250681
MPV17L2	0.453948	4.98932	10.5871	0.00113881	0.0255589
LINC02361	0.762082	1.52347	10.5787	0.00114397	0.0256381
PRKAA1	-0.343684	5.65358	10.5726	0.00114776	0.0256693
MCM6	-0.344597	5.52126	10.5712	0.00114864	0.0256693
DIP2B	-0.449238	6.018	10.5536	0.0011596	0.0258774
DTX2	0.324631	7.29987	10.5495	0.0011622	0.0258985
PCIF1	0.410146	6.09646	10.545	0.00116505	0.0259253
B3GAT3	0.316613	6.12667	10.5422	0.00116678	0.025927
WDR89	-0.488134	3.42706	10.5324	0.00117302	0.0259292
DIAPH1	-0.339334	6.94497	10.529	0.00117513	0.0259292
ARRDC1	0.329645	7.44833	10.5265	0.00117677	0.0259292
PTPN11	-0.416063	6.14899	10.5263	0.00117689	0.0259292
ARL8B	-0.312384	6.47063	10.5226	0.00117926	0.0259292
TRPM2-AS	0.462146	4.42408	10.5222	0.00117946	0.0259292
PIGA	-0.436358	3.54097	10.5216	0.00117988	0.0259292
MSRB2	0.435257	5.49931	10.5212	0.0011801	0.0259292
MED16	0.298182	6.37344	10.5185	0.00118184	0.025931
KIF11	-0.343078	5.51448	10.5073	0.00118901	0.026052
HSP90AA1	-0.318079	9.99294	10.4791	0.00120736	0.0264152
TRNP1	0.523506	2.41856	10.4746	0.00121029	0.0264152
ZNHIT1	0.449773	6.85806	10.474	0.00121064	0.0264152
KNL1	-0.459641	4.39615	10.4562	0.00122239	0.0266346
PTOV1	0.319164	6.94253	10.4262	0.00124243	0.0270032
PARP14	-0.495969	4.13624	10.4257	0.00124276	0.0270032
MEA1	0.376743	6.52444	10.4182	0.0012478	0.0270753
GGN	0.586387	1.62735	10.4148	0.00125011	0.0270881
SLC25A1	0.421293	6.60477	10.4079	0.00125476	0.0271206
RALA	-0.304068	5.71306	10.4075	0.00125507	0.0271206
MREG	-0.446019	4.12638	10.3967	0.00126241	0.0272233
NEDD1	-0.410461	3.44825	10.395	0.00126355	0.0272233
NANP	-0.526649	2.30199	10.3906	0.00126661	0.0272233
NKD1	0.612033	2.49095	10.3903	0.00126677	0.0272233
ZFP91	-0.300939	6.34474	10.3786	0.00127483	0.0273592
MNAT1	-0.369972	4.60308	10.362	0.00128634	0.0274791
SLC2A13	-0.476297	3.70308	10.3598	0.00128786	0.0274791
UBR3	-0.448392	5.25305	10.3596	0.00128801	0.0274791
TCTN2	-0.435348	3.20009	10.3595	0.00128811	0.0274791
SCAPER	-0.48848	3.6065	10.355	0.00129127	0.0274791
TMEM198	1.82015	-1.69038	10.3536	0.00129224	0.0274791
RMI1	-0.409174	3.2813	10.3526	0.00129289	0.0274791
SKIL	-0.462873	3.10374	10.3493	0.00129525	0.0274791
BROX	-0.327497	5.01257	10.3479	0.00129619	0.0274791
FAM107B	-0.347472	6.18937	10.3323	0.00130723	0.0276758
EEF1AKMT4	0.558681	3.52764	10.3185	0.00131704	0.027846
TMEM80	0.3399	5.16328	10.3119	0.00132178	0.0279085
PUS7L	-0.464613	3.85872	10.308	0.00132452	0.0279288
RP11-97N19.4	-2.13492	-2.39777	10.2988	0.00133117	0.0280313
INIP	-0.317756	5.30942	10.2935	0.00133499	0.0280741
EDEM3	-0.301217	6.11506	10.2831	0.00134256	0.0281956
POLR3B	-0.384452	4.18103	10.2749	0.00134855	0.0282835
ANP32E	-0.419948	5.12429	10.272	0.00135064	0.0282896
CXXC1	0.318704	5.26332	10.2669	0.00135437	0.0283297
TTC27	-0.468997	3.48581	10.2548	0.0013633	0.0284401
RP1-122O8.7	1.83467	-1.44715	10.2545	0.00136353	0.0284401
RP11-496H1.2	1.31946	-0.440028	10.2524	0.00136508	0.0284401
ZNF385A	0.385577	7.60594	10.2448	0.00137071	0.028491
SLC7A11	-0.512081	6.24083	10.2432	0.00137186	0.028491
TICAM1	0.386582	5.83149	10.2418	0.00137297	0.028491
FOXJ1	1.92832	-0.409977	10.2295	0.00138213	0.0286247
FAM174C	0.498222	6.05167	10.2259	0.00138485	0.0286247
TMED8	-0.376059	4.75172	10.2258	0.00138489	0.0286247
PRSS27	0.609303	2.42958	10.2162	0.00139215	0.0287369
RNF14	-0.326333	4.56711	10.2025	0.00140253	0.0289067
RBBP8	-0.382106	5.06001	10.2005	0.00140406	0.0289067
PRRG2	0.415431	4.4537	10.1898	0.00141219	0.029036
KLHL13	-0.400954	4.85184	10.1816	0.00141851	0.0291098
CHST12	0.428225	4.45213	10.1803	0.00141949	0.0291098
METRN	0.451738	6.07574	10.1756	0.00142314	0.0291285
CPS1	-0.603242	1.8209	10.1743	0.00142412	0.0291285
UFL1	-0.417528	4.54514	10.163	0.00143284	0.0292687
SWI5	0.385891	4.42823	10.1539	0.00143993	0.0293754
HRAS	0.401181	4.8913	10.1432	0.00144835	0.0294439
SUPT16H	-0.318516	7.22854	10.1429	0.00144855	0.0294439
ZNF524	0.398591	4.24416	10.1425	0.00144892	0.0294439
RPL10	0.44227	11.2064	10.1379	0.00145255	0.0294795
CDK14	-0.331168	4.93605	10.1331	0.00145633	0.0295179
P2RX2	0.672881	3.52554	10.1286	0.00145989	0.0295519
POLL	0.364844	4.91874	10.1237	0.00146372	0.0295914
CYBA	1.96548	-1.32602	10.1139	0.00147157	0.0297117
NPIPB12	1.20178	-0.577758	10.1097	0.00147489	0.0297404
PLEKHG6	0.384453	5.21646	10.0996	0.00148298	0.0298453
PCSK1N	1.34339	1.76044	10.0962	0.00148575	0.0298453
LRFN3	0.3216	4.79097	10.0951	0.00148663	0.0298453
FLYWCH2	0.366238	4.57166	10.0938	0.0014877	0.0298453
XPO4	-0.46508	3.59905	10.0893	0.00149135	0.0298594
GLO1	-0.319034	7.19514	10.0852	0.00149462	0.0298594
GRPEL2	-0.385009	3.983	10.0849	0.00149486	0.0298594
PIK3CB	-0.3983	5.4773	10.0819	0.00149732	0.0298594
NAA50	-0.293081	7.06648	10.0812	0.00149792	0.0298594
HELZ2	0.334016	6.07395	10.0589	0.00151616	0.0301847
MAD2L1	-0.380358	4.68984	10.0564	0.00151822	0.0301873
MPV17	0.427769	6.24303	10.0397	0.001532	0.0304014
RP11-475C16.1	0.569867	3.23236	10.0387	0.00153286	0.0304014
DDX6	-0.286606	6.56053	10.0334	0.0015373	0.0304339
GAMT	0.314652	5.50587	10.0321	0.00153838	0.0304339
EVI5L	0.305722	5.88231	10.0274	0.00154232	0.0304734
SGMS1-AS1	-0.547182	1.88472	10.0194	0.00154902	0.0305572
PLEKHG5	0.409894	4.13738	10.0177	0.00155046	0.0305572
B4GALT5	-0.364943	5.27313	10.0151	0.00155262	0.0305614
WTIP	1.88558	-1.30231	10.0103	0.00155664	0.0306021
TMEM53	0.373903	5.55751	10.0071	0.00155936	0.0306173
SLC39A10	-0.575372	2.6894	9.99811	0.00156701	0.0306522
RPS26	0.483514	10.1737	9.99663	0.00156827	0.0306522
PIGQ	0.301318	6.54074	9.99488	0.00156976	0.0306522
ZNF574	0.352559	5.53628	9.99321	0.00157119	0.0306522
SMCHD1	-0.47091	4.0151	9.99131	0.00157281	0.0306522
LINC00885	0.834243	0.703732	9.99125	0.00157286	0.0306522
ATP13A3	-0.323332	5.51859	9.98016	0.00158236	0.0307806
ENSG00000271254	-0.524734	2.40313	9.97898	0.00158337	0.0307806
E4F1	0.308299	5.47957	9.97522	0.00158661	0.030799
PHLDA3	0.620088	1.41652	9.97332	0.00158825	0.030799
SELENOO	0.346066	4.23648	9.96827	0.00159261	0.0308455
PCYT2	0.291102	6.76902	9.95859	0.00160101	0.0309699
ANKRD50	-0.38595	4.83605	9.95078	0.00160781	0.0310632
SERINC2	0.329133	10.2737	9.93964	0.00161757	0.0312133
PAK6	0.371423	3.81714	9.93476	0.00162187	0.0312255
KIAA1958	-0.382545	4.16705	9.9344	0.00162218	0.0312255
LIN9	-0.500477	3.4901	9.92682	0.00162887	0.0313159
UBTD1	0.348687	4.258	9.91502	0.00163935	0.0314787
SENP1	-0.347072	4.72227	9.91186	0.00164217	0.0314943
TUBA1A	0.451405	4.36242	9.90526	0.00164807	0.0315689
BICRA	0.384602	5.26177	9.90239	0.00165064	0.0315796
UGDH	-0.321511	5.37441	9.89518	0.00165712	0.031665
LACC1	-0.689487	1.17706	9.8704	0.00167959	0.0320518
LTBP3	0.319821	6.72615	9.86554	0.00168403	0.0320518
LPAR6	-0.640503	1.76179	9.8648	0.00168471	0.0320518
SPDEF	0.290565	9.77858	9.8639	0.00168554	0.0320518
FAM71E1	0.469319	2.9491	9.85421	0.00169444	0.032182
MGA	-0.469017	4.52856	9.84835	0.00169984	0.0322456
NT5DC1	-0.313531	5.65073	9.84345	0.00170438	0.0322926
CDK19	-0.419303	4.33209	9.83465	0.00171255	0.0323746
KIAA1671	-0.402536	6.78633	9.83435	0.00171283	0.0323746
TAF3	0.341707	7.44449	9.82524	0.00172133	0.032496
RP1-283E3.8	-0.883875	0.112103	9.81976	0.00172647	0.032554
BAG3	0.317109	7.04128	9.81376	0.00173211	0.032621
SSPN	-0.421328	3.34954	9.81058	0.00173511	0.0326384
ALKBH4	0.349481	4.1045	9.7988	0.00174626	0.0328088
ARMT1	-0.363207	4.37423	9.79566	0.00174924	0.0328255
SLC39A4	0.513666	5.36196	9.79153	0.00175318	0.0328534
KCNH2	0.744836	1.00288	9.78656	0.00175792	0.0328534
WNT5A	-1.11984	0.593428	9.78524	0.00175918	0.0328534
DENND6B	0.413058	3.22287	9.78519	0.00175923	0.0328534
RPL32P18	0.463432	3.27689	9.78121	0.00176305	0.0328534
TUBGCP5	-0.435533	3.46427	9.78044	0.00176378	0.0328534
OSR2	0.353179	5.93579	9.77683	0.00176725	0.0328534
NINJ1	0.407189	6.07421	9.7764	0.00176766	0.0328534
MT-CO2	0.423671	15.0882	9.77441	0.00176957	0.0328534
USP7	-0.345531	6.59261	9.75492	0.00178843	0.0331642
LLPH	-0.538529	2.14858	9.74877	0.00179443	0.0332361
COMTD1	0.394995	5.78358	9.73651	0.00180644	0.0334191
POLR2I	0.480965	6.10795	9.72906	0.00181377	0.0335152
ITGB4	0.471732	8.15859	9.71923	0.00182349	0.0336501
JUND	0.358548	8.63233	9.71736	0.00182536	0.0336501
BCL3	0.436792	8.01981	9.7091	0.00183358	0.033762
DHX36	-0.30574	4.75536	9.70626	0.00183641	0.0337745
RP11-961A15.3	1.71331	-1.57477	9.70365	0.00183902	0.0337829
KIAA0895	-0.482297	2.96609	9.69973	0.00184295	0.0337976
TIMELESS	-0.355123	5.39872	9.69855	0.00184413	0.0337976
RB1CC1	-0.516691	4.57308	9.68412	0.00185867	0.0340244
FAM219A	0.364849	4.16014	9.67027	0.00187274	0.0342418
SYNJ2BP	-0.306324	6.15803	9.66615	0.00187694	0.0342586
LPCAT4	0.495869	5.48346	9.66487	0.00187825	0.0342586
MAPRE1	-0.321395	5.68632	9.66112	0.00188208	0.0342586
ABL2	-0.321844	4.35139	9.66083	0.00188239	0.0342586
TMEM11	0.333131	5.25786	9.65518	0.00188818	0.0342982
IER3-AS1	0.799289	0.729125	9.65278	0.00189065	0.0342982
TES	-0.285278	7.16316	9.65073	0.00189277	0.0342982
MAN1B1-DT	0.599839	2.18521	9.6502	0.00189331	0.0342982
TBC1D10A	0.369236	4.13462	9.64682	0.00189679	0.0343217
SRGAP2	-0.356236	4.09182	9.63709	0.00190687	0.0343536
SCGB3A1	-1.09445	0.262472	9.63657	0.00190741	0.0343536
CES4A	0.509469	2.01258	9.63474	0.00190932	0.0343536
SLC30A9	-0.304961	6.14121	9.63471	0.00190934	0.0343536
SF3A2	0.352342	7.03979	9.63344	0.00191067	0.0343536
LPGAT1	-0.427743	3.80097	9.63245	0.00191169	0.0343536
CASD1	-0.366439	4.19255	9.62689	0.00191749	0.0344183
PUM2	-0.318079	6.04647	9.62227	0.00192232	0.0344267
POC1B	-0.344167	4.91987	9.62225	0.00192234	0.0344267
PRKACA	0.369802	7.19902	9.6156	0.00192931	0.0345121
SPATA20	0.561443	2.86494	9.61058	0.00193459	0.0345357
NKD2	0.963923	1.71506	9.61006	0.00193514	0.0345357
L2HGDH	-0.361441	4.41074	9.60645	0.00193895	0.0345357
EIF2B2	0.285786	6.64359	9.60599	0.00193944	0.0345357
MRPL55	0.368249	5.10099	9.59517	0.0019509	0.0347003
CRABP1	0.751504	2.48748	9.58458	0.00196219	0.034834
SHOC2	-0.307547	4.97789	9.58246	0.00196446	0.034834
ZNF768	0.307082	6.83615	9.57897	0.00196818	0.034834
SPPL2B	0.299076	5.844	9.57699	0.00197031	0.034834
CNTNAP2	-0.347003	7.03569	9.5766	0.00197073	0.034834
PPP1R14B	0.445253	7.05828	9.57566	0.00197174	0.034834
SOCS4	-0.396393	4.4175	9.56775	0.00198025	0.0349451
TRABD	0.353907	5.91048	9.56432	0.00198395	0.034956
BIRC6	-0.470599	5.87943	9.56305	0.00198533	0.034956
MEN1	0.283041	6.99699	9.55981	0.00198884	0.0349786
CLIC5	-1.02401	0.258979	9.55351	0.00199568	0.0350595
RAC1P2	0.548417	3.35564	9.54924	0.00200032	0.0351019
PTPN4	-0.410108	3.58358	9.54527	0.00200465	0.0351386
CERS6	-0.362688	7.62923	9.53239	0.00201878	0.0353466
CMTM4	-0.38202	6.12957	9.52723	0.00202445	0.0354065
PTGFRN	-0.292234	6.0406	9.52306	0.00202906	0.0354475
P4HTM	0.314333	5.36446	9.51148	0.0020419	0.0356322
RP11-318E3.9	-2.10805	-1.96574	9.50935	0.00204427	0.035634
HID1	0.278153	7.35091	9.50088	0.00205373	0.0357591
RITA1	0.341858	6.21173	9.49462	0.00206075	0.0358415
TASOR	-0.398487	4.43827	9.47531	0.00208256	0.0361808
RBBP8NL	0.389815	4.24894	9.47039	0.00208815	0.0362378
PAXX	0.394493	5.8815	9.46795	0.00209093	0.0362458
RNASEL	-0.46382	3.82911	9.4629	0.00209669	0.0362466
RPL17	-1.26192	-0.0343751	9.46163	0.00209815	0.0362466
WDR4	-0.424346	3.26677	9.46081	0.00209908	0.0362466
GYS1	0.31244	6.71572	9.45844	0.0021018	0.0362466
EMC10	0.292377	8.24882	9.45689	0.00210358	0.0362466
EIF3E	-0.287205	7.29053	9.45579	0.00210483	0.0362466
EZH2	-0.345034	6.70138	9.45068	0.0021107	0.0362736
GBP2	-0.315033	4.70497	9.4504	0.00211103	0.0362736
TEAD3	0.284546	6.61914	9.44217	0.00212053	0.036397
PRSS8	0.360815	9.17579	9.4377	0.0021257	0.036446
MSL2	-0.314057	4.45116	9.43452	0.00212939	0.0364693
ZBTB17	0.36294	4.95109	9.42881	0.00213603	0.0365163
ZCRB1	0.337034	5.44969	9.42816	0.00213679	0.0365163
ZNF784	0.409923	4.51359	9.42585	0.00213948	0.0365197
PIK3R3	-0.288125	8.08805	9.42399	0.00214165	0.0365197
DBN1	0.322538	6.10546	9.41913	0.00214734	0.036577
CLCN3	-0.437051	5.60005	9.41565	0.00215141	0.0366067
KLHDC10	-0.380203	5.95523	9.40289	0.00216644	0.0367871
FMNL3	-0.829682	1.30512	9.40266	0.0021667	0.0367871
DTX3	0.309001	4.53321	9.39566	0.002175	0.036888
HSD17B1-AS1	0.425902	3.84148	9.38098	0.00219248	0.0371444
GP2	1.68986	-1.98829	9.37279	0.0022023	0.0372404
LINC00641	-0.654445	1.42747	9.37039	0.00220519	0.0372404
ITGA3	0.423942	4.06109	9.36962	0.00220611	0.0372404
GNG12	-0.295944	6.5108	9.36835	0.00220765	0.0372404
PHB2	0.315881	7.96854	9.36609	0.00221037	0.0372462
MAPK8IP3	0.395109	5.93139	9.36185	0.00221549	0.0372925
ZNF546	-1.40381	-0.63858	9.34841	0.00223179	0.0375162
PTMAP2	0.512807	3.06552	9.34695	0.00223356	0.0375162
PRMT3	-0.526839	2.47614	9.33686	0.0022459	0.0376067
NUDT8	0.491691	6.31566	9.33681	0.00224596	0.0376067
PHEX	-0.542941	2.02178	9.33666	0.00224614	0.0376067
WASH8P	0.352521	4.3228	9.33231	0.00225148	0.0376559
RTKN	0.39365	5.55372	9.32301	0.00226294	0.0377556
DCTN4	-0.355168	5.98374	9.32105	0.00226537	0.0377556
FCHO1	0.396849	4.6513	9.32016	0.00226647	0.0377556
ZSWIM8	0.300206	6.52461	9.31967	0.00226707	0.0377556
FITM2	-0.38345	3.59943	9.31703	0.00227033	0.0377588
AP006621.8	0.794721	1.11726	9.31563	0.00227208	0.0377588
PRICKLE3	0.460309	4.0628	9.30853	0.0022809	0.0378653
RALY	0.293418	8.04149	9.3033	0.00228742	0.0379053
DBP	0.379767	5.02076	9.30272	0.00228814	0.0379053
ATR	-0.548176	3.6924	9.29733	0.00229488	0.0379769
FKBP7	-0.430289	2.69813	9.29111	0.00230268	0.0380658
SECTM1	0.355661	6.11507	9.28552	0.00230972	0.038142
HGH1	0.390099	5.05883	9.28161	0.00231466	0.0381833
UBXN7	-0.433405	3.86704	9.2794	0.00231745	0.0381892
WASH7P	0.617538	1.98049	9.27708	0.00232038	0.0381975
CCDC117	-0.348888	4.22944	9.27499	0.00232304	0.0382011
EHBP1	-0.343978	4.07918	9.26909	0.00233054	0.0382357
RUNDC1	-0.362047	4.38825	9.26816	0.00233171	0.0382357
RNF181	0.365234	5.44804	9.26735	0.00233275	0.0382357
CLIC4	-0.373281	7.05082	9.26567	0.00233489	0.0382357
REST	-0.296875	4.66852	9.26075	0.00234117	0.0382985
FBXO28	-0.310216	5.2972	9.25789	0.00234483	0.0383185
H3C10	-0.678778	0.946516	9.25463	0.002349	0.0383467
KATNB1	0.447831	3.31817	9.24498	0.00236142	0.0384481
GPR137	0.379413	5.23258	9.24483	0.00236161	0.0384481
UBR1	-0.491712	3.45925	9.24409	0.00236257	0.0384481
HCFC1R1	0.44517	5.56929	9.23756	0.002371	0.0385454
ZNF670	-0.603273	1.59045	9.23195	0.00237829	0.0386238
SASS6	-0.476153	3.5716	9.22667	0.00238515	0.0386492
DNAJC16	-0.362104	4.34569	9.2245	0.00238799	0.0386492
ATP11B	-0.349455	5.46495	9.22434	0.00238819	0.0386492
UBA52	0.354678	9.26739	9.22317	0.00238971	0.0386492
IPO7	-0.309844	7.54253	9.21963	0.00239434	0.0386784
RPL10P16	0.639183	2.42374	9.21802	0.00239644	0.0386784
ERCC8	-0.378191	3.35336	9.21459	0.00240094	0.0387112
CDKN2A	0.451604	5.6822	9.21028	0.0024066	0.0387626
KIF1B	-0.358525	5.88861	9.20546	0.00241294	0.0388248
RHOD	0.372278	5.98253	9.20312	0.00241603	0.0388347
PCBD1	0.35829	7.29405	9.20018	0.00241991	0.0388573
MEST	-0.282952	5.99988	9.19405	0.00242803	0.0389376
C15orf65	0.507293	2.74178	9.19266	0.00242988	0.0389376
ANKRD20A5P	-2.00228	-1.83198	9.19046	0.00243279	0.0389445
UHRF1	-0.34138	4.71031	9.1865	0.00243806	0.0389891
SPOPL	-0.313677	5.1378	9.18371	0.00244178	0.0390088
ATL2	-0.315352	4.75724	9.17978	0.00244703	0.039053
CUTALP	-0.371599	4.57581	9.17729	0.00245036	0.0390663
FLYWCH1	0.320235	4.79264	9.17025	0.00245981	0.0391213
COL9A2	0.440023	4.51193	9.16705	0.00246411	0.0391213
TMEM191B	1.10577	-0.277479	9.16635	0.00246505	0.0391213
CDKAL1	-0.406955	3.21719	9.1659	0.00246566	0.0391213
CTDSPL2	-0.402836	3.65165	9.16544	0.00246628	0.0391213
RP11-420L9.5	0.39781	4.66095	9.15891	0.0024751	0.0392151
ENPP1	-0.386768	5.41557	9.15736	0.00247719	0.0392151
ISOC2	0.40531	5.94604	9.1536	0.00248229	0.0392172
USP16	-0.373167	4.71303	9.15358	0.00248232	0.0392172
RPS8	0.339244	9.50193	9.14798	0.00248993	0.0392978
AHCYL2	-0.329859	5.39568	9.14284	0.00249693	0.0393037
LAPTM4B	-0.366683	6.91603	9.14278	0.00249701	0.0393037
ZMPSTE24	-0.294606	5.99057	9.14219	0.00249782	0.0393037
DGKH	-0.545428	2.3399	9.13679	0.00250521	0.0393805
RP11-159H10.3	1.18652	-0.475937	9.12675	0.00251899	0.0395255
TAP2	-0.469501	2.91378	9.1218	0.00252582	0.0395255
ECH1	0.461601	7.43384	9.11964	0.0025288	0.0395255
GAR1	-0.381837	3.33018	9.11882	0.00252993	0.0395255
GUCY1A2	-0.905011	0.593721	9.11758	0.00253165	0.0395255
LINC02894	-0.781371	0.194703	9.11721	0.00253216	0.0395255
FAM86C1P	0.350563	3.99422	9.11629	0.00253343	0.0395255
PTHLH	0.532555	3.59259	9.11514	0.00253503	0.0395255
CEP78	-0.424701	3.0805	9.11296	0.00253805	0.0395255
BZW1	-0.296116	7.72882	9.11182	0.00253963	0.0395255
WDR76	-0.553085	3.19825	9.10808	0.00254483	0.0395672
ZBTB43	-0.392857	3.69849	9.10318	0.00255166	0.0396042
SF3B4	0.359402	8.30493	9.10275	0.00255226	0.0396042
RICTOR	-0.383031	3.84979	9.09548	0.00256242	0.0397019
TRIM47	0.39028	4.92848	9.09462	0.00256362	0.0397019
PCNX4	-0.339699	5.23861	9.08886	0.00257171	0.039788
PODXL2	0.351862	6.74801	9.07929	0.0025852	0.0399573
PPP1R15B	-0.369558	5.67112	9.07272	0.0025945	0.0400233
CEBPB	0.340608	6.43323	9.07267	0.00259458	0.0400233
KLHL15	-0.496773	2.44974	9.06148	0.0026105	0.0402117
RPL12P4	0.669679	1.55943	9.06049	0.00261192	0.0402117
KSR2	0.964479	-0.0370089	9.0562	0.00261805	0.0402666
ZC3H12A	0.428933	7.29357	9.0468	0.00263155	0.0404072
ENTPD7	-0.417717	3.30594	9.04625	0.00263234	0.0404072
DOC2GP	0.694291	1.00493	9.04098	0.00263994	0.0404842
TAS1R3	0.321609	5.17525	9.03356	0.00265068	0.0406093
TTK	-0.382193	4.46021	9.0302	0.00265556	0.0406352
TBL1XR1	-0.309798	5.86957	9.02883	0.00265755	0.0406352
MYPOP	0.382703	4.14435	9.02453	0.00266381	0.0406697
ELOVL5	-0.305022	7.276	9.022	0.0026675	0.0406697
ATG14	-0.419967	3.97922	9.02194	0.00266759	0.0406697
PIGK	-0.3145	5.07936	9.01793	0.00267344	0.0407191
SLC9A6	-0.529941	2.64948	9.01617	0.00267602	0.0407191
TLK2	-0.405907	4.34452	9.00905	0.00268646	0.0408369
PSMC3	0.293903	6.87038	9.00734	0.00268897	0.0408369
PPP6R1	0.269495	7.63162	9.00215	0.00269662	0.0409135
ERLIN1	-0.302927	4.81584	8.99784	0.00270299	0.0409498
RORB	-0.397963	7.9223	8.99551	0.00270644	0.0409498
POLR2L	0.499727	8.36223	8.99498	0.00270722	0.0409498
NOSIP	0.335272	5.60967	8.99347	0.00270945	0.0409498
RPUSD3	0.3534	6.12404	8.98677	0.00271941	0.0410608
RBBP7	-0.295685	6.63392	8.98344	0.00272438	0.0410962
PSMC6	-0.276361	5.93036	8.98138	0.00272744	0.0411029
GTPBP4	-0.296827	5.34054	8.96614	0.0027503	0.0414075
LINGO4	1.69099	-0.966601	8.96292	0.00275514	0.0414311
C14orf93	0.403741	3.28443	8.96159	0.00275714	0.0414311
RPL13P12	0.65806	2.41948	8.95871	0.0027615	0.0414569
RPS27	0.386524	10.5206	8.94816	0.00277749	0.0416551
NBN	-0.316435	4.93428	8.94631	0.00278031	0.0416551
NR1D2	-0.339747	5.81514	8.94476	0.00278267	0.0416551
RHOT1	-0.312022	4.55919	8.94024	0.00278956	0.0417044
MIR3180-1	1.2739	-0.769953	8.93811	0.00279281	0.0417044
RP5-994D16.3	1.45716	-1.63399	8.93737	0.00279394	0.0417044
UBN2	-0.297506	4.91949	8.93388	0.0027993	0.0417294
DDA1	0.347772	7.10719	8.93281	0.00280094	0.0417294
EVL	0.278918	6.6687	8.92869	0.00280725	0.0417838
MISP3	0.445588	4.71229	8.92508	0.00281281	0.0418269
AP2M1	0.291183	9.12296	8.92302	0.00281598	0.0418343
TECPR2	0.325525	5.66394	8.91808	0.00282362	0.0419081
LINC02043	1.44515	-1.32238	8.91137	0.002834	0.0420225
SBNO1	-0.353583	5.49024	8.90129	0.0028497	0.0422153
AKAP1-DT	0.666627	1.61645	8.89808	0.0028547	0.0422496
CIZ1	0.342855	8.62106	8.89386	0.00286131	0.0423075
KIAA2013	0.277981	7.15958	8.89067	0.00286631	0.0423415
PGM2	-0.353628	4.19961	8.88537	0.00287466	0.0423592
PKN1	0.303575	7.33107	8.8845	0.00287602	0.0423592
NCAPG2	-0.351028	5.60129	8.88314	0.00287816	0.0423592
KIF2C	-0.342939	5.56757	8.88163	0.00288054	0.0423592
AIP	0.310903	4.94198	8.88134	0.00288101	0.0423592
TMEM164	-0.2724	6.32152	8.87953	0.00288386	0.0423615
IRX5	0.291048	5.69883	8.87708	0.00288773	0.0423785
PIGG	-0.283537	5.04659	8.87278	0.00289454	0.0424086
TNPO1	-0.292012	6.58895	8.87238	0.00289518	0.0424086
FEM1B	-0.369401	5.45444	8.87018	0.00289866	0.0424199
RP11-510N19.5	-1.82543	-1.52264	8.84277	0.00294253	0.0430064
RP11-465B22.8	0.60341	4.66705	8.84132	0.00294486	0.0430064
MRE11	-0.456875	2.6895	8.83947	0.00294784	0.0430064
PCBP4	0.334109	4.32803	8.83832	0.0029497	0.0430064
DBI	0.363082	8.98089	8.83122	0.0029612	0.043134
DDX52	-0.428644	3.25494	8.8234	0.00297392	0.0432792
C4orf48	0.68002	2.42227	8.81322	0.00299055	0.0434585
SLC38A7	0.349531	3.57974	8.81247	0.00299179	0.0434585
ARFGEF2	-0.425677	5.60054	8.80644	0.00300168	0.0435619
OTUB2	-0.348386	3.67195	8.79571	0.0030194	0.043775
ERCC1	0.335093	6.37662	8.79306	0.00302379	0.043775
MT-CYB	0.391462	13.3787	8.79249	0.00302474	0.043775
TRPT1	0.477764	4.67301	8.78543	0.00303646	0.0438813
NPDC1	0.343938	7.17095	8.7847	0.00303768	0.0438813
SEPTIN11	-0.388649	6.22814	8.78187	0.00304239	0.043909
AMD1	-0.329357	5.60836	8.777	0.00305052	0.0439561
FOSL2	-0.356538	7.48255	8.77431	0.00305502	0.0439561
SEH1L	-0.316209	5.13783	8.7728	0.00305755	0.0439561
DDX3X	-0.321522	7.47811	8.77262	0.00305786	0.0439561
TUBB4B	0.315153	9.89044	8.77088	0.00306078	0.0439561
RFC1	-0.338816	5.38125	8.76987	0.00306247	0.0439561
SLC38A2	-0.343677	7.4103	8.76334	0.00307346	0.0440493
RPL18	0.396678	10.3133	8.76267	0.00307458	0.0440493
PTDSS1	-0.287217	5.68024	8.75475	0.00308797	0.0442009
DDIAS	-0.483945	3.60247	8.74056	0.0031121	0.0444966
ATP8A1	-0.50023	4.21477	8.73926	0.00311431	0.0444966
NR4A1	0.45876	6.16677	8.73691	0.00311832	0.0444983
PCED1B	0.508137	3.43742	8.73587	0.0031201	0.0444983
METTL4	-0.572042	1.81897	8.73279	0.00312539	0.0445196
MLPH	0.266308	8.98006	8.73169	0.00312727	0.0445196
SMU1	-0.378398	4.10032	8.72913	0.00313166	0.0445417
TRIM59	-0.474231	3.25988	8.72726	0.00313487	0.0445469
ZNF772	-0.487859	2.58041	8.72087	0.00314588	0.0446366
ETV3	-0.37376	5.92003	8.7203	0.00314687	0.0446366
PIN1	0.384047	6.42213	8.71087	0.00316318	0.0448103
SPAST	-0.42227	2.95245	8.70992	0.00316483	0.0448103
METAP1	-0.314092	4.44912	8.69806	0.00318549	0.0450246
NR2F1-AS1	-0.753169	0.269329	8.69794	0.0031857	0.0450246
ZNF446	0.340991	4.17621	8.69052	0.00319869	0.0451514
TMEM209	-0.291092	6.41687	8.68851	0.00320222	0.0451514
ZMYM1	-0.399982	2.98396	8.68789	0.00320331	0.0451514
CEBPD	0.402799	6.28523	8.68072	0.00321594	0.0452451
PRKG1	-0.421	3.39366	8.6797	0.00321774	0.0452451
USP47	-0.347435	5.52987	8.67861	0.00321967	0.0452451
TSN	-0.286824	5.79809	8.67758	0.00322149	0.0452451
DCST1-AS1	0.504938	3.48338	8.67162	0.00323204	0.0453313
POP7	0.349754	6.00881	8.66961	0.0032356	0.0453313
ATG10	0.602379	1.88784	8.66888	0.0032369	0.0453313
S100A16	0.34828	9.82619	8.66759	0.00323919	0.0453313
SUMO2	-0.394904	4.71001	8.65963	0.00325338	0.0454893
SERINC1	-0.285837	6.75361	8.65637	0.00325919	0.04553
TNFSF18	-1.47955	-1.34349	8.65397	0.00326349	0.0455495
ATXN2L	0.283096	8.26745	8.6481	0.00327403	0.045656
CBL	-0.361328	4.48382	8.64522	0.00327921	0.0456876
RP11-69L16.5	0.706193	1.11634	8.64165	0.00328563	0.0457365
FAU	0.369282	6.75341	8.63006	0.00330662	0.0459487
PRDX5	0.366905	7.69924	8.62999	0.00330674	0.0459487
XG	0.543292	2.27388	8.62416	0.00331733	0.0460551
MTREX	-0.33135	5.67502	8.61737	0.00332972	0.0461862
SORBS3	0.455934	4.13047	8.61557	0.00333302	0.0461912
RPS6KA3	-0.364757	5.74234	8.60458	0.00335318	0.0464296
RBCK1	0.290895	7.04166	8.60128	0.00335927	0.0464728
MED11	0.524885	2.67539	8.59747	0.00336631	0.0465219
YBX1P1	0.537242	2.09648	8.59523	0.00337045	0.0465219
PPP4R2	-0.301735	4.36902	8.59436	0.00337205	0.0465219
GRHPR	0.299191	5.27139	8.59295	0.00337467	0.0465219
ALMS1	-0.53374	3.39531	8.59073	0.00337878	0.0465376
DNAJC3	-0.306744	4.46417	8.57729	0.00340381	0.0468413
YWHAZ	-0.286186	10.3076	8.5756	0.00340698	0.0468438
CACNB3	0.261729	7.1729	8.56044	0.00343547	0.0471444
PLS1	-0.329602	4.67558	8.56005	0.00343619	0.0471444
CHEK1	-0.354429	4.24961	8.55917	0.00343786	0.0471444
RAB7A	0.302744	8.78625	8.55599	0.00344388	0.0471857
ACADM	-0.314898	5.89363	8.5531	0.00344934	0.0472151
RPL6P27	0.55227	1.59092	8.55167	0.00345205	0.0472151
SRA1	0.330992	5.63546	8.53947	0.00347528	0.0474842
BLOC1S6	-0.357194	3.44264	8.53816	0.00347778	0.0474842
OPA1	-0.375105	5.86116	8.53626	0.00348141	0.0474925
SLC16A6	-0.347517	3.56013	8.53274	0.00348815	0.0475429
TROAP	0.308648	5.54017	8.53116	0.00349117	0.0475429
P3H4	0.383862	3.46669	8.52501	0.00350299	0.0476625
MDM2	-0.346653	3.9836	8.51864	0.00351527	0.0477882
PA2G4	0.380364	7.62935	8.51488	0.00352253	0.0478455
PRRT3	0.370758	5.44711	8.51251	0.00352714	0.0478665
TRPS1	-0.391659	8.36943	8.50898	0.00353397	0.0478886
DYRK2	-0.337382	4.04601	8.50769	0.00353648	0.0478886
SAMD10	0.297894	4.99918	8.50695	0.00353792	0.0478886
MAPRE3	0.315825	4.9777	8.50455	0.00354259	0.0479104
AP1G1	-0.334833	5.88467	8.50253	0.00354653	0.0479224
OIP5-AS1	-0.289269	5.91022	8.49967	0.00355212	0.0479566
RCOR1	-0.405301	6.02122	8.49311	0.00356494	0.0480884
CREBZF	-0.311578	4.80293	8.4894	0.00357221	0.048145
TRIR	0.330397	7.09884	8.4839	0.00358304	0.0482495
G6PD	0.321041	8.71929	8.47574	0.00359914	0.0484249
COG7	0.301369	5.68229	8.46786	0.00361477	0.048515
NEMP1	-0.420837	4.4395	8.46516	0.00362013	0.048515
EIF3F	0.29129	8.11234	8.46406	0.00362232	0.048515
NUP160	-0.314127	4.86055	8.46363	0.00362318	0.048515
RPL41	0.381497	8.98113	8.46321	0.00362402	0.048515
PAK2	-0.269069	6.33861	8.45765	0.00363511	0.048515
LRRC37A3	0.454245	2.66986	8.45722	0.00363597	0.048515
HSF4	0.476634	3.35953	8.45695	0.00363651	0.048515
MTF1	-0.316305	4.65075	8.4565	0.00363741	0.048515
PTMS	0.484303	8.32254	8.45413	0.00364216	0.048515
CCT2	-0.289304	6.45998	8.45388	0.00364266	0.048515
PTCD3	-0.277773	5.11029	8.45293	0.00364456	0.048515
PPP1CB	-0.320306	6.22287	8.4516	0.00364722	0.048515
TNFRSF19	-0.336181	5.83326	8.45065	0.00364914	0.048515
SDR42E1	-0.355164	3.51738	8.44829	0.00365387	0.0485367
FOXD1	0.333841	4.58689	8.44667	0.00365713	0.048539
UGGT1	-0.286227	5.66625	8.43832	0.00367396	0.0487211
NECTIN2	0.274071	7.27163	8.43242	0.00368589	0.0488381
H1-10	0.296539	7.68425	8.42634	0.00369825	0.0489356
CHMP2B	-0.282946	4.93579	8.42289	0.00370526	0.0489356
IGSF8	0.357122	7.16965	8.42197	0.00370714	0.0489356
HSPA2	0.331016	4.01288	8.42125	0.00370862	0.0489356
HEATR5A	-0.356167	4.66046	8.42113	0.00370885	0.0489356
TC2N	-0.288218	8.26417	8.41905	0.0037131	0.0489505
CLIP2	0.427798	3.26966	8.4109	0.00372978	0.0491291
SERHL	0.335188	5.1221	8.40818	0.00373537	0.0491614
USP24	-0.298845	5.50709	8.40631	0.00373921	0.0491708
ZNF775	0.513134	2.07167	8.40083	0.00375049	0.0492779
VRK1	-0.341864	4.57085	8.39853	0.00375524	0.0492989
ASS1	0.369207	9.58194	8.3906	0.00377166	0.0494731
ZNF587B	-0.420364	3.06892	8.38752	0.00377806	0.0494742
UBXN6	0.263523	7.03462	8.3869	0.00377935	0.0494742
CHCHD2P6	1.20601	-1.16276	8.38324	0.00378698	0.0494742
BAIAP2L2	0.672354	1.96407	8.37948	0.00379482	0.0494742
ZNF43	-0.366263	3.85496	8.37852	0.00379682	0.0494742
IL32	0.770778	1.60423	8.37685	0.00380031	0.0494742
GGA1	0.272212	6.83435	8.37647	0.00380111	0.0494742
MLST8	0.27182	6.72265	8.37644	0.00380116	0.0494742
BGN	0.858185	0.705365	8.37575	0.00380261	0.0494742
RP11-307C12.12	0.5959	1.26439	8.37543	0.00380328	0.0494742
BAG5	-0.281582	5.58362	8.36983	0.00381502	0.0495857
IMP4	0.284849	6.22764	8.36662	0.00382175	0.0496321
GATA2	0.394398	3.2339	8.36415	0.00382696	0.0496587
RP9	0.355175	3.35834	8.35883	0.00383817	0.0497629
OLMALINC	0.32608	6.72574	8.35732	0.00384136	0.0497633
LINC01569	0.673764	1.71002	8.35022	0.00385641	0.0498929
NDUFB7	0.401279	6.92441	8.34959	0.00385773	0.0498929
GPANK1	0.317367	4.08544	8.34602	0.00386534	0.0499145
RP11-16E12.2	0.945258	0.295103	8.34582	0.00386576	0.0499145
CTD-2184C24.2	1.0222	-0.211858	8.34298	0.00387181	0.0499515
NBEAL1	-0.440076	3.24749	8.33826	0.00388188	0.0499692
KIF7	1.61062	-0.952678	8.33632	0.00388603	0.0499692
TOR2A	0.336095	6.3808	8.33575	0.00388723	0.0499692
RANBP6	-0.532463	2.77991	8.33544	0.0038879	0.0499692
C18orf25	-0.374052	4.00976	8.33405	0.00389088	0.0499692
PINX1	0.557075	1.88407	8.33339	0.00389229	0.0499692
STRN4	0.277589	7.976	8.32244	0.00391583	0.050158
PEX14	0.278787	5.95874	8.32235	0.00391603	0.050158
DHRS4-AS1	0.298795	5.02126	8.32208	0.0039166	0.050158
TSPAN6	-0.298201	4.69128	8.30748	0.00394822	0.0505217
PLK3	0.444672	4.02214	8.3022	0.00395971	0.0506126
SLC25A22	0.345592	6.90797	8.30125	0.00396177	0.0506126
SLC38A1	-0.448055	8.81	8.29027	0.0039858	0.0508464
RASSF4	1.05649	0.280243	8.28993	0.00398655	0.0508464
ASCC3	-0.323918	5.30435	8.28156	0.00400498	0.050994
SPATA33	0.450979	2.58955	8.27837	0.00401202	0.050994
PCBP1	0.282383	8.5126	8.27815	0.00401251	0.050994
EXOSC5	0.356215	4.81259	8.27767	0.00401356	0.050994
GNAQ	-0.314715	5.20724	8.2773	0.00401438	0.050994
COPS2	-0.301032	4.81246	8.27477	0.00401998	0.0510239
PACS1	0.335186	7.10502	8.26977	0.00403106	0.0510979
TEX45	0.971307	0.281772	8.2692	0.00403233	0.0510979
RMND5A	-0.359753	5.08571	8.26451	0.00404276	0.0511888
PRKDC	-0.317969	6.90362	8.25398	0.00406627	0.0514449
ZNF672	0.296442	5.21958	8.24892	0.00407763	0.0515445
ZNF414	0.425811	4.55255	8.24754	0.00408072	0.0515445
LRP6	-0.372134	3.6946	8.24108	0.00409528	0.0515601
ZNF24	-0.306203	6.43686	8.23979	0.00409818	0.0515601
AP006621.5	0.714756	0.690334	8.23962	0.00409856	0.0515601
CENPI	-0.549981	3.3603	8.2388	0.00410042	0.0515601
RBBP5	-0.340847	4.58092	8.23816	0.00410187	0.0515601
SEPTIN2	-0.268245	7.91761	8.2377	0.00410291	0.0515601
DDI2	-0.319209	5.66388	8.2368	0.00410495	0.0515601
EXOSC4	0.421342	4.69967	8.23478	0.00410952	0.0515761
ANKRD28	-0.377779	5.078	8.22298	0.00413631	0.0518709
PLEKHA2	-0.321213	6.41569	8.21514	0.00415424	0.0520541
SLCO4A1-AS1	0.593834	1.65967	8.20968	0.00416676	0.0521693
MPP5	-0.327347	5.25165	8.20349	0.00418098	0.0522768
PPP1R15A	0.373781	5.57611	8.2025	0.00418327	0.0522768
RPP25	0.335265	6.35339	8.2016	0.00418534	0.0522768
COQ2	-0.358708	3.69369	8.19748	0.00419486	0.052354
KDM7A	-0.38359	4.56739	8.19573	0.00419891	0.0523628
HNRNPUL2	-0.289825	4.89558	8.1923	0.00420686	0.0524203
ZNF638	-0.410226	5.60195	8.19056	0.00421089	0.0524289
ADGRG6	-0.342856	5.00313	8.18457	0.00422482	0.0525606
ARHGAP17	0.303993	5.89302	8.17902	0.00423778	0.0526568
FOCAD	-0.381574	3.86585	8.17838	0.00423926	0.0526568
MICALL2	0.303564	6.26915	8.17668	0.00424323	0.0526644
RSL24D1	-0.286237	6.2169	8.17493	0.00424734	0.0526737
MTHFD2	-0.288478	7.61515	8.17314	0.00425151	0.0526838
TPRXL	0.355841	5.23171	8.17004	0.0042588	0.0527325
SCOC	-0.27931	5.76671	8.16768	0.00426434	0.0527595
TM9SF2	-0.259738	7.68626	8.1567	0.00429024	0.053038
RPL23A	0.294005	8.02777	8.14788	0.00431115	0.0531635
GCLC	-0.299732	4.64147	8.1478	0.00431135	0.0531635
LDB1	0.267278	7.27445	8.14694	0.00431339	0.0531635
DDHD2	-0.339413	6.55904	8.14565	0.00431646	0.0531635
RBL1	-0.44002	3.58654	8.14528	0.00431733	0.0531635
BCL2L10	2.02242	-1.8791	8.14149	0.00432638	0.0532331
CCDC107	0.336837	3.8505	8.13717	0.0043367	0.0533183
PRELID1	0.376103	8.13634	8.13396	0.00434437	0.0533708
MTFR2	-0.488496	2.47699	8.13134	0.00435067	0.0534063
HS2ST1	-0.308463	4.27717	8.12479	0.00436641	0.0535577
HSPD1	-0.309714	7.29117	8.12008	0.00437776	0.0536549
RPS28P7	0.546772	3.60506	8.11863	0.00438127	0.053656
HNRNPR	-0.356534	7.23546	8.11451	0.00439125	0.0537362
LMNB1	-0.319537	4.60843	8.11161	0.00439827	0.0537803
ABRAXAS2	-0.320827	4.26107	8.1097	0.0044029	0.0537949
RP11-884K10.7	-1.05165	-0.23571	8.09281	0.00444413	0.0542565
RB1	-0.402741	4.3949	8.08874	0.00445411	0.0543175
KLF16	0.260905	6.26287	8.08795	0.00445606	0.0543175
ZSWIM4	0.437658	4.042	8.08301	0.00446822	0.0544234
ACKR2	-0.906617	0.0840015	8.0794	0.00447712	0.0544766
LYPD3	0.374061	7.71277	8.07836	0.00447971	0.0544766
RP11-46D6.1	0.480557	2.71913	8.07703	0.004483	0.0544766
ARHGAP11A	-0.384244	4.55706	8.07231	0.00449468	0.0545762
ASNSD1	-0.424678	2.95309	8.06544	0.00451175	0.0547412
ERBIN	-0.37915	5.36595	8.05929	0.00452708	0.0547428
HSP90B1	-0.289156	7.74835	8.05733	0.004532	0.0547428
GCNT2	-0.328729	4.0435	8.05722	0.00453226	0.0547428
GRIK3	-1.76377	-0.293323	8.05718	0.00453237	0.0547428
FIS1	0.287742	7.05817	8.05714	0.00453246	0.0547428
LGR4	-0.278377	4.81656	8.057	0.00453282	0.0547428
SPATA2L	0.469862	3.51635	8.04818	0.00455494	0.0549676
DYNC1LI2	-0.273012	5.4205	8.02931	0.00460263	0.0555004
MTERF1	-0.354588	3.44042	8.02729	0.00460777	0.0555197
RPL15	0.347794	10.6197	8.01445	0.00464055	0.0558171
TSPYL5	-0.354366	5.4753	8.01354	0.0046429	0.0558171
JMJD8	0.305685	7.50865	8.01318	0.00464381	0.0558171
MIF	0.440203	8.25818	8.01206	0.00464668	0.0558171
C1orf159	0.279758	5.72409	8.01025	0.00465134	0.0558303
FAAH	0.338899	5.26438	8.00563	0.00466321	0.0558583
CDC42EP1	0.396423	9.08618	8.00498	0.0046649	0.0558583
TMEM167B	-0.280836	5.31257	8.00456	0.00466597	0.0558583
HOTAIR	0.683428	1.07816	8.00318	0.00466952	0.0558583
TP53TG1	0.450545	3.30731	8.00233	0.00467173	0.0558583
CRIP2	0.385126	9.16179	8.00105	0.00467503	0.0558583
RPL41P1	0.434128	3.7016	7.99612	0.00468776	0.0559677
NOXA1	0.447491	4.86752	7.9905	0.00470235	0.0560686
RPLP2	0.389386	9.70003	7.98925	0.0047056	0.0560686
REV3L	-0.379074	4.0374	7.98873	0.00470693	0.0560686
ACHE	1.19878	-0.828491	7.98009	0.00472946	0.0562942
CXCL17	0.704575	2.4112	7.97613	0.00473981	0.0563285
SF3B1	-0.385195	7.33155	7.97498	0.00474282	0.0563285
CTNNBIP1	0.297477	5.66213	7.97487	0.00474311	0.0563285
ZNF426	-0.333821	3.77323	7.96958	0.00475699	0.0564506
FNIP1	-0.441746	3.38206	7.96586	0.00476679	0.0565241
TRIP12	-0.350882	6.83983	7.95864	0.00478582	0.056707
EGLN1	0.436309	4.32681	7.95572	0.00479355	0.0567145
POLR2J3	-1.30808	-1.52357	7.95567	0.00479369	0.0567145
RP11-526I2.5	-0.955527	-0.278499	7.95056	0.00480726	0.0568321
LRATD2	-0.353526	6.10697	7.94761	0.00481508	0.0568818
PYCR2	0.332153	5.56541	7.94342	0.00482624	0.0569707
UBR5	-0.46034	6.93614	7.93713	0.00484305	0.0571262
ATP5IF1	0.27787	6.92085	7.93415	0.00485103	0.0571773
TRAPPC8	-0.419196	4.6182	7.93229	0.00485604	0.0571777
NELFE	0.276809	6.33891	7.93142	0.00485835	0.0571777
MLXIPL	0.488045	2.74196	7.92676	0.0048709	0.0572304
CASKIN1	0.500364	2.75105	7.9266	0.00487132	0.0572304
MMP17	0.534738	4.09205	7.92569	0.00487378	0.0572304
PRDX2	0.363584	7.5478	7.9223	0.00488292	0.0572949
ZNF623	-0.368592	3.60792	7.91772	0.00489529	0.0573886
RPL24P4	0.547874	2.08164	7.91663	0.00489823	0.0573886
CPSF1	0.269975	6.0741	7.91529	0.00490188	0.0573886
FBRS	0.285352	7.15941	7.90948	0.00491764	0.0575107
DNASE1L1	0.30831	5.46026	7.90874	0.00491964	0.0575107
TIMM17B	0.372348	6.07606	7.90398	0.00493263	0.0576195
GLS	-0.307282	4.10838	7.9005	0.00494212	0.0576874
RNF187	0.289196	9.22974	7.89359	0.00496102	0.0578409
ENSA	0.262651	9.07792	7.89296	0.00496275	0.0578409
CLCN2	0.439375	3.1212	7.89166	0.00496633	0.0578409
CEP350	-0.407983	5.76926	7.88843	0.0049752	0.0579013
SHLD2	-0.288591	4.89816	7.88306	0.00499001	0.0580305
CDCA7	-0.50049	2.97666	7.88166	0.00499385	0.0580323
OPLAH	0.293476	4.6552	7.87325	0.00501714	0.0582597
PIP5K1C	0.261563	6.94155	7.87009	0.00502592	0.0583185
DYNLL2	-0.278637	6.24439	7.86491	0.00504034	0.0584426
HSD17B1	0.834723	0.525049	7.86199	0.00504847	0.0584711
ADD3	-0.450268	4.27377	7.86106	0.00505107	0.0584711
PRPF4	-0.300652	5.57956	7.86002	0.00505398	0.0584711
PPP1R16A	0.302258	5.03535	7.85474	0.00506876	0.0585989
PSME4	-0.329436	7.13787	7.85155	0.00507772	0.0586592
RNASEH1	-0.324759	4.26646	7.84591	0.00509359	0.0587711
RAB40C	0.275587	6.59267	7.84545	0.00509489	0.0587711
AMH	0.569702	3.74786	7.84163	0.00510566	0.0588267
CAPN15	0.264304	6.87194	7.84108	0.00510721	0.0588267
RP11-638I2.4	0.899657	0.889815	7.83697	0.00511883	0.0588748
DHX9	-0.339058	7.38189	7.83695	0.00511889	0.0588748
POLQ	-0.510367	2.62532	7.82672	0.00514794	0.0591655
MAP2K1	-0.289025	4.63152	7.81471	0.00518227	0.0595164
ZDHHC13	-0.38978	4.17741	7.81159	0.00519123	0.0595263
SAP30	0.391584	3.39794	7.81119	0.00519236	0.0595263
TMEM41A	-0.292004	4.71792	7.81044	0.00519451	0.0595263
NAA15	-0.267258	5.79216	7.80728	0.00520361	0.059587
DCTN2	0.25634	7.23709	7.80291	0.00521621	0.0596877
NENF	0.408819	5.20931	7.79286	0.00524531	0.0599748
DYNC2H1	-0.602768	2.60786	7.79143	0.00524946	0.0599748
ZNF525	-0.573193	3.04879	7.78965	0.00525463	0.0599748
NMNAT1	-0.462191	2.75069	7.78856	0.00525781	0.0599748
AQP5	0.415174	3.40427	7.78767	0.00526041	0.0599748
PPP1R3B	-0.303531	5.0661	7.78526	0.00526741	0.060011
USP13	-0.421915	2.99249	7.78323	0.00527335	0.0600351
SPATA13	-0.351891	4.42267	7.77957	0.00528403	0.060113
NUP50	-0.34322	5.19283	7.77161	0.00530738	0.0603349
RALGPS2	-0.324487	4.47449	7.76858	0.00531627	0.0603923
RAP1B	-0.258572	5.76104	7.76276	0.00533344	0.0605287
CLTC	-0.306872	8.57079	7.76118	0.00533811	0.0605287
ABHD5	-0.319783	4.08572	7.7587	0.00534545	0.0605287
CNFN	0.732529	2.75595	7.75785	0.00534795	0.0605287
FIBCD1	0.331056	5.57907	7.75779	0.00534814	0.0605287
GNA13	-0.291805	5.4456	7.75668	0.00535143	0.0605287
ETV4	0.278897	5.68414	7.75186	0.00536574	0.0606467
TP53I13	0.346213	4.1199	7.74864	0.00537529	0.0606753
SYVN1	0.270781	7.83588	7.74841	0.005376	0.0606753
ZNF738	-0.479984	2.00175	7.7441	0.00538885	0.0607766
SYTL1	0.329121	6.02744	7.73978	0.00540175	0.0608783
ZNF518A	-0.470425	3.49988	7.73674	0.00541084	0.060937
TLNRD1	0.351561	5.47789	7.72903	0.00543401	0.0611486
WNT4	0.54105	1.86675	7.72789	0.00543743	0.0611486
HAGLROS	0.601401	2.42876	7.72049	0.00545977	0.061312
NDUFAF7	-0.487645	2.6243	7.72048	0.00545977	0.061312
DBT	-0.345927	4.3085	7.71877	0.00546496	0.0613263
GATA6	0.29677	4.15291	7.70922	0.00549395	0.0615848
HACD2	-0.301113	5.32372	7.70832	0.00549668	0.0615848
LAMTOR1	0.276744	6.65545	7.70731	0.00549977	0.0615848
CLIP4	-0.446608	2.61682	7.70253	0.00551436	0.0616635
AASDH	-0.411301	2.95147	7.70243	0.00551465	0.0616635
NOC4L	0.287574	5.72203	7.70009	0.00552179	0.0616994
DNAJC10	-0.307781	6.98132	7.69823	0.00552749	0.061719
LSS	0.276212	7.24138	7.69681	0.00553186	0.0617239
CDCA2	-0.501495	2.99523	7.69499	0.00553743	0.0617422
WWP1	-0.294488	6.40391	7.69113	0.00554929	0.0618304
UBE2L6	0.267252	6.28812	7.6858	0.00556571	0.0619694
DXO	0.314004	4.83177	7.68425	0.00557049	0.0619786
IL17C	0.452421	2.65322	7.68259	0.00557562	0.0619917
SLC30A1	-0.317979	4.46577	7.68023	0.0055829	0.0620121
SIGIRR	0.321917	4.57152	7.67944	0.00558536	0.0620121
USPL1	-0.506467	2.10834	7.67655	0.00559431	0.0620486
C5orf24	-0.292542	4.91148	7.67582	0.00559656	0.0620486
RP11-42O15.3	-1.88277	-2.1355	7.67179	0.00560907	0.0620764
MARCHF2	0.354817	5.52381	7.67169	0.00560939	0.0620764
CCDC86	0.331495	5.79258	7.67119	0.00561093	0.0620764
TRIM6	-0.75118	0.631245	7.66839	0.00561966	0.0621291
SDR39U1	0.300225	5.54939	7.66542	0.0056289	0.0621875
RNH1	0.255483	7.44235	7.6603	0.00564492	0.0622564
MFSD1	-0.285696	4.58418	7.65801	0.00565209	0.0622564
MDH2	0.260485	9.60884	7.65518	0.00566095	0.0622564
HMGN2P3	1.24222	-1.1478	7.65449	0.00566311	0.0622564
CAPS	0.701032	3.2576	7.6535	0.00566622	0.0622564
SULT2B1	0.548766	4.48023	7.65151	0.00567249	0.0622564
TXNRD1	-0.248155	7.30879	7.65115	0.00567362	0.0622564
DPYD	-0.5599	1.75428	7.65013	0.00567684	0.0622564
FXR2	0.277306	4.99825	7.64861	0.00568161	0.0622564
TSC2	0.264379	7.41367	7.64838	0.00568234	0.0622564
NFIC	0.35457	8.65934	7.64755	0.00568496	0.0622564
SMC4	-0.280825	6.87815	7.64672	0.00568758	0.0622564
ZNF530	-0.393042	2.55462	7.64596	0.00568995	0.0622564
GK5	-0.284516	4.45607	7.64573	0.0056907	0.0622564
AP2S1	0.371736	7.80742	7.62958	0.00574187	0.0627725
SIX2	0.710889	0.629871	7.62771	0.00574783	0.0627938
CHSY1	-0.380438	3.49462	7.62251	0.00576441	0.0629192
TNK2	0.303224	5.23504	7.6216	0.00576733	0.0629192
ZYX	0.374768	8.05596	7.6196	0.00577374	0.0629454
SHISA5	0.279941	7.17634	7.61608	0.005785	0.0630051
ORAI1	0.317629	5.02271	7.61538	0.00578725	0.0630051
COQ8B	0.285054	4.89515	7.61225	0.0057973	0.0630708
MAP3K14	0.660398	1.54726	7.61089	0.0058017	0.0630749
VPS45	-0.283034	5.8493	7.60566	0.00581852	0.0631928
OGDH	0.253757	8.53351	7.60502	0.0058206	0.0631928
SSNA1	0.309407	6.6175	7.60259	0.00582847	0.0632344
METTL7A	-0.323618	6.27712	7.59736	0.00584537	0.0633341
PHKB	-0.324889	5.48694	7.5972	0.0058459	0.0633341
ENTPD1-AS1	-0.398606	3.87697	7.59601	0.00584977	0.0633341
MYO6	-0.309314	7.57967	7.59072	0.00586697	0.0634765
MED15	0.269845	7.47334	7.58808	0.00587554	0.0635255
ZBTB26	-0.60033	1.97617	7.58083	0.00589924	0.0636705
AAGAB	-0.265089	5.84132	7.58013	0.00590152	0.0636705
NSUN5	0.277822	5.97443	7.57939	0.00590394	0.0636705
RPL12P12	0.811861	0.652174	7.57884	0.00590575	0.0636705
VPS4B	-0.277102	5.81375	7.57777	0.00590924	0.0636705
GALNT7	-0.253809	7.74457	7.5738	0.00592228	0.0637672
GPR108	0.272251	6.69898	7.56501	0.00595122	0.0640348
ITGB7	1.00225	-0.695874	7.56342	0.0059565	0.0640477
MXRA8	0.748416	0.664853	7.55972	0.00596872	0.0640914
THOC6	0.370869	5.08868	7.55892	0.00597137	0.0640914
NFKBIB	0.258744	5.29593	7.55701	0.0059777	0.0640914
DPM3	0.510281	5.62131	7.55644	0.00597962	0.0640914
URM1	0.320462	7.14339	7.55523	0.00598363	0.0640914
MVK	0.304726	6.38784	7.55445	0.00598621	0.0640914
PWWP2B	0.275001	5.75307	7.55356	0.00598916	0.0640914
NUBP2	0.326676	6.05476	7.53939	0.00603645	0.0645153
BCLAF1	-0.339942	6.85966	7.53923	0.006037	0.0645153
PRKAB2	-0.323374	5.09483	7.53583	0.00604839	0.064593
POGLUT3	-0.459869	3.57699	7.53388	0.00605493	0.0646028
TARDBP	-0.260706	6.38922	7.5315	0.00606294	0.0646028
PLPPR2	0.272342	6.86055	7.53119	0.00606398	0.0646028
INSIG1	0.266907	7.99073	7.53066	0.00606578	0.0646028
QTRT2	-0.551771	3.68384	7.52721	0.00607741	0.0646827
NHLRC3	-0.42426	2.25322	7.50023	0.00616911	0.0656142
IARS1	-0.337537	7.19482	7.49796	0.00617689	0.0656524
TMEM87B	-0.271552	6.4419	7.49222	0.0061966	0.0657292
RP11-123B3.2	0.958306	-0.456657	7.49217	0.00619679	0.0657292
BRF1	0.257233	6.17848	7.49072	0.00620177	0.0657292
SZRD1	0.246716	8.36846	7.489	0.00620771	0.0657292
CYSLTR1	-0.413714	3.05773	7.48814	0.00621068	0.0657292
GAPVD1	-0.340573	5.46845	7.48732	0.00621351	0.0657292
MARCHF9	0.291279	4.7361	7.48703	0.00621451	0.0657292
GDF15	0.47313	6.15026	7.48612	0.00621762	0.0657292
PPM1K-DT	-1.61404	-1.42298	7.48157	0.00623337	0.0658109
BRWD1	-0.278601	4.65364	7.48146	0.00623375	0.0658109
RP11-159D12.8	-0.367681	3.51956	7.47855	0.00624385	0.0658732
NDST4	-1.87911	-1.78295	7.47237	0.00626531	0.0660392
DSCAS	1.25535	-1.22174	7.4716	0.006268	0.0660392
RPL22	-0.302552	5.56545	7.46911	0.00627665	0.066048
RPL36	0.385079	9.04462	7.46894	0.00627726	0.066048
TSTD2	-0.330121	4.62262	7.46508	0.00629071	0.0661452
FADS3	0.439079	3.31821	7.4586	0.00631343	0.0662788
SUCLG2	-0.2727	4.99377	7.4574	0.00631762	0.0662788
TRAF7	0.247504	7.64978	7.45694	0.00631923	0.0662788
TLR1	-0.591346	1.264	7.45663	0.00632031	0.0662788
THNSL1	-0.564291	1.98409	7.45516	0.00632548	0.0662886
PLEKHS1	-0.313461	4.54222	7.4521	0.00633626	0.0663573
ZNF408	0.257423	4.96466	7.45027	0.00634268	0.0663802
ACAD8	-0.318409	4.39765	7.44651	0.00635596	0.0664748
CDK16	0.265131	8.08484	7.44506	0.00636109	0.0664842
STX1A	0.328892	4.81541	7.44191	0.00637224	0.0665563
MT-ND5	0.389773	12.9068	7.4342	0.00639959	0.0667975
RPS16	0.375581	9.59837	7.4307	0.00641204	0.066845
PMP22	-0.465631	2.21561	7.43053	0.00641265	0.066845
RP11-644F5.11	-0.59446	2.1807	7.42558	0.0064303	0.0669668
SGSM2	0.27039	4.95121	7.42486	0.00643289	0.0669668
E2F2	-0.318362	4.23617	7.42367	0.00643715	0.0669668
EYS	-0.945508	-0.253682	7.41601	0.00646461	0.067208
HMGA1	0.29716	9.85198	7.41325	0.00647453	0.0672665
ZNF678	-0.424613	2.94571	7.40828	0.00649243	0.0674079
BSG-AS1	0.580148	1.35932	7.40468	0.00650546	0.0674655
IVNS1ABP	-0.299166	5.52969	7.40436	0.00650659	0.0674655
ZNF668	0.361049	4.42459	7.4026	0.00651298	0.0674873
VPS72	0.278344	7.14461	7.39649	0.00653513	0.0676483
PITX1	0.349307	8.09263	7.39573	0.00653791	0.0676483
SMIM14	-0.247958	6.9782	7.39317	0.00654719	0.0676483
MT2A	0.450622	7.87973	7.39156	0.00655308	0.0676483
RPL15P3	0.505321	2.13574	7.39137	0.00655374	0.0676483
RPL19	0.313932	8.88985	7.39036	0.00655744	0.0676483
UBXN4	-0.320561	6.33523	7.38902	0.00656234	0.0676483
PAQR4	0.261862	6.80581	7.38883	0.00656302	0.0676483
FAM114A2	-0.34286	3.61005	7.38222	0.00658718	0.0678528
ELOF1	0.312717	6.27059	7.36547	0.00664883	0.0684428
ACTR6	-0.353049	3.49676	7.36203	0.00666157	0.068529
MAL2	-0.299026	6.8468	7.35505	0.00668748	0.0687504
MRS2	-0.264688	4.77694	7.35253	0.00669683	0.0688015
MSH3	-0.309212	4.14252	7.35041	0.00670475	0.0688378
DENND4A	-0.376099	4.39565	7.34803	0.00671364	0.0688829
TAB1	0.264791	5.74994	7.34688	0.00671793	0.0688829
POLR2B	-0.264376	6.41367	7.3378	0.00675194	0.0691865
ELN	0.761508	0.762291	7.33553	0.00676046	0.0692285
CIART	0.324658	4.22948	7.33378	0.00676705	0.0692508
SNRPD2	0.359904	6.19734	7.32922	0.00678426	0.0693817
MINDY3	-0.270792	5.86847	7.31768	0.00682794	0.0697829
STX5	0.277739	6.29572	7.30838	0.00686336	0.0700993
SPACA9	0.596241	2.66285	7.30483	0.00687694	0.0701922
ATP2A1-AS1	0.669785	0.952363	7.3009	0.006892	0.0702521
OTUB1	0.350154	7.58969	7.30079	0.00689243	0.0702521
RFXANK	0.274903	5.6597	7.2998	0.00689624	0.0702521
BFSP1	0.916528	-0.0154986	7.29743	0.00690532	0.0702989
SF3B5	0.322252	5.8002	7.29356	0.00692024	0.0704051
MAPK15	0.540738	2.4905	7.28789	0.00694211	0.0705458
KCMF1	0.254916	6.37991	7.2858	0.00695019	0.0705458
SNX30	-0.371376	4.54104	7.28545	0.00695152	0.0705458
KIAA0586	-0.313505	4.99092	7.28294	0.00696126	0.0705458
DNM2	0.261631	7.47415	7.28263	0.00696243	0.0705458
IFITM3	0.45779	7.3516	7.28129	0.00696766	0.0705458
RASEF	-0.346757	5.23545	7.28092	0.00696907	0.0705458
KIF2A	-0.264771	4.98215	7.28067	0.00697004	0.0705458
PTRHD1	0.400774	4.59971	7.27752	0.00698227	0.0705993
ECT2	-0.30031	6.23116	7.27699	0.00698433	0.0705993
THADA	-0.326488	3.86269	7.26625	0.00702625	0.0709358
ELP4	-0.331645	4.56717	7.26614	0.00702666	0.0709358
MT-CO1	0.383021	14.7745	7.2628	0.00703974	0.0710222
NDUFAF3	0.352639	5.19536	7.26073	0.00704788	0.0710496
CWC25	-0.378239	3.05076	7.25912	0.0070542	0.0710496
PARP3	0.420395	2.86564	7.25865	0.00705605	0.0710496
MAFF	0.425218	4.96425	7.25634	0.00706511	0.0710952
MRPL28	0.25674	6.06238	7.25309	0.0070779	0.0711783
RAB3GAP1	-0.317976	6.41833	7.24907	0.00709379	0.0712924
ALDOC	0.645724	4.58997	7.2473	0.00710077	0.0713168
MGAT4A	-0.344144	5.07304	7.24268	0.00711904	0.0714546
ABCA12	-0.483494	6.7563	7.24125	0.00712474	0.0714661
BCL2L11	-0.27693	5.82479	7.23763	0.00713912	0.0715646
LCLAT1	-0.439513	3.62289	7.2347	0.00715079	0.0716357
GPCPD1	-0.340945	4.66792	7.23229	0.00716037	0.071686
WDR77	-0.346033	3.74041	7.21798	0.0072177	0.0722138
TRIM3	0.290125	6.414	7.21603	0.00722555	0.0722463
SERF2	0.336331	9.29983	7.21434	0.00723235	0.0722629
YES1	-0.360709	4.69153	7.21244	0.00724001	0.0722629
AKR7A2	0.27821	6.126	7.21219	0.00724103	0.0722629
HSD11B2	0.418331	4.99551	7.20789	0.00725836	0.0723898
TMEM170A	-0.488616	2.34764	7.20308	0.00727787	0.0725382
GABPA	-0.327251	4.22901	7.20188	0.00728271	0.0725405
RAP1GAP	0.338198	4.90782	7.19917	0.00729375	0.0726043
IL17RC	0.401986	6.04859	7.19051	0.00732902	0.0729091
ABLIM1	-0.297766	6.93111	7.18484	0.00735219	0.0730588
RHOC	0.418778	8.0988	7.18455	0.00735339	0.0730588
RP11-1055B8.1	0.41088	3.42261	7.18027	0.00737096	0.0731871
MICU2	-0.333713	3.93493	7.17765	0.00738174	0.0732477
ZNF276	0.360963	3.13909	7.17159	0.0074067	0.073449
RPL30	0.346026	10.7657	7.166	0.00742981	0.0735697
MRPS15	0.329371	6.74413	7.16529	0.00743278	0.0735697
CCDC74A	0.516621	2.26523	7.16525	0.00743294	0.0735697
ABCA5	-0.573788	1.67381	7.16381	0.0074389	0.0735822
BMPR1B	-0.415191	4.21694	7.14986	0.00749697	0.0739754
OGT	-0.250478	6.39186	7.14825	0.0075037	0.0739754
FGD6	-0.28228	4.96382	7.14779	0.00750565	0.0739754
RP11-242D8.1	0.523334	1.70524	7.14771	0.00750599	0.0739754
BIRC5	-0.345796	4.76224	7.14767	0.00750613	0.0739754
AP3B1	-0.381925	5.88421	7.14748	0.00750694	0.0739754
AVL9	-0.33436	5.79361	7.13715	0.00755029	0.0742045
GNS	-0.303325	6.41834	7.13684	0.00755163	0.0742045
PYCR3	0.332714	4.10423	7.13638	0.00755354	0.0742045
NAPEPLD	-0.356397	3.35016	7.13555	0.00755706	0.0742045
TTC41P	-1.38098	-1.12015	7.13507	0.00755905	0.0742045
SIX5	0.315844	5.15321	7.135	0.00755935	0.0742045
RPS6KA4	0.260444	5.5875	7.13297	0.00756795	0.0742045
CCNG2	-0.26675	4.44671	7.13238	0.00757041	0.0742045
ABHD11	0.269734	7.29215	7.13183	0.00757276	0.0742045
CYRIB	-0.272313	4.27412	7.12426	0.00760477	0.0744716
CBX3	-0.258711	6.67772	7.12228	0.00761318	0.0745075
GFER	0.255051	6.30152	7.11837	0.00762981	0.0745681
TMEM30A	-0.271793	6.29212	7.1182	0.00763054	0.0745681
FIBP	0.257152	5.92107	7.11747	0.00763363	0.0745681
WBP1	-0.712569	1.24058	7.1141	0.00764798	0.0746618
TSC22D4	0.244587	6.76263	7.10986	0.0076661	0.0747922
MTIF3	0.329	4.11324	7.10218	0.00769904	0.0750668
AASDHPPT	-0.285429	4.91973	7.09994	0.00770865	0.0751139
TBKBP1	0.395294	3.34842	7.09147	0.00774517	0.0754229
RP11-10G12.1	1.02022	-0.871097	7.0879	0.00776063	0.0755265
LGALS3BP	0.290481	8.55107	7.08522	0.00777224	0.0755627
CREB1	-0.324764	4.75027	7.08476	0.00777421	0.0755627
RIF1	-0.384505	4.86849	7.08371	0.0077788	0.0755627
KRAS	-0.327415	5.02322	7.07792	0.00780393	0.0757158
CD151	0.297199	9.02926	7.07786	0.00780421	0.0757158
CIDECP1	0.296189	4.49891	7.07577	0.00781332	0.0757573
MDFI	0.351259	5.04914	7.07222	0.00782883	0.0758287
ATP13A1	0.240189	6.99188	7.07187	0.00783035	0.0758287
ZNF777	0.273778	6.59627	7.06429	0.00786353	0.0760616
ATAD2	-0.372341	4.42936	7.06417	0.00786409	0.0760616
SMAD6	0.675951	1.40645	7.06218	0.00787279	0.0760988
ANKRD36	-0.570055	1.65418	7.05909	0.00788639	0.0761834
ACYP2	0.381156	3.51421	7.05784	0.00789189	0.0761895
LGALS3	0.372385	9.63349	7.05321	0.00791232	0.0763398
FTSJ1	0.284652	5.47378	7.04988	0.00792704	0.0763965
HECTD1	-0.395511	6.19204	7.04966	0.00792804	0.0763965
ARIH1	-0.238607	6.46467	7.04855	0.00793296	0.0763965
RNF113A	0.35519	3.74705	7.04748	0.00793768	0.0763965
SHFL	0.348481	4.5033	7.0456	0.007946	0.0764297
GCHFR	0.351378	5.25066	7.04244	0.00796005	0.0765179
OXR1	-0.360447	5.32265	7.03713	0.00798369	0.0766982
KRT78	0.662657	0.799892	7.03586	0.00798934	0.0767055
NRTN	0.58036	2.54511	7.03226	0.00800544	0.0767799
HS3ST6	0.340825	6.86797	7.03194	0.00800687	0.0767799
ASPSCR1	0.26459	5.05534	7.03072	0.0080123	0.0767849
NDUFS1	-0.287956	6.09485	7.02738	0.00802727	0.0768815
NPIPA1	0.70985	1.93403	7.02583	0.00803423	0.0769011
UQCRHL	0.502934	2.02894	7.02448	0.00804028	0.0769121
MED27	0.319951	5.31453	7.01864	0.00806655	0.0771164
HLA-C	0.323125	9.18484	7.01463	0.00808461	0.0772329
TNFRSF12A	0.392276	6.13189	7.01376	0.00808858	0.0772329
RIPOR1	0.423026	3.38159	7.00565	0.0081253	0.0775177
PABPC4L	-1.38814	-1.54988	7.00499	0.00812829	0.0775177
TAF1C	0.268141	4.42187	7.00176	0.00814295	0.0776103
MAP1LC3A	0.417532	3.55698	6.99955	0.00815303	0.0776592
SAMD1	0.437545	5.55616	6.99774	0.00816125	0.0776903
TRIM45	-0.728262	0.991726	6.99491	0.00817418	0.0777662
TBC1D23	-0.287121	4.74199	6.99315	0.0081822	0.0777954
LHFPL2	-0.268626	4.82681	6.98528	0.0082183	0.0780912
DLX1	1.3265	-0.460612	6.98248	0.00823116	0.078114
WIZ	0.25243	7.26471	6.98246	0.00823126	0.078114
CMB9-22P13.1	0.816398	0.900175	6.98151	0.00823563	0.078114
MNX1-AS1	0.436393	3.01925	6.97679	0.00825734	0.0782205
MAGI3	-0.274356	4.76875	6.97572	0.0082623	0.0782205
BUB1B	-0.450201	4.5734	6.9755	0.00826333	0.0782205
RHPN1	0.27709	4.33259	6.97429	0.00826889	0.0782205
FASTK	0.249232	8.04244	6.97367	0.00827179	0.0782205
TOP2B	-0.344539	6.49378	6.97092	0.00828448	0.0782314
CHD1	-0.41393	4.56783	6.97064	0.00828581	0.0782314
SLC12A6	-0.289635	4.58061	6.97015	0.00828806	0.0782314
FOXC1	0.349647	5.07979	6.96911	0.00829289	0.0782314
PORCN	0.364152	4.13612	6.96412	0.00831603	0.0784026
ALG12	0.275554	4.388	6.9605	0.00833288	0.0785143
MAPK14	-0.289206	5.16914	6.95622	0.00835281	0.0786548
COPG2IT1	1.52399	-1.82992	6.9546	0.0083604	0.0786791
HSF1	0.275885	5.69975	6.95214	0.0083719	0.07874
SEMA3C	-0.336292	5.58459	6.95	0.0083819	0.0787869
HELLS	-0.393627	3.34096	6.94725	0.00839484	0.0788612
SLC35F5	-0.259137	6.64519	6.94391	0.00841053	0.0789507
SCLT1	-0.413206	2.79674	6.94308	0.00841443	0.0789507
RP11-706O15.1	0.798239	0.676272	6.93772	0.00843968	0.0791403
MBD3	0.301469	5.96516	6.93621	0.00844681	0.0791598
SHB	0.305551	4.18602	6.92615	0.00849441	0.0794325
THRSP	1.19234	-0.67368	6.9258	0.00849612	0.0794325
CHP1	-0.250836	7.25882	6.92518	0.00849905	0.0794325
MTND1P23	0.643251	2.50246	6.92484	0.00850067	0.0794325
GSR	-0.238862	7.17968	6.92472	0.00850123	0.0794325
CTC-448F2.6	2.09554	-2.20519	6.92212	0.00851358	0.0794828
ANTXR2	-0.339311	4.76852	6.92146	0.00851674	0.0794828
HNRNPH1	-0.25105	6.97263	6.91769	0.00853474	0.0796034
ATAD5	-0.683227	1.35942	6.9093	0.00857486	0.0799301
TBC1D19	-0.678426	0.918184	6.90752	0.00858337	0.079962
BOK	0.273175	5.89344	6.90022	0.0086185	0.080141
TAF13	-0.378749	3.73727	6.9001	0.00861911	0.080141
DPY19L4	-0.284617	4.52909	6.89932	0.00862286	0.080141
HSD11B1L	0.377536	2.96113	6.89928	0.00862303	0.080141
NUTF2	0.342217	6.40161	6.88566	0.00868901	0.0806829
SIRT6	0.296263	5.12306	6.88512	0.00869161	0.0806829
EEA1	-0.368362	3.96481	6.87797	0.00872647	0.0809118
ARAP3	0.815404	0.588622	6.87794	0.00872659	0.0809118
GPC1	0.26899	5.2751	6.87623	0.00873497	0.0809417
C8orf82	0.297566	4.14951	6.87393	0.00874621	0.080998
AC018755.16	0.799873	0.596762	6.87228	0.00875428	0.0810249
ZNF219	0.377369	2.98257	6.87096	0.00876077	0.0810371
RBM26	-0.301541	3.98952	6.86934	0.00876869	0.0810626
GGNBP2	-0.277584	4.89215	6.86538	0.00878818	0.0811949
RP11-148K1.12	-1.49922	-1.84783	6.86331	0.00879832	0.0812408
SNX13	-0.282222	6.12437	6.86062	0.00881159	0.0813154
SOX13	0.285656	6.33178	6.85554	0.00883667	0.081499
C2orf81	-1.03589	-0.0927127	6.85184	0.00885502	0.0816202
RPL32	0.347902	10.2548	6.85003	0.00886396	0.0816546
DCLRE1A	-0.381018	3.48668	6.84359	0.00889599	0.0819016
HEATR3	-0.368133	3.00904	6.84132	0.00890731	0.0819416
CAND1	-0.263877	6.19779	6.84062	0.00891078	0.0819416
RCOR2	0.4113	4.42337	6.83927	0.00891753	0.0819556
GLCE	-0.281926	5.20531	6.8371	0.00892838	0.0820004
MAP9	-0.316647	3.6911	6.83548	0.00893648	0.0820004
OTULIN	-0.399467	3.28849	6.83516	0.00893808	0.0820004
WAPL	-0.323928	5.27108	6.83308	0.00894848	0.0820339
LRPAP1	0.256997	5.57805	6.83124	0.0089577	0.0820339
VIRMA	-0.276367	6.13272	6.831	0.0089589	0.0820339
RP11-289I10.2	0.643817	1.06507	6.83025	0.00896265	0.0820339
NPEPL1	0.559371	1.91657	6.82735	0.00897723	0.0821194
UBL7	0.333987	6.06458	6.82168	0.00900577	0.0823103
PPP1R13L	0.334494	6.82446	6.82069	0.0090108	0.0823103
GABARAPL1	-0.297546	3.87181	6.82008	0.00901384	0.0823103
PDSS2	-0.270937	4.5159	6.80813	0.00907435	0.0828147
RP11-540O11.1	0.798901	0.560196	6.8062	0.00908417	0.0828561
DRAP1	0.326412	5.99843	6.80458	0.00909244	0.0828833
NADSYN1	0.243317	5.98478	6.80078	0.0091118	0.0830115
COSMOC	1.48277	-1.37017	6.79771	0.00912749	0.0831063
SRP54	-0.240055	6.47798	6.79664	0.00913294	0.0831076
XRCC2	-0.340068	4.0621	6.78996	0.00916722	0.0833364
SF1	0.244965	8.11783	6.78967	0.00916871	0.0833364
TBCEL	-0.406934	2.55516	6.78854	0.00917447	0.0833406
COL1A1	0.420435	3.47081	6.78277	0.00920421	0.0835623
TM7SF3	-0.259544	5.66776	6.78159	0.00921029	0.0835624
TXLNG	-0.324422	3.9289	6.7807	0.00921488	0.0835624
CEP192	-0.318915	4.48436	6.77588	0.0092398	0.0836867
MPP7	-0.3388	3.82542	6.77575	0.00924047	0.0836867
SLC35A5	-0.364638	3.31983	6.77495	0.00924459	0.0836867
AFF4	-0.359405	6.50709	6.7703	0.0092687	0.0838566
RINT1	-0.299791	4.98927	6.76817	0.00927982	0.0839088
RABL6	0.247532	8.24257	6.76548	0.00929378	0.0839163
UPK2	1.03071	-0.432811	6.765	0.00929628	0.0839163
CARM1	0.238091	6.70396	6.76446	0.00929913	0.0839163
GNAS	0.282	10.0889	6.76358	0.00930369	0.0839163
NBPF1	-0.456529	3.57092	6.76239	0.0093099	0.0839163
RP11-353H3.1	1.1189	-0.395734	6.76169	0.00931353	0.0839163
GOPC	-0.43135	3.57982	6.76082	0.00931809	0.0839163
MMAB	0.246073	5.75926	6.7596	0.00932445	0.0839254
GADD45GIP1	0.4336	6.0927	6.75391	0.00935427	0.0841455
HNRNPH3	-0.259941	6.57357	6.75058	0.00937173	0.0842543
ORC5	-0.28007	5.07486	6.74764	0.00938716	0.0843447
RPS19BP1	0.271743	5.31782	6.7457	0.00939739	0.0843883
SELENON	0.246732	7.79475	6.74272	0.00941309	0.0844371
ATP5ME	0.35053	6.08618	6.74263	0.0094136	0.0844371
PPP1CC	-0.280237	6.64667	6.73824	0.00943676	0.0845965
CNTNAP1	0.826965	0.276276	6.7299	0.00948099	0.0849445
RSF1	-0.301239	5.72005	6.72489	0.00950766	0.0851348
PRSS36	0.685245	1.69116	6.72289	0.0095183	0.0851656
RC3H2	-0.371234	5.04201	6.72221	0.00952196	0.0851656
TRIP10	0.363572	4.97196	6.71832	0.00954275	0.0852659
CMPK1	-0.252477	7.17103	6.71808	0.00954404	0.0852659
INO80D	-0.373878	2.9187	6.71386	0.00956663	0.0853728
STK38L	-0.295554	4.98235	6.71381	0.00956689	0.0853728
ERI1	-0.341724	3.4735	6.7096	0.00958951	0.0854867
COL18A1	0.328982	5.12467	6.70941	0.00959055	0.0854867
RPRD1B	-0.358294	5.31942	6.70119	0.00963486	0.0858329
CPT1A	-0.269301	6.05355	6.69657	0.00965985	0.0860066
APPL1	-0.332438	4.10599	6.69379	0.00967496	0.0860923
CENPF	-0.262013	6.08042	6.69227	0.00968319	0.0861167
MRPL30	-0.264695	5.70216	6.68696	0.00971207	0.0862918
UVSSA	-0.44792	3.43081	6.68663	0.00971388	0.0862918
ME2	-0.340774	3.375	6.683	0.00973366	0.0864186
RBM38	0.2913	5.03803	6.66891	0.00981091	0.0870552
COX6B1	0.401296	7.69607	6.66641	0.0098247	0.0871282
CABIN1	0.25771	6.88379	6.66154	0.0098516	0.0873174
DTX1	0.539426	1.30662	6.65911	0.00986504	0.0873872
RBSN	-0.304394	5.21945	6.65645	0.00987977	0.0874347
MICAL2	-0.238989	6.01608	6.65613	0.00988155	0.0874347
DDX3ILA1	-0.573305	1.03911	6.65325	0.00989749	0.0875139
EPHB6	0.496087	2.63322	6.65239	0.00990231	0.0875139
PARP10	0.282379	4.88003	6.6515	0.00990723	0.0875139
SACS	-0.434749	2.07208	6.64236	0.00995818	0.0879144
GFPT1	-0.271808	7.63665	6.63959	0.00997369	0.0880018
VAC14	0.256963	5.48601	6.63126	0.0100205	0.0883213
GEMIN7	0.327385	4.12807	6.63113	0.0100212	0.0883213
GNB2	0.26785	9.37024	6.62618	0.010049	0.0885173
ARL6IP1	-0.236106	6.92943	6.62163	0.0100747	0.0886467
BORCS6	0.440184	2.55948	6.62158	0.010075	0.0886467
NFE2L3	-0.362725	2.95031	6.61703	0.0101008	0.0887471
PSD3	-0.400468	3.69073	6.61671	0.0101026	0.0887471
RAB3GAP2	-0.320555	5.30593	6.61634	0.0101047	0.0887471
CTD-3193O13.13	1.63019	-1.541	6.6149	0.0101129	0.0887471
NAP1L1	-0.229682	7.38601	6.61319	0.0101226	0.0887471
RP4-813D12.3	1.22002	-0.628898	6.61231	0.0101276	0.0887471
PCOLCE	0.51454	2.93433	6.61221	0.0101282	0.0887471
NDUFB4	0.302281	7.27602	6.61034	0.0101389	0.0887471
HERC4	-0.328515	4.15057	6.60929	0.0101448	0.0887471
PPP1R35	0.345187	5.20083	6.60707	0.0101574	0.0887471
PLAA	-0.291887	4.16559	6.60686	0.0101587	0.0887471
TRMT2A	0.273278	5.42647	6.60681	0.010159	0.0887471
NUP153	-0.250416	6.18377	6.60663	0.01016	0.0887471
YDJC	0.324323	5.48777	6.59916	0.0102027	0.0890704
RP11-982M15.2	1.34449	-2.04569	6.59811	0.0102087	0.0890736
RPLP0P6	0.400813	4.43487	6.59605	0.0102205	0.0891271
MTHFD1	-0.277553	6.50247	6.59423	0.010231	0.0891637
RELB	0.281377	4.15632	6.59334	0.0102361	0.0891637
RP11-665C16.9	0.871381	-0.798801	6.58551	0.0102812	0.0894686
FAM89B	0.43719	3.13727	6.58529	0.0102825	0.0894686
DEDD2	0.304366	4.7618	6.57727	0.0103289	0.0897952
KIFC2	0.344919	3.8529	6.57683	0.0103315	0.0897952
MFSD9	-0.328152	3.81804	6.57532	0.0103403	0.0898217
CD109	-0.354062	4.48649	6.57295	0.010354	0.0898827
PEX26	-0.288334	3.90915	6.5721	0.0103589	0.0898827
KMO	-0.478463	2.37318	6.57025	0.0103698	0.0898827
FGFR1	0.320439	4.61664	6.57017	0.0103702	0.0898827
RTN4RL2	0.434035	2.91553	6.56901	0.010377	0.0898916
ARHGAP19	-0.38387	2.7823	6.56185	0.0104188	0.0902043
AC068831.18	-1.20877	-1.12914	6.55978	0.0104309	0.0902592
LIN7C	-0.35677	3.59403	6.55563	0.0104553	0.0903756
ISYNA1	0.420099	5.37706	6.55553	0.0104559	0.0903756
UBE3A	-0.255988	5.15904	6.5545	0.0104619	0.0903758
ALDH9A1	-0.257881	5.78889	6.55357	0.0104674	0.0903758
SAMD4B	0.238939	7.18219	6.5504	0.0104861	0.090487
RPS6KC1	-0.333026	4.27392	6.54818	0.0104991	0.0905501
DDX10	-0.484202	3.1711	6.54532	0.010516	0.0906207
RP4-605O3.4	0.953563	-0.957283	6.54484	0.0105189	0.0906207
RP11-466H18.1	0.422771	2.7476	6.53779	0.0105606	0.0909305
OXLD1	0.417592	4.34562	6.53643	0.0105687	0.0909501
TP53INP1	-0.295663	4.85029	6.53491	0.0105778	0.0909782
NCS1	0.301383	4.12745	6.53169	0.0105969	0.0910772
AVPI1	0.520642	3.60302	6.53099	0.0106011	0.0910772
ERI3	0.331474	5.83879	6.53005	0.0106067	0.0910772
HIF1AN	-0.269601	5.64951	6.52623	0.0106295	0.0912228
HLA-B	0.381258	6.72708	6.51931	0.010671	0.0915287
HEATR5B	-0.30758	4.83763	6.51704	0.0106846	0.0915287
CACUL1	-0.258822	5.95372	6.51548	0.0106939	0.0915287
TIMP1	0.592545	5.96003	6.51514	0.010696	0.0915287
SLPI	0.396199	5.60686	6.51495	0.0106971	0.0915287
PTPRN2	0.431146	4.67473	6.51445	0.0107001	0.0915287
EML3	0.283002	5.70982	6.50968	0.0107289	0.0917002
TIGD2	-0.420195	2.91658	6.5086	0.0107354	0.0917002
TNFRSF14	0.260147	4.62163	6.50822	0.0107377	0.0917002
CRAMP1	-0.368513	3.30874	6.50627	0.0107495	0.0917505
RANBP2	-0.476483	6.60317	6.50406	0.0107628	0.0918146
SPOCK1	-1.08128	-0.244275	6.50201	0.0107753	0.091871
CTB-147N14.6	-1.23824	-1.82908	6.49474	0.0108194	0.0921125
SNHG8	0.369185	4.20234	6.494	0.0108239	0.0921125
RP11-459E5.1	-1.31731	-0.223181	6.49169	0.010838	0.0921125
ABHD2	-0.425709	7.95934	6.49133	0.0108402	0.0921125
HOXC10	0.257702	6.93019	6.49124	0.0108407	0.0921125
ARHGEF12	-0.27563	6.96859	6.48984	0.0108493	0.0921125
NPR2	1.04039	-0.858063	6.48907	0.010854	0.0921125
PARL	-0.870312	-0.247751	6.48893	0.0108549	0.0921125
CEPT1	-0.32917	4.51952	6.48857	0.010857	0.0921125
SMARCAD1	-0.296645	5.37736	6.4877	0.0108623	0.0921125
SLC45A4	0.36968	2.88088	6.4862	0.0108715	0.0921405
PHIP	-0.273151	5.0738	6.48351	0.010888	0.0922303
ICE1	-0.389833	5.08426	6.47531	0.0109383	0.0926069
TOP2A	-0.281046	6.27116	6.47189	0.0109594	0.092735
PANK3	-0.254393	5.8393	6.47056	0.0109676	0.0927548
RP11-22N19.2	1.05731	-0.890585	6.46877	0.0109786	0.0927979
PUF60	0.236939	6.22971	6.46693	0.01099	0.0928443
CLDN12	-0.266123	6.80485	6.4528	0.0110777	0.0935348
CAB39	-0.318924	5.95763	6.44093	0.011152	0.0941114
LLNLR-245B6.1	0.286074	4.16621	6.43908	0.0111637	0.0941165
EPPK1	-0.330652	4.46009	6.43892	0.0111646	0.0941165
ESD	-0.308466	3.88755	6.43764	0.0111727	0.0941339
SIPA1L2	-0.431263	4.07983	6.43608	0.0111825	0.0941661
USP1	-0.27908	5.22422	6.43154	0.0112112	0.0943566
PALM	0.476981	2.21639	6.42902	0.0112271	0.0944399
GOLGA2P5	-0.513265	1.11733	6.42305	0.0112648	0.0947067
MIRLET7A1HG	0.833756	0.0900006	6.42037	0.0112818	0.0947989
CYB5D1	-0.939596	0.333587	6.41652	0.0113064	0.0949212
PBX1	-0.29106	7.24936	6.41582	0.0113108	0.0949212
HP1BP3	-0.268749	7.28169	6.41523	0.0113146	0.0949212
LSM5	-0.312912	4.3234	6.41343	0.011326	0.0949669
BARD1	-0.319617	4.07961	6.40948	0.0113513	0.0950967
DUSP23	0.366898	4.96812	6.40911	0.0113537	0.0950967
AGTPBP1	-0.431644	3.16802	6.40786	0.0113616	0.0951128
LA16c-431H6.7	-1.68818	-2.03849	6.40596	0.0113738	0.0951638
GMIP	0.270318	4.36955	6.40384	0.0113874	0.0952268
IQSEC2	0.278849	5.39752	6.3994	0.0114159	0.0954141
PRELID3B	-0.245656	5.75062	6.39098	0.0114702	0.0957264
ZNF528	-0.374468	3.61186	6.39084	0.0114711	0.0957264
NACC1	0.279903	8.27211	6.39026	0.0114748	0.0957264
PDCD5	0.2921	4.7126	6.38982	0.0114776	0.0957264
RP11-425L10.1	0.560971	2.99875	6.38707	0.0114955	0.0958243
TFPT	0.421145	4.68875	6.38352	0.0115185	0.0959303
DSC2	-0.308628	6.04303	6.38305	0.0115215	0.0959303
FNDC4	0.449147	1.83499	6.38228	0.0115266	0.0959303
PCMTD1	-0.279927	5.13131	6.37561	0.0115699	0.0962403
MVB12A	0.280576	5.07478	6.36962	0.011609	0.0965144
SLC27A3	0.389374	4.37856	6.36846	0.0116167	0.0965266
SEPTIN1	0.576236	2.03903	6.366	0.0116328	0.0965881
HERC5	-0.814749	0.0609977	6.36545	0.0116364	0.0965881
RAD21	-0.343643	6.06541	6.35998	0.0116723	0.096796
RPL35P5	0.657791	0.849867	6.35817	0.0116842	0.096796
COL6A1	0.496138	1.80559	6.35813	0.0116844	0.096796
FAM189B	0.22941	7.5614	6.35772	0.0116872	0.096796
NEAT1	-0.276796	5.13976	6.35694	0.0116923	0.096796
UBA1	0.271048	9.37853	6.35453	0.0117082	0.0968766
DDRGK1	0.278666	6.50744	6.35307	0.0117178	0.0969054
TAB3	-0.378654	4.73987	6.34729	0.0117561	0.0971655
RP11-400K9.4	-0.623224	0.987784	6.34552	0.0117678	0.0971655
PRKCI	-0.30487	4.90076	6.34503	0.0117711	0.0971655
MYO5C	-0.282976	5.81159	6.34404	0.0117776	0.0971655
C19orf25	0.309402	5.43807	6.34364	0.0117803	0.0971655
EPB41L2	-0.47073	2.42391	6.34015	0.0118035	0.0971753
VTCN1	-0.565494	3.24008	6.33836	0.0118154	0.0971753
MZT2A	0.360131	4.60185	6.33814	0.0118169	0.0971753
TMTC3	-0.343773	4.13147	6.33761	0.0118204	0.0971753
PANO1	0.870081	0.396171	6.33713	0.0118236	0.0971753
RNGTT	-0.33829	3.92035	6.3366	0.0118272	0.0971753
RPS26P6	1.42732	-1.45264	6.33589	0.0118319	0.0971753
MOB2	0.25658	5.32702	6.33535	0.0118355	0.0971753
ARL17A	-1.19188	-1.00151	6.33509	0.0118372	0.0971753
ZNF552	-0.32262	5.00427	6.32753	0.0118877	0.0975392
CCNQ	0.286708	4.57488	6.32582	0.0118993	0.0975826
THTPA	-0.571569	1.10804	6.32189	0.0119256	0.0977229
UNK	0.329531	3.9103	6.32142	0.0119288	0.0977229
RNF141	-0.284676	6.29088	6.31606	0.0119649	0.0979469
TBK1	-0.285733	3.87061	6.31551	0.0119687	0.0979469
RP11-317B17.5	0.966292	-0.953065	6.31446	0.0119757	0.0979539
NCK2	0.241985	6.41382	6.30742	0.0120234	0.0982614
CIRBP	-0.238607	6.81371	6.30705	0.0120259	0.0982614
HOOK1	-0.296298	4.42218	6.29974	0.0120756	0.0986163
RNF212	0.310241	5.07943	6.29815	0.0120864	0.0986531
ERBB4	-0.2497	4.91446	6.29698	0.0120944	0.098667
HES6	0.300769	6.94131	6.29502	0.0121078	0.0987248
RBAK	-0.296888	4.65219	6.29131	0.0121331	0.09888
XRCC1	0.245123	6.05448	6.28879	0.0121504	0.0989607
DOP1A	-0.284865	4.20294	6.28719	0.0121614	0.0989607
VWA7	1.32038	-0.82912	6.28711	0.0121619	0.0989607
ALYREF	0.331542	5.81672	6.2861	0.0121689	0.0989658
RASSF3	-0.335219	3.56109	6.2842	0.0121819	0.0990084
ALG10B	-0.51407	1.6662	6.2835	0.0121867	0.0990084
AMOTL1	-0.46388	1.79922	6.28112	0.0122031	0.0990902
GRAMD1C	-0.503384	1.9264	6.27944	0.0122147	0.0991329
FBXL15	0.413053	4.50986	6.27602	0.0122382	0.0992728
POU6F1	0.58048	1.51385	6.27404	0.012252	0.0993201
C6orf136	0.29695	5.11878	6.27335	0.0122567	0.0993201
UNC79	-1.12662	-1.26256	6.27134	0.0122706	0.0993763
MRPS26	0.312376	4.90813	6.27051	0.0122763	0.0993763
LIFR	-0.432407	1.81411	6.26473	0.0123165	0.0996497
SLX4	0.295437	3.9036	6.26282	0.0123298	0.099706
FNDC11	0.695126	1.34199	6.25797	0.0123636	0.0999276
SLC25A13	-0.267542	4.67567	6.25548	0.012381	0.100017
RN7SL574P	2.21328	-2.41434	6.25431	0.0123891	0.100031
TFG	0.264576	7.94799	6.25063	0.0124149	0.100188
INVS	-0.326301	3.14368	6.24631	0.0124452	0.100368
WDR74	0.299888	5.02647	6.24562	0.0124501	0.100368
SCAND1	0.40172	5.63683	6.24396	0.0124618	0.100411
FAM3A	0.251189	5.82797	6.24077	0.0124842	0.100527
PIGW	-0.444818	2.38581	6.24009	0.012489	0.100527
SLC11A2	-0.243528	6.17577	6.2384	0.0125009	0.100569
BOLA3P2	0.910486	-0.848095	6.23753	0.0125071	0.100569
ZNF148	-0.260068	5.01885	6.23616	0.0125168	0.100596
SLC44A5	-0.290364	4.09438	6.23235	0.0125437	0.100722
DND1	1.29698	-1.80092	6.23213	0.0125453	0.100722
C2CD2L	0.266572	7.22568	6.23046	0.0125571	0.100765
CDK11B	0.256487	5.53021	6.22591	0.0125894	0.100973
CLIC1	0.263064	8.24068	6.22429	0.0126009	0.101013
SDAD1	-0.275317	5.76096	6.22134	0.012622	0.101131
FZR1	0.238185	6.60517	6.21897	0.0126389	0.101214
MED12	0.231098	5.98402	6.21699	0.012653	0.101276
DPP9	0.229085	6.54072	6.21564	0.0126627	0.101301
TEAD1	-0.343818	3.65295	6.21287	0.0126825	0.101408
GGT6	0.22925	6.40811	6.21077	0.0126975	0.101477
KAT7	-0.251203	4.99149	6.20971	0.0127051	0.101486
ST7-AS1	0.447247	2.10683	6.20358	0.0127492	0.101786
OCRL	-0.394765	5.64706	6.20262	0.0127561	0.10179
TRIM8	0.296484	7.10875	6.19957	0.0127781	0.101913
LHX8	0.35511	3.24013	6.19837	0.0127868	0.101931
PHF14	-0.274059	5.66562	6.19496	0.0128115	0.102029
CUL4B	-0.323514	5.29792	6.19486	0.0128122	0.102029
LARS1	-0.285186	6.23223	6.19358	0.0128215	0.102051
STT3A	-0.228204	7.94489	6.18507	0.0128833	0.102443
RP11-334C17.5	0.439714	2.56299	6.185	0.0128838	0.102443
SH2B2	0.651555	2.11663	6.17971	0.0129223	0.102683
ROGDI	0.35614	4.14756	6.17907	0.012927	0.102683
RP11-196G11.5	-0.513509	2.02101	6.17628	0.0129474	0.102745
CRTC2	0.258395	6.99392	6.17621	0.0129479	0.102745
CEACAM19	0.350878	4.23346	6.17451	0.0129604	0.102785
FAM86DP	0.409522	2.45446	6.17374	0.012966	0.102785
CCDC24	0.388539	4.73595	6.1645	0.0130339	0.103206
FASTKD1	-0.437896	2.47249	6.16427	0.0130356	0.103206
TRIM38	-0.261236	4.48217	6.16383	0.0130388	0.103206
PXDC1	0.276871	6.15637	6.16178	0.013054	0.103254
TECRP1	0.95882	-0.0986143	6.16122	0.0130581	0.103254
CTD-2310F14.1	1.53537	-2.08346	6.15979	0.0130687	0.103285
CSRP1	0.260587	8.57304	6.15698	0.0130894	0.103361
POLRMT	0.237121	6.4107	6.15672	0.0130914	0.103361
KCTD20	-0.235524	5.58234	6.14589	0.0131718	0.103943
PSAT1	-1.69154	-1.54131	6.14316	0.0131922	0.104052
ZNF766	-0.306584	4.00207	6.14178	0.0132024	0.10408
RPL10P6	0.774514	-0.100907	6.14077	0.01321	0.104087
VSTM5	1.45965	-1.43617	6.13831	0.0132284	0.104114
CACTIN	0.249421	5.19578	6.1375	0.0132345	0.104114
SRRT	0.246015	7.05641	6.13689	0.013239	0.104114
CIAO2B	0.364633	4.46978	6.13677	0.0132399	0.104114
TGFB1	0.61422	3.03209	6.1337	0.0132629	0.104132
ANKRD23	1.62627	-1.65972	6.13362	0.0132635	0.104132
ELOVL1	0.303905	7.69811	6.13324	0.0132664	0.104132
NOP10	0.302041	6.7295	6.13293	0.0132687	0.104132
[truncated: 13,689 more rows]

## Sheet: Pt. 10_NC DMSO_CM DMSO
genes"	logFC	logCPM	LR	PValue	FDR
S100A9	2.88467	2.26912	103.181	3.05824e-24	4.82498e-20
TNFAIP2	1.31935	7.69148	96.3266	9.74129e-23	7.68442e-19
CYP4Z1	1.34332	5.77777	82.7661	9.2362e-20	4.85732e-16
KLHDC7A	1.09488	4.58798	75.6375	3.40823e-18	1.34429e-14
BPIFB1	1.25826	5.98607	73.523	9.94719e-18	3.13874e-14
PIP	1.02254	6.4403	62.2358	3.04705e-15	8.01223e-12
LTF	2.93945	0.651621	46.6386	8.53642e-12	1.92399e-08
RARRES1	0.937208	6.97158	46.2067	1.06411e-11	2.09856e-08
FUT2	0.889401	4.14596	43.839	3.56532e-11	6.25001e-08
CERCAM	-0.748028	5.19742	43.1272	5.12942e-11	8.09268e-08
TNFSF10	0.92529	6.46246	36.3558	1.64393e-09	2.35784e-06
SCIN	1.58422	2.19166	36.1271	1.8486e-09	2.43045e-06
TP53INP2	0.781647	7.11635	35.0017	3.29413e-09	3.9978e-06
ARHGAP26	0.775076	5.27828	33.7968	6.11803e-09	6.89459e-06
PTAFR	0.735199	4.65767	33.3115	7.85177e-09	8.25849e-06
MICAL2	0.596747	5.92966	31.0925	2.46025e-08	2.42596e-05
CYP3A5	1.46386	2.77008	30.9263	2.6801e-08	2.48729e-05
PDZK1IP1	1.05854	3.62736	30.6552	3.08204e-08	2.70141e-05
KLF9	1.08654	3.51841	30.2737	3.75178e-08	3.11536e-05
LGALS8	0.679175	6.00485	29.842	4.68716e-08	3.69747e-05
SGK1	0.939501	3.50951	29.5972	5.3183e-08	3.99556e-05
SLC34A2	3.36387	-0.149697	28.7403	8.27641e-08	5.93531e-05
LCN2	1.88423	7.9123	28.3475	1.01378e-07	6.95408e-05
BIRC3	1.03436	3.6741	28.0968	1.15395e-07	7.39911e-05
MUCL1	0.711787	8.31585	28.0241	1.19814e-07	7.39911e-05
LRG1	2.27448	-0.113992	27.9901	1.21935e-07	7.39911e-05
GLYATL2	0.949871	3.89477	27.8079	1.3398e-07	7.82891e-05
KCNH2	-1.29381	1.43976	27.6002	1.49167e-07	8.40502e-05
HSPB1	-0.555061	9.53541	27.1595	1.87342e-07	0.000101921
RP11-675F6.4	-0.834644	3.02377	26.5704	2.54113e-07	0.000133638
OAS1	0.687719	6.29851	26.0122	3.39267e-07	0.000172665
RAB27A	0.613093	4.42385	25.5447	4.32259e-07	0.000213117
CD14	1.55423	1.07799	25.4749	4.48175e-07	0.000214269
CYP1A1	-0.917411	2.57895	25.0538	5.57515e-07	0.000258703
ASRGL1	0.731542	3.29222	24.5417	7.27201e-07	0.000327801
FAM83A	2.25344	0.010072	24.4407	7.66334e-07	0.000335715
JARID2-AS1	-3.88547	-2.18903	24.3886	7.87313e-07	0.000335715
PTGES	0.748171	3.91475	24.2655	8.39285e-07	0.000348458
FUT6	0.743981	3.80729	23.7969	1.07054e-06	0.000433075
PLEKHS1	0.714528	4.42227	23.5533	1.21498e-06	0.000479219
TMEM51-AS1	1.4905	0.938092	23.4961	1.2517e-06	0.000481658
OAS3	0.660817	6.57246	23.3313	1.36362e-06	0.000512235
ICAM1	1.79337	4.91482	23.2492	1.42313e-06	0.000522156
VSIG2	0.751495	4.3869	23.1166	1.52472e-06	0.000546716
PTPRN2	0.838387	4.10392	22.7862	1.81062e-06	0.000634805
CLIC6	1.1261	3.9565	22.7205	1.87359e-06	0.0006426
MUC2	2.99557	-1.70187	22.3139	2.31522e-06	0.000777176
B2M	0.567449	6.67532	22.2361	2.41101e-06	0.00079247
FGB	2.59558	1.2396	22.1611	2.50709e-06	0.000807231
ZNF385A	-0.645965	7.83248	21.7952	3.03356e-06	0.00095721
MIF	-0.498172	8.35745	21.4692	3.59553e-06	0.00111229
EPN1	-0.48694	8.15109	21.113	4.32983e-06	0.00130772
MAPK6	0.511238	6.64502	21.0852	4.39306e-06	0.00130772
HSD17B2	2.96035	0.145479	21.0149	4.55715e-06	0.00131702
B3GALT5	0.788918	3.67028	21.0007	4.59126e-06	0.00131702
ATF5	-0.486841	6.24041	20.7132	5.33469e-06	0.00149332
ZG16B	0.743084	6.95955	20.6916	5.39515e-06	0.00149332
NT5DC2	-0.629204	5.968	20.447	6.13067e-06	0.00166765
INSR	0.541662	6.46547	20.2913	6.65039e-06	0.00177836
RPUSD1	-0.529022	6.29293	20.2239	6.88879e-06	0.00181141
TRIB1	0.650694	4.53484	20.089	7.39192e-06	0.00191184
CCL20	1.30036	4.99599	20.0483	7.55087e-06	0.00192145
A2ML1	0.898329	2.31224	19.961	7.90384e-06	0.00197935
NCKAP5L	-0.625218	4.6515	19.7979	8.60777e-06	0.00212195
ERF	-0.620296	6.31796	19.7403	8.87097e-06	0.00215319
HMGB3	0.470948	6.99091	19.7078	9.02312e-06	0.00215694
MOSPD3	-0.47425	6.24083	19.6262	9.41682e-06	0.00221745
WNT5A	1.33864	0.567972	19.5528	9.78561e-06	0.00227041
SAT1	0.639189	8.25794	19.2648	1.13784e-05	0.0026017
AQP3	-0.539496	7.42186	19.226	1.16119e-05	0.00261715
CEBPD	0.925922	5.77419	19.0961	1.243e-05	0.00272495
DBN1	-0.480923	6.25861	19.0952	1.24356e-05	0.00272495
TENT5B	-0.790913	2.31569	18.9393	1.34944e-05	0.00291646
NCOA7	0.8792	5.13157	18.8888	1.38562e-05	0.00295418
CFB	1.63357	0.861096	18.8475	1.41599e-05	0.00297188
OSR2	-0.45863	6.06133	18.8266	1.4316e-05	0.00297188
SLC16A6	0.727071	3.47086	18.7348	1.50215e-05	0.00307785
ADIRF-AS1	-0.595685	3.58355	18.6151	1.59945e-05	0.0032352
EXOC3L4	1.47964	0.207145	18.4999	1.69916e-05	0.00337843
CALML5	1.06126	2.80831	18.4843	1.71309e-05	0.00337843
ST6GAL1	1.05069	6.41411	18.3192	1.86815e-05	0.00361347
IL1RL1	2.96381	-1.85859	18.3091	1.87808e-05	0.00361347
KLC2	-0.432408	6.75332	18.084	2.11375e-05	0.00400317
LYN	0.631483	4.0002	18.053	2.14842e-05	0.00400317
IFITM1	1.39278	2.29725	18.0456	2.15674e-05	0.00400317
MLXIPL	-0.723152	2.95074	18.0027	2.20591e-05	0.00404681
LEO1	0.507232	5.66333	17.9467	2.27175e-05	0.0041197
NLGN2	-0.609094	4.19777	17.9002	2.32801e-05	0.00417375
TC2N	0.518276	8.23032	17.8433	2.39864e-05	0.00425207
LGALS9B	1.8813	-0.548707	17.8102	2.44067e-05	0.0042785
STAT5A	1.3675	0.939579	17.7405	2.53185e-05	0.00438956
TROAP	-0.496678	5.71348	17.5656	2.77564e-05	0.00473171
MIR429	-1.00261	1.27658	17.5563	2.78918e-05	0.00473171
LDLRAD1	1.85831	1.93693	17.4125	3.00848e-05	0.00504945
SEPTIN9-DT	1.72612	-0.678862	17.3304	3.14121e-05	0.00521672
IRF1	0.868736	3.51057	17.1037	3.53941e-05	0.0058168
GALNT7	0.433863	7.72762	16.9263	3.88603e-05	0.00632061
ARF5	-0.481768	8.4056	16.8683	4.00642e-05	0.00644992
EGFL7	-0.475949	5.64166	16.5725	4.68248e-05	0.00739643
SMPD3	0.47189	4.84243	16.5702	4.68811e-05	0.00739643
LINC00342	1.00758	4.2845	16.4806	4.91507e-05	0.00767773
KMO	0.931423	2.26786	16.4368	5.02986e-05	0.00778001
TNIP3	2.15212	1.02244	16.4165	5.0842e-05	0.00778771
MGAT4A	0.458056	5.08842	16.3406	5.29171e-05	0.00802762
GATA3	-0.507099	9.12194	16.1623	5.81386e-05	0.00873574
PLEKHG7	0.693051	2.78934	16.1149	5.9612e-05	0.00887263
C10orf82	-0.691889	2.48902	15.8702	6.78395e-05	0.00996793
CTSS	0.705869	4.46165	15.8592	6.82346e-05	0.00996793
GRAMD1A	-0.452923	5.17051	15.6883	7.46861e-05	0.0108103
VNN1	1.7509	0.21349	15.6309	7.69845e-05	0.0110417
LINC01816	-1.14596	0.530061	15.5752	7.92857e-05	0.0112693
ELF3	0.432638	8.67221	15.4834	8.32343e-05	0.0116717
TCIM	1.53168	4.98273	15.4752	8.35969e-05	0.0116717
ZBTB45	-0.400286	5.92922	15.4495	8.47386e-05	0.0117274
ESPN	-0.442561	8.4202	15.2864	9.23789e-05	0.0126437
S100A4	-0.611965	4.36904	15.2745	9.29624e-05	0.0126437
GBP2	0.526163	4.67998	15.2449	9.44298e-05	0.0127335
PARP9	0.732029	4.75369	15.2163	9.58742e-05	0.0128187
PEG10	-0.669038	7.44361	15.1907	9.71829e-05	0.0128845
S100A8	2.85962	-1.15506	15.1645	9.85395e-05	0.0129555
IFI44	0.967777	3.76137	15.0927	0.00010236	0.0133466
TSPAN3	0.406374	8.11863	15.008	0.000107057	0.0137065
AP004372.1	0.486882	4.23055	15.0075	0.000107083	0.0137065
KAZN	0.542566	4.93237	14.9962	0.000107727	0.0137065
SYT13	0.544731	4.20034	14.9413	0.000110907	0.0139982
MARCKS	0.448792	7.45684	14.9023	0.000113223	0.0141772
TMEM106A	0.691407	3.63012	14.8681	0.000115294	0.0143227
SLC28A3	2.747	-0.455122	14.7764	0.000121041	0.0147899
PARM1	0.467226	5.7313	14.7759	0.000121074	0.0147899
BPIFB2	1.17203	0.969576	14.7636	0.000121866	0.0147899
FAM83E	0.467974	6.18272	14.6519	0.000129304	0.0153696
WTIP	-2.16474	-0.980317	14.6432	0.000129901	0.0153696
XAF1	3.94164	-0.0199058	14.6408	0.000130069	0.0153696
ARL2	-0.474097	4.88137	14.634	0.00013054	0.0153696
UGT2B11	1.08794	2.10953	14.606	0.00013249	0.0154837
GBP3	0.780596	2.45985	14.4923	0.000140734	0.0162222
ANKRD36C	0.898277	2.05279	14.4905	0.000140866	0.0162222
LA16c-425C2.1	-2.29231	-1.83824	14.443	0.000144463	0.0165159
AC114271.2	-0.595835	3.50842	14.3924	0.000148401	0.016844
HUNK	0.826863	2.40177	14.3687	0.000150277	0.0169351
OAS2	0.980851	5.64397	14.3215	0.000154096	0.0172424
PTMS	-0.562243	8.43638	14.1466	0.000169104	0.0187803
NUMBL	-0.471825	4.38306	14.1342	0.000170222	0.0187803
IFI16	1.14956	3.91543	14.1152	0.000171948	0.0188391
TNS4	0.624475	2.87188	14.018	0.000181068	0.0195684
TMC5	0.973474	5.05153	14.0178	0.000181085	0.0195684
CD34	1.04853	0.872385	13.9907	0.000183716	0.0196615
TUBB2A	0.377494	6.31293	13.9737	0.000185381	0.0196615
FGFR1	-0.511152	4.80969	13.9707	0.000185686	0.0196615
BCAM	-0.460614	6.55249	13.9552	0.00018722	0.0196919
ASPH	0.443799	7.05652	13.904	0.000192393	0.0201019
IFITM2	0.851937	2.70716	13.8353	0.000199552	0.0207128
SF3B4	-0.481978	8.4412	13.7867	0.000204783	0.0211167
LDB1	-0.386996	7.4066	13.7523	0.000208561	0.0213667
CATSPERB	0.881675	1.87007	13.7199	0.000212197	0.0215989
C2CD4B	0.62188	3.85532	13.6989	0.000214576	0.0216403
RP11-58O9.2	1.99678	-1.01561	13.6922	0.000215347	0.0216403
IL19	1.74336	0.2105	13.6561	0.000219527	0.0219207
TINCR	-0.589361	4.68002	13.6131	0.000224607	0.0222869
MGAM	2.42361	-1.70352	13.5844	0.000228068	0.022489
GLUL	0.395334	8.89949	13.3899	0.000252989	0.024777
GAS2L1	-0.396448	5.93719	13.3793	0.000254413	0.024777
SPAG17	1.21004	0.778998	13.2888	0.000266991	0.0258332
PLPPR2	-0.400275	6.99656	13.278	0.000268533	0.0258332
PHLDB2	0.969529	1.25069	13.2624	0.000270782	0.0258917
CYP4X1	0.555751	4.27708	13.1675	0.000284853	0.027073
DBNDD1	-0.436745	4.58309	13.1451	0.000288266	0.0272334
RP11-326C3.7	2.12348	-1.7631	13.1087	0.000293923	0.0274611
UGDH	0.429724	5.39296	13.1072	0.000294158	0.0274611
CXCL8	0.786373	3.28527	13.0556	0.000302379	0.0279811
GPR137	-0.390882	5.30505	13.0436	0.000304323	0.0279811
TCEA2	-0.473083	5.02012	13.0391	0.000305048	0.0279811
SEC61G	0.44608	5.44717	12.9874	0.000313602	0.0285994
MGST2	0.427607	4.77136	12.9633	0.000317661	0.0288031
PDLIM7	-0.393528	6.03776	12.8604	0.000335608	0.0302565
AC116609.2	-1.06634	0.534754	12.8177	0.000343348	0.0306762
LLNLR-304A6.2	-2.17077	-1.69964	12.8054	0.000345614	0.0306762
ABCC11	0.48406	6.23486	12.8002	0.000346582	0.0306762
PLP2	-0.467278	7.21011	12.781	0.000350157	0.0306762
LTBP2	-0.442538	4.95446	12.7794	0.000350463	0.0306762
LGALS9C	1.12657	3.1037	12.7716	0.00035193	0.0306762
SEC63	0.373731	6.60811	12.668	0.000371966	0.0322445
SOX12	-0.421857	6.4652	12.6538	0.000374802	0.0323129
PIGR	2.26023	-1.2892	12.5874	0.000388365	0.0333001
CYSLTR1	0.614594	3.02171	12.5024	0.00040643	0.0346608
RAP1B	0.373299	5.7754	12.4713	0.000413248	0.0350528
PLEKHB1	-0.667184	3.70145	12.4257	0.000423456	0.0357266
SF3A2	-0.435663	7.15062	12.404	0.000428414	0.0359526
CASKIN1	-0.629566	2.88823	12.3351	0.000444515	0.0371064
SERPINA1	2.31042	0.670649	12.2702	0.000460249	0.0381888
SLC2A4RG	-0.402864	8.3393	12.2618	0.000462322	0.0381888
MAST1	-0.913942	1.15031	12.2031	0.000477097	0.039204
SDR16C5	0.391819	6.70491	12.1818	0.000482572	0.0394484
ZNF358	-0.516161	6.19304	12.1531	0.000490074	0.0398552
ADIRF	-0.466699	6.63634	12.1362	0.000494514	0.04001
CIART	-0.511678	4.3941	12.0527	0.000517186	0.0414158
MIRLET7BHG	-0.67019	2.66866	12.0522	0.000517301	0.0414158
LGALS1	-0.707976	3.01507	12.0434	0.000519765	0.0414158
SAMD9	0.62124	4.62938	12.0141	0.000528002	0.0417618
RGS6	0.690066	2.98876	12.0091	0.000529401	0.0417618
S100A1	-1.22176	3.85513	11.9726	0.000539893	0.0423776
STAT1	0.526268	5.89056	11.944	0.000548231	0.0427082
PELATON	2.07448	-1.36275	11.9396	0.000549519	0.0427082
C4BPB	0.764598	1.84749	11.9234	0.000554342	0.0428719
G6PD	-0.457703	8.87028	11.8873	0.000565168	0.0433644
DKKL1	-2.35926	-1.6691	11.8839	0.000566208	0.0433644
SLC5A1	1.67751	0.387631	11.871	0.000570156	0.0434558
ELOVL5	0.38795	7.30553	11.8281	0.000583421	0.0442531
TAF6	-0.376873	7.56813	11.8109	0.000588863	0.0442662
TUBG2	-0.594035	3.21236	11.8098	0.000589205	0.0442662
ZDHHC24	-0.448007	4.26814	11.7746	0.00060046	0.0448979
FKBP7	0.563792	2.70776	11.7296	0.00061513	0.0457778
GSK3A	-0.375598	6.79855	11.6501	0.000641986	0.0475521
TNS3	0.449232	5.70304	11.636	0.000646867	0.0476898
RNF145	0.423616	4.52294	11.5955	0.000661114	0.0485047
ZNF648	1.05515	0.287943	11.5872	0.000664069	0.0485047
MAPRE3	-0.37827	5.07782	11.5578	0.000674666	0.0490517
ADGRE5	-0.512485	4.22748	11.4636	0.000709743	0.0513652
ALOXE3P1	-1.20879	1.18174	11.3845	0.000740601	0.0533537
SLC31A1	0.405554	6.85484	11.3612	0.000749931	0.0537803
VWA5A	0.766398	3.0273	11.3266	0.000764036	0.0541104
CRABP1	-0.802829	2.58908	11.3245	0.000764922	0.0541104
CAMK1	-0.7251	1.82017	11.3229	0.000765573	0.0541104
COL6A2	1.69589	-1.27874	11.3164	0.000768253	0.0541104
LRRC73	-0.814507	1.87971	11.2554	0.000793931	0.0556704
ENDOU	-1.85313	-1.73114	11.2422	0.000799603	0.05582
RNF208	-0.445901	4.68907	11.2221	0.000808311	0.0561794
S100A13	-0.583839	3.52791	11.2096	0.000813761	0.0563101
ABHD4	-0.372414	6.08075	11.1913	0.000821817	0.0565313
FKBP8	-0.382181	8.1402	11.1861	0.000824124	0.0565313
MELTF-AS1	-0.81094	1.59509	11.1297	0.000849541	0.0580226
DDAH2	-0.411939	4.49755	11.0734	0.000875764	0.0595557
RP5-1050D4.5	-2.28845	-2.01681	11.0391	0.000892078	0.060145
AQP11	-0.797338	1.41786	11.0338	0.00089466	0.060145
ATP8B1	0.384187	7.50387	11.0183	0.000902166	0.060145
ANTXR2	0.394465	4.80807	11.017	0.000902802	0.060145
MRPL4	-0.352491	7.39562	10.9999	0.000911169	0.060145
RPUSD3	-0.389137	6.20982	10.9892	0.000916436	0.060145
LRATD1	-0.530898	4.67325	10.9856	0.00091823	0.060145
KCNJ12	1.87875	-1.68615	10.9854	0.00091832	0.060145
VTCN1	0.550893	3.24119	10.9846	0.000918739	0.060145
LRFN2	1.05495	0.762403	10.9467	0.00093769	0.061132
ZMYM3	-0.427779	5.43224	10.9239	0.000949322	0.0616356
EDEM3	0.348813	6.1589	10.8603	0.000982468	0.0635262
CTD-2619J13.9	-0.902928	1.28389	10.8371	0.000994875	0.0640659
IFI27	4.69972	3.25662	10.7868	0.00102227	0.065326
NBL1	0.53904	4.44693	10.786	0.00102272	0.065326
MEGF10	-1.85739	-1.8386	10.7679	0.00103278	0.0655906
MT1X	0.82444	2.7972	10.7636	0.00103518	0.0655906
ATP6V0E2	-0.431835	8.32609	10.7139	0.00106334	0.067105
SLC16A2	-0.886484	0.881485	10.6886	0.00107797	0.0677577
LINC02068	2.10371	-1.94259	10.6492	0.00110116	0.0689405
NACC1	-0.355377	8.3779	10.6228	0.00111704	0.0695361
RHBDL2	0.601751	2.59662	10.6187	0.00111949	0.0695361
TBC1D25	-0.388292	4.43385	10.6076	0.00112624	0.0696814
PFKFB2	0.684381	3.542	10.5719	0.0011482	0.0707621
FADS3	-0.547233	3.4573	10.5507	0.00116143	0.0711292
NAB2	-0.646324	3.69505	10.5479	0.00116317	0.0711292
NFKBIZ	0.486662	6.05028	10.5299	0.00117457	0.071549
SCGB3A1	1.26967	0.210748	10.4715	0.00121231	0.0735639
PRRT1	-0.611125	2.28475	10.4437	0.00123067	0.0743916
AKT1S1	-0.350857	7.42627	10.4199	0.00124666	0.0750709
ACD	-0.505706	3.42914	10.4002	0.00126003	0.0755877
MAN1C1	0.437248	4.21037	10.3694	0.00128119	0.0765338
AZGP1	0.444133	10.031	10.3632	0.00128551	0.0765338
CRTC1	-0.340189	6.34137	10.3458	0.00129773	0.0767013
CHST14	-0.437218	3.44899	10.3453	0.00129805	0.0767013
PRR36	-0.476043	3.94075	10.325	0.00131239	0.0772599
ERLEC1	0.341319	5.59325	10.3168	0.00131826	0.0773169
LDOC1	-0.454504	5.92463	10.2576	0.00136123	0.0795414
PTPN23	-0.356999	6.98053	10.2389	0.00137512	0.0800562
NAA80	-0.545828	3.33835	10.2237	0.00138645	0.0802785
RP11-449P15.2	-1.67105	-1.05587	10.2138	0.00139392	0.0802785
POLD4	-0.526857	2.85774	10.2135	0.0013942	0.0802785
VPS9D1-AS1	-0.668685	3.50202	10.1935	0.00140938	0.0808135
TMEM144	0.439124	4.38915	10.1878	0.00141374	0.0808135
RP11-540O11.1	-0.981323	0.745876	10.1722	0.00142574	0.0812052
UGP2	0.378275	5.88344	10.1576	0.00143709	0.0812873
CP	2.7599	-1.5957	10.1519	0.00144154	0.0812873
TBC1D8	0.402508	4.13638	10.1488	0.00144395	0.0812873
MARK4	-0.347928	5.82409	10.1439	0.00144779	0.0812873
HCN2	-0.55068	2.9871	10.1316	0.00145747	0.0815405
MGP	-0.670123	2.03048	10.1013	0.00148165	0.0826007
S100A16	-0.350378	9.89642	10.0483	0.00152492	0.0846315
TTC28	-0.788755	1.47827	10.0436	0.00152881	0.0846315
CLIC3	-0.478878	6.56031	10.029	0.00154096	0.0850059
SCOC	0.392397	5.78179	9.99142	0.00157271	0.0859408
EGR3	1.12851	3.22307	9.99118	0.00157292	0.0859408
DNAJC12	0.511154	3.31701	9.98963	0.00157425	0.0859408
HOXC8	-1.43391	-0.271101	9.96111	0.00159881	0.086981
TMEM51	0.449583	4.01057	9.89421	0.001658	0.0898792
WFDC21P	0.766869	3.24087	9.88813	0.00166348	0.0898792
FAR2	0.392355	5.48579	9.85609	0.0016927	0.0907894
ARHGAP33	-0.376924	4.42407	9.8512	0.00169721	0.0907894
NINJ1	-0.331322	6.09684	9.85079	0.00169759	0.0907894
ENSG00000277196	-0.48789	5.1838	9.79135	0.00175335	0.0934547
DMTN	-0.806602	1.15005	9.7761	0.00176795	0.0938043
PLCD3	-0.546979	3.0103	9.7721	0.0017718	0.0938043
KMT5C	-0.44826	4.9103	9.76083	0.0017827	0.0940656
GCC2	0.380193	5.62816	9.74326	0.00179981	0.0946521
LINC00472	-1.00665	0.622554	9.73656	0.00180639	0.0946823
CTC-483I11.5	-1.56778	-1.30031	9.70998	0.0018327	0.0956538
VEGFB	-0.339075	6.35785	9.70562	0.00183705	0.0956538
IFIT5	0.770789	1.88599	9.68633	0.00185644	0.0957626
TNF	0.671411	3.27571	9.68352	0.00185928	0.0957626
PKP4-AS1	0.91214	1.01651	9.68328	0.00185953	0.0957626
CTD-3193O13.13	-1.6728	-1.45063	9.67944	0.00186342	0.0957626
TNFSF13	0.489336	3.30391	9.66161	0.00188159	0.0963825
TRIB2	0.476945	5.2099	9.6343	0.00190977	0.0969974
AMIGO1	-0.503524	3.08098	9.63248	0.00191166	0.0969974
TPCN1	0.34409	6.78361	9.63212	0.00191204	0.0969974
PTPRU	0.567639	4.50592	9.61513	0.00192981	0.0975852
POLM	-0.431726	5.90777	9.60149	0.00194419	0.0979985
XBP1	0.344733	11.4334	9.59125	0.00195507	0.0982327
AC005306.3	-1.39415	-0.594187	9.58256	0.00196435	0.0983858
SLC15A2	0.643186	1.90195	9.56923	0.00197865	0.0987426
ENHO	-1.63674	-1.24807	9.56429	0.00198399	0.0987426
MITF	0.661756	1.66998	9.55075	0.00199867	0.0991565
MCRIP1	-0.356126	5.43856	9.54507	0.00200487	0.0991565
TMEM167A	0.331038	5.90387	9.52029	0.00203212	0.100064
SRD5A1	0.37872	5.97646	9.51687	0.00203591	0.100064
SMTN	-0.36531	5.66138	9.50112	0.00205347	0.100476
S1PR3	-0.635442	3.75111	9.49674	0.00205837	0.100476
RERE	-0.334615	7.35273	9.49227	0.0020634	0.100476
HOXB9	-1.3792	-0.673153	9.47911	0.00207824	0.100888
GLRX	0.546809	3.73754	9.46893	0.00208982	0.101138
BLZF1	0.340528	4.81604	9.45734	0.00210305	0.101467
DNAJC4	-0.338303	5.3479	9.41615	0.00215083	0.103281
STS	0.556838	5.40643	9.41367	0.00215374	0.103281
SNHG14	-0.448603	4.29938	9.39832	0.00217184	0.103736
HSPB1P2	-1.70003	-1.79098	9.39007	0.00218163	0.103736
ZNF219	-0.474345	3.09345	9.38897	0.00218295	0.103736
TMEM198B	-0.38275	4.20004	9.37033	0.00220526	0.104482
NSUN5P1	-0.451012	3.85226	9.35541	0.00222328	0.10502
IBTK	0.330048	5.37935	9.33624	0.00224665	0.105807
LINC00993	-0.456649	4.31812	9.30121	0.00229002	0.107529
LINC01132	0.60342	2.2021	9.29459	0.00229831	0.107598
ZNF214	2.05442	-1.61655	9.28291	0.00231301	0.107628
IRAK2	0.673412	2.21151	9.27694	0.00232057	0.107628
WHRN	-0.367948	5.63879	9.26778	0.0023322	0.107628
ARL1	0.317506	6.50579	9.26626	0.00233414	0.107628
SRRM3	2.09388	-1.67307	9.26361	0.00233752	0.107628
REEP6	-0.325444	7.85459	9.26176	0.00233988	0.107628
SRFBP1	0.626824	2.00922	9.24684	0.00235903	0.107755
PRRT4	-0.731878	1.28804	9.24585	0.0023603	0.107755
NDST4	1.59928	-1.73198	9.24216	0.00236505	0.107755
SEMA4G	-0.515781	3.86627	9.23836	0.00236998	0.107755
SLC10A3	-0.324865	5.62886	9.21361	0.00240223	0.108908
KLF3	0.32761	6.81381	9.193	0.00242942	0.109825
IL13RA1	0.530803	6.15496	9.15937	0.00247447	0.111542
TMEM68	0.430159	3.51377	9.14592	0.00249273	0.111844
AR	-1.57045	-0.903177	9.14399	0.00249536	0.111844
ADAMTSL5	-0.744322	1.87568	9.13857	0.00250277	0.111859
SULT1C2P1	1.6285	-0.613616	9.12697	0.00251868	0.112252
R3HCC1L	0.4378	3.49744	9.11941	0.00252911	0.1124
SLPI	0.872088	5.09155	9.0751	0.00259113	0.114665
RPS6KB2	-0.334019	7.47451	9.06518	0.00260523	0.114665
MAN2A1	0.412335	4.32882	9.06438	0.00260636	0.114665
PRPS2	0.341335	5.35419	9.06242	0.00260917	0.114665
UNC119	-0.342669	5.07655	9.04533	0.00263366	0.115301
TECR	-0.315342	7.66594	9.04215	0.00263826	0.115301
LINC00885	-0.846965	0.780789	9.03461	0.00264916	0.115458
CASP1	1.30002	0.332916	8.98904	0.00271603	0.117544
STAT3	0.337629	7.20067	8.98685	0.00271929	0.117544
ISYNA1	-0.36462	5.40985	8.98231	0.00272605	0.117544
SDCBP	0.302775	6.84122	8.9818	0.00272683	0.117544
RP11-96H19.1	-0.801977	1.16073	8.9759	0.00273563	0.117602
MBD3	-0.358808	6.06276	8.9707	0.00274344	0.117618
CNOT3	-0.322207	6.96841	8.9573	0.00276363	0.118162
IRX5	-0.349596	5.79605	8.92678	0.00281019	0.119696
TNFRSF25	-0.824589	1.40712	8.92386	0.00281469	0.119696
PHEX	0.813614	1.94923	8.90167	0.0028491	0.120676
B3GNT2	0.345948	4.8051	8.89537	0.00285895	0.120676
PI4K2B	0.386127	3.88586	8.89427	0.00286068	0.120676
NAMPT	0.406501	6.60714	8.87883	0.00288496	0.121376
TGFB1	-0.633637	3.11086	8.86199	0.00291171	0.122176
RP11-23P13.6	-2.27553	-1.69512	8.8537	0.00292495	0.122406
RPL41P1	0.435696	3.33175	8.83731	0.00295133	0.123183
PARP12	0.488048	5.29849	8.82705	0.00296797	0.123551
EIF2AK3	0.337928	5.41626	8.81119	0.00299389	0.123771
HGD	0.366507	5.5614	8.80986	0.00299608	0.123771
TNFRSF10A	0.476532	3.46624	8.80571	0.00300289	0.123771
GCH1	0.352217	4.25905	8.80464	0.00300465	0.123771
SOCS1	-0.571501	2.27702	8.79728	0.0030168	0.123889
ASCL1	1.82054	-1.13268	8.78955	0.00302961	0.123889
KLF4	0.322054	7.75981	8.78868	0.00303106	0.123889
LGALS8-AS1	1.52222	-0.953128	8.77758	0.00304956	0.124323
EMID1	-1.42275	-1.40505	8.76485	0.00307092	0.124871
CD46	0.30249	8.03524	8.75806	0.00308237	0.125014
S100P	0.655532	6.60468	8.74884	0.00309799	0.125325
CADM2	-0.66558	1.48861	8.72907	0.00313176	0.125832
THRA	-0.370621	4.95032	8.72723	0.00313492	0.125832
TUBG1	-0.432836	6.00477	8.7224	0.00314324	0.125832
ACP3	0.486321	3.56419	8.72156	0.00314469	0.125832
RIPOR1	-0.483749	3.47123	8.7153	0.0031555	0.125832
GPC4	0.667118	2.49168	8.71365	0.00315837	0.125832
TMEM268	0.370637	4.74796	8.67871	0.00321949	0.127788
SFXN3	-0.372523	5.35505	8.67635	0.00322366	0.127788
CTNNBIP1	-0.353966	5.76269	8.6617	0.00324968	0.128497
PLAAT4	0.706624	2.24404	8.63916	0.00329014	0.129612
SNORC	-0.858721	0.703264	8.63358	0.00330023	0.129612
RP1-257A7.4	-1.6318	-1.68232	8.62958	0.00330747	0.129612
ZNF271P	0.368478	3.92029	8.62778	0.00331074	0.129612
IRX3	-0.362119	5.72564	8.61519	0.00333371	0.130188
ISG20	0.36078	5.72629	8.60653	0.00334959	0.130485
ENPP1	0.449161	5.47055	8.59262	0.00337528	0.131162
RASSF6	0.42828	3.25174	8.57981	0.00339911	0.131764
GATA2	-0.537565	3.4039	8.57361	0.0034107	0.131766
FAM182B	-1.60922	-1.68763	8.56547	0.00342599	0.131766
ID2	-0.581334	4.8645	8.55873	0.00343869	0.131766
CKMT1A	0.595741	2.58183	8.55782	0.00344041	0.131766
PDE5A	0.722408	3.24663	8.55754	0.00344094	0.131766
MEPCE	-0.327932	7.7394	8.53569	0.00348249	0.132471
MT2A	0.409479	7.50451	8.53509	0.00348365	0.132471
WIPF3	-0.544522	2.50508	8.53462	0.00348454	0.132471
ZNF575	-0.640989	2.41122	8.51837	0.00351579	0.133338
SEC62	0.309977	6.47805	8.48444	0.00358198	0.135219
TMEM52	-0.459798	3.6592	8.477	0.00359664	0.135219
DAPP1	0.364615	4.30863	8.47659	0.00359747	0.135219
CA12	0.382394	8.09126	8.47547	0.00359967	0.135219
MIER2	-0.321829	5.90382	8.46865	0.00361319	0.135405
RALGAPA2	0.399791	5.77978	8.46189	0.00362665	0.135587
LRRCC1	0.416079	4.61854	8.44883	0.00365279	0.136241
CXCR4	-0.655439	2.83882	8.44141	0.00366771	0.136475
NAT2	1.62321	-1.71666	8.43295	0.00368482	0.136789
NRSN2	-0.34189	6.45102	8.4269	0.00369711	0.136923
SH3BP1	-0.64176	1.94309	8.40349	0.00374501	0.138053
PRR14	-0.304534	5.98631	8.40345	0.0037451	0.138053
ADNP-AS1	2.26389	-1.26018	8.3729	0.00380857	0.139817
ADAP1	-0.755397	1.68478	8.36866	0.00381747	0.139817
PRAG1	-0.456897	4.1464	8.36207	0.00383134	0.139817
METTL15	0.439944	3.09937	8.3594	0.00383697	0.139817
GLI4	-0.504056	3.37086	8.35597	0.00384423	0.139817
ATP1B1	0.314845	7.50108	8.35506	0.00384615	0.139817
NCS1	-0.394812	4.23544	8.34107	0.00387588	0.140324
ALDH3B2	0.309896	7.24322	8.33864	0.00388106	0.140324
ARFGEF2	0.357076	5.69883	8.33597	0.00388676	0.140324
MEN1	-0.28683	7.064	8.32811	0.00390363	0.140611
LINC00115	-0.952142	-0.0347104	8.31803	0.00392534	0.140985
NRM	-0.387811	4.46588	8.315	0.00393189	0.140985
TRIM28	-0.358167	9.231	8.28483	0.00399777	0.142811
NOTCH3	-0.441835	8.11122	8.2834	0.00400092	0.142811
SEC31B	-0.719253	1.04362	8.27451	0.00402055	0.143112
CRTC2	-0.362681	7.11766	8.27138	0.00402749	0.143112
MRE11	0.493247	2.74072	8.26692	0.00403739	0.143141
FAM13A	0.54356	4.9518	8.24516	0.00408608	0.14391
RP11-299G20.5	2.12254	-2.15124	8.24256	0.00409194	0.14391
NRBP2	-0.371581	4.13926	8.23962	0.00409857	0.14391
F8A1	-0.489698	4.6981	8.2374	0.00410359	0.14391
SFN	-0.309453	7.85382	8.23692	0.00410468	0.14391
CDC42SE2	0.454116	3.4099	8.22766	0.00412567	0.144325
CDK20	-0.481053	2.89261	8.20999	0.00416604	0.14522
CPSF6	-0.325092	6.59709	8.20842	0.00416965	0.14522
SPEG	-1.20453	0.402061	8.19262	0.00420611	0.146167
SLC18B1	0.424777	3.96555	8.1809	0.00423338	0.146791
RHOD	-0.406209	6.03641	8.17364	0.00425035	0.147057
PALM	-0.625416	2.34247	8.15387	0.00429693	0.148002
RP11-195F19.9	1.42816	-1.2576	8.1524	0.00430042	0.148002
STX1A	-0.323832	4.87811	8.14876	0.00430906	0.148002
FAM214A	0.319119	6.47306	8.14505	0.00431789	0.148002
ABCC12	1.00698	-0.0252117	8.14124	0.00432697	0.148002
EPN3	-0.29956	5.91967	8.13831	0.00433396	0.148002
TAB1	-0.329477	5.84941	8.13396	0.00434438	0.148037
ARHGAP8	-1.55819	-0.322691	8.12428	0.00436763	0.148509
LINC00467	0.452433	2.78243	8.11642	0.00438662	0.148834
ANXA6	-0.445877	3.81118	8.10822	0.0044065	0.148891
RET	0.862925	1.35617	8.10491	0.00441454	0.148891
ZNF737	0.333738	4.5226	8.10407	0.00441661	0.148891
FMR1	0.362248	4.32962	8.09448	0.00444003	0.149361
SINHCAF	0.334539	5.14795	8.07882	0.00447857	0.150337
TMPRSS2	0.518484	3.62548	8.06662	0.0045088	0.150836
ZNF48	-0.405347	4.39625	8.06512	0.00451254	0.150836
ZMIZ2	-0.303006	7.99378	8.05509	0.0045376	0.151352
LINC02489	1.57374	-1.25732	8.04928	0.00455218	0.151519
APLP1	-0.554566	3.03689	8.02079	0.00462434	0.153596
SBNO1-AS1	1.74846	-2.01445	8.00682	0.00466015	0.154461
RP11-147L13.13	-0.453689	3.2992	7.99093	0.00470122	0.155495
MYO3B	-1.60662	-0.0752277	7.95545	0.00479428	0.158241
NFYB	0.398329	3.69431	7.91877	0.00489245	0.160916
FBRS	-0.320134	7.24295	7.91187	0.00491116	0.160916
SCGB2A2	1.13487	0.36544	7.91115	0.0049131	0.160916
SERINC5	0.310034	5.79926	7.91005	0.0049161	0.160916
MAZ	-0.298248	8.47639	7.90283	0.00493575	0.161065
TMUB1	-0.288023	7.55674	7.89958	0.00494463	0.161065
ABLIM3	-0.692348	1.88941	7.8941	0.00495963	0.161065
TAF15	0.312613	5.42966	7.89131	0.00496728	0.161065
HNF4G	0.504069	2.79078	7.88971	0.00497169	0.161065
RTN4R	-0.36258	3.78522	7.87375	0.00501575	0.162159
CPD	0.298794	6.16715	7.85574	0.00506595	0.163447
CYP4Z2P	0.494343	3.92441	7.8468	0.00509107	0.163922
MYPOP	-0.352559	4.1915	7.83565	0.00512257	0.164601
TTC39B	0.565906	3.2	7.82929	0.00514062	0.164845
MADCAM1	-0.888908	0.622605	7.82207	0.0051612	0.165007
TLR2	1.22869	0.921447	7.82018	0.00516661	0.165007
ECM1	-0.577014	6.29576	7.8151	0.00518114	0.165137
C2orf66	-1.90495	-1.68516	7.80747	0.00520307	0.165502
TSPAN13	0.29282	8.82484	7.79608	0.00523598	0.166029
AAGAB	0.289776	5.89486	7.79206	0.00524763	0.166029
GNAQ	0.344653	5.2599	7.79082	0.00525123	0.166029
IL4R	0.652968	2.03544	7.78621	0.00526465	0.166121
PRRT1B	-2.04804	-0.490387	7.77172	0.00530705	0.166809
PMAIP1	0.673779	1.63539	7.77153	0.00530761	0.166809
USP21	-0.301434	5.71743	7.76703	0.00532086	0.166893
DNM1	-0.536058	2.08654	7.75822	0.00534688	0.167376
TRIM3	-0.290035	6.47606	7.74869	0.00537514	0.167928
FHIT	0.70781	0.874222	7.74049	0.00539961	0.168359
TNK2	-0.38846	5.33982	7.7364	0.00541185	0.168408
CEMIP	-0.588973	1.73697	7.72464	0.00544722	0.16894
IGFBP2	-0.511439	4.00807	7.71508	0.00547615	0.16894
EPHB3	-0.352314	5.23443	7.713	0.00548244	0.16894
PRR7	-0.388543	4.65218	7.71279	0.00548309	0.16894
FAM110A	-0.285905	6.17897	7.71181	0.00548608	0.16894
DDX60	0.810474	2.2043	7.70861	0.00549581	0.16894
EDN2	-0.713862	2.4015	7.70596	0.00550389	0.16894
SMO	-1.46086	-1.17899	7.69781	0.0055288	0.169375
LRFN3	-0.375298	4.88762	7.69192	0.00554686	0.169477
RGPD4	0.815708	0.687405	7.68646	0.00556368	0.169477
SF1	-0.303005	8.21511	7.68623	0.00556438	0.169477
ACVR2B-AS1	-0.723417	1.27313	7.67014	0.00561422	0.170044
ZC3HAV1	0.410947	6.32763	7.66691	0.00562428	0.170044
OVGP1	0.67103	1.68055	7.66647	0.00562564	0.170044
ZNF574	-0.309782	5.57826	7.66164	0.00564074	0.170044
PFKFB1	-1.93222	-1.62407	7.65973	0.00564671	0.170044
LPAR6	0.584412	1.8434	7.65943	0.00564765	0.170044
MAP3K8	0.560705	3.55363	7.65413	0.00566424	0.170218
CCDC92	-0.310564	6.50952	7.64898	0.00568043	0.170381
GAMT	-0.301901	5.56348	7.6431	0.00569898	0.170613
DTX4	0.826375	4.84259	7.63658	0.00571961	0.170906
NXPE2	1.50012	-0.942261	7.62601	0.00575323	0.171536
ZMAT5	-0.350965	5.08227	7.62312	0.00576246	0.171536
APOL1	0.422839	3.28736	7.59426	0.00585545	0.173976
SPINDOC	-0.333133	4.81931	7.58898	0.00587263	0.174159
FRMD4A	-0.52257	2.5853	7.55828	0.0059735	0.175625
WBP2	-0.327577	6.82461	7.55604	0.00598094	0.175625
KIFC2	-0.40685	3.95042	7.55556	0.00598253	0.175625
RASA3	1.44234	-0.524745	7.55386	0.00598818	0.175625
LYG1	-1.43752	-1.69921	7.55377	0.00598847	0.175625
AP000688.14	-1.88537	-1.70223	7.55366	0.00598885	0.175625
LINC01344	1.70231	-0.726608	7.53257	0.00605933	0.177362
CCN1	-0.340283	5.03735	7.51625	0.00611448	0.178645
PRKACA	-0.370255	7.2654	7.51168	0.00613	0.178767
CMPK1	0.299191	7.21709	7.50759	0.00614395	0.178843
TNFRSF12A	-0.326698	6.15958	7.49994	0.00617012	0.179274
PLK1	-0.294207	7.09719	7.49502	0.00618697	0.179433
CBLN3	-1.10376	0.0303092	7.48746	0.00621301	0.179773
LZTS2	-0.350312	5.92494	7.48256	0.00622995	0.179773
AMZ2P1	-0.592574	1.81746	7.47863	0.00624356	0.179773
EEF1AKMT4	-0.407887	3.49859	7.47842	0.00624427	0.179773
TAP2	0.466206	2.97916	7.47479	0.00625689	0.179809
LINC01269	0.463488	4.11105	7.46158	0.00630298	0.180804
AJM1	-0.320559	5.60754	7.45506	0.00632584	0.18113
SCARF1	-1.59392	-2.04933	7.44587	0.00635821	0.181522
TMEM87B	0.30777	6.49034	7.44465	0.00636254	0.181522
NET1	0.287507	7.48305	7.4252	0.00643168	0.183154
HMGA1	-0.343461	9.94692	7.42205	0.00644294	0.183154
LYPD3	-0.31616	7.74589	7.41595	0.00646482	0.183445
CLPP	-0.283819	7.22257	7.40233	0.00651396	0.184508
WDR62	-0.368403	5.39906	7.39844	0.00652805	0.184575
HGH1	-0.310918	5.08113	7.39116	0.00655452	0.184992
ARSG	0.449848	2.65231	7.3813	0.00659056	0.185677
LRRC37A3	-0.470342	2.75306	7.37433	0.00661614	0.186066
LPIN3	-0.404651	3.95613	7.36183	0.00666228	0.18703
DHRS3	0.712585	5.41343	7.33764	0.00675253	0.189227
SMIM3	-0.83243	1.26118	7.33382	0.00676689	0.189293
PRKAA1	0.297556	5.73496	7.31877	0.0068238	0.190157
CLDN12	0.336258	6.83875	7.31742	0.00682895	0.190157
EVC	-1.6762	-1.19474	7.3161	0.00683395	0.190157
EPHA2	0.383289	5.41768	7.29992	0.00689577	0.19154
BICRA	-0.324672	5.29267	7.28965	0.00693531	0.192299
ERAP2	0.502104	2.57887	7.26492	0.00703145	0.194383
HOXC4	-0.355319	4.13476	7.26399	0.0070351	0.194383
ARL4C	0.90065	0.514989	7.25891	0.00705503	0.194507
LRRC28	-0.338899	4.21305	7.25172	0.0070833	0.194507
OSMR	0.796321	1.5727	7.24514	0.00710932	0.194507
STARD4	0.515543	3.40321	7.24289	0.00711823	0.194507
PIK3IP1	0.346611	4.10624	7.24279	0.00711863	0.194507
TXNDC16	0.330942	4.75413	7.2425	0.00711977	0.194507
MFSD1	0.31543	4.6315	7.23862	0.0071352	0.194507
XX-C2158C6.3	1.30006	-1.25482	7.23786	0.00713821	0.194507
BNIPL	-0.355114	5.1972	7.23275	0.00715855	0.19456
RPLP0P2	1.00065	-0.0549561	7.23108	0.00716521	0.19456
MTX3	0.34176	4.19948	7.22613	0.00718498	0.19456
PTGER3	-0.379436	4.46347	7.22501	0.00718947	0.19456
CAMK2N2	-0.978142	0.458067	7.22055	0.00720738	0.19471
SP5	0.588451	1.59849	7.20825	0.0072569	0.195713
METTL27	-0.513917	3.48965	7.18322	0.00735883	0.198123
DTX3L	0.452927	4.50495	7.17878	0.00737708	0.198276
CPTP	-0.277221	7.60351	7.1741	0.00739635	0.198456
LINC00514	-0.40081	4.31542	7.15641	0.00746966	0.199866
GAPDHP65	-0.916302	0.258575	7.15473	0.00747667	0.199866
TCF3	-0.315814	7.49711	7.15228	0.00748689	0.199866
POMZP3	-0.433246	3.72607	7.14082	0.00753486	0.200807
SEMA6B	-0.746534	0.518098	7.13459	0.0075611	0.201166
ARNILA	1.41151	-1.53245	7.12532	0.00760028	0.201247
PAQR8	-0.710096	0.791194	7.12501	0.00760159	0.201247
RAP1GAP	-0.44215	5.02551	7.12209	0.00761399	0.201247
HSF1	-0.281635	5.76702	7.12181	0.00761518	0.201247
SOBP	-0.761672	0.927349	7.11476	0.0076452	0.201263
CHMP4BP1	1.29448	-0.71224	7.1136	0.00765013	0.201263
CDC42EP5	0.512359	3.09579	7.11268	0.00765405	0.201263
B4GALT5	0.346565	5.34717	7.09662	0.00772295	0.202645
LRATD2	0.311256	6.19409	7.09339	0.00773686	0.202645
MT-ND3	-0.454397	12.5271	7.09148	0.00774512	0.202645
MMP25-AS1	-0.507113	3.36216	7.0832	0.00778101	0.203022
TBC1D10A	-0.344733	4.1811	7.08222	0.00778526	0.203022
TMEM139	-0.529207	1.70594	7.07596	0.00781251	0.20312
F3	0.57861	1.90253	7.07347	0.00782336	0.20312
BCCIP	0.317508	5.74554	7.07249	0.00782765	0.20312
GOLT1B	0.44815	4.42279	7.06242	0.00787176	0.203633
USP51	-0.948024	-0.424717	7.06208	0.00787325	0.203633
CASP4	0.335887	5.69132	7.04826	0.00793424	0.204338
STRA6	2.09678	-1.57847	7.04361	0.00795485	0.204338
DACT3	-0.94579	0.807055	7.04327	0.00795638	0.204338
RP11-412N9.1	1.35828	-1.43027	7.03717	0.00798351	0.204338
HINT3	0.314899	4.79113	7.03316	0.00800142	0.204338
GAR1	0.421388	3.38138	7.03299	0.00800217	0.204338
ELN	-0.85286	0.86639	7.03282	0.00800294	0.204338
TSPAN4	-0.407995	3.05645	7.03255	0.00800411	0.204338
WDTC1	-0.288101	6.97974	7.02943	0.00801809	0.204364
DLG3	0.278032	6.96053	7.01266	0.00809351	0.205954
ENTPD3	0.298434	4.77083	7.0046	0.00813008	0.206524
ZNF526	-0.350192	4.72772	7.0001	0.00815052	0.206524
SDC4	0.306019	7.43579	6.99907	0.0081552	0.206524
CNDP2	0.284721	7.17585	6.99293	0.00818323	0.206902
ATP13A4	0.737502	0.728994	6.98425	0.00822302	0.207575
SLC25A37	0.299225	5.24433	6.97958	0.0082445	0.207785
FOXO6	-0.48543	3.33698	6.96253	0.00832344	0.20944
CYP27A1	0.401152	5.80942	6.95788	0.00834507	0.20965
RP11-305E6.4	1.38344	-1.60234	6.94844	0.00838921	0.210374
RP11-236L14.1	1.22538	0.180888	6.94233	0.00841795	0.210374
NIPAL2	0.311418	6.09668	6.94103	0.00842404	0.210374
DYRK1B	-0.386159	5.10975	6.94036	0.00842722	0.210374
PXN	-0.323917	6.09167	6.93624	0.00844662	0.210525
NPIPB12	-1.1316	-0.537995	6.92811	0.00848514	0.211152
PTGES3L	-1.4618	-1.9087	6.92165	0.00851582	0.211342
TMEM270	-1.63242	-1.60602	6.92086	0.00851961	0.211342
RAD23A	-0.266945	8.15149	6.90714	0.00858523	0.211989
ASIC1	-0.405234	4.96079	6.90435	0.0085986	0.211989
MSMB	0.536494	1.82493	6.90279	0.00860615	0.211989
RPL9P9	0.393683	3.79112	6.90207	0.0086096	0.211989
ZDHHC8P1	-0.889537	0.140188	6.90139	0.00861286	0.211989
DCAF15	-0.290885	5.18649	6.89716	0.00863329	0.212161
RP11-373N22.3	1.69948	-1.85906	6.89181	0.00865914	0.212165
MED27	-0.276725	5.35615	6.88702	0.00868241	0.212165
ARHGDIA	-0.286201	9.26319	6.88531	0.00869069	0.212165
AC139887.4	-1.50801	-1.52847	6.88399	0.0086971	0.212165
DEGS1	-0.262357	6.69607	6.88326	0.00870069	0.212165
HLTF	0.34085	4.14444	6.87914	0.00872076	0.212203
PLSCR1	0.834673	3.73487	6.87742	0.00872916	0.212203
UFM1	0.39166	4.66276	6.87467	0.0087426	0.212203
EIF4ENIF1	-0.289833	5.54096	6.86538	0.00878814	0.212981
TNS2	-0.388002	4.90444	6.8613	0.00880823	0.21314
RDH10	0.45777	3.65578	6.85846	0.00882223	0.213152
ST6GALNAC1	0.72343	2.88541	6.85438	0.0088424	0.213313
PLD3	-0.292512	7.67739	6.84958	0.00886622	0.213561
BST2	0.683386	5.62908	6.84231	0.00890239	0.214105
TESK1	-0.279222	5.41518	6.83604	0.00893367	0.214245
EPOP	-0.459885	3.30158	6.83211	0.00895336	0.214245
MAGOHB	0.399616	3.22073	6.83033	0.00896229	0.214245
RP11-57H14.2	-2.00549	-1.92212	6.82828	0.00897255	0.214245
RPRM	-2.59458	-2.254	6.82758	0.00897608	0.214245
SLC13A2	1.13142	0.366165	6.82149	0.00900676	0.214652
TNFAIP3	0.404261	5.32752	6.81075	0.00906108	0.215621
NCDN	-0.294324	6.95779	6.79625	0.00913495	0.216757
GJC3	0.473036	4.72797	6.79598	0.00913631	0.216757
PPDPF	-0.293714	11.4056	6.79244	0.00915446	0.216862
IL10RB-DT	1.15432	-0.650852	6.78161	0.00921016	0.217721
MLLT1	-0.283645	7.53269	6.7795	0.00922108	0.217721
PARP14	0.471115	4.19948	6.77736	0.00923213	0.217721
NANS	0.272962	8.23779	6.77178	0.00926104	0.217761
C14orf132	-0.419904	5.86924	6.76994	0.00927059	0.217761
DNAJC10	0.287946	7.05715	6.76904	0.00927526	0.217761
LMTK3	-0.326915	5.43935	6.75757	0.00933506	0.218636
FAM86B3P	-0.767104	0.424484	6.75659	0.00934023	0.218636
RP11-574K11.29	-1.91869	-1.65944	6.74723	0.00938936	0.219223
ANKRD34A	-0.625526	2.38523	6.74652	0.00939308	0.219223
AC093627.10	0.542913	2.14066	6.7388	0.0094338	0.219316
LINC01347	-0.851167	0.312699	6.73808	0.00943763	0.219316
SMIM10L2A	-0.605731	1.96228	6.73786	0.00943877	0.219316
WDPCP	0.515772	1.94432	6.73231	0.00946817	0.219676
DHRS4L2	-0.397832	3.81833	6.72785	0.00949189	0.219902
ELK1	-0.265733	6.47499	6.7192	0.00953803	0.220647
GK5	0.311076	4.51024	6.71581	0.00955619	0.220744
MTHFD2	0.386576	7.63137	6.71027	0.00958592	0.220979
GPX8	0.389695	5.60988	6.7087	0.00959437	0.220979
STEAP2	0.353165	5.42523	6.70179	0.00963162	0.221088
NFAM1	0.501671	2.80989	6.70091	0.00963636	0.221088
PELP1	-0.302826	6.11317	6.70002	0.00964116	0.221088
CIZ1	-0.268246	8.64477	6.69465	0.00967028	0.221434
CXCL17	0.819485	1.70536	6.677	0.0097665	0.223313
CLCN4	0.542149	1.90091	6.67211	0.00979332	0.223319
RPGRIP1	0.848338	0.390309	6.67093	0.00979982	0.223319
GPR137B	0.714474	1.65161	6.66628	0.00982538	0.223319
TMEM165	0.301997	7.58361	6.66491	0.00983298	0.223319
CTXN1	-0.374428	5.79292	6.66409	0.00983751	0.223319
YPEL3	-0.441848	5.07393	6.66095	0.00985486	0.223391
SUCLG2	0.283176	5.05308	6.6576	0.0098734	0.22349
HS6ST2	0.560894	2.38329	6.65301	0.00989883	0.223745
CTD-2260A17.2	-0.830463	0.307467	6.64148	0.00996314	0.224876
INO80E	-0.30271	5.53213	6.63044	0.0100251	0.225951
RTL8B	-0.307355	5.12289	6.62636	0.010048	0.226006
BCL7A	-0.344147	4.29093	6.62492	0.0100562	0.226006
C4B	1.56744	-1.41521	6.6142	0.0101169	0.227047
SLC27A3	-0.342151	4.41796	6.60878	0.0101477	0.227172
FBLN1	-0.515956	2.80066	6.60703	0.0101577	0.227172
GALNT6	0.327703	7.72023	6.60564	0.0101656	0.227172
TMEM134	-0.276629	6.47215	6.60019	0.0101968	0.227545
LINC01715	-1.20998	-1.33243	6.59726	0.0102136	0.227598
MIR647	-1.49444	-1.29116	6.58816	0.010266	0.227867
MUC5B	1.4636	5.20935	6.58622	0.0102771	0.227867
PNPLA2	-0.298359	9.38827	6.58414	0.0102891	0.227867
TRNP1	-0.473644	2.4551	6.58342	0.0102933	0.227867
RP11-317B17.5	-1.03746	-0.83846	6.58263	0.0102978	0.227867
PCGF2	-0.369402	5.65485	6.57635	0.0103342	0.228204
CYP2D7	-1.23068	-0.903994	6.57501	0.010342	0.228204
SNW1	0.269841	6.70016	6.56902	0.0103769	0.228654
NFKB1	0.413508	3.90831	6.56189	0.0104186	0.229252
PSRC1	-0.294488	4.82185	6.54704	0.0105059	0.230851
A1BG-AS1	-0.563084	2.48369	6.54107	0.0105412	0.231305
C3orf33	-0.934702	-0.363672	6.5349	0.0105778	0.231786
SERPINB8	0.595641	3.94641	6.52451	0.0106398	0.232821
RBMX2	0.337381	3.93066	6.51852	0.0106757	0.233283
GBE1	0.462445	2.81626	6.51129	0.0107192	0.233618
KTN1	0.304553	6.98695	6.51105	0.0107206	0.233618
CTC-342M10.2	1.73656	-2.01443	6.50055	0.0107841	0.234677
THAP11	-0.330614	4.08622	6.49412	0.0108232	0.235175
UNC13D	-1.25333	-0.792216	6.49189	0.0108368	0.235175
FAM110B	-0.43783	3.21867	6.48484	0.0108798	0.235463
LA16c-312E8.4	-1.00962	-0.514222	6.48356	0.0108876	0.235463
ASIC3	-0.566816	2.94502	6.48239	0.0108948	0.235463
SDC1	-0.270036	7.62915	6.47798	0.0109219	0.235503
FAM193B	-0.324702	4.99243	6.47722	0.0109266	0.235503
SOD2	0.29394	5.42624	6.46671	0.0109914	0.236397
SNHG4	-0.706149	1.22066	6.46564	0.010998	0.236397
FBLN5	0.495893	3.29345	6.4521	0.0110821	0.237881
RP11-274B21.1	1.51907	-1.92676	6.44892	0.011102	0.237984
ALG1L2	1.40748	-1.49344	6.44623	0.0111188	0.23802
PNISR	0.280371	5.15367	6.43204	0.011208	0.239605
ERP27	1.16671	-0.931377	6.41733	0.0113012	0.241271
EHF	0.280381	7.55788	6.4081	0.0113601	0.2422
GPR153	-0.291627	5.73929	6.39776	0.0114264	0.243262
FBXL18	-0.283164	6.35691	6.38856	0.0114858	0.243262
MAN1A2	0.26942	5.68787	6.38728	0.0114941	0.243262
SFT2D3	0.384085	4.07325	6.38512	0.0115081	0.243262
RP11-465B22.8	-0.33329	4.53673	6.38481	0.0115101	0.243262
RFLNA	0.850338	-0.163156	6.38465	0.0115112	0.243262
SLC25A22	-0.275335	6.93389	6.38159	0.011531	0.243262
NR4A3	-1.13105	0.165579	6.38124	0.0115333	0.243262
SMAD7	-0.465708	2.35955	6.36612	0.0116319	0.244527
NCKIPSD	-0.318335	5.17289	6.36552	0.0116359	0.244527
VEGFC	-0.421735	3.12262	6.36494	0.0116397	0.244527
SYTL5	1.47844	-1.69955	6.3605	0.0116689	0.244814
CDC20	-0.319941	7.01741	6.35702	0.0116918	0.244969
STMN3	-0.378263	3.55259	6.33214	0.0118569	0.248099
ZNF546	1.12057	-0.508071	6.32926	0.0118762	0.248151
BACE2	0.364729	7.37335	6.32707	0.0118908	0.248151
FMN1	0.340289	4.78178	6.32339	0.0119156	0.248338
ID3	-1.12751	3.90021	6.31962	0.0119409	0.248352
A2M-AS1	-1.14309	-1.0499	6.31861	0.0119477	0.248352
DYNLRB1	-0.591873	3.02026	6.31525	0.0119704	0.248496
DPH3	0.317324	4.33335	6.30862	0.0120152	0.248575
SCAF1	-0.267199	7.68778	6.30851	0.0120159	0.248575
TMEM87A	0.254453	6.40993	6.30554	0.0120361	0.248575
SLFN5	0.50405	4.70859	6.30428	0.0120447	0.248575
SLU7	0.285409	4.80436	6.29926	0.0120788	0.248575
EHMT2	-0.262735	7.01439	6.29894	0.012081	0.248575
MOAP1	0.287396	5.22566	6.29623	0.0120995	0.248575
DNAJC3-DT	1.46528	-1.29199	6.29612	0.0121002	0.248575
UBTD1	-0.33577	4.31624	6.2857	0.0121716	0.249437
C1QL4	-0.876113	0.316633	6.28478	0.0121779	0.249437
SALL2	-0.830534	2.39014	6.28048	0.0122075	0.249437
TM9SF3	0.288723	7.42643	6.28018	0.0122096	0.249437
ERICH2	0.652527	1.31507	6.27528	0.0122434	0.249437
TBC1D17	-0.29402	5.59019	6.27411	0.0122514	0.249437
CD53	0.931509	-0.0651036	6.27214	0.0122651	0.249437
RPL34	0.277044	7.67397	6.26832	0.0122916	0.249437
CCDC28B	-0.81006	1.27594	6.26575	0.0123094	0.249437
CYTH3	-0.325449	5.17074	6.26521	0.0123132	0.249437
C19orf47	-0.327903	5.15229	6.26411	0.0123208	0.249437
KDM7A-DT	0.376342	3.56926	6.26251	0.0123319	0.249437
DRAP1	-0.296835	6.04741	6.24311	0.0124678	0.251769
ZNF296	-0.283394	7.3955	6.23969	0.0124919	0.251769
CTSZ	-0.454108	3.58426	6.23923	0.0124951	0.251769
HEXA-AS1	1.16566	-0.856561	6.23451	0.0125284	0.252119
PPIG	0.266521	5.7418	6.23107	0.0125528	0.252286
CFLAR	0.314534	5.6368	6.22779	0.0125761	0.252433
BMF	-0.504653	2.68778	6.22043	0.0126285	0.253163
CNOT4	-0.310238	6.53009	6.2155	0.0126636	0.253546
TNFRSF11A	0.366387	4.33498	6.20851	0.0127137	0.254227
DVL3	-0.263516	7.35934	6.19952	0.0127785	0.255136
RP11-465L10.14	-0.672275	1.16161	6.19771	0.0127916	0.255136
C2CD4A	0.463436	4.86302	6.19412	0.0128175	0.25531
RBM38	-0.297409	5.10106	6.18961	0.0128502	0.25531
RP11-463O12.3	-1.18854	-0.770078	6.1892	0.0128532	0.25531
SGPP2	0.327989	5.57708	6.18758	0.012865	0.25531
SMIM15	0.291752	4.88544	6.18236	0.012903	0.255456
ZDHHC13	0.348795	4.26575	6.18212	0.0129048	0.255456
MAST2	-0.282654	7.78422	6.17762	0.0129377	0.255786
ERGIC2	0.271405	5.66248	6.17191	0.0129794	0.256208
TUBB7P	-0.922437	-0.649949	6.17027	0.0129915	0.256208
FAM174C	-0.322878	6.01727	6.1656	0.0130258	0.256252
ACER1	-0.74577	2.431	6.1653	0.0130281	0.256252
TTYH2	-1.21291	-0.428099	6.16334	0.0130424	0.256252
PHF19	-0.284479	5.08479	6.15813	0.0130809	0.256291
ALDH4A1	-0.353907	5.92696	6.15766	0.0130844	0.256291
ADAMTS19-AS1	-1.4131	-1.55698	6.15648	0.0130932	0.256291
CWC25	0.409177	3.10203	6.15325	0.0131171	0.256442
NCEH1	0.268603	6.25669	6.14984	0.0131424	0.256618
BRD4	-0.277209	7.50782	6.14491	0.0131791	0.256792
ERAP1	0.327734	4.347	6.14237	0.013198	0.256792
GALNT3	0.26467	7.48826	6.14209	0.0132001	0.256792
SKI	-0.295445	6.70099	6.138	0.0132307	0.257069
SMPDL3B	-0.292361	5.09947	6.11611	0.0133955	0.259608
RP11-611L7.2	1.98505	-1.85746	6.11481	0.0134054	0.259608
STPG3-AS1	-1.06999	-0.472653	6.11411	0.0134107	0.259608
STARD8	-2.08427	-2.3952	6.10974	0.0134439	0.259932
TMTC1	0.387989	3.41333	6.09861	0.0135288	0.261223
HOXB3	-0.322292	5.03385	6.09666	0.0135438	0.261223
UBA7	0.493725	2.91315	6.09101	0.0135871	0.261739
AGAP3	-0.30977	6.83447	6.08471	0.0136356	0.262353
SAMD11	-0.829963	1.16958	6.07556	0.0137065	0.263395
FUT3	0.549393	7.00611	6.06477	0.0137905	0.264687
UHRF1BP1	0.327572	4.59619	6.05455	0.0138705	0.265898
PCSK6	0.363267	3.43966	6.02727	0.0140865	0.269713
RP11-417L19.5	-1.42714	-1.54701	6.0219	0.0141294	0.270134
WASF1	-0.375243	4.16447	6.01839	0.0141575	0.270134
RP11-338K17.5	-1.73125	-1.92532	6.01781	0.0141622	0.270134
SDAD1	0.252804	5.83637	6.01596	0.0141771	0.270134
EFHD1	-0.345002	7.86486	6.01112	0.014216	0.270516
LINC00174	-0.455717	2.81075	6.00921	0.0142314	0.270516
ARHGDIB	0.301178	8.53427	5.99437	0.0143516	0.272473
TMEM94	-0.325572	4.83648	5.98942	0.014392	0.272591
TP53I3	-1.04409	-0.594865	5.98937	0.0143924	0.272591
PIAS3	-0.289399	6.33711	5.97633	0.0144991	0.274284
PRRT3	-0.336035	5.49744	5.95928	0.01464	0.276617
PRNP	0.383618	3.97354	5.94884	0.014727	0.277653
RGL2	-0.308329	6.49285	5.94847	0.01473	0.277653
WDR6	-0.342419	5.09816	5.94081	0.0147942	0.27853
DAG1	-0.262759	7.16441	5.93398	0.0148516	0.278737
TUSC1	-0.330219	3.91836	5.93364	0.0148545	0.278737
LYSMD2	0.817561	1.01382	5.9332	0.0148582	0.278737
TPRG1-AS1	1.4371	-1.55935	5.92594	0.0149196	0.279556
ORAI1	-0.281086	5.07	5.92156	0.0149567	0.279919
FHDC1	0.299755	4.56748	5.91862	0.0149817	0.280054
IL6R	0.424046	2.81349	5.91261	0.0150328	0.280678
PBDC1	0.317435	4.14586	5.90326	0.0151129	0.281624
ASB6	-0.255154	5.97881	5.90252	0.0151192	0.281624
SNHG9	-0.536669	1.63367	5.89987	0.015142	0.281716
COQ4	-0.269784	6.14726	5.89191	0.0152106	0.28201
RB1CC1	0.294543	4.73433	5.89141	0.015215	0.28201
LINC02861	1.38976	-1.58856	5.89112	0.0152174	0.28201
RP11-626G11.4	-1.36154	-1.58332	5.88902	0.0152356	0.28201
GALNT4	1.01698	0.766622	5.88768	0.0152472	0.28201
SERTAD4	0.293172	5.50793	5.87329	0.0153723	0.283992
ERI3	-0.253127	5.86069	5.87103	0.015392	0.284023
VPS13D	0.315543	6.14982	5.86589	0.0154371	0.284271
MISP	-0.372458	6.50328	5.86539	0.0154415	0.284271
TP53INP1	0.329355	4.89863	5.862	0.0154712	0.284292
RNF25	-0.259817	5.24458	5.86115	0.0154787	0.284292
MRPS35	0.256791	5.95757	5.85492	0.0155336	0.284969
SOX13	-0.264514	6.37892	5.84623	0.0156105	0.286047
CKB	-0.51967	2.0752	5.83703	0.0156923	0.286298
ASAH1	0.248704	6.67641	5.83349	0.0157239	0.286298
PCBP4	-0.321729	4.38204	5.83147	0.0157419	0.286298
MBOAT7	-0.265109	6.87969	5.82964	0.0157584	0.286298
BAIAP2L2	-0.575613	1.97534	5.82815	0.0157717	0.286298
UCHL1	-0.523079	2.11678	5.82455	0.015804	0.286298
LINC02604	-0.458319	3.38473	5.82437	0.0158056	0.286298
ACTR2	0.248192	7.11931	5.82404	0.0158086	0.286298
ABHD14A	-0.674243	1.14183	5.8236	0.0158125	0.286298
SSBP4	-0.248283	5.63756	5.82332	0.015815	0.286298
PDCD4	0.257325	5.7306	5.82235	0.0158238	0.286298
MYRFL	-0.663498	0.85653	5.81935	0.0158508	0.286459
PON2	0.268888	5.70987	5.81117	0.0159247	0.28728
HSPG2	-0.498155	4.65295	5.81027	0.0159328	0.28728
RFC4	0.380211	4.25874	5.80828	0.0159509	0.28728
ERVK3-1	-0.481929	1.71575	5.79982	0.0160279	0.288337
BAG2	1.37813	-1.32574	5.79278	0.0160921	0.289163
TBX6	-0.520838	1.72833	5.79038	0.0161141	0.289229
ITGB1P1	1.10277	-0.912712	5.78229	0.0161884	0.290063
DGKH	0.516998	2.41392	5.78132	0.0161973	0.290063
ZNF865	-0.252292	6.11844	5.76872	0.0163139	0.29182
ORMDL1	0.277154	4.80276	5.7623	0.0163736	0.292355
CHCHD2P6	-1.09426	-1.16621	5.76151	0.0163809	0.292355
RP11-263K19.6	-1.39189	-1.61282	5.75641	0.0164286	0.292528
RASGEF1B	0.428771	3.03885	5.75624	0.0164302	0.292528
PLD1	0.296309	4.09915	5.75453	0.0164462	0.292528
KCND2	0.43646	2.49211	5.75067	0.0164824	0.292841
RTL8C	-0.350027	6.36311	5.74365	0.0165484	0.293577
GNA15	0.944926	0.24995	5.74231	0.016561	0.293577
ZNF628	-0.305995	5.15864	5.73689	0.0166122	0.293968
GIT1	-0.245752	5.68533	5.73602	0.0166204	0.293968
RP11-863K10.7	0.787233	1.08915	5.72982	0.0166792	0.294491
SMIM29	-0.274203	6.78131	5.72897	0.0166872	0.294491
RP1-261D10.2	-0.879287	-0.0766464	5.72168	0.0167567	0.295023
KLHL2	0.425422	3.29053	5.7208	0.0167651	0.295023
RHBDF2	-0.383333	2.7745	5.71398	0.0168303	0.295023
TSEN15	0.310177	4.97832	5.71296	0.0168401	0.295023
MTA1	-0.25362	7.75965	5.71214	0.016848	0.295023
MEA1	-0.253717	6.52188	5.71064	0.0168624	0.295023
VASP	-0.248775	6.07073	5.70889	0.0168792	0.295023
SMG1P1	1.01363	-0.504843	5.70845	0.0168834	0.295023
NDUFS4	0.345648	3.82967	5.70551	0.0169117	0.295023
RAD51B	0.443644	2.21444	5.70448	0.0169217	0.295023
SLC7A8	-0.251679	9.28058	5.70433	0.0169231	0.295023
LINC00365	2.05904	-2.20981	5.69056	0.0170564	0.29634
TEX19	-1.66844	-1.44893	5.68942	0.0170675	0.29634
SARNP	-0.895627	0.213257	5.68933	0.0170684	0.29634
LIMK1	-0.298033	6.59234	5.68878	0.0170738	0.29634
HSPE1	0.421805	2.6483	5.66818	0.0172753	0.299334
NOSTRIN	0.372805	3.12685	5.66558	0.017301	0.299334
SNRPF	0.346843	5.0346	5.66284	0.017328	0.299334
IL17C	0.637765	2.29647	5.66149	0.0173414	0.299334
LTBP3	-0.280808	6.75867	5.66112	0.017345	0.299334
GTF3C6	0.350235	4.47436	5.65819	0.017374	0.299334
IFITM3	0.721274	6.74827	5.65768	0.0173791	0.299334
FAM3C	0.283513	4.34181	5.65507	0.017405	0.299454
LACC1	0.585174	1.28143	5.65081	0.0174473	0.299855
CALHM2	-0.353337	3.98574	5.64674	0.0174879	0.300225
AKNA	0.339342	4.05593	5.6425	0.0175302	0.300282
ZCCHC24	-0.323078	4.51811	5.64057	0.0175495	0.300282
MAFA	-0.614953	1.25579	5.63835	0.0175717	0.300282
RRBP1	0.281167	9.65374	5.63761	0.0175791	0.300282
GJB2	0.906789	0.930316	5.63689	0.0175864	0.300282
PRRG2	-0.280295	4.43498	5.63448	0.0176106	0.30037
SERPINB1	0.476214	4.97936	5.62956	0.0176601	0.300889
EIF3J	0.280004	5.1712	5.62328	0.0177234	0.301643
CD58	0.341249	3.4868	5.61873	0.0177695	0.301668
PISD	0.294682	5.49861	5.61832	0.0177737	0.301668
ALCAM	0.240294	8.66311	5.61583	0.017799	0.301668
FHAD1	1.0082	-0.292987	5.61358	0.0178218	0.301668
PLSCR4	1.04919	-0.552074	5.61319	0.0178258	0.301668
LINC00649	-0.397127	2.56047	5.6108	0.0178501	0.301668
ZNF776	0.291159	4.40012	5.60994	0.0178589	0.301668
MFSD9	0.301206	3.89542	5.60807	0.0178779	0.301668
PALM2AKAP2	0.376219	3.52996	5.60083	0.017952	0.302595
CYBC1	0.439254	4.8408	5.59574	0.0180043	0.303152
DIPK1B	-0.518099	2.22196	5.59188	0.0180439	0.303496
EIF4A2	0.271601	7.23529	5.58212	0.0181447	0.304584
SHLD3	0.775818	0.408347	5.58093	0.018157	0.304584
TCEAL8	0.275567	4.8685	5.58002	0.0181665	0.304584
RABL3	0.291544	4.40037	5.57663	0.0182017	0.304849
LRRC49	-0.711427	1.14657	5.56505	0.0183225	0.306547
ACTR3B	-0.291675	4.74985	5.55939	0.0183818	0.307213
ID2-AS1	-1.13738	0.0522138	5.54291	0.0185557	0.309793
PKHD1L1	-0.806732	0.00695961	5.53526	0.018637	0.31082
LINC02300	1.02875	-0.253419	5.51703	0.0188322	0.313745
PARD6G-AS1	-1.15663	-1.34534	5.50602	0.0189511	0.314642
MAP3K2-DT	-1.29209	-1.58548	5.50278	0.0189863	0.314642
GEMIN8P4	0.825651	0.091945	5.50192	0.0189956	0.314642
LINC02043	-1.30687	-1.3463	5.50176	0.0189974	0.314642
MT-TT	0.940476	0.343281	5.50043	0.0190118	0.314642
POU6F1	-0.601788	1.5605	5.49262	0.0190969	0.314642
NPR2	-1.17999	-0.703924	5.49173	0.0191066	0.314642
IKBKB	0.319504	4.85588	5.49062	0.0191187	0.314642
AIMP1	0.272638	4.99866	5.49041	0.019121	0.314642
FBRSL1	-0.278323	7.18942	5.48959	0.01913	0.314642
CCDC125	0.258544	4.94823	5.48907	0.0191357	0.314642
NR2F2	-0.276906	8.24691	5.48845	0.0191425	0.314642
GVQW3	-0.506677	1.56725	5.48715	0.0191568	0.314642
MDC1	-0.310487	6.15612	5.4841	0.0191902	0.314642
TSC22D4	-0.255028	6.8318	5.48318	0.0192002	0.314642
FAM189B	-0.259178	7.64209	5.48023	0.0192327	0.314642
MGRN1	-0.252714	6.7825	5.47957	0.0192399	0.314642
LRRC40	0.338296	3.70481	5.47325	0.0193097	0.314642
MIOS-DT	-0.472836	3.34046	5.47303	0.0193122	0.314642
DEPP1	0.670682	2.502	5.47249	0.0193181	0.314642
EIF3J-DT	0.830324	0.0486629	5.47221	0.0193212	0.314642
TMEM59	0.253528	7.44996	5.47188	0.0193248	0.314642
ANKRD28	0.255691	5.19611	5.46669	0.0193823	0.315252
PABIR3	0.861193	-0.352704	5.46391	0.0194132	0.315429
TMC1	1.29736	-1.54671	5.45757	0.0194837	0.315693
ZNF197	0.373605	3.33991	5.45675	0.0194929	0.315693
OPTN	0.32047	3.99138	5.45438	0.0195193	0.315693
NIPAL3	0.249421	6.11435	5.45316	0.019533	0.315693
ADAT3	-0.387159	3.62647	5.45211	0.0195447	0.315693
C16orf71	-0.767099	0.274741	5.45168	0.0195495	0.315693
SELENOO	-0.307161	4.28128	5.44656	0.0196068	0.315937
ITGA7	-0.664833	0.93682	5.44512	0.0196231	0.315937
FXR2	-0.251808	5.04765	5.44322	0.0196445	0.315937
PHF12	-0.278337	5.51212	5.44238	0.0196538	0.315937
RP11-175P13.3	1.28333	-1.74476	5.44142	0.0196647	0.315937
PHKA1	0.296001	4.62256	5.43876	0.0196946	0.316096
PRKCE	0.525627	2.14487	5.43325	0.0197569	0.316535
RP11-506H21.5	2.03057	-2.09129	5.43279	0.0197621	0.316535
RAD54L	-0.44603	4.27243	5.43035	0.0197897	0.316656
TMCO1	0.308896	6.25437	5.42014	0.0199058	0.317909
NFIB	-0.269758	6.23563	5.41841	0.0199255	0.317909
GRINA	-0.247486	7.70477	5.41815	0.0199285	0.317909
ESF1	0.295932	4.0516	5.41	0.0200217	0.318537
KIAA1671	0.293587	6.90076	5.40896	0.0200336	0.318537
EXOSC8	0.384068	3.67938	5.40849	0.0200391	0.318537
RP11-734K21.5	0.578425	2.27949	5.40765	0.0200486	0.318537
PRKAA2	0.261485	5.0194	5.40511	0.0200779	0.318583
MRPL2	-0.407631	3.2791	5.40384	0.0200925	0.318583
ZNF579	-0.324212	4.6217	5.40132	0.0201215	0.318583
C1R	-0.411649	2.45984	5.39565	0.020187	0.318583
MED15	-0.264513	7.53138	5.39501	0.0201944	0.318583
ITPRIP	0.517261	3.91944	5.39478	0.0201971	0.318583
HOXB-AS1	-0.428928	2.5968	5.39381	0.0202083	0.318583
LPCAT4	-0.295292	5.43479	5.39219	0.020227	0.318583
SBK1	-0.310626	6.28383	5.39166	0.0202332	0.318583
ARMC7	-0.370023	3.6258	5.37502	0.0204271	0.321315
THAP7	-0.249706	5.86812	5.36767	0.0205133	0.322349
DPM3	-0.26734	5.52129	5.36292	0.0205693	0.322907
APEX1	-0.24455	7.40118	5.35641	0.0206463	0.323566
MOSMO	0.378568	2.7937	5.35493	0.0206638	0.323566
LARP6	-0.665607	1.77154	5.35417	0.0206728	0.323566
SNAP23	0.322872	4.07693	5.34861	0.0207388	0.324125
KLHL15	0.512881	2.50484	5.34462	0.0207863	0.324125
KIF7	-1.34349	-0.999051	5.34383	0.0207957	0.324125
TBKBP1	-0.519277	3.48763	5.34093	0.0208303	0.324125
PCMTD1	0.319995	5.17533	5.34055	0.020835	0.324125
GPRIN1	-0.519358	3.28788	5.33947	0.0208478	0.324125
SNHG7	-0.293774	6.01707	5.33909	0.0208523	0.324125
NHLRC3	0.425689	2.31494	5.33039	0.0209567	0.325414
GYS1	-0.235114	6.73904	5.32796	0.020986	0.325414
OVOL1-AS1	-1.71877	-1.50946	5.32665	0.0210018	0.325414
EFR3B	-0.484137	2.91233	5.32532	0.0210177	0.325414
ZMPSTE24	0.248568	6.07761	5.31539	0.0211378	0.32648
ST3GAL2	-0.849984	-0.0179501	5.31526	0.0211395	0.32648
ADGRF2	-1.19306	-1.29641	5.3145	0.0211487	0.32648
GPN2	-0.273671	4.62153	5.3036	0.0212814	0.328208
SEC22B	0.258204	6.59968	5.29983	0.0213275	0.328336
TRIM14	0.299405	7.58555	5.29952	0.0213313	0.328336
EIF2S1	0.247585	6.75756	5.2942	0.0213966	0.328633
SPTLC2	0.289412	7.19517	5.28929	0.021457	0.328633
RNF8	0.325562	3.29891	5.28733	0.0214811	0.328633
RP11-434E6.5	-0.992874	-0.7184	5.28603	0.0214971	0.328633
SLC12A2	0.317839	6.69339	5.28574	0.0215008	0.328633
ZNF268	0.29666	4.03122	5.28546	0.0215043	0.328633
TENT5C	0.274653	4.82334	5.28261	0.0215394	0.328633
NABP2	-0.239337	6.38378	5.28217	0.0215448	0.328633
KDF1	-0.261112	5.43842	5.2819	0.0215482	0.328633
BTC	0.550557	1.10236	5.28103	0.0215589	0.328633
BMI1	-0.330028	3.38914	5.27829	0.0215929	0.328834
CAPNS1	-0.302062	9.369	5.27564	0.0216259	0.329012
RGL1	0.581663	2.04348	5.27292	0.0216597	0.329012
OVOL1	-0.463043	5.86902	5.27231	0.0216672	0.329012
ZMYM5	-0.505554	2.02535	5.26238	0.0217912	0.330451
GLYATL1	0.571964	1.1335	5.26137	0.0218039	0.330451
NBPF14	0.315675	4.01992	5.25872	0.0218371	0.330638
PACSIN1	-0.787034	0.711423	5.25567	0.0218754	0.330899
EIF2S2	0.311066	7.08515	5.24849	0.0219658	0.331896
SETD7	0.236861	6.92243	5.2471	0.0219833	0.331896
PAPSS2	0.372741	4.5407	5.24425	0.0220194	0.332123
NLRC5	0.574215	1.33279	5.23583	0.0221262	0.33306
SIRT6	-0.270914	5.17036	5.23447	0.0221435	0.33306
KLF10	0.389606	4.34772	5.23335	0.0221578	0.33306
SLX4	-0.346796	3.99641	5.23177	0.0221779	0.33306
FAM3D	0.938335	2.97591	5.23105	0.0221871	0.33306
KMT2B	-0.270137	6.64039	5.22806	0.0222254	0.333317
SPOCD1	-1.72894	-2.06574	5.22257	0.0222956	0.334023
DTX3	-0.402202	4.6344	5.22108	0.0223148	0.334023
TMEM181	0.246632	5.58288	5.21939	0.0223364	0.334029
CCDC163	-0.502926	1.72089	5.21697	0.0223675	0.334178
UNQ6494	1.40316	-1.65422	5.20941	0.022465	0.335053
SWAP70	0.267068	5.88424	5.20913	0.0224686	0.335053
DUSP4	0.332264	8.81502	5.20261	0.022553	0.335774
FHL3	-0.454674	3.09167	5.20135	0.0225693	0.335774
GPD1	0.626632	0.984225	5.20047	0.0225807	0.335774
TAF1C	-0.312302	4.51139	5.19357	0.0226706	0.336717
RAB30	-0.323859	3.82833	5.19233	0.0226868	0.336717
NFATC4	-0.425496	3.94453	5.17775	0.0228779	0.339234
EEF1A2	-0.335158	5.26565	5.17174	0.0229572	0.340089
BACH1	0.391056	3.15228	5.16709	0.0230188	0.340682
DBF4B	-0.435016	3.06435	5.1644	0.0230544	0.340889
DDA1	-0.251582	7.11467	5.15825	0.0231362	0.341045
ZNF467	-0.278909	6.85696	5.15664	0.0231576	0.341045
GABBR1	-0.354637	3.87316	5.15651	0.0231594	0.341045
PILRB	-0.50158	1.82426	5.15558	0.0231718	0.341045
WDR97	-1.30186	-0.74834	5.15544	0.0231736	0.341045
MT1XP1	1.67285	-1.79295	5.15387	0.0231946	0.341045
MS4A15	-0.789105	0.178551	5.14975	0.0232497	0.341073
ARHGEF17	-0.332834	4.47681	5.14903	0.0232593	0.341073
CALML6	-1.14934	-0.975594	5.14888	0.0232613	0.341073
IGSF8	-0.228567	7.15546	5.14592	0.0233011	0.341338
RNF183	0.493105	5.37478	5.1384	0.0234022	0.342501
ZFP41	-0.449732	2.07328	5.13361	0.0234669	0.34313
SERTAD3	-0.309374	4.89974	5.12898	0.0235296	0.343728
RP11-552F3.9	1.04717	-0.859706	5.12424	0.0235938	0.344348
PRSS23	-0.285696	5.2993	5.12189	0.0236259	0.344496
ZNF766	0.293029	4.07307	5.11333	0.0237427	0.345881
WDR55	0.261598	5.46692	5.1106	0.0237801	0.346106
LAMTOR3	0.306256	3.58074	5.10854	0.0238083	0.346198
PSPH	0.400267	4.8257	5.10347	0.023878	0.346395
DHX58	0.509926	1.67526	5.10323	0.0238813	0.346395
HSPBP1	-0.257416	5.91335	5.1012	0.0239093	0.346395
MAP3K11	-0.258374	6.88412	5.10116	0.0239098	0.346395
CASKIN2	-0.355573	4.38745	5.09812	0.0239518	0.34651
TUBB4A	-0.982145	-1.04213	5.09617	0.0239787	0.34651
PSMC6	0.256352	6.0023	5.0932	0.0240198	0.34651
GPR35	0.360692	3.97955	5.09288	0.0240242	0.34651
ACAD8	0.290575	4.46474	5.09265	0.0240275	0.34651
SETDB1	-0.25341	5.62233	5.08828	0.024088	0.346834
ZNF738	0.420339	2.0872	5.08642	0.0241139	0.346834
SMCHD1	0.291823	4.1596	5.08628	0.0241159	0.346834
ZNF513	-0.282481	4.61754	5.08251	0.0241684	0.3472
NME4	-0.236276	8.4626	5.08129	0.0241854	0.3472
AAAS	-0.256203	6.09006	5.07572	0.0242632	0.3477
GPER1	-0.835364	0.950051	5.07564	0.0242643	0.3477
ADH1C	1.00312	-0.979719	5.07156	0.0243215	0.348203
IL22RA1	-1.01557	-0.808857	5.06998	0.0243437	0.348203
UPP1	0.695272	0.51918	5.06835	0.0243666	0.348203
XKR8	-0.337726	2.97822	5.06653	0.0243921	0.348203
C21orf58	-0.378573	3.02087	5.06528	0.0244097	0.348203
AACS	0.266494	4.79622	5.05476	0.0245584	0.350007
TOR2A	-0.240282	6.38468	5.04756	0.0246607	0.351148
TMEM161B-AS1	-0.610982	1.20973	5.04522	0.0246939	0.351304
POLR2J	-0.238038	7.12537	5.04251	0.0247326	0.351375
NCK1	0.361507	2.79851	5.04106	0.0247534	0.351375
GJB4	0.86099	0.268918	5.04019	0.0247658	0.351375
FOXP4	-0.252915	7.60956	5.03795	0.0247978	0.351513
FAM221A	0.589955	1.82736	5.03453	0.0248469	0.351622
RAMP1	0.491537	2.5882	5.03429	0.0248503	0.351622
SDCBP2-AS1	-0.550507	1.06989	5.03276	0.0248723	0.351622
IFNGR1	0.267569	6.21621	5.02782	0.0249432	0.352016
BSG	-0.230878	10.3657	5.02656	0.0249614	0.352016
PTPRJ	0.408355	3.1142	5.02522	0.0249808	0.352016
LIMD2	-0.864219	-0.462695	5.02462	0.0249894	0.352016
AP006621.5	-0.617567	0.703121	5.01998	0.0250565	0.352119
SNORD62B	-0.987355	0.164136	5.01873	0.0250746	0.352119
NGDN	0.328173	4.01392	5.01847	0.0250783	0.352119
MED25	-0.240439	7.26535	5.01794	0.025086	0.352119
CYHR1	-0.285855	3.92613	5.01404	0.0251425	0.352599
TFAP2A	-0.231866	8.26237	5.00622	0.0252564	0.353881
AC145343.2	-1.03509	-0.823731	5.00305	0.0253027	0.353905
GPRC5B	-0.555037	1.70591	5.00174	0.0253219	0.353905
CORO2A	0.252567	7.39791	5.00102	0.0253324	0.353905
CCDC74A	-0.471304	2.30419	4.99996	0.0253478	0.353905
ALOXE3	-0.619122	1.65699	4.99512	0.0254188	0.354583
TCEAL9	0.381201	2.69347	4.99304	0.0254495	0.354697
ETNK2	-0.404436	3.54714	4.99077	0.0254829	0.354849
ATXN3	0.318742	3.93224	4.97822	0.0256684	0.356904
CUL5	0.320522	3.60116	4.97773	0.0256757	0.356904
IGSF9	-0.277455	5.65014	4.97196	0.0257614	0.357779
CDR2L	-0.280602	5.11596	4.96876	0.0258092	0.358128
BTBD2	-0.229417	7.65609	4.96695	0.0258361	0.358187
FMO5	0.340634	3.55572	4.9634	0.0258892	0.358607
COL1A1	-0.410287	3.52932	4.95596	0.0260008	0.359277
RP5-1120P11.6	-1.09788	-0.41746	4.95365	0.0260356	0.359277
DAXX	-0.25272	5.1576	4.95302	0.0260452	0.359277
URAHP	-0.940627	-1.0237	4.95077	0.026079	0.359277
MARVELD1	-0.562893	0.970611	4.94939	0.0260998	0.359277
ARHGEF25	-0.904965	-0.726687	4.94784	0.0261234	0.359277
POLR3GL	0.619658	1.5885	4.94715	0.0261337	0.359277
ATG9B	-1.2252	0.697753	4.94595	0.0261518	0.359277
CHMP5	0.300697	3.77995	4.94517	0.0261637	0.359277
MRPL52	-0.368971	4.27188	4.94506	0.0261653	0.359277
AGPAT4	0.448992	2.45545	4.94151	0.0262191	0.359402
JMJD8	-0.229189	7.53064	4.94146	0.0262199	0.359402
CLMN	0.23717	7.30928	4.9379	0.0262739	0.359829
GPC3	-0.644747	1.01397	4.93543	0.0263115	0.360032
ALDH18A1	0.222003	7.52706	4.93346	0.0263415	0.36013
THSD4	0.287111	4.98959	4.92771	0.0264293	0.360801
LYPLA1	0.260832	6.04119	4.92553	0.0264627	0.360801
ALG3	-0.263539	6.61437	4.92438	0.0264803	0.360801
MAPK14	0.271351	5.24261	4.92285	0.0265037	0.360801
SYTL2	-0.332903	4.60969	4.92141	0.0265258	0.360801
GBP4	1.26343	-1.18121	4.92128	0.0265278	0.360801
ANG	0.336434	3.29411	4.91858	0.0265694	0.361055
DHX34	-0.303867	4.15892	4.9149	0.026626	0.361355
TIGAR	0.905776	-0.714924	4.91298	0.0266556	0.361355
PPT2	-0.481283	2.83472	4.91269	0.0266601	0.361355
CEPT1	0.310964	4.59133	4.90947	0.0267098	0.361487
AVPI1	-0.334585	3.5628	4.90909	0.0267157	0.361487
PLCG2	-0.490199	1.77159	4.90673	0.0267523	0.361671
GBP1	1.09979	-0.29211	4.90473	0.0267832	0.361743
MIR3150BHG	0.669086	0.483309	4.90343	0.0268034	0.361743
SHOC2	0.24401	5.0725	4.89822	0.0268844	0.362229
CCDC120	-0.290813	5.5665	4.89816	0.0268854	0.362229
ATP2C2	0.324847	6.19197	4.8947	0.0269393	0.362646
RP11-983P16.4	-0.352479	2.98328	4.89232	0.0269764	0.362709
APLF	1.19936	-1.29099	4.89103	0.0269966	0.362709
SLC35A3	0.279982	4.96383	4.889	0.0270283	0.362709
RASGRF1	-1.36101	-1.71174	4.88721	0.0270564	0.362709
MDK	-0.350882	9.62132	4.88705	0.0270589	0.362709
SLC17A7	-0.795284	0.105431	4.88487	0.0270931	0.362835
ARHGAP18	0.301283	3.88104	4.88352	0.0271143	0.362835
SLC25A23	-0.253551	7.68338	4.87749	0.0272091	0.363402
GMDS	0.2595	6.13119	4.8774	0.0272106	0.363402
FAM227A	-0.823201	-0.231611	4.87643	0.0272258	0.363402
RP11-613M10.6	-0.668934	0.736581	4.86833	0.0273539	0.364803
SRRT	-0.30601	7.15222	4.85565	0.0275558	0.366322
GPR39	-0.298077	4.75045	4.85554	0.0275575	0.366322
RP11-638I2.4	-0.589423	0.765214	4.85368	0.0275872	0.366322
STBD1	1.53641	-1.85814	4.85313	0.027596	0.366322
ELF4	-0.253806	6.07989	4.85246	0.0276067	0.366322
HCAR2	-1.22795	-1.63992	4.85231	0.0276091	0.366322
INPP5J	-0.33187	4.88826	4.85081	0.0276331	0.366322
ATP13A2	-0.226682	7.65243	4.84933	0.0276568	0.366322
SH3BGRL2	0.27206	4.64051	4.84809	0.0276767	0.366322
PCOLCE	-0.363984	2.91325	4.84593	0.0277115	0.366474
TOB1-AS1	-0.969869	-0.202696	4.84243	0.0277677	0.36691
RAB15	-0.3061	5.75342	4.83825	0.0278351	0.367441
RP11-439E19.9	-1.17696	-1.1674	4.83681	0.0278584	0.367441
LINC00160	1.3044	-0.828112	4.8343	0.027899	0.367441
TMEM167B	0.277532	5.37912	4.83417	0.027901	0.367441
SUMO1	0.230648	6.06622	4.8303	0.0279638	0.367961
POC1B	0.282773	5.01878	4.82723	0.0280135	0.368308
NANOS1	-0.5062	1.8869	4.82565	0.0280392	0.368339
CRABP2	-0.29277	9.94848	4.82255	0.0280897	0.368695
MET	0.473237	2.34621	4.82053	0.0281227	0.368821
HOXB2	-0.247148	6.3123	4.80668	0.0283496	0.371488
B3GNT9	-0.865296	-0.668556	4.80362	0.0284	0.371839
RAB12	0.304906	4.58039	4.80005	0.0284589	0.372073
BACE1	-0.379899	2.55934	4.79968	0.028465	0.372073
SCP2	0.226439	5.91718	4.7957	0.0285309	0.372316
FNDC10	-0.262491	5.02232	4.79487	0.0285446	0.372316
CIC	-0.296752	7.26213	4.79325	0.0285714	0.372316
GOLM1	0.294434	8.05679	4.79286	0.028578	0.372316
KITLG	-0.506457	2.51055	4.78646	0.0286843	0.373393
ODF3L2	-1.24466	-1.4433	4.78155	0.0287662	0.37415
B3GALNT2	0.280966	4.67913	4.77777	0.0288294	0.374663
TRA2A	0.255841	5.02514	4.7722	0.0289228	0.375568
REEP3	0.256905	5.6021	4.7675	0.0290019	0.376285
RP11-480A16.2	-0.911628	-0.815217	4.76511	0.0290422	0.376499
RAD51-AS1	-0.664374	0.873738	4.76191	0.0290963	0.37689
LMBRD2	0.350537	4.07139	4.75585	0.029199	0.37769
ATP6V0A1	-0.225809	6.30035	4.75543	0.0292059	0.37769
RFNG	-0.266659	5.24405	4.7497	0.0293034	0.378507
HOXB13	-0.352776	3.52267	4.7489	0.0293171	0.378507
ATP5MF	-0.233804	7.4388	4.74673	0.0293541	0.378675
RP11-34F20.7	1.21551	-1.24483	4.74036	0.0294629	0.379768
PHETA1	-0.267938	4.38699	4.73826	0.0294989	0.379922
RNF216P1	-0.321488	3.84252	4.73459	0.0295619	0.380068
DPYD	0.557167	1.82347	4.73262	0.0295958	0.380068
MSMO1	0.30502	6.20672	4.73237	0.0296	0.380068
RELB	0.333643	3.92639	4.72805	0.0296745	0.380068
CYB5R3	-0.22604	8.9465	4.72707	0.0296914	0.380068
TRIM26	-0.220233	6.67225	4.72677	0.0296966	0.380068
RNASEL	0.315071	3.95352	4.72605	0.029709	0.380068
RANBP6	0.396164	2.90283	4.72438	0.0297379	0.380068
RAB27B	0.254184	6.51072	4.72339	0.029755	0.380068
NKX3-1	0.488128	5.92554	4.72219	0.0297759	0.380068
TRAF1	-0.657509	0.370559	4.72188	0.0297811	0.380068
HOXC6	-0.411416	2.45899	4.72083	0.0297993	0.380068
SEC14L5	1.1719	-0.762898	4.71929	0.029826	0.380101
SZRD1	-0.226927	8.42344	4.7168	0.0298693	0.380345
SGSM2	-0.249595	5.00799	4.71022	0.0299839	0.380862
GOLGA8A	-0.455255	2.38235	4.70744	0.0300323	0.380862
SLC6A14	1.33293	-0.50947	4.70726	0.0300354	0.380862
NMD3	0.277275	5.5336	4.70659	0.0300472	0.380862
CAPN13	0.288232	5.48985	4.70634	0.0300515	0.380862
SMS	0.241997	6.01445	4.70616	0.0300547	0.380862
DENND1A	-0.289501	5.68469	4.70023	0.0301586	0.381871
PLCD4	-1.49237	-2.2577	4.69236	0.0302971	0.383317
RP13-582O9.7	-1.03923	-1.49185	4.68794	0.0303751	0.383996
RPE	0.273839	5.06012	4.68301	0.0304624	0.384271
SCIRT	-0.59233	0.992578	4.68274	0.0304671	0.384271
USP16	0.289398	4.8146	4.68259	0.0304698	0.384271
CLSTN3	-0.313746	4.93021	4.67984	0.0305186	0.384579
TRABD2B	-0.81439	0.141152	4.67187	0.0306606	0.385796
STC1	1.20804	-0.182444	4.67044	0.0306861	0.385796
TDRD7	0.306686	4.02879	4.66899	0.0307119	0.385796
KLF14	-0.899342	-0.485135	4.66893	0.030713	0.385796
ZNF580	-0.261159	6.03117	4.66673	0.0307523	0.385982
SEPTIN6	-0.278637	3.81746	4.66525	0.0307789	0.386008
C19orf53	-0.243015	6.76996	4.66102	0.0308549	0.386654
ERBIN	0.234778	5.49696	4.65952	0.0308817	0.386684
AFAP1L2	-0.956842	-0.0361213	4.65503	0.0309628	0.387391
NT5M	-0.488374	1.27142	4.65105	0.0310345	0.387981
JUP	-0.240947	10.0864	4.64627	0.031121	0.388613
SNTA1	-0.344067	3.69404	4.64542	0.0311364	0.388613
FCHSD1	-0.314228	3.61249	4.64418	0.031159	0.388613
CPEB4	0.260194	5.53792	4.64032	0.0312291	0.38918
MED12	-0.228122	6.04629	4.62988	0.0314198	0.390802
FAM219A	-0.284324	4.17513	4.62784	0.0314571	0.390802
APOL6	0.621599	5.11827	4.62539	0.031502	0.390802
ZNF562	0.247287	4.64729	4.62426	0.0315228	0.390802
PEX14	-0.25617	6.01092	4.62403	0.0315271	0.390802
PLCD1	-0.290231	4.03399	4.62148	0.031574	0.390802
CDH23	0.48136	1.49956	4.6212	0.0315792	0.390802
POLR1F	0.230294	5.22367	4.62111	0.0315807	0.390802
HPRT1	0.298424	4.26714	4.62103	0.0315822	0.390802
RASL10A	-1.33093	-1.56025	4.61942	0.0316119	0.390863
METTL26	-0.237082	5.90163	4.61497	0.0316941	0.391572
ZSWIM8	-0.240896	6.55914	4.61073	0.0317725	0.392109
MFN1	0.244881	4.84728	4.60993	0.0317873	0.392109
TOB1	-0.236424	6.77575	4.60588	0.0318624	0.392504
SOCS4	0.2754	4.52775	4.60553	0.0318691	0.392504
STEAP1	0.304805	5.40551	4.60218	0.0319313	0.392964
PPM1B	0.345104	3.08696	4.59799	0.0320094	0.393618
CNP	0.252799	4.7887	4.59561	0.0320539	0.39373
TUBA4A	-0.270042	6.16973	4.59484	0.0320684	0.39373
OTX1	-0.374433	3.19764	4.58789	0.0321987	0.394842
SLC30A9	0.218504	6.24436	4.58734	0.032209	0.394842
CARD19	-0.277851	3.76238	4.5823	0.0323039	0.395673
TCF7L1	-0.521677	1.97758	4.58107	0.0323269	0.395673
RANGRF	-0.348627	2.71713	4.57868	0.0323721	0.395919
ST3GAL4	0.24189	6.48852	4.57338	0.0324724	0.396837
CERT1	0.247876	4.54297	4.57198	0.032499	0.396855
NR6A1	0.632585	0.735347	4.5659	0.0326145	0.397829
SNX18	0.255231	5.19003	4.56513	0.0326292	0.397829
ZSCAN12P1	0.521093	1.01803	4.56025	0.0327223	0.398656
GTPBP10	0.274583	4.38231	4.55434	0.0328354	0.399462
CTC-479C5.10	-1.60859	-2.08731	4.55415	0.0328391	0.399462
ATP6V1E1	0.256001	5.08452	4.55047	0.0329097	0.39996
VPS50	0.271748	4.64224	4.54814	0.0329545	0.39996
NARS1	0.264731	7.22984	4.54789	0.0329593	0.39996
KIF26B	0.624612	1.30303	4.54449	0.0330248	0.39996
DNAJC27-AS1	-0.925484	-1.2653	4.54122	0.033088	0.39996
KCNK1	0.225823	5.37728	4.5404	0.0331039	0.39996
OGFRL1	0.274501	5.08875	4.53896	0.0331318	0.39996
CLASRP	-0.238421	6.20507	4.53622	0.0331848	0.39996
SAP130	-0.265394	6.13734	4.53457	0.0332168	0.39996
TMEM71	1.14938	-1.68606	4.53422	0.0332235	0.39996
FEM1C	0.333122	4.1132	4.53356	0.0332363	0.39996
KLF3-AS1	-0.694894	0.574673	4.53035	0.0332987	0.39996
UHMK1	0.220023	6.39997	4.52948	0.0333158	0.39996
RAPGEFL1	-0.335222	3.55149	4.52861	0.0333327	0.39996
RNF26	-0.234683	6.83752	4.52842	0.0333363	0.39996
RIMS3	-0.377918	2.94372	4.52837	0.0333374	0.39996
MMS22L	0.363829	3.13857	4.5255	0.0333933	0.39996
ERH	0.24637	6.46212	4.52329	0.0334364	0.39996
GK	0.439959	4.40261	4.5227	0.0334481	0.39996
IL17RD	-0.485747	1.61404	4.52238	0.0334542	0.39996
RP11-1399P15.1	1.08144	-1.54308	4.52235	0.0334548	0.39996
TSPAN5	0.304216	4.04454	4.52208	0.0334601	0.39996
PHKB	0.232306	5.59452	4.51882	0.033524	0.39996
SH3BGRL3	-0.267545	7.72845	4.51533	0.0335923	0.39996
RASEF	0.303757	5.31736	4.51425	0.0336137	0.39996
ATOX1	-0.313931	4.79583	4.51255	0.033647	0.39996
SLC39A8	0.265087	6.08948	4.50918	0.0337134	0.39996
PORCN	-0.292262	4.1591	4.50849	0.0337269	0.39996
IDH1	0.225919	6.85544	4.50805	0.0337357	0.39996
LINGO1	0.986444	-1.05051	4.50798	0.0337371	0.39996
IFIH1	0.308224	4.66592	4.50766	0.0337433	0.39996
RP4-622L5.7	-0.894154	-0.690966	4.50706	0.0337552	0.39996
KLF15	1.25301	-0.773873	4.50164	0.0338624	0.39996
TGOLN2	0.230122	6.98667	4.50158	0.0338635	0.39996
ALDH1B1	-0.362301	3.96795	4.50019	0.0338911	0.39996
PARVA	0.243285	5.6355	4.49887	0.0339174	0.39996
RP11-15A1.3	1.08467	-1.62626	4.4984	0.0339267	0.39996
LFNG	-0.252038	6.89175	4.49819	0.0339308	0.39996
PDIK1L	0.270999	3.88192	4.4975	0.0339445	0.39996
SMIM31	0.487331	1.84251	4.49748	0.0339449	0.39996
RTN4RL1	-0.335364	4.22608	4.4971	0.0339524	0.39996
PRSS36	-0.498605	1.66219	4.49369	0.0340203	0.39996
MAPK8IP3	-0.263709	5.91909	4.49358	0.0340224	0.39996
CHRNB4	-0.804849	-0.69014	4.49315	0.034031	0.39996
ATXN2L	-0.26938	8.31858	4.48904	0.0341129	0.39996
CD6	-0.758534	0.778012	4.48653	0.0341629	0.39996
CREBBP	-0.288323	7.08553	4.4859	0.0341755	0.39996
RPA3	0.277943	3.8339	4.48525	0.0341886	0.39996
YIPF1	0.239497	5.71612	4.48328	0.0342279	0.39996
CCDC106	-0.270992	4.90241	4.4827	0.0342396	0.39996
TUBE1	0.40916	3.4856	4.48216	0.0342504	0.39996
CELSR1	0.29068	6.04972	4.48204	0.0342529	0.39996
HDGFL3	-0.467604	2.08981	4.48061	0.0342816	0.39996
ATOH1	-0.877023	0.18569	4.47882	0.0343174	0.39996
PDZD7	-0.478653	1.92502	4.47766	0.0343407	0.39996
GET3	-0.212904	6.90413	4.47663	0.0343614	0.39996
PKP1	-0.686402	1.11672	4.47644	0.0343652	0.39996
HEATR5A	0.282902	4.75833	4.47527	0.0343887	0.39996
CENPJ	0.494314	2.28081	4.47521	0.03439	0.39996
RUFY1-AS1	-1.05518	-1.31885	4.4725	0.0344446	0.39996
E2F4	-0.239695	5.72839	4.47066	0.0344818	0.39996
SHQ1	0.348128	2.77478	4.46935	0.0345081	0.39996
C4orf48	-0.519683	2.40588	4.46912	0.0345127	0.39996
SCNM1	-0.231527	5.67892	4.46908	0.0345136	0.39996
SEPTIN4	-1.05792	-0.905393	4.46824	0.0345305	0.39996
HYAL3	-0.401711	2.64179	4.4661	0.0345737	0.39996
HMGN1	0.241772	7.24352	4.46587	0.0345785	0.39996
LINC01134	1.20528	-1.94326	4.4641	0.0346144	0.400082
SERTAD1	-0.287054	4.09243	4.461	0.0346772	0.400514
NOTCH1	-0.310629	6.33366	4.45603	0.0347782	0.401148
SLC4A3	-0.758696	0.125372	4.45494	0.0348005	0.401148
TM7SF2	-0.233107	7.1023	4.45247	0.0348509	0.401148
KDSR	0.245785	4.55637	4.45216	0.0348571	0.401148
ZNF784	-0.260621	4.49545	4.45206	0.0348593	0.401148
HERPUD1	0.392287	6.56471	4.44962	0.0349091	0.401429
AP1S1	-0.230678	7.75577	4.4466	0.0349708	0.401846
GDI2	0.230912	7.69625	4.44521	0.0349993	0.401881
MYO18A	0.403413	4.46251	4.44147	0.0350761	0.40247
RAET1E	0.489449	2.53724	4.43786	0.0351504	0.403028
TLN1	-0.233402	6.6276	4.43265	0.0352578	0.403353
SF3A1	-0.235869	7.80567	4.4325	0.0352608	0.403353
ATP6V1G1	0.206286	7.5174	4.43172	0.035277	0.403353
OASL	0.665527	0.703602	4.43055	0.0353011	0.403353
SIRPA	1.13214	-1.46858	4.43029	0.0353065	0.403353
EIF5B	0.247861	7.30726	4.42843	0.0353449	0.4035
ALPK1	0.27833	4.4204	4.42705	0.0353736	0.403535
SCART1	-1.2646	-1.05022	4.42164	0.0354858	0.404378
GPCPD1	0.4297	4.68516	4.42102	0.0354988	0.404378
PHC1	-0.449336	2.53965	4.41857	0.0355499	0.404669
FBXO34	0.212071	5.84136	4.41199	0.0356872	0.405355
RP11-290F24.6	1.33502	-1.97876	4.41163	0.0356947	0.405355
ACSL3	0.245213	7.83016	4.41126	0.0357024	0.405355
KIF3C	-0.579181	1.56712	4.41076	0.0357129	0.405355
RP11-538D16.2	1.07026	-0.667735	4.40647	0.0358029	0.405823
C20orf27	-0.294483	5.57075	4.40634	0.0358057	0.405823
PRELP	-1.55181	-2.05124	4.40423	0.0358498	0.406032
ATG10	-0.492391	1.8969	4.40189	0.0358992	0.406237
ELMOD2	0.272952	4.4664	4.3966	0.0360106	0.406237
PA2G4	-0.241238	7.61728	4.39641	0.0360146	0.406237
AKR7A3	0.230722	7.46833	4.39624	0.0360183	0.406237
SNX10	-0.758294	-0.286393	4.39571	0.0360295	0.406237
MORC4	0.236107	5.62279	4.39555	0.0360327	0.406237
HID1	-0.224961	7.38494	4.39482	0.0360482	0.406237
SH3YL1	0.249583	5.35028	4.39309	0.036085	0.406361
PCED1B	-0.429432	3.46086	4.39	0.0361503	0.406653
DENND10	0.253754	4.53671	4.38941	0.0361627	0.406653
GATD3B	-0.386375	2.48217	4.3874	0.0362054	0.406653
CHERP	-0.245945	7.25734	4.387	0.0362139	0.406653
EEFSEC	-0.222781	5.59499	4.38303	0.0362984	0.407311
HNRNPR	0.236013	7.35283	4.37441	0.0364824	0.408967
SLC16A1-AS1	0.606448	0.82119	4.3736	0.0364998	0.408967
HCG27	-1.07475	-1.47766	4.37192	0.0365359	0.408967
SLC4A5	-1.15963	-1.18359	4.37127	0.0365496	0.408967
PLOD3	-0.244586	5.81971	4.36845	0.0366104	0.409277
CDCA3	-0.352343	3.92804	4.36721	0.0366368	0.409277
MAGED2	0.214126	8.16773	4.36636	0.0366551	0.409277
ZNF117	0.316013	3.45882	4.36294	0.0367289	0.40981
COSMOC	-1.22128	-1.45104	4.35706	0.0368559	0.410807
ALKBH4	-0.315834	4.15339	4.35639	0.0368703	0.410807
MPC1	0.238807	5.17381	4.35506	0.0368991	0.410838
ATRNL1	0.945103	-1.32448	4.35377	0.0369271	0.410859
C1QTNF4	-1.38117	-1.72973	4.35084	0.0369908	0.411278
SLC2A10	0.261318	6.08436	4.34578	0.0371008	0.411808
CEP164	-0.29694	3.71703	4.34445	0.0371297	0.411808
KCNC3	-0.724828	-0.0761924	4.34436	0.0371318	0.411808
HNRNPA3	0.225579	7.12239	4.34385	0.0371429	0.411808
RECQL	0.416534	2.98736	4.34026	0.0372213	0.412388
PRR12	-0.274538	6.76576	4.33516	0.037333	0.412779
RPS6KA3	0.250817	5.85651	4.33269	0.0373872	0.412779
RBMXL1	0.353382	2.71301	4.33037	0.037438	0.412779
TXNRD1	0.209956	7.39195	4.33006	0.037445	0.412779
SELENOK	0.383834	3.11785	4.3281	0.0374882	0.412779
SCAF4	-0.236511	6.33715	4.32796	0.0374911	0.412779
PTPA	-0.210393	8.34658	4.32773	0.0374963	0.412779
GGCT	0.264444	5.17515	4.32643	0.0375248	0.412779
TEX10	-0.280833	4.14139	4.32522	0.0375516	0.412779
AP000344.4	-0.929429	-1.01393	4.32323	0.0375956	0.412779
CCNL2	-0.285334	6.05527	4.32269	0.0376074	0.412779
BET1	0.279771	4.48897	4.32156	0.0376323	0.412779
LINC01135	0.63521	1.00873	4.31924	0.0376837	0.412779
REC8	2.02895	0.015193	4.319	0.037689	0.412779
SLC52A1	-0.969683	-1.24331	4.31741	0.0377243	0.412779
AZIN1	0.234913	7.53428	4.31692	0.0377352	0.412779
ARPC5	0.242421	6.18604	4.3168	0.0377379	0.412779
CLIC4	0.349203	7.12478	4.31615	0.0377522	0.412779
CTC-471J1.2	1.73953	-1.57016	4.31609	0.0377537	0.412779
HOXD1	-0.742368	0.14958	4.31484	0.0377813	0.412795
BCORL1	-0.446138	3.39582	4.31133	0.0378594	0.413362
ZNF282	-0.216843	6.76767	4.30779	0.0379382	0.413936
HMG20B	-0.222701	7.8512	4.30543	0.0379909	0.414224
P2RX2	-0.461323	3.41494	4.30286	0.0380484	0.414457
CD99L2	0.348942	4.26239	4.30213	0.0380648	0.414457
PSCA	-0.626638	2.33182	4.29969	0.0381193	0.414706
GPANK1	-0.261497	4.12	4.29876	0.0381402	0.414706
ARRB2	-0.252094	5.83092	4.29547	0.0382139	0.415016
ATP1A3	-1.41588	-1.72604	4.29435	0.0382391	0.415016
GALNT5	1.54769	-1.14583	4.29398	0.0382476	0.415016
CHRNE	0.967101	-0.879911	4.29003	0.0383364	0.415427
AGRN	-0.292052	8.60292	4.28865	0.0383676	0.415427
COL4A2	0.956372	-0.544805	4.28789	0.0383847	0.415427
RAB3GAP1	0.240027	6.51624	4.28675	0.0384105	0.415427
TMEM59L	-1.03257	-0.755399	4.28645	0.0384172	0.415427
PLEC	-0.245352	8.22203	4.28508	0.0384482	0.415478
CDH24	-0.259754	4.79821	4.28204	0.0385171	0.415668
MAPKBP1	-0.273269	4.77449	4.28122	0.0385356	0.415668
FKBP3	0.258526	4.90948	4.28079	0.0385454	0.415668
AP2M1	-0.207822	9.14162	4.27965	0.0385712	0.415668
C19orf25	-0.230465	5.46066	4.27813	0.0386058	0.415756
MCPH1-AS1	0.962661	-1.15961	4.27085	0.0387715	0.417257
EMC10	-0.22324	8.27792	4.2665	0.038871	0.418042
RP11-320L11.2	0.696806	-0.0373777	4.26463	0.0389137	0.418217
PLEKHB2	0.206744	7.00623	4.26332	0.0389436	0.418253
RP11-1060J15.9	-1.20962	-1.49602	4.26001	0.0390197	0.418785
ZNF529-AS1	-0.427744	1.97378	4.25275	0.0391868	0.419238
RP11-304L19.3	-1.19548	-1.68361	4.25199	0.0392043	0.419238
ADIPOR2	0.243582	5.12961	4.25167	0.0392117	0.419238
H2AX	-0.285075	7.94071	4.24948	0.0392624	0.419238
ARPC1A	0.303704	4.3284	4.24897	0.0392741	0.419238
MOGAT2	0.884706	-0.192163	4.24891	0.0392755	0.419238
ATP6V0D1-DT	-1.52038	-2.14806	4.24775	0.0393024	0.419238
MYD88	0.218956	6.77428	4.24771	0.0393034	0.419238
INKA2	0.315935	4.5327	4.24735	0.0393116	0.419238
NDRG3	-0.250403	6.12133	4.24475	0.0393719	0.419238
KLRG2	0.274083	5.53631	4.24428	0.0393827	0.419238
POMP	0.25687	4.81017	4.24345	0.0394021	0.419238
SOCS3	1.10109	-0.58416	4.24314	0.0394092	0.419238
SDR39U1	-0.220502	5.57177	4.24175	0.0394414	0.419238
RP11-190A12.10	-1.19946	-1.04772	4.24093	0.0394605	0.419238
SYT7	0.225689	7.36644	4.23916	0.0395018	0.419384
BCL2L14	0.721371	1.00434	4.23806	0.0395274	0.419384
GPR162	-0.853145	-0.393721	4.23612	0.0395725	0.41958
COP1	0.263325	5.13768	4.23414	0.0396186	0.419787
MLXIP	-0.251011	6.83449	4.22557	0.0398192	0.421439
STOX2	-0.742776	0.236777	4.2252	0.039828	0.421439
PSMB8	0.301673	3.60954	4.21716	0.040017	0.423111
CNFN	-0.37453	2.60031	4.21339	0.040106	0.423111
RP11-438L19.1	-1.8193	-1.99858	4.21125	0.0401568	0.423111
RP4-657E11.11	1.27243	-1.09923	4.21062	0.0401716	0.423111
CYB5A	0.252461	7.18903	4.21039	0.0401771	0.423111
AP1S3	0.363287	2.39003	4.20999	0.0401866	0.423111
PABPN1	-0.336136	3.08982	4.20944	0.0401996	0.423111
SESTD1	0.232372	4.66374	4.20867	0.0402178	0.423111
ZNF414	-0.27084	4.52235	4.20827	0.0402273	0.423111
IL17RE	-0.240142	6.2172	4.2066	0.040267	0.423189
WASH5P	-0.750669	0.282773	4.2057	0.0402884	0.423189
AE000661.37	0.846633	-0.0727118	4.20429	0.0403219	0.423259
RP1-63M2.7	-1.23404	-1.8105	4.20021	0.040419	0.423882
DVL2	-0.244504	4.74845	4.19954	0.0404349	0.423882
DNAJC3	0.237783	4.55972	4.19833	0.0404637	0.423902
HCFC1R1	-0.243824	5.51457	4.19454	0.0405545	0.424406
CEACAM7	1.76345	-0.910478	4.19387	0.0405703	0.424406
ITFG1	0.220336	5.07462	4.19182	0.0406195	0.424406
FAM171A2	-0.752257	0.966986	4.1913	0.040632	0.424406
SH3GLB2	-0.242276	8.19555	4.1907	0.0406463	0.424406
IFT27	-0.273463	4.51893	4.18879	0.0406922	0.424604
ACSL1	0.215618	7.24982	4.18624	0.0407535	0.424871
ERCC2	-0.263191	5.29026	4.18537	0.0407743	0.424871
TSC22D3	0.304515	7.42218	4.18436	0.0407986	0.424871
CYC1	-0.238193	6.51545	4.18153	0.0408667	0.4253
ARRDC3	0.298747	4.68776	4.17887	0.040931	0.425688
DMPK	-0.294097	4.9135	4.17361	0.0410582	0.426535
ATXN7L2	-0.32135	3.07759	4.17327	0.0410665	0.426535
GNB4	0.240681	5.39735	4.17053	0.041133	0.426636
PIN4	0.329763	3.02243	4.16915	0.0411665	0.426636
EIF2AK2	0.296926	5.55162	4.16611	0.0412404	0.426636
KANK3	0.479309	1.88801	4.16593	0.0412448	0.426636
PCDH9	-0.864738	0.341361	4.16469	0.041275	0.426636
CAPG	-0.213384	6.61672	4.16456	0.0412782	0.426636
SH3GL1	-0.228253	7.85757	4.16446	0.0412804	0.426636
COQ10A	-0.548166	1.50997	4.16397	0.0412926	0.426636
TMEM254-AS1	-0.567281	1.06466	4.16206	0.0413391	0.426837
ZNRD2-AS1	-0.648178	0.10465	4.15847	0.0414268	0.427229
SPRED3	-0.810644	0.782268	4.1574	0.0414531	0.427229
RP3-323P24.3	-0.809293	-0.874108	4.15718	0.0414583	0.427229
RP5-991G20.1	0.504685	1.13063	4.15521	0.0415067	0.427425
ZNF692	-0.317091	4.60123	4.15419	0.0415315	0.427425
CRIP1	-0.562142	1.08828	4.15087	0.0416132	0.427987
RPL11	0.213497	9.07187	4.14823	0.0416781	0.428117
MON1A	-0.262175	3.84752	4.14814	0.0416802	0.428117
TMEM160	-0.428574	2.78899	4.14644	0.0417222	0.428271
RP11-649G15.2	1.07027	-1.50551	4.14479	0.0417628	0.428401
DENND11	0.217806	6.41759	4.14291	0.0418092	0.428401
CTB-113D17.1	-1.26677	-1.23744	4.14101	0.0418563	0.428401
FARP1	0.220463	6.4512	4.14086	0.0418598	0.428401
MEX3A	-0.270849	4.3372	4.14042	0.0418707	0.428401
KDM6A	0.257633	4.44355	4.13776	0.0419367	0.428439
PCDHGA4	-1.07504	-1.3475	4.13659	0.0419656	0.428439
INTS2	0.349269	3.11195	4.13458	0.0420154	0.428439
PPP1CA	-0.205272	8.60397	4.13336	0.0420457	0.428439
RP1-8B1.4	-1.00134	-0.788152	4.13065	0.0421131	0.428439
ARX	1.25525	-1.24334	4.13032	0.0421213	0.428439
ACTR1A	-0.212659	7.21297	4.1292	0.0421493	0.428439
U47924.31	-0.890691	-0.103917	4.1286	0.0421643	0.428439
RNF126	-0.203789	7.72611	4.12844	0.0421682	0.428439
ACTG1P25	-0.566018	0.973599	4.12796	0.04218	0.428439
SPG21	0.232907	6.04745	4.12783	0.0421833	0.428439
CD101	-0.676293	1.15487	4.12715	0.0422004	0.428439
ZC3H7A	0.212523	5.58182	4.12458	0.0422646	0.428815
IVNS1ABP	0.258681	5.58951	4.12234	0.0423205	0.428862
LINC01719	0.576225	0.638247	4.12222	0.0423235	0.428862
COQ8B	-0.269029	4.94602	4.11907	0.0424024	0.429386
LL0XNC01-7P3.1	-0.921227	-0.241351	4.11586	0.042483	0.429778
MX1	1.74282	4.19861	4.11536	0.0424956	0.429778
RPS6KA5	0.278816	4.36019	4.11189	0.0425829	0.430384
PTPN14	-0.462098	2.24828	4.10933	0.0426473	0.430721
MACROD1	-0.250478	5.83927	4.1084	0.0426708	0.430721
FAM86DP	-0.356701	2.49195	4.1054	0.0427464	0.431209
DGKZ	-0.221469	7.89179	4.10261	0.0428171	0.431339
PPP1R13L	-0.318339	6.87286	4.10177	0.0428383	0.431339
CEP170B	-0.260889	8.05534	4.10165	0.0428414	0.431339
REEP1	0.244485	4.98482	4.10054	0.0428695	0.431347
ENTPD5	0.247943	6.09238	4.09843	0.0429231	0.431352
EXOC5	0.216982	6.25807	4.09837	0.0429246	0.431352
SLC46A3	0.449921	1.58543	4.09529	0.0430029	0.431863
CAP2	-0.494007	2.05854	4.0938	0.0430409	0.431969
CYSRT1	-0.354559	4.46874	4.08853	0.0431751	0.433041
NRBP1	-0.213441	7.53514	4.08681	0.0432191	0.433207
PRAC2	-1.08018	-0.933355	4.0816	0.0433525	0.433308
CCDC91	0.289245	3.53342	4.08083	0.0433723	0.433308
WNK2	-0.431464	4.6536	4.0806	0.0433781	0.433308
RASSF8	-0.40474	2.72525	4.0798	0.0433987	0.433308
ITPR1	0.28207	3.57517	4.07951	0.0434062	0.433308
ZNF767P	-0.384146	2.92971	4.0791	0.0434167	0.433308
SLC35C1	0.301407	5.85588	4.07796	0.043446	0.433308
FAM83H	-0.257226	7.04707	4.07785	0.0434489	0.433308
RP11-884K10.7	0.817314	-0.119383	4.07651	0.0434833	0.433377
OTUD6B-AS1	0.251571	4.6841	4.07316	0.0435697	0.433964
UNC50	0.307108	3.84745	4.0655	0.0437677	0.435661
RP11-644F5.10	-1.13519	-1.09804	4.06169	0.0438665	0.43637
FAM89B	-0.359896	3.14768	4.05786	0.0439662	0.436449
SLC44A2	-0.207841	8.58338	4.05693	0.0439905	0.436449
BDKRB1	0.367289	2.65406	4.05651	0.0440013	0.436449
RP11-967K21.1	-0.522623	1.02669	4.05604	0.0440136	0.436449
MAP4K2	-0.227671	5.29088	4.05564	0.0440239	0.436449
ZC3H3	-0.234265	4.79047	4.05501	0.0440405	0.436449
RPS6KA1	-0.221591	6.16687	4.05126	0.0441384	0.436995
ATP5F1D	-0.231485	7.40086	4.05078	0.044151	0.436995
MRPL38	-0.899127	-1.26462	4.04623	0.0442701	0.437169
CYBA	-1.41108	-1.6728	4.04619	0.0442711	0.437169
MIB2	-0.242299	5.79116	4.04601	0.0442759	0.437169
LPP-AS2	0.599731	0.944132	4.04587	0.0442794	0.437169
ZNF512B	-0.245372	6.29902	4.04469	0.0443105	0.437202
TBC1D15	0.235231	4.7431	4.03853	0.0444727	0.438528
HNRNPUL1	-0.250764	9.01626	4.03695	0.0445141	0.438663
LRRC31	0.366674	3.24646	4.03371	0.0445998	0.439233
CD47	0.214232	5.07585	4.03247	0.0446327	0.439282
ARL8B	0.231621	6.57308	4.03136	0.0446619	0.439296
SMAD6	-0.564939	1.48035	4.02457	0.044842	0.440793
CDC20P1	-0.41785	3.0899	4.0217	0.0449185	0.441114
PTGR2	0.440575	2.62534	4.02124	0.0449306	0.441114
CTNNAL1	0.273471	3.58834	4.02002	0.0449631	0.441145
PDE1A	1.29588	-1.45691	4.01774	0.0450241	0.441145
ADRB2	0.807287	-0.668628	4.01751	0.0450301	0.441145
CH507-9B2.1	0.592318	1.83712	4.01693	0.0450457	0.441145
AC007405.4	-1.53172	-1.79023	4.01469	0.0451056	0.441458
NENF	-0.266237	5.19776	4.01354	0.0451364	0.441486
FLYWCH2	0.262879	4.3146	4.01018	0.0452262	0.44209
CTD-2517M22.14	-0.469779	1.0678	4.00558	0.04535	0.442851
CBX6	-0.24208	7.07475	4.00463	0.0453756	0.442851
SRPK1	0.270618	6.72814	4.00416	0.0453882	0.442851
ZDHHC1	-0.253955	4.78601	4.00232	0.0454378	0.443061
ZNF527	0.401257	2.13578	3.99932	0.0455185	0.443229
USP12	0.270829	3.82833	3.99922	0.0455214	0.443229
PCIF1	-0.212089	6.04893	3.99683	0.0455858	0.443229
ZNF768	-0.205965	6.8466	3.99562	0.0456188	0.443229
RP11-397E7.5	0.601858	0.338187	3.99459	0.0456467	0.443229
FAM126B	0.243383	4.50416	3.99312	0.0456864	0.443229
TIMMDC1	0.234106	5.53112	3.99262	0.0456999	0.443229
ITSN2	0.25952	4.42821	3.98995	0.0457724	0.443229
CCDC34	0.331813	2.88328	3.98989	0.045774	0.443229
ZNF703	-0.245369	8.84088	3.98956	0.0457829	0.443229
RIOX1	-0.269954	4.74391	3.98644	0.0458678	0.443229
ERO1A	0.573808	7.74577	3.9859	0.0458825	0.443229
RP3-508I15.14	1.15792	-2.0131	3.98562	0.0458903	0.443229
PLA2G10	-0.747772	-0.598814	3.9854	0.0458962	0.443229
PHLDB3	-0.2778	4.71758	3.98317	0.0459571	0.443229
PCCA-DT	-0.436329	2.79157	3.9808	0.0460218	0.443229
SMIM1	0.392383	2.75419	3.98022	0.0460375	0.443229
CFL1P1	0.920598	0.274891	3.97954	0.0460562	0.443229
RNF213	0.300247	7.4697	3.97915	0.0460669	0.443229
C1RL	0.308791	4.38661	3.97901	0.0460706	0.443229
RP11-74J13.8	-1.34277	-1.67715	3.97901	0.0460706	0.443229
SHANK2	-0.247493	4.93995	3.97892	0.0460731	0.443229
PRELID3A	-0.444683	1.69081	3.97589	0.0461562	0.443587
LINC00482	-0.816762	0.0165017	3.97551	0.0461666	0.443587
ZNF518A	0.350177	3.61952	3.97348	0.0462222	0.443851
ABCB10	0.340763	3.19692	3.97155	0.0462753	0.443854
EFNA2	-1.28379	-1.70117	3.97142	0.0462787	0.443854
VPS26A	0.250195	4.96253	3.96906	0.0463437	0.444207
LIMD1	0.252954	5.32498	3.96778	0.0463789	0.444274
RP6-65G23.3	-0.308687	3.76203	3.96466	0.0464649	0.444371
PITPNA-AS1	-0.41798	1.64021	3.96386	0.0464869	0.444371
LTB4R	-0.460214	2.0315	3.96366	0.0464925	0.444371
LINC02012	0.826134	0.0660657	3.96333	0.0465016	0.444371
EPRS1	0.24552	7.80969	3.96022	0.0465875	0.444922
SLC26A11	-0.250897	4.55276	3.95855	0.0466339	0.445096
RCOR2	-0.289623	4.43168	3.95566	0.046714	0.44559
TRAM2-AS1	0.458628	2.19405	3.95457	0.0467441	0.445608
SYNPO	-0.677055	0.00798436	3.9514	0.0468325	0.445914
PLXNC1	0.856495	-0.852786	3.9508	0.046849	0.445914
IQCJ-SCHIP1	-0.912964	-0.258789	3.95037	0.046861	0.445914
NORAD	0.223882	7.97707	3.9489	0.0469021	0.446011
CHCHD10	-0.259638	6.87201	3.94798	0.0469276	0.446011
NAA20	0.228899	5.69412	3.94579	0.0469887	0.446118
SETD1A	-0.269272	6.34851	3.94473	0.0470183	0.446118
TBC1D9	0.270578	6.3364	3.94454	0.0470238	0.446118
VASN	-0.218976	6.00864	3.94264	0.0470768	0.44633
GALNT2	0.306319	5.58718	3.94146	0.04711	0.44633
UBAP1L	-1.11669	-0.511296	3.9407	0.047131	0.44633
CNBP	0.200381	8.07226	3.93834	0.0471974	0.44669
ATN1	-0.206607	7.95135	3.93586	0.0472671	0.446995
UBE2SP1	-0.399805	2.40868	3.93461	0.0473022	0.446995
RABL6	-0.228059	8.29613	3.93221	0.0473696	0.446995
MPHOSPH6	0.326887	3.56453	3.93196	0.0473766	0.446995
ABCA2	-0.288594	6.70228	3.93133	0.0473946	0.446995
RAB21	0.233311	4.72199	3.93115	0.0473995	0.446995
ZNF571-AS1	-1.42481	-1.64221	3.92695	0.047518	0.447844
ACSM1	1.03971	-1.03288	3.92416	0.047597	0.448165
GPX2	0.482883	2.21882	3.92205	0.0476567	0.448165
FRMD6-AS1	-0.950239	-0.930603	3.92153	0.0476714	0.448165
SUCO	0.212572	6.01151	3.91957	0.0477271	0.448165
SIRT4	-0.60521	0.371744	3.91935	0.0477332	0.448165
PINK1	-0.232843	5.84123	3.91844	0.0477592	0.448165
SEMA4F	-0.399332	2.26511	3.91708	0.0477979	0.448165
FEZF1-AS1	0.973299	-0.80611	3.91601	0.0478284	0.448165
RP11-297L17.2	1.15727	-1.72989	3.91457	0.0478694	0.448165
RPL9	0.206759	8.53849	3.9121	0.0479395	0.448165
FBXL19	-0.248431	6.07611	3.91138	0.0479602	0.448165
GUCY1A1	0.45146	2.70743	3.91119	0.0479655	0.448165
CLCF1	-0.365055	2.53999	3.91119	0.0479658	0.448165
MIIP	-0.252923	4.59459	3.90917	0.0480233	0.448165
SPHK2	-0.223848	4.55934	3.90879	0.0480342	0.448165
HSPD1	0.242903	7.38114	3.90839	0.0480456	0.448165
CES4A	-0.405599	2.0216	3.90797	0.0480575	0.448165
BLOC1S6	0.289801	3.53084	3.90777	0.0480634	0.448165
RP11-262H14.4	-1.21322	-1.24478	3.90615	0.0481098	0.448333
AARD	-0.853573	-0.924484	3.90409	0.0481688	0.448618
MFGE8	-0.25619	5.31831	3.90242	0.0482165	0.448797
PI4KAP1	-0.425937	1.90876	3.90093	0.0482594	0.448932
GPR160	0.237253	6.89468	3.8993	0.0483062	0.449103
AGAP1-IT1	0.487641	2.08583	3.89502	0.0484294	0.449983
LINC02568	0.762428	0.0112551	3.88968	0.0485838	0.451151
CAP1	0.213815	8.47843	3.8852	0.0487133	0.451807
DEDD2	-0.267666	4.80842	3.88435	0.0487382	0.451807
SP140L	0.298509	3.59262	3.8833	0.0487686	0.451807
UBXN4	0.225831	6.4442	3.88327	0.0487695	0.451807
CSNK2B	-0.297882	3.99019	3.8823	0.0487976	0.451807
DYNLT3	0.280194	3.42207	3.87802	0.0489222	0.452479
MTBP	0.505697	1.22603	3.87663	0.0489628	0.452479
JUN	0.252808	6.31407	3.87583	0.0489861	0.452479
SLC39A2	-0.974853	-0.708347	3.87498	0.0490109	0.452479
LINC00683	-0.457585	1.56719	3.87489	0.0490135	0.452479
ZC3H12A	0.296752	6.98392	3.87305	0.0490672	0.452709
ZMIZ1-AS1	-1.14651	-0.510965	3.87074	0.0491348	0.453069
MTG1	-0.400499	2.31106	3.86897	0.0491867	0.453282
GPX4	-0.235674	8.70631	3.86701	0.0492443	0.453394
UPK2	-0.840775	-0.475291	3.8666	0.0492563	0.453394
RP11-363E6.4	-0.818614	-0.62425	3.86447	0.0493189	0.453705
ACADVL	-0.207159	6.60779	3.85809	0.0495066	0.453745
ZNF28	0.254633	3.90813	3.85606	0.0495665	0.453745
IL17RC	-0.266889	6.02607	3.85599	0.0495685	0.453745
SMC5	0.266881	4.02364	3.85491	0.0496006	0.453745
AMH	-0.323463	3.63841	3.85374	0.0496353	0.453745
BAD	-0.229625	5.34758	3.85373	0.0496356	0.453745
NUDT2	0.349985	2.53575	3.85357	0.0496402	0.453745
FSCN1	-0.222261	5.8458	3.85296	0.0496584	0.453745
AGAP2-AS1	-0.477193	1.84221	3.85083	0.0497213	0.453745
NELFA	-0.217845	5.45034	3.85002	0.0497455	0.453745
ZC3HC1	-0.219077	5.10942	3.84882	0.0497809	0.453745
KHDC4	-0.211965	5.12816	3.8485	0.0497905	0.453745
DHRS4-AS1	-0.282435	5.07714	3.84829	0.0497968	0.453745
SUOX	-0.231805	5.1073	3.84727	0.0498272	0.453745
CASTOR2	-0.316736	3.07653	3.84664	0.0498457	0.453745
CHCHD7	0.293008	3.90547	3.84582	0.0498703	0.453745
OGDH	-0.212545	8.57803	3.8447	0.0499035	0.453745
C3orf62	-0.475579	1.51281	3.84412	0.0499208	0.453745
BZW2	0.202193	6.4727	3.84392	0.0499267	0.453745
FAHD2CP	-0.370347	2.12292	3.84317	0.0499491	0.453745
FN1	0.895733	1.1865	3.84302	0.0499535	0.453745
RP11-111N20.1	0.81037	-0.501428	3.84294	0.0499559	0.453745
SCYL3	0.217678	4.96875	3.84183	0.049989	0.453775
TMEM54	-0.204113	6.23077	3.8409	0.0500168	0.453775
HR	-0.430062	3.13483	3.83872	0.0500817	0.454103
TCF7	-0.488361	1.46961	3.83293	0.0502551	0.455414
TECRP1	-0.665959	-0.185889	3.82853	0.050387	0.456346
CKAP4	0.214727	7.99144	3.82735	0.0504225	0.456406
SLC30A5	0.212179	6.19115	3.82544	0.05048	0.456664
ZNF726P1	0.336231	2.78997	3.82389	0.0505267	0.456709
ABTB1	-0.528217	2.30694	3.82336	0.0505429	0.456709
XG	-0.46763	2.29717	3.82133	0.050604	0.456717
ZFYVE21	0.223658	5.78202	3.82054	0.0506279	0.456717
FBXO2	-0.484199	2.18699	3.82045	0.0506306	0.456717
RAI2	-0.29247	5.62236	3.81895	0.050676	0.456865
TMEM115	-0.236607	5.36922	3.81715	0.0507304	0.457095
ORC5	0.22158	5.16659	3.81619	0.0507596	0.457097
HOXA3	-1.0485	-1.33729	3.8147	0.0508046	0.457141
LINC01842	-1.12658	-1.33403	3.81411	0.0508225	0.457141
ARMT1	0.236381	4.49562	3.81185	0.0508912	0.457499
VPS13B-DT	-0.951848	-1.0641	3.80933	0.0509679	0.457928
RP11-214N9.1	-1.15272	-1.59779	3.80772	0.0510167	0.458105
BRAT1	-0.254214	6.53897	3.80481	0.0511057	0.458643
NUDT9	0.266014	4.63358	3.80343	0.0511478	0.45876
CUL7	-0.245127	5.58437	3.80199	0.0511918	0.458894
HNRNPH3	0.219229	6.65536	3.80099	0.0512222	0.458905
VAT1	-0.263525	5.77181	3.7992	0.0512771	0.459136
KLHDC9	-0.429045	1.47455	3.79632	0.0513653	0.459582
RAD21	0.196343	6.19729	3.79568	0.0513851	0.459582
AC009303.2	-0.74714	-0.232479	3.79353	0.051451	0.459884
CAPN8	0.511235	1.98204	3.79268	0.0514771	0.459884
RBAK	0.244722	4.74073	3.78598	0.0516835	0.460869
PACRGL	0.453586	1.54357	3.78592	0.0516855	0.460869
MPV17L2	-0.259037	4.94186	3.78454	0.051728	0.460869
HDAC5	-0.251107	5.072	3.78448	0.05173	0.460869
ADAMTS4	-0.790105	-0.673061	3.78437	0.0517335	0.460869
ANXA4	0.240266	5.14675	3.7823	0.0517973	0.461177
ALPK3	-0.381922	3.86808	3.78059	0.0518505	0.461376
CTD-2368P22.1	-0.37949	2.19169	3.77895	0.0519012	0.461376
TXNDC17	0.276568	3.68618	3.77867	0.05191	0.461376
SAMD9L	0.377583	4.14334	3.77748	0.0519469	0.461376
CITED2	-0.260331	7.80536	3.77687	0.0519659	0.461376
PRR3	-0.267377	4.12268	3.77576	0.0520003	0.461422
SOGA1	-0.213955	7.01816	3.77207	0.0521152	0.461985
NYNRIN	-0.665126	0.717485	3.77184	0.0521222	0.461985
TBCB	-0.255153	5.42806	3.77036	0.0521683	0.462134
HMGN5	0.444786	2.27745	3.76942	0.0521978	0.462135
ARHGAP39	-0.213117	4.78188	3.76612	0.0523009	0.462788
WDR89	0.32855	3.56005	3.76257	0.0524121	0.463416
SELENOF	0.210244	6.53512	3.76198	0.0524306	0.463416
LUC7L	-0.285433	3.52805	3.75649	0.0526028	0.464677
SLC25A24	0.24195	5.44733	3.75473	0.0526583	0.46488
ANKRD6	-0.921912	-0.31707	3.7539	0.0526846	0.46488
PATZ1	-0.209547	6.0839	3.75213	0.0527403	0.464892
LMAN1	0.208934	7.82567	3.74942	0.0528257	0.464892
FNBP1L	0.208161	6.52809	3.74899	0.0528395	0.464892
RAB10	0.200145	6.95363	3.74874	0.0528474	0.464892
LINC00638	-0.521801	0.916904	3.74828	0.052862	0.464892
CCNB3	1.22314	-1.59812	3.74816	0.0528657	0.464892
B3GNT5	1.26353	-1.36729	3.74732	0.0528922	0.464892
NSMF	-0.214232	5.97554	3.74629	0.0529249	0.46492
B3GLCT	-0.909501	0.242873	3.74128	0.0530838	0.466056
GOLPH3	0.21199	7.06794	3.73998	0.0531252	0.466161
KHSRP	-0.20527	8.88107	3.73656	0.0532339	0.466746
AC010894.3	-0.667375	-0.0264287	3.73145	0.053397	0.466746
ZNF678	0.324907	3.05076	3.73023	0.053436	0.466746
TMEM44	0.377789	2.40091	3.72882	0.0534812	0.466746
H4C9	1.15967	-1.52927	3.72819	0.0535012	0.466746
WWC3	-0.265761	4.22054	3.72767	0.0535181	0.466746
TMEM33	0.194835	6.50761	3.72673	0.053548	0.466746
SEC11A	0.23079	5.50687	3.72634	0.0535607	0.466746
AMMECR1	0.216404	5.88326	3.7259	0.0535746	0.466746
CRACR2B	-0.199984	8.68434	3.72551	0.0535874	0.466746
CAPN9	0.322091	3.16871	3.72255	0.0536822	0.466746
RP1-117B12.4	1.14895	-1.66807	3.72242	0.0536864	0.466746
NPEPPSP1	-0.916201	-0.52505	3.72206	0.0536981	0.466746
AKR1A1	0.200382	6.97529	3.72015	0.0537595	0.466746
TP53BP2	-0.236545	5.94431	3.71968	0.0537748	0.466746
GSTM3	-0.348389	3.6711	3.71817	0.0538233	0.466746
IKZF4	-0.270541	3.42591	3.71813	0.0538247	0.466746
HEXB	0.192294	6.36802	3.71746	0.0538463	0.466746
LAMC2	0.244399	5.01147	3.71717	0.0538555	0.466746
RP11-274B21.2	-0.35221	3.27585	3.71715	0.0538563	0.466746
ANKRD36	0.470058	1.75499	3.71707	0.0538588	0.466746
RTL8A	-0.257408	6.14503	3.71621	0.0538865	0.466746
KCTD13	-0.269766	4.72846	3.71578	0.0539005	0.466746
MRFAP1	0.197629	6.18995	3.71573	0.053902	0.466746
POLR2A	-0.226881	8.21867	3.71168	0.054033	0.467439
MKNK1	-0.23857	4.64951	3.71142	0.0540413	0.467439
RP11-22N19.2	-0.869972	-0.925897	3.7077	0.0541619	0.467993
EXOSC4	-0.256118	4.6753	3.70762	0.0541647	0.467993
MYL9	-0.56674	2.15548	3.70372	0.0542911	0.468009
NUP153-AS1	-0.983068	-1.23095	3.70276	0.0543226	0.468009
ITGB6	0.392398	2.99519	3.70263	0.0543267	0.468009
NFIC	-0.223802	8.65217	3.70244	0.0543328	0.468009
B3GALT5-AS1	0.679381	-0.0471162	3.70235	0.0543357	0.468009
AC006978.6	0.33867	2.33824	3.70027	0.0544037	0.468009
NOP58	0.245847	5.82171	3.69975	0.0544206	0.468009
AP1G2	-0.202835	6.12451	3.69901	0.0544449	0.468009
SNRPE	0.278746	4.6212	3.69843	0.0544637	0.468009
KIF13A	-0.276205	5.30995	3.69768	0.0544881	0.468009
FAM207A	0.212045	5.88481	3.69754	0.0544927	0.468009
PELI3	-0.251601	3.94303	3.69564	0.0545547	0.468096
RCHY1	0.244282	3.89233	3.69541	0.0545623	0.468096
SCARB2	0.18967	7.93467	3.69266	0.0546522	0.468444
ZSCAN16-AS1	-0.456494	1.86074	3.69236	0.0546621	0.468444
SLC25A21-AS1	0.574294	0.635266	3.69142	0.0546931	0.468454
CLCN5	0.358554	2.47403	3.68846	0.05479	0.46862
SSPOP	-0.310434	3.48006	3.6881	0.054802	0.46862
CYP46A1	-0.673737	0.453944	3.6874	0.0548252	0.46862
ZNF668	-0.249658	4.42425	3.687	0.0548381	0.46862
PPRC1	-0.264747	6.52255	3.68631	0.0548609	0.46862
PCGF5	0.208483	5.16084	3.67681	0.0551743	0.471042
PSTPIP2	0.328623	2.53229	3.67076	0.0553749	0.472084
YWHAB	0.20671	7.64581	3.67045	0.0553852	0.472084
SLC41A1	-0.231581	5.39997	3.67042	0.0553862	0.472084
MMAA	0.365973	2.65729	3.66837	0.0554543	0.472196
GNG12-AS1	1.00083	-1.10605	3.66752	0.0554826	0.472196
ABHD12	-0.234566	6.56658	3.66733	0.0554891	0.472196
ENDOD1	0.232206	6.00851	3.66592	0.055536	0.472341
RP1-178F15.4	-0.82795	-0.709116	3.66078	0.0557076	0.473312
RP11-692D12.1	-1.04045	-1.26374	3.66033	0.0557225	0.473312
GPAT4	0.232747	5.64787	3.6598	0.0557402	0.473312
RP11-554A11.11	-1.22131	-1.38901	3.65816	0.0557953	0.473525
RAB5C	-0.256608	5.80867	3.65623	0.0558598	0.473817
SUMO2P1	-1.01476	-1.72939	3.65345	0.055953	0.474353
NECAB3	-0.221263	5.2079	3.6512	0.0560288	0.474647
APEX2	-0.216836	5.85423	3.65064	0.0560478	0.474647
SCAPER	0.294398	3.75348	3.64956	0.0560842	0.4747
CA11	-0.595808	1.18069	3.64499	0.0562381	0.475393
C1GALT1C1	0.258075	3.76011	3.64382	0.0562776	0.475393
EPOR	-0.363769	2.64515	3.64376	0.0562798	0.475393
NFE2L2	0.207598	6.682	3.64355	0.0562866	0.475393
GLRX2	0.268151	3.87645	3.63891	0.0564437	0.476286
SLC52A3	0.236027	4.66676	3.63795	0.0564765	0.476286
VOPP1	0.19519	6.59825	3.63776	0.0564829	0.476286
MITD1	0.344894	2.1891	3.63267	0.0566557	0.477352
SBF2	0.264781	4.92768	3.63126	0.0567038	0.477352
FPGT	0.296684	3.05951	3.62972	0.0567564	0.477352
FZD4	-0.238105	4.97995	3.62942	0.0567666	0.477352
RNF223	-0.219889	5.6909	3.62919	0.0567743	0.477352
XXbac-BPG181B23.7	-0.453349	1.27757	3.62794	0.0568172	0.477352
RP1-197B17.3	-0.687902	-0.400565	3.62457	0.0569322	0.477352
KIAA0232	0.230684	4.667	3.62409	0.0569488	0.477352
DAZAP1	-0.19893	7.01329	3.62384	0.0569572	0.477352
IL6ST	0.275806	6.13402	3.62371	0.0569619	0.477352
KRT8P3	-0.247221	5.40121	3.6229	0.0569895	0.477352
RNASEH2C	-0.301249	5.02364	3.62281	0.0569927	0.477352
ZSCAN22	-0.36496	2.85753	3.62229	0.0570105	0.477352
ATP6V1D	0.218036	5.81184	3.62163	0.0570329	0.477352
ZNF713	-0.500454	1.74616	3.62019	0.0570824	0.477513
CLK3	-0.198715	5.68456	3.61846	0.0571418	0.477756
MAT2B	0.234659	4.45573	3.61652	0.0572084	0.478003
NCK1-DT	-0.590469	0.730551	3.61556	0.0572416	0.478003
NT5C2	0.227407	6.0853	3.61496	0.0572622	0.478003
SRPK3	-0.290489	4.42201	3.61272	0.0573392	0.478323
HSPA14	0.355434	3.21311	3.6115	0.0573813	0.478323
HOXC13	-0.298732	2.86628	3.61121	0.0573915	0.478323
DTX1	-0.462448	1.36998	3.60887	0.0574722	0.478491
VRK1	0.289451	4.65263	3.60831	0.0574914	0.478491
TAF1D	0.301287	3.65707	3.60799	0.0575027	0.478491
YDJC	-0.223466	5.49856	3.60592	0.0575741	0.478641
ZKSCAN2	-0.312776	2.83989	3.60234	0.0576982	0.478641
SYNGR1	-0.261395	5.22367	3.602	0.05771	0.478641
RAB3A	-0.314615	3.36982	3.60103	0.0577438	0.478641
FZR1	-0.200717	6.65063	3.60093	0.0577473	0.478641
KLHL9	0.29478	3.87947	3.60077	0.0577526	0.478641
GFM2	0.215922	4.82162	3.59998	0.0577802	0.478641
XDH	0.972353	-0.297762	3.59978	0.0577871	0.478641
TMPO-AS1	-0.435234	2.75	3.59898	0.0578149	0.478641
NOVA1	-0.390079	2.21049	3.59839	0.0578357	0.478641
RP11-441O15.3	-1.14156	-1.50204	3.59785	0.0578544	0.478641
ATF6B	-0.203758	7.2473	3.59596	0.05792	0.478804
SSBP1	0.2184	6.05663	3.59554	0.0579347	0.478804
BCAR3	0.235373	5.00439	3.59416	0.0579831	0.478952
ALAD	-0.211454	6.72294	3.59143	0.0580781	0.479217
CTDNEP1	-0.221403	5.29857	3.59095	0.0580951	0.479217
IFT81	0.305752	2.94571	3.59063	0.0581063	0.479217
ARL8A	-0.277762	6.76751	3.58757	0.0582134	0.479614
UBA1	-0.192993	9.3998	3.58752	0.0582152	0.479614
MICALL2	-0.234442	6.28979	3.58566	0.0582804	0.479725
SETD1B	-0.211401	6.17588	3.5854	0.0582895	0.479725
FNDC3A	0.262041	4.24001	3.58355	0.0583545	0.48001
STRN4	-0.191862	7.99418	3.57674	0.0585939	0.4813
MT1E	0.25495	4.10416	3.57615	0.058615	0.4813
MAF1	-0.199582	6.26774	3.5759	0.0586236	0.4813
SHKBP1	-0.195719	5.69125	3.57563	0.0586333	0.4813
SIRT3	-0.219933	4.46971	3.57154	0.0587779	0.482236
RP11-66N24.3	-0.601281	1.96412	3.56617	0.0589682	0.483331
ZP3	-0.345313	3.31072	3.56604	0.0589728	0.483331
CXCL3	0.495632	2.35064	3.56459	0.0590244	0.483503
EPHX3	-1.07101	-1.28612	3.56329	0.0590705	0.48363
MED16	-0.207163	6.38938	3.562	0.0591163	0.483754
TRPV1	0.504265	1.07298	3.56093	0.0591545	0.483783
TTC34	-1.43319	-1.64427	3.56019	0.0591811	0.483783
CACNA2D2	0.435408	1.6637	3.55932	0.0592119	0.483783
PSMD12	0.226829	5.39354	3.55409	0.0593989	0.484836
ENPP3	0.710874	1.33207	3.55219	0.059467	0.484836
ETS2	0.264288	5.55519	3.55112	0.0595053	0.484836
MGLL	0.409863	4.368	3.55073	0.0595194	0.484836
DDX21	0.197968	6.75919	3.54998	0.0595461	0.484836
RP11-305L7.7	-1.18887	-1.13338	3.54994	0.0595475	0.484836
TRPC1	-0.956736	-0.709182	3.54971	0.0595558	0.484836
MSLNL	-0.965633	-0.858771	3.5474	0.059639	0.485263
FOXA1	-0.192157	9.56338	3.54519	0.0597184	0.485536
TMEM202-AS1	-0.573684	0.357348	3.54475	0.0597342	0.485536
CENPU	0.236748	5.47512	3.54365	0.0597737	0.485608
ACADS	-0.303538	2.82866	3.53891	0.059945	0.486748
HCG17	0.9998	-1.24723	3.53629	0.0600398	0.487267
DPM1	0.246857	4.12439	3.53418	0.0601162	0.487636
HSP90B1	0.209335	7.84915	3.53198	0.0601957	0.487984
CHMP4B	0.190494	7.56342	3.53108	0.0602285	0.487984
MMP7	1.35664	-1.90898	3.53041	0.0602528	0.487984
LINC01786	-0.834946	-0.876279	3.52959	0.0602828	0.487984
MRPL40	0.251191	3.93429	3.5254	0.0604353	0.488968
TLE5	-0.228076	10.1027	3.52314	0.0605178	0.489385
RUSC2	-0.334123	3.06478	3.52029	0.0606219	0.489819
NT5C3A	0.265666	5.27982	3.51816	0.0606996	0.489819
GCA	0.251004	3.85023	3.51806	0.0607033	0.489819
CNTROB	-0.268645	4.98892	3.51722	0.0607342	0.489819
GBGT1	-0.855041	0.230133	3.51674	0.0607518	0.489819
TNFRSF13C	0.922017	-1.36893	3.51591	0.0607821	0.489819
ABCD1	-0.213125	5.16841	3.51512	0.0608113	0.489819
SLC39A4	-0.235936	5.27292	3.51223	0.0609174	0.489819
CYCS	0.219877	6.87365	3.51194	0.0609282	0.489819
DCTN5	0.188363	6.2787	3.51193	0.0609284	0.489819
AC106869.2	1.06501	-1.62567	3.51116	0.0609566	0.489819
ZFHX2	-0.380743	3.01123	3.51088	0.0609671	0.489819
ATRX	0.211317	5.38861	3.51066	0.0609751	0.489819
SOX15	-0.256129	6.5855	3.50965	0.0610124	0.489869
SMARCC2	-0.208552	7.20416	3.5044	0.0612061	0.491174
PACS1	-0.27761	7.12674	3.50241	0.0612796	0.491486
HCN3	-0.290054	3.22766	3.50166	0.0613072	0.491486
HDAC7	-0.231815	5.2079	3.50033	0.0613565	0.491631
BMP4	0.227233	4.59471	3.49928	0.0613955	0.491693
HRAS	-0.238922	4.86599	3.49844	0.0614266	0.491693
ARSK	-0.35238	2.89919	3.49572	0.0615275	0.492251
ZNF770	0.237881	5.19991	3.49455	0.0615711	0.49235
UAP1L1	-0.284528	4.33951	3.48749	0.0618341	0.494035
CTD-2540F13.2	-1.26802	-1.68235	3.48647	0.0618726	0.494035
ATG7	0.202101	5.41573	3.4841	0.061961	0.494035
RP11-142C4.6	0.718295	0.191979	3.48376	0.061974	0.494035
SCD5	-0.877143	-0.573533	3.48264	0.0620159	0.494035
ODR4	0.22712	4.55978	3.48158	0.0620556	0.494035
HK2	0.255686	6.66597	3.48113	0.0620723	0.494035
PLS1	0.224831	4.78725	3.48038	0.0621006	0.494035
MAPK12	-0.620917	0.40468	3.47991	0.062118	0.494035
TMEM147	-0.223686	6.50121	3.47988	0.0621191	0.494035
ZC3HAV1L	-0.539304	1.14328	3.47969	0.0621262	0.494035
SSR3	0.207696	6.59627	3.47701	0.062227	0.494587
TOB2	-0.210337	6.97221	3.47502	0.0623021	0.494639
CD320	-0.382633	4.43761	3.47475	0.0623122	0.494639
MZT1	0.365696	2.7844	3.47434	0.0623275	0.494639
UFSP1	-0.467885	0.815864	3.47174	0.0624256	0.495025
CARD9	0.53646	1.92133	3.47139	0.062439	0.495025
SIGIRR	-0.27564	4.60968	3.46886	0.0625344	0.495302
ARL15	0.312431	3.24788	3.46817	0.0625605	0.495302
RPAP1	-0.278233	4.60462	3.46797	0.0625681	0.495302
MPP2	-0.934994	-0.440421	3.46485	0.0626863	0.495989
RBMS1	-0.247684	4.45501	3.4635	0.0627374	0.496144
IMMP1L	0.402855	2.31875	3.46054	0.0628497	0.496783
TMEM205	-0.202247	6.29771	3.45794	0.0629486	0.497316
MBD6	-0.263507	7.83279	3.45547	0.0630427	0.497809
THNSL2	-0.310238	2.46373	3.45428	0.0630883	0.497809
[truncated: 13,777 more rows]

## Sheet: Pt. 10_NC DMSO_NC FULV
genes	logFC	logCPM	LR	PValue	FDR
CISH	-1.47772	3.07126	37.2266	1.0517e-09	1.65579e-05
HSD17B2	2.14047	-0.461348	18.3293	1.8583e-05	0.146285
C5AR2	-1.19706	1.66889	17.3725	3.07237e-05	0.161238
PPM1K	-0.935062	4.57685	15.3877	8.75552e-05	0.290852
RP4-635E18.7	2.93125	-1.77094	15.2866	9.23692e-05	0.290852
CYP2B7P	-1.58295	2.79919	14.7995	0.000119565	0.31374
CTD-2546F11.1	-2.49805	-1.90435	14.5066	0.000139671	0.31414
STARD8	-4.44737	-2.6329	13.4829	0.000240744	0.470388
RAI2	-1.08225	5.2925	13.2755	0.000268895	0.470388
SBNO1-AS1	2.38914	-1.65945	12.3741	0.000435326	0.653597
MSMO1	0.660104	6.31111	12.2848	0.000456654	0.653597
SLC4A5	-2.58203	-1.51582	11.9682	0.000541155	0.709996
SLC1A2	-1.45499	-0.339279	11.5061	0.000693672	0.792821
FAM160A1-DT	-2.40572	-1.91358	11.3565	0.000751853	0.792821
SCARF1	-2.4171	-2.22857	11.1262	0.000851166	0.792821
RP11-305E6.4	2.1141	-1.21096	11.105	0.000860971	0.792821
ADAM21P1	-2.64914	-2.13715	11.1001	0.000863235	0.792821
RSPH14	-1.96116	-1.63453	11.0096	0.000906426	0.792821
LINC01535	1.47906	-0.0199348	10.8659	0.00097951	0.79937
IL1RN	-1.83658	0.212364	10.6155	0.00112141	0.79937
PLA2G7	1.90635	-1.46562	10.4204	0.00124634	0.79937
RP11-297L17.7	2.01475	-1.17628	10.2772	0.00134687	0.79937
WBP2NL	-2.10431	-1.22604	10.259	0.00136023	0.79937
HMGN2P46	2.33578	-1.34109	10.2277	0.00138345	0.79937
HOXA3	-2.13884	-1.62934	10.1693	0.00142798	0.79937
RPL41P1	0.595537	3.33127	9.84241	0.00170534	0.79937
GLYATL2	1.00692	4.02469	9.83689	0.00171047	0.79937
RAPH1	-0.654383	4.75993	9.68603	0.00185675	0.79937
IDI1	0.585563	6.43811	9.65374	0.00188966	0.79937
RP4-657D16.3	-1.7355	-0.814314	9.60373	0.00194183	0.79937
BPIFB2	1.10142	0.759246	9.41732	0.00214946	0.79937
CYP4Z1	0.811297	5.34747	9.35584	0.00222276	0.79937
SNAI3	-1.43279	-1.0937	9.3278	0.00225703	0.79937
CTC-301O7.4	4.26531	-1.62693	9.24574	0.00236044	0.79937
CTB-131K11.1	2.27393	-1.23712	9.2063	0.00241184	0.79937
RAD50	-1.4651	1.55182	9.19372	0.00242846	0.79937
RP11-176H8.1	1.57701	-0.0557692	9.18937	0.00243425	0.79937
IGFBP4	-1.20087	2.45958	9.13785	0.00250375	0.79937
ID2-AS1	-1.53905	-0.133969	9.06481	0.00260576	0.79937
HERC5	-1.33214	-0.0934647	8.88986	0.00286759	0.79937
DKKL1	-1.98651	-1.64768	8.86012	0.00291468	0.79937
LA16c-380H5.5	1.23549	2.37742	8.8326	0.00295897	0.79937
CDC42EP5	1.26021	3.58723	8.82745	0.00296732	0.79937
RUNDC3A-AS1	-1.97415	-1.54244	8.71824	0.00315042	0.79937
FDPS	0.603835	8.17344	8.68788	0.00320333	0.79937
TXK	1.80771	-1.0679	8.622	0.00332126	0.79937
SCART1	-1.73204	-1.25459	8.52056	0.00351156	0.79937
STIM1-AS1	-1.89436	-1.8505	8.4396	0.00367137	0.79937
PFKFB1	-1.91059	-1.68994	8.37463	0.00380496	0.79937
CCL20	0.87607	5.11412	8.31782	0.0039258	0.79937
FANCD2OS	1.42404	-0.897947	8.27492	0.00401965	0.79937
PGF	-1.70786	-1.59948	8.22521	0.00413123	0.79937
AC007405.4	-1.86469	-1.91405	8.19738	0.0041951	0.79937
NOS1AP	-1.29793	1.84849	8.17886	0.00423815	0.79937
RP11-267M23.4	1.31155	-0.0331623	8.16187	0.00427803	0.79937
XX-FW83563B9.5	-1.25045	-0.136868	8.1119	0.00439757	0.79937
EGLN2	-1.18055	0.564046	8.04076	0.00457363	0.79937
SCD5	-1.23317	-0.815951	8.03928	0.00457737	0.79937
AP1S3	0.727056	2.54272	7.96629	0.00476566	0.79937
FXYD4	1.71642	-0.598787	7.95538	0.00479448	0.79937
RAET1E	0.75369	2.60107	7.93295	0.00485427	0.79937
CLDN9	1.5266	1.76552	7.88436	0.00498642	0.79937
MAP9	0.529927	3.96083	7.82501	0.00515282	0.79937
RP11-88E10.5	-1.80722	-0.911586	7.78783	0.00525995	0.79937
RARA	-0.608957	4.31288	7.69952	0.00552355	0.79937
BID	0.768765	3.44255	7.69721	0.00553062	0.79937
NPTN-IT1	-1.80535	-1.66606	7.52993	0.00606823	0.79937
CTC-471J1.11	2.54113	-2.23323	7.46794	0.00628073	0.79937
SP4	-0.822004	2.60712	7.42918	0.00641745	0.79937
RP11-459E5.1	-2.19192	-0.293818	7.41332	0.00647428	0.79937
KMO	0.75453	2.09096	7.37416	0.00661678	0.79937
RP11-84E17.1	0.965847	0.253508	7.34601	0.00672119	0.79937
MT-TT	1.377	0.515562	7.33024	0.0067804	0.79937
RPS4XP16	1.86379	-1.34855	7.2996	0.00689699	0.79937
ORC5	0.513431	5.24465	7.27319	0.00699916	0.79937
ARHGAP11B	1.67257	-1.28753	7.25621	0.00706564	0.79937
RP5-1039K5.12	0.698815	1.36122	7.22343	0.00719582	0.79937
NAV2	-1.4076	1.31021	7.18104	0.0073678	0.79937
RP11-977B10.2	-1.62084	-0.803988	7.16132	0.00744925	0.79937
RP11-283G6.5	1.98415	-2.07928	7.14525	0.0075163	0.79937
LA16c-306E5.2	-2.4361	-2.37177	7.14414	0.00752094	0.79937
FKBP7	0.66482	2.69711	7.10371	0.00769245	0.79937
SLC16A10	1.41987	-0.914875	7.09892	0.00771304	0.79937
RP11-284F21.7	-1.17935	0.625108	7.05121	0.00792117	0.79937
GJC2	1.57117	-1.2312	7.04834	0.00793387	0.79937
RP11-21L23.2	0.649327	4.67673	7.04461	0.00795041	0.79937
DTX2P1-UPK3BP1-PMS2P11	-2.14414	-1.6469	7.03856	0.00797731	0.79937
DLL3	2.1128	-1.80897	7.02222	0.00805043	0.79937
CTD-2540F13.2	-1.61306	-1.78981	6.93308	0.00846161	0.79937
RP3-470L22.2	1.50454	-1.09437	6.92429	0.0085033	0.79937
MOSMO	0.542343	2.79511	6.87994	0.00871684	0.79937
MGST1	0.554386	7.39364	6.86024	0.00881347	0.79937
RP11-305L7.7	-2.05055	-1.41306	6.8504	0.00886213	0.79937
EGR3	-2.05204	1.84863	6.77492	0.00924476	0.79937
MUCL1	1.0128	8.52181	6.74152	0.00941945	0.79937
RP11-775C24.5	-1.02938	-0.112221	6.71764	0.00954638	0.79937
IPO5P1	0.766397	1.82328	6.66487	0.0098332	0.79937
PIP	0.834182	6.29469	6.6387	0.00997869	0.79937
MYOF	-0.676465	6.33597	6.63743	0.00998577	0.79937
MIR1244-2	1.4974	0.23671	6.63101	0.0100218	0.79937
SAMD11	-0.890966	1.05194	6.59213	0.0102431	0.79937
ANKFN1	-1.8703	-2.13642	6.57434	0.0103459	0.79937
OLFM2	-0.937925	0.0482782	6.5713	0.0103636	0.79937
MEIS3	-1.40171	0.321895	6.53727	0.0105638	0.79937
UPP1	1.05473	0.735619	6.52648	0.010628	0.79937
THBS3-AS1	0.854315	0.814697	6.52644	0.0106283	0.79937
KCNAB3	-1.51955	-1.64483	6.51996	0.0106671	0.79937
LINC02175	-2.52758	-2.24474	6.51234	0.0107128	0.79937
ITPKC	-0.447224	5.02736	6.49713	0.0108049	0.79937
ALYREF	0.504311	5.80669	6.48658	0.0108692	0.79937
ZNF35	0.651635	3.61724	6.41105	0.0113412	0.79937
MT-TP	1.73987	-0.676506	6.39653	0.0114343	0.79937
RP11-499E18.1	1.9602	-1.73277	6.39429	0.0114488	0.79937
RP11-2E11.9	2.56277	-1.78069	6.39323	0.0114556	0.79937
RASGRF1	-1.88704	-1.74499	6.37855	0.0115508	0.79937
KYNU	0.863404	2.15107	6.33882	0.0118123	0.79937
IMMP1L	0.822174	2.55483	6.33251	0.0118545	0.79937
TRAF1	-0.912829	0.203405	6.3275	0.011888	0.79937
THAP7-AS1	0.749511	2.78679	6.31648	0.0119621	0.79937
SYNGAP1-AS1	2.10559	-1.8606	6.29289	0.0121223	0.79937
DDX11-AS1	1.09362	0.244392	6.27911	0.0122169	0.79937
AC083899.3	0.968678	-0.20313	6.26588	0.0123085	0.79937
FGF12	0.578475	2.39188	6.25127	0.0124104	0.79937
RAB42	1.83975	-1.54856	6.24156	0.0124787	0.79937
ITGB1-DT	2.10931	-2.14009	6.22328	0.0126082	0.79937
RP11-255B23.1	1.35462	-1.45319	6.21079	0.0126974	0.79937
PON3	1.0419	0.323998	6.18622	0.0128749	0.79937
ADNP-AS1	2.31307	-1.35583	6.17802	0.0129347	0.79937
RAC1P2	0.536501	3.06072	6.12988	0.0132916	0.79937
TNS4	-0.570324	2.19905	6.12488	0.0133292	0.79937
DEPTOR	-0.660474	2.45564	6.1042	0.0134861	0.79937
MPHOSPH9	-0.602762	3.53752	6.0968	0.0135427	0.79937
SHLD2P3	-1.61468	-1.67653	6.08529	0.0136312	0.79937
MT-ATP8	-0.494847	9.00464	6.07373	0.0137207	0.79937
NDUFA9	1.08505	2.12665	6.0711	0.0137411	0.79937
VCAN	-0.713615	2.4393	6.06378	0.0137982	0.79937
DGUOK-AS1	1.08958	0.706578	6.04441	0.0139504	0.79937
SC5D	0.558709	6.39607	6.02637	0.0140937	0.79937
RP11-43N16.4	1.03764	-0.610854	6.0098	0.0142267	0.79937
TET1	-0.994687	-0.257801	5.98575	0.0144219	0.79937
C15orf56	1.80479	-0.589566	5.92882	0.0148952	0.79937
RP5-890O15.3	1.18154	0.0049505	5.91607	0.0150034	0.79937
KIF14	-0.814261	2.53957	5.89059	0.015222	0.79937
ALOX12B	1.89009	-1.8594	5.89024	0.015225	0.79937
LRMDA	0.940964	3.43673	5.87331	0.0153721	0.79937
ASPM	-0.671077	4.53831	5.8673	0.0154247	0.79937
CUEDC1	-0.645928	6.01579	5.84235	0.015645	0.79937
CKLF	2.24174	-0.870571	5.83536	0.0157072	0.79937
ABRACL	0.540167	3.30021	5.81703	0.0158717	0.79937
RPL21P75	1.43724	-1.17559	5.80719	0.0159608	0.79937
AC026271.5	1.03852	1.11119	5.79547	0.0160676	0.79937
SHQ1	0.499562	2.76696	5.78159	0.0161949	0.79937
MPHOSPH6	0.668196	3.71051	5.77552	0.0162509	0.79937
RP11-478C6.4	1.45293	0.601311	5.77331	0.0162714	0.79937
KIF2C	-0.463481	5.52935	5.76512	0.0163474	0.79937
RP11-298I3.4	-2.01884	-2.3574	5.73687	0.0166123	0.79937
ZNF385C	-1.03344	0.394812	5.7336	0.0166433	0.79937
ZC3H12D	1.16894	-0.526938	5.70448	0.0169217	0.79937
PXYLP1	-0.742042	2.23267	5.6975	0.0169891	0.79937
RNASEK	0.811514	0.299811	5.66169	0.0173395	0.79937
RP11-44D15.7	1.93836	-1.58833	5.65985	0.0173576	0.79937
GFI1	1.25675	-1.21993	5.60736	0.0178851	0.79937
DNAAF4	1.39524	0.744232	5.59529	0.0180089	0.79937
CD58	0.652106	3.59094	5.59109	0.0180521	0.79937
DOCK9-DT	-1.20611	-1.11315	5.5893	0.0180706	0.79937
AKR1C1	0.523383	6.91456	5.5852	0.0181128	0.79937
TPPP	-0.580497	3.83148	5.5739	0.0182301	0.79937
LINC00514	0.428542	4.62712	5.55404	0.018438	0.79937
ZC3HAV1L	-0.826467	0.958868	5.54818	0.0184999	0.79937
CYP4Z2P	0.614516	3.96815	5.53031	0.0186898	0.79937
RPL24P8	1.33636	0.611311	5.52895	0.0187043	0.79937
BPNT1	0.532511	5.4679	5.51623	0.0188408	0.79937
MPDU1	0.482547	6.11885	5.51074	0.0189	0.79937
ZNF503-AS2	1.24146	-0.178992	5.50939	0.0189147	0.79937
PEAK1	-0.696376	3.74679	5.49006	0.0191249	0.79937
LY6G5C	0.846128	0.84491	5.48861	0.0191407	0.79937
SLC22A20P	-1.45861	-1.4762	5.4819	0.0192144	0.79937
UNC5B	-0.747214	6.19598	5.46588	0.0193912	0.79937
KCND1	-1.02906	0.154082	5.44535	0.0196205	0.79937
PPM1F-AS1	-0.896548	-0.272219	5.43191	0.0197721	0.79937
MRPL27	0.578301	3.17747	5.42794	0.019817	0.79937
CTD-3222D19.8	-1.42815	-1.69062	5.41796	0.0199306	0.79937
PYCARD-AS1	1.64634	-1.69177	5.41784	0.019932	0.79937
FOSL2	-0.561196	7.17464	5.41063	0.0200145	0.79937
TMEM37	1.7903	-0.895796	5.3977	0.0201633	0.79937
MPC1	0.632816	5.34249	5.39733	0.0201676	0.79937
ERVK3-1	-0.611378	1.57142	5.39687	0.0201729	0.79937
ERG28	0.535546	7.35284	5.38788	0.0202771	0.79937
RBMXL1	0.523402	2.71882	5.37595	0.0204162	0.79937
TMEM238	1.01721	4.37781	5.3755	0.0204214	0.79937
HOXB6	-1.01116	0.0028147	5.36397	0.0205569	0.79937
MID1IP1-AS1	1.73828	-1.8349	5.32151	0.0210638	0.79937
ORMDL1	0.502425	4.866	5.31344	0.0211615	0.79937
RPS2P4	1.82309	-1.96459	5.30236	0.0212965	0.79937
JTB	1.11969	4.85792	5.29931	0.0213339	0.79937
RP11-546K22.1	1.38753	-1.00887	5.28491	0.021511	0.79937
CA9	-1.35017	5.13369	5.27502	0.0216335	0.79937
SUDS3P1	-1.26506	-0.583913	5.27199	0.0216712	0.79937
AC012358.8	1.34773	-1.77266	5.26945	0.0217029	0.79937
TFF1	-0.770376	2.38235	5.26383	0.021773	0.79937
GNMT	0.945679	1.33118	5.25695	0.0218593	0.79937
STAU2-AS1	1.93676	-0.859634	5.25595	0.0218719	0.79937
HERC6	-0.737785	2.98049	5.24842	0.0219668	0.79937
CLDN8	-0.843899	1.07173	5.24562	0.0220021	0.79937
DMKN	0.746889	6.52941	5.24476	0.022013	0.79937
DANCR	0.755636	6.30668	5.23724	0.0221084	0.79937
SOCS3	-2.00246	-1.87373	5.22759	0.0222313	0.79937
SLC9A5	-1.47123	-0.0769152	5.19079	0.0227069	0.79937
CTB-113P19.5	1.35573	-1.29087	5.17995	0.0228489	0.79937
TMEM225B	1.32756	0.763047	5.17869	0.0228656	0.79937
STOX1	1.82073	-1.70704	5.14202	0.0233535	0.79937
NFYB	0.450684	3.64188	5.13065	0.0235069	0.79937
CTD-2134A5.3	0.823435	1.07209	5.12608	0.0235688	0.79937
HCG4P3	-1.34579	-0.0573955	5.12307	0.0236098	0.79937
RP11-574K11.29	-1.75652	-1.66846	5.11598	0.0237065	0.79937
TUBB8	-1.54566	-1.40515	5.10915	0.0238	0.79937
ANG	0.679048	3.42247	5.10013	0.023924	0.79937
BAIAP3	-0.433389	4.55435	5.07451	0.0242801	0.79937
MTND4P35	1.36137	-0.971843	5.06726	0.0243819	0.79937
EIF5AL1	1.17403	0.870234	5.05925	0.0244948	0.79937
NQO2	0.488718	2.98385	5.05371	0.0245732	0.79937
UACA	-0.433239	3.5806	5.05139	0.0246061	0.79937
RP11-326C3.2	-2.11871	-1.4624	5.04938	0.0246348	0.79937
RTL6	-0.657126	4.06146	5.01651	0.0251067	0.79937
SEC61G	0.716597	5.5407	5.01516	0.0251263	0.79937
EBP	0.652516	5.45036	5.01093	0.0251878	0.79937
TFPI2	-1.19591	0.190433	4.99839	0.0253709	0.79937
NRBP2	-0.582015	3.97218	4.96763	0.0258259	0.79937
CTC-471J1.2	1.70679	-1.66307	4.96484	0.0258677	0.79937
ABCC12	0.97893	-0.185165	4.94908	0.0261046	0.79937
RPS10P3	1.14522	0.356478	4.9442	0.0261784	0.79937
EFNA2	-1.66703	-1.86114	4.93828	0.0262682	0.79937
FMN1	-0.637386	4.23803	4.92932	0.0264048	0.79937
RP11-95D17.1	1.2302	-0.475256	4.9203	0.0265429	0.79937
RPL41	0.58909	8.94068	4.91999	0.0265477	0.79937
LAMC2	-0.441001	4.58968	4.91753	0.0265856	0.79937
ZNF853	2.3897	-2.02216	4.91557	0.0266157	0.79937
FAM83A	1.18766	-0.645079	4.90691	0.0267494	0.79937
SLC26A6	0.486686	4.2534	4.90612	0.0267617	0.79937
RP11-1275H24.2	1.17598	-0.36322	4.90596	0.0267641	0.79937
HYKK	0.58141	2.6488	4.90341	0.0268036	0.79937
ZNF747	0.669649	3.47127	4.90113	0.0268392	0.79937
TREX2	1.48182	0.166539	4.89602	0.0269187	0.79937
ODAD3	0.929056	0.669123	4.8768	0.02722	0.79937
PIGU	0.411615	5.45446	4.87522	0.027245	0.79937
RBFA	0.560501	3.7169	4.86938	0.0273373	0.79937
ZNF185	-0.493614	5.49044	4.86564	0.0273967	0.79937
MBOAT1	-0.494403	3.58851	4.86085	0.0274727	0.79937
RP11-114N19.3	-1.22033	-0.89406	4.85665	0.0275397	0.79937
RP11-46J23.1	1.48662	-1.04827	4.8518	0.0276173	0.79937
CTB-63M22.1	1.01777	2.98586	4.84328	0.0277541	0.79937
RP11-225B17.2	1.90325	-1.35059	4.83198	0.0279366	0.79937
FAM83D	-0.523332	4.0821	4.82642	0.0280267	0.79937
CRIM1	-0.636866	5.03608	4.82579	0.028037	0.79937
CUTC	0.672464	2.07428	4.824	0.0280661	0.79937
RP11-379C1.2	1.24443	-1.33536	4.82037	0.0281253	0.79937
TTC6	-0.476873	3.45143	4.81701	0.0281802	0.79937
ZNF571	0.691991	1.87472	4.81455	0.0282205	0.79937
PIGF	0.771818	3.85358	4.81436	0.0282236	0.79937
CSRP2	0.640836	3.90018	4.81229	0.0282574	0.79937
MKI67	-0.786633	7.37483	4.81188	0.0282642	0.79937
SYTL4	-0.479915	3.25824	4.81026	0.0282907	0.79937
SIRPA	1.37994	-1.50326	4.804	0.0283938	0.79937
SNHG21	1.61078	-1.84984	4.80379	0.0283971	0.79937
PKHD1L1	-1.30162	-0.12347	4.7995	0.0284679	0.79937
LINC00634	0.8077	0.635252	4.79917	0.0284734	0.79937
RP11-342L8.3	1.40091	-1.75626	4.79127	0.0286043	0.79937
NEURL1B	-0.556145	4.76733	4.77863	0.028815	0.79937
RWDD3	-1.419	-1.37118	4.77698	0.0288427	0.79937
ARHGAP8	-1.45114	-0.370203	4.77305	0.0289086	0.79937
NRIP1	-0.561991	3.96202	4.77256	0.0289167	0.79937
NUP50-DT	0.806943	2.01586	4.76793	0.0289947	0.79937
RP11-417L19.2	-1.85999	-1.91089	4.76766	0.0289993	0.79937
DNAJC12	0.550439	3.27874	4.76378	0.0290646	0.79937
RP11-29H20.2	0.990681	0.480274	4.75424	0.0292263	0.79937
CHRD	-1.35987	-0.780792	4.75284	0.02925	0.79937
HR	0.600162	3.6563	4.74791	0.0293339	0.79937
PLEKHD1	0.601727	2.04992	4.74722	0.0293457	0.79937
CYCS	0.45417	6.93186	4.74069	0.0294572	0.79937
PANK2-AS1	0.963246	-0.424987	4.73468	0.0295603	0.79937
RP11-116G8.7	0.886333	-0.0980784	4.7316	0.0296133	0.79937
S100A9	1.28379	1.08728	4.73133	0.029618	0.79937
ARMC2	0.728242	0.967309	4.72951	0.0296494	0.79937
DIMT1	0.623564	4.60494	4.72118	0.0297933	0.79937
LINC02777	-1.32431	-1.06484	4.71539	0.0298937	0.79937
DCUN1D3	0.516686	2.9526	4.71219	0.0299495	0.79937
RAD9B	1.67626	-1.37425	4.70598	0.0300579	0.79937
MMP10	-1.23541	-0.0654132	4.69693	0.0302166	0.79937
RP11-1000B6.5	2.43888	-1.54625	4.69661	0.0302221	0.79937
FPGT	0.434711	3.05347	4.69365	0.0302742	0.79937
NINJ1	0.487861	6.4341	4.69174	0.030308	0.79937
SLC34A2	2.04565	-1.33616	4.69151	0.030312	0.79937
KDM3A	-0.533448	5.11216	4.688	0.0303739	0.79937
RPL22L1	0.719759	2.85395	4.68559	0.0304167	0.79937
CLIC6	-1.01835	2.88111	4.68259	0.0304698	0.79937
SF3A1	-0.461266	7.626	4.67846	0.0305432	0.79937
GLRX5	0.63797	6.38485	4.67455	0.0306128	0.79937
DAGLA	-0.498219	3.42901	4.66734	0.0307415	0.79937
BPIFA2	-1.46952	-1.60472	4.66609	0.030764	0.79937
THAP10	0.577485	1.81773	4.6648	0.030787	0.79937
ST8SIA6	-1.20841	2.76388	4.66342	0.0308117	0.79937
RPP14	0.518744	1.82811	4.66128	0.0308502	0.79937
C2orf49-DT	-1.03237	-1.23274	4.66028	0.0308682	0.79937
APOBEC3B	-0.519953	3.18238	4.65738	0.0309203	0.79937
BRICD5	0.696017	1.39981	4.65172	0.0310224	0.79937
RIBC1	0.850996	0.682998	4.64699	0.031108	0.79937
PALLD	-0.558146	6.59367	4.64675	0.0311124	0.79937
MRPL40	0.625717	4.1254	4.64549	0.0311352	0.79937
WBP4	0.607568	1.94388	4.64015	0.0312323	0.79937
MIR3685	1.68948	-1.84175	4.62821	0.0314504	0.79937
CYTH3	-0.506397	5.0074	4.62313	0.0315435	0.79937
CTD-3060P21.1	-2.21428	-1.91434	4.6161	0.0316733	0.79937
OTOF	1.5488	-1.29957	4.61326	0.0317257	0.79937
C1QTNF4	-1.67842	-1.825	4.60848	0.0318142	0.79937
SLC18B1	0.461005	3.92172	4.59899	0.0319907	0.79937
RP5-848E13.4	-2.33819	-0.555119	4.59585	0.0320495	0.79937
SHPK	0.742902	2.66656	4.59145	0.0321319	0.79937
CDK2AP1	0.593013	7.44555	4.5753	0.032436	0.79937
PTGR2	0.697079	2.70563	4.57244	0.0324902	0.79937
MVK	0.516206	6.66169	4.56528	0.0326263	0.79937
SPECC1-DT	-1.3557	-1.64752	4.56476	0.0326363	0.79937
RP4-545L17.11	0.827503	0.778873	4.56243	0.0326807	0.79937
TANC2	-0.583151	5.43845	4.55683	0.0327877	0.79937
GAR1	0.521674	3.35037	4.55118	0.0328961	0.79937
CENPE	-0.742529	2.96044	4.54888	0.0329402	0.79937
AC009303.2	-1.02215	-0.394755	4.53757	0.0331587	0.79937
EPHA6	-0.569944	1.92297	4.5278	0.0333484	0.79937
RP1-198K11.5	1.13098	-0.207004	4.51926	0.0335154	0.79937
RP11-347C12.3	-1.4185	-1.31895	4.51513	0.0335963	0.79937
CTD-2015H6.3	0.532632	3.73191	4.50995	0.0336982	0.79937
UMODL1	0.497237	2.4007	4.50017	0.0338916	0.79937
NOTCH1	-0.645343	6.15052	4.49393	0.0340155	0.79937
RPL17P22	1.29413	-0.845841	4.49366	0.0340207	0.79937
SAMD12	-0.510575	2.68494	4.49218	0.0340503	0.79937
UTRN	-0.754393	4.50476	4.49206	0.0340526	0.79937
RP11-543P15.1	1.07271	3.35293	4.48214	0.0342507	0.79937
MPV17	0.596397	6.38147	4.47165	0.0344617	0.79937
ZNF483	0.622331	1.21862	4.46872	0.0345208	0.79937
NRP1	-0.788224	2.28148	4.46362	0.0346241	0.79937
RP11-660L16.2	0.726827	2.70127	4.46112	0.0346747	0.79937
CSTB	0.526921	6.77373	4.45661	0.0347665	0.79937
SELENOF	0.417033	6.56897	4.45298	0.0348405	0.79937
RP11-66B24.7	0.836005	-0.0303801	4.44852	0.0349314	0.79937
C15orf65	0.896762	3.11238	4.44816	0.0349389	0.79937
ZNF462	-0.756531	3.50843	4.44736	0.0349552	0.79937
CCN6	0.412125	4.11899	4.44707	0.0349611	0.79937
FRYL	-0.537912	4.74717	4.44056	0.0350947	0.79937
ISCA2	0.593803	4.52155	4.43665	0.0351752	0.79937
GEMIN8P4	0.799308	-0.038257	4.42829	0.0353478	0.79937
H2AC13	2.02505	-1.51984	4.41309	0.0356641	0.79937
CYP1A1	-0.530653	2.61382	4.40511	0.0358313	0.79937
IRS2	-1.90998	-1.32154	4.39663	0.03601	0.79937
ATP5MK	0.917932	5.42426	4.38707	0.0362125	0.79937
SFT2D2	0.716035	4.27011	4.38568	0.0362421	0.79937
PCDHGA4	-2.126	-1.5459	4.37976	0.0363681	0.79937
INSIG1	0.412409	7.84745	4.36982	0.0365809	0.79937
COL27A1	-2.25339	-0.924208	4.36487	0.0366872	0.79937
TET2	-0.759825	3.9032	4.35726	0.0368516	0.79937
TRAPPC2B	0.85013	1.31059	4.3553	0.036894	0.79937
CKMT1A	0.985357	2.82394	4.35372	0.0369283	0.79937
EPPK1	-0.5672	4.3118	4.34079	0.0372098	0.79937
RUNX1	-0.452612	7.11272	4.33782	0.0372746	0.79937
COX6C	0.610772	6.41437	4.33527	0.0373304	0.79937
AFDN	-0.509795	6.27421	4.32823	0.0374852	0.79937
THOC6	0.543722	5.25564	4.32762	0.0374987	0.79937
FAM225A	1.51744	-0.405601	4.3224	0.0376138	0.79937
WDR92	0.887499	2.32407	4.32135	0.0376369	0.79937
FNTB	0.407594	5.33133	4.31831	0.0377043	0.79937
FOXO3	-0.380137	5.71	4.31626	0.0377498	0.79937
DBI	0.624174	9.03988	4.31431	0.037793	0.79937
VPS29	0.544062	5.77776	4.31105	0.0378656	0.79937
THNSL2	-0.555768	2.26911	4.30638	0.0379696	0.79937
TRMT10C	0.369031	4.22991	4.30574	0.0379841	0.79937
LINC01138	0.653101	1.5058	4.30563	0.0379864	0.79937
NUDT13	1.09168	0.38182	4.3037	0.0380295	0.79937
RP11-135F9.4	1.04143	0.150017	4.30123	0.0380847	0.79937
MTCO2P2	1.34589	0.561084	4.29198	0.0382925	0.79937
HIKESHI	0.627904	4.72656	4.28829	0.0383758	0.79937
SVIL2P	-1.54174	-0.568384	4.28564	0.0384356	0.79937
TMEM41B	0.527327	4.54075	4.28355	0.038483	0.79937
TRABD2B	-1.03857	-0.0129557	4.28153	0.0385286	0.79937
WFDC21P	0.672313	3.07205	4.28086	0.0385437	0.79937
HSD17B6	0.826915	1.1526	4.28059	0.0385499	0.79937
VLDLR	-0.876927	3.20286	4.27704	0.0386305	0.79937
LIG4	-0.864363	1.98376	4.27197	0.0387459	0.79937
RRP9	0.662902	3.38299	4.26688	0.0388621	0.79937
ATXN1-AS1	-0.870936	-0.00101068	4.26127	0.0389908	0.79937
HOXB-AS2	-0.981522	-0.340231	4.25004	0.0392494	0.79937
PHF3	-0.590012	5.72459	4.24943	0.0392634	0.79937
MOB3B	0.969009	-0.596211	4.24597	0.0393435	0.79937
PDZK1IP1	0.617907	3.34944	4.24555	0.0393533	0.79937
EMC4	0.510328	4.22248	4.2434	0.0394031	0.79937
RP3-423B22.5	1.16041	-0.118229	4.22513	0.0398297	0.79937
ZNF517	0.659646	1.10021	4.22512	0.0398299	0.79937
SFT2D1	0.587681	4.96698	4.22471	0.0398394	0.79937
MZT1	0.637281	2.90776	4.22178	0.0399083	0.79937
GPATCH2L	-0.477815	4.48077	4.21409	0.0400895	0.79937
RPL9P9	0.588522	3.8285	4.21156	0.0401494	0.79937
POU2F2	-0.983517	-0.661117	4.20487	0.0403081	0.79937
SLC9A4	-1.88145	0.0770108	4.19968	0.0404315	0.79937
KIF20A	-0.388564	5.58449	4.19955	0.0404347	0.79937
PHLDB1	-0.566328	2.52364	4.19513	0.0405402	0.79937
LINC01385	-1.1253	-0.902198	4.19491	0.0405456	0.79937
RPL34	0.621939	7.82087	4.18967	0.0406709	0.79937
SNHG3	0.662228	3.48501	4.18875	0.0406932	0.79937
DHCR7	0.357242	9.46168	4.18594	0.0407607	0.79937
TMEM14B	0.668688	4.42658	4.18023	0.0408981	0.79937
COMMD3	0.9779	1.77464	4.17801	0.0409518	0.79937
CDCA7L	-0.463905	4.67318	4.178	0.0409521	0.79937
F7	0.864816	0.4985	4.17079	0.0411266	0.79937
RANBP2	-0.615034	6.43883	4.16778	0.0411998	0.79937
MEGF10	-2.48087	-1.85334	4.16704	0.0412177	0.79937
ACAT2	0.426232	3.19231	4.16493	0.0412691	0.79937
CASP7	-0.390553	4.48632	4.16467	0.0412756	0.79937
MRPS18C	0.634388	3.94295	4.16061	0.0413746	0.79937
TIMM10	0.621543	4.20468	4.15867	0.041422	0.79937
ITPRIP	-0.638575	3.31909	4.15813	0.0414351	0.79937
IRF2BPL	-0.448891	7.36224	4.15217	0.0415811	0.79937
RP11-196G11.5	0.663311	2.30205	4.15111	0.0416071	0.79937
MYH9	-0.460079	9.37013	4.14818	0.0416792	0.79937
MIRLET7A1HG	0.950015	0.117777	4.13695	0.0419567	0.79937
LINC01060	1.49325	-1.56074	4.13511	0.0420025	0.79937
COG3	-0.462711	3.8695	4.13157	0.0420903	0.79937
AHNAK2	-1.19692	3.82541	4.13094	0.042106	0.79937
RP11-175B9.3	1.20359	1.74623	4.12802	0.0421788	0.79937
SLC25A33	0.47795	4.21162	4.12605	0.0422277	0.79937
MT-TQ	1.6453	-0.276993	4.12452	0.0422659	0.79937
FDFT1	0.372224	8.27308	4.1165	0.0424669	0.79937
FAM182B	-1.48766	-1.64348	4.11465	0.0425133	0.79937
PPM1K-DT	-1.37801	-1.23963	4.11425	0.0425233	0.79937
ICAM3	0.531076	3.5247	4.10982	0.0426349	0.79937
SMAD3	-0.475338	4.22486	4.10594	0.042733	0.79937
CD36	-1.07236	-1.39249	4.10559	0.0427418	0.79937
SLC38A6	0.528802	3.53506	4.10549	0.0427442	0.79937
MAST4	-0.508391	4.01996	4.10525	0.0427502	0.79937
PAXBP1-AS1	-1.1513	-1.10807	4.09535	0.0430014	0.79937
ZNF678	-0.642466	2.50835	4.09176	0.0430927	0.79937
RP11-373D17.4	1.12448	-1.46569	4.0855	0.0432526	0.79937
ALG6	0.403653	3.89828	4.08384	0.0432951	0.79937
FAAP24	0.542918	3.00322	4.08266	0.0433255	0.79937
RP11-195F19.9	1.47708	-1.33852	4.08006	0.043392	0.79937
PRKCE	-0.612995	1.49623	4.07983	0.0433981	0.79937
MLXIPL	-0.454669	2.96635	4.07617	0.043492	0.79937
UFSP1	0.662591	1.31901	4.07483	0.0435267	0.79937
MRPL17	0.463836	5.9282	4.07323	0.0435679	0.79937
TERF1	0.433593	4.52824	4.0653	0.0437729	0.79937
LAMB3	-0.544385	2.69996	4.0645	0.0437937	0.79937
XG	0.649611	2.7791	4.06326	0.0438258	0.79937
CETN2	0.410603	5.36437	4.063	0.0438325	0.79937
POP5	0.536904	3.67964	4.06053	0.0438967	0.79937
CIT	-0.577611	5.24759	4.05539	0.0440306	0.79937
CORO7	1.17023	0.398308	4.05152	0.0441315	0.79937
CENPF	-0.497851	6.052	4.05011	0.0441684	0.79937
TM9SF1	0.614143	2.38122	4.0428	0.0443602	0.79937
RPL10P9	0.75474	2.37662	4.03519	0.0445607	0.79937
NDUFS4	0.523164	3.87119	4.03091	0.0446738	0.79937
SERPINE2	1.26986	-1.18978	4.02667	0.0447862	0.79937
HIGD1A	0.576249	4.76487	4.025	0.0448306	0.79937
FTL	0.56928	8.95792	4.02458	0.0448418	0.79937
SUZ12P1	0.733186	1.3689	4.02206	0.0449088	0.79937
SMG1P5	-1.22457	-0.4805	4.02174	0.0449173	0.79937
ZNF799	0.574974	1.94451	4.01242	0.0451664	0.79937
SELENBP1	0.446579	8.97728	4.01044	0.0452195	0.79937
CCDC34	0.634785	3.05505	4.00657	0.0453232	0.79937
NT5M	-0.599046	1.15017	4.00567	0.0453474	0.79937
LINC01347	-1.57894	0.0599325	4.00245	0.0454343	0.79937
NACC2	-0.675693	3.71137	4.00199	0.0454466	0.79937
RPL14P1	0.609774	3.07358	4.00092	0.0454755	0.79937
AKR1C2	0.524036	7.01234	3.99798	0.0455547	0.79937
NXT1	0.525879	4.05843	3.9929	0.0456923	0.79937
ALDOA	-0.8601	7.62927	3.98604	0.0458788	0.79937
TMEM223	0.53828	3.91954	3.98557	0.0458915	0.79937
SRP19	0.797578	1.79426	3.98405	0.0459329	0.79937
RWDD2B	0.570474	4.59883	3.98178	0.0459949	0.79937
RPS15P4	1.08501	3.79563	3.98109	0.0460138	0.79937
RPL24P4	0.608424	2.23907	3.98003	0.0460429	0.79937
RASAL3	0.978194	-1.05473	3.97956	0.0460557	0.79937
RP11-23P13.6	-1.5052	-1.58708	3.97646	0.0461404	0.79937
LBHD1	-1.29574	-1.95683	3.976	0.0461531	0.79937
CELSR1	-0.536956	5.5801	3.97102	0.0462898	0.79937
KLRK1-AS1	0.860737	1.57619	3.96889	0.0463484	0.79937
SSR3	0.404986	6.61973	3.96752	0.046386	0.79937
RP11-283I3.6	0.776135	0.505416	3.96419	0.0464779	0.79937
GSE1	-0.55061	6.9926	3.96203	0.0465375	0.79937
RP11-94C24.13	1.34423	-1.95065	3.96081	0.0465713	0.79937
ZNF32	0.660551	4.33459	3.96053	0.0465791	0.79937
POLR3F	0.476877	3.182	3.96044	0.0465815	0.79937
RP11-359B12.2	1.54563	-1.14861	3.95996	0.0465948	0.79937
SYNJ2	-0.448772	5.13191	3.95988	0.0465971	0.79937
PCGF5	0.404432	5.18794	3.95868	0.0466301	0.79937
LINC00653	-1.84399	-2.02165	3.95852	0.0466346	0.79937
BTF3L4P2	1.02704	-0.992762	3.95664	0.0466868	0.79937
SLC25A21-AS1	0.830936	0.794827	3.95554	0.0467172	0.79937
PKD1	-0.483022	6.89729	3.95545	0.0467199	0.79937
LSM1	0.484694	7.44504	3.95315	0.0467837	0.79937
AC002075.4	1.49932	-0.90618	3.95223	0.0468093	0.79937
CLCNKA	-1.33215	-0.997061	3.95201	0.0468154	0.79937
ESD	0.479409	4.204	3.95167	0.046825	0.79937
DGCR11	-1.141	-0.946875	3.94493	0.0470127	0.79937
SYCE2	1.0157	0.343006	3.94434	0.0470293	0.79937
CKAP2L	-0.550542	4.2495	3.93936	0.0471686	0.79937
DIP2A	-0.546259	4.65955	3.93871	0.0471868	0.79937
TP53TG1	0.457648	3.61346	3.93756	0.0472192	0.79937
PHEX	-0.792558	1.10986	3.93683	0.0472398	0.79937
KIF26B	-0.817178	0.547478	3.93674	0.0472422	0.79937
RPL12P12	0.924236	0.418577	3.93629	0.0472548	0.79937
COX16	0.946467	2.535	3.93601	0.0472628	0.79937
GSKIP	0.386843	5.11742	3.93411	0.0473161	0.79937
PFKFB3	-0.770726	4.30719	3.92991	0.0474344	0.79937
TRPM2-AS	0.624454	4.62477	3.92929	0.0474519	0.79937
RREB1	-0.526647	5.74687	3.92887	0.0474638	0.79937
NME1	0.895761	5.93506	3.92576	0.0475516	0.79937
ST7-AS1	0.537935	2.33255	3.92411	0.0475983	0.79937
SPAG5	-0.675241	4.1617	3.92211	0.0476551	0.79937
BRAF	-0.399722	4.76526	3.9173	0.0477914	0.79937
TJP2	-1.17021	0.96774	3.91583	0.0478335	0.79937
ZNF525	-0.522865	2.82741	3.91413	0.0478818	0.79937
ZNF271P	0.427692	3.88586	3.91363	0.0478961	0.79937
KLRA1P	1.65881	-1.05436	3.9115	0.0479569	0.79937
ATP5PF	0.691913	7.11526	3.90966	0.0480092	0.79937
C14orf119	0.400998	5.93621	3.90689	0.0480884	0.79937
KMT2D	-0.562725	7.07408	3.90156	0.0482413	0.79937
PDE4DIPP6	0.997753	-0.554601	3.8935	0.0484733	0.79937
RPS26P6	2.01024	-0.0514648	3.89124	0.0485386	0.79937
C1GALT1C1	0.401112	3.74895	3.89075	0.0485528	0.79937
ALG1L	0.554707	2.65896	3.88828	0.0486241	0.79937
RP11-722E23.2	1.38655	-1.05577	3.88597	0.0486911	0.79937
RP11-1260E13.3	3.08299	-2.43952	3.88444	0.0487354	0.79937
RP11-16F15.2	1.42591	-1.85337	3.88245	0.0487934	0.79937
TMEM126B	0.409249	4.51826	3.87842	0.0489105	0.79937
HES6	0.423713	7.06869	3.87193	0.0491001	0.79937
SEPSECS-AS1	1.19007	-0.748534	3.87148	0.0491131	0.79937
PTRH2	0.521794	4.58737	3.8711	0.0491243	0.79937
CPE	-1.33508	-1.94305	3.86436	0.049322	0.79937
ADTRP	0.357837	4.15244	3.86287	0.0493657	0.79937
SMIM8	0.832107	1.49471	3.86285	0.0493663	0.79937
MYO1F	-1.46678	-1.69073	3.86117	0.049416	0.79937
OVOL1	-0.543435	5.71441	3.85509	0.0495951	0.79937
COX20	0.490283	5.5925	3.85185	0.0496911	0.79937
GPT2	-0.418029	6.18168	3.85056	0.0497295	0.79937
SNRPE	0.641705	4.81538	3.84952	0.0497604	0.79937
SSPOP	-0.508045	3.31137	3.84825	0.049798	0.79937
OPN3	0.533914	6.20891	3.84669	0.0498444	0.79937
GEMIN7	0.444968	4.19086	3.84386	0.0499283	0.79937
NAGK	0.638902	6.71544	3.84053	0.0500277	0.79937
PMS2P10	1.42686	0.00127939	3.83581	0.0501686	0.79937
NUDT14	0.758592	5.7804	3.83266	0.050263	0.79937
IRS1	-1.35965	0.367427	3.83011	0.0503397	0.79937
CFL2	0.40623	3.5562	3.82963	0.0503541	0.79937
MED26	0.470727	3.92679	3.8258	0.0504693	0.79937
EAF2	0.663751	1.48648	3.82485	0.0504978	0.79937
KLHL7-DT	0.679004	0.676616	3.81272	0.0508647	0.79937
FAM71E1	0.457751	3.04498	3.81102	0.0509165	0.79937
RPL39L	0.500036	4.28787	3.80967	0.0509576	0.79937
CHRAC1	0.516787	4.89376	3.80939	0.050966	0.79937
NPW	0.779196	1.83362	3.8066	0.0510509	0.79937
YLPM1	-0.610316	6.39987	3.80499	0.0511	0.79937
SNAI3-AS1	-1.06243	-1.14916	3.8011	0.0512191	0.79937
AC004057.1	0.928494	4.22209	3.8009	0.0512249	0.79937
AKR1C3	0.560117	3.26304	3.7966	0.0513569	0.79937
IL22RA1	-1.02373	-0.91479	3.79435	0.0514257	0.79937
TMEM31	-1.22969	-1.9672	3.79343	0.0514541	0.79937
DTNA	-0.519826	3.82407	3.79288	0.0514709	0.79937
HMGN5	0.537424	2.24568	3.79085	0.0515334	0.79937
MALL	-1.33104	1.88661	3.78984	0.0515645	0.79937
CD14	0.964683	0.567772	3.78845	0.0516074	0.79937
TMEM141	0.666423	5.03152	3.78562	0.0516946	0.79937
EP300-AS1	-1.35946	-0.502369	3.7834	0.0517635	0.79937
NEURL2	-0.91719	-0.708886	3.78248	0.0517919	0.79937
SEMA3B	-0.83049	0.248247	3.78136	0.0518264	0.79937
KCNQ1	-1.02588	1.22924	3.77567	0.0520032	0.79937
LRP1	-0.496956	5.5517	3.76742	0.0522602	0.79937
RDH11	0.325328	7.24039	3.76659	0.052286	0.79937
BDKRB2	-0.648013	5.49023	3.76611	0.0523011	0.79937
MED13L	-0.689363	6.09437	3.76431	0.0523574	0.79937
RP11-338K17.5	-2.13886	-1.87448	3.76233	0.0524195	0.79937
GTF2IRD2	0.717686	1.21937	3.7612	0.0524548	0.79937
TEAD1	-0.663963	3.58377	3.761	0.0524612	0.79937
BCAN-AS1	-1.04576	0.696611	3.75611	0.0526147	0.79937
SNORD3B-1	1.1257	-0.315414	3.7556	0.052631	0.79937
LINC00683	-0.691718	1.38668	3.75539	0.0526375	0.79937
ATXN1L	-0.547444	4.26546	3.7534	0.0527002	0.79937
SLC25A11	0.404589	5.64453	3.75297	0.0527137	0.79937
SDHD	0.708526	4.61136	3.75289	0.0527164	0.79937
HECA	-0.357137	4.29571	3.74956	0.0528213	0.79937
PDGFC	-0.653352	1.08427	3.74923	0.0528318	0.79937
SLC39A8	0.416171	6.12678	3.74775	0.0528786	0.79937
MRPS6	0.608695	4.07261	3.74505	0.0529643	0.79937
RP11-111H13.1	-1.03702	-1.04981	3.74102	0.053092	0.79937
TMEM38B	0.378143	4.15271	3.74087	0.0530969	0.79937
RFESD	0.882589	0.305389	3.74043	0.0531109	0.79937
PTGS1	-1.24555	-0.527687	3.74012	0.0531205	0.79937
HOXB-AS1	0.881861	3.2499	3.73761	0.0532004	0.79937
HMGN3	0.458374	5.23263	3.73649	0.0532361	0.79937
L3MBTL2-AS1	-1.88869	0.105136	3.73196	0.0533808	0.79937
ZNRD2	0.52384	5.37571	3.73112	0.0534075	0.79937
GTF2H5	0.686242	3.07096	3.73073	0.05342	0.79937
FKBP3	0.392513	4.92117	3.73063	0.0534233	0.79937
CYB5A	0.414976	7.1926	3.7296	0.0534561	0.79937
FBXL14	-0.583143	3.22282	3.72917	0.05347	0.79937
RP11-66N11.8	1.1706	-1.49584	3.7288	0.0534819	0.79937
SLIRP	0.75547	6.15612	3.72707	0.0535373	0.79937
SLC2A6	0.440155	3.64987	3.72444	0.0536216	0.79937
TNRC18	-0.58751	7.72886	3.72365	0.0536469	0.79937
ZKSCAN2	-0.656218	2.60803	3.72108	0.0537295	0.79937
OTULINL	-0.800505	0.390453	3.71982	0.0537701	0.79937
OAF	0.483253	5.37436	3.71902	0.0537958	0.79937
PFKP	-0.513871	5.89205	3.71853	0.0538117	0.79937
NQO1	0.489514	9.40471	3.71729	0.0538518	0.79937
NDUFC2	0.748601	4.64007	3.7129	0.0539936	0.79937
TOP2A	-0.321012	6.17064	3.71234	0.0540115	0.79937
IRAG1-AS1	2.33417	-1.41276	3.70935	0.0541085	0.79937
PNKD	0.599586	6.10502	3.70274	0.0543232	0.79937
S100A6	0.636306	8.77329	3.70244	0.0543329	0.79937
YAF2	0.593525	2.78255	3.70202	0.0543468	0.79937
RP11-34P13.15	1.0842	0.731726	3.7008	0.0543863	0.79937
SC22CB-1E7.1	1.78951	0.259925	3.70076	0.0543877	0.79937
RPS15AP38	1.24524	-0.95567	3.69859	0.0544584	0.79937
MAGOHB	0.67494	3.4058	3.69528	0.0545668	0.79937
BICRA	-0.500394	5.16204	3.69437	0.0545962	0.79937
NUDT5	0.400112	4.45235	3.69326	0.0546326	0.79937
FAT1	-0.559384	5.66671	3.68753	0.0548209	0.79937
RP11-7O11.9	0.91094	-1.05534	3.68739	0.0548253	0.79937
ANXA5	0.498	7.90627	3.68271	0.0549795	0.79937
UBQLN4P1	-1.16666	0.557798	3.68216	0.0549975	0.79937
FBLN2	-0.540922	2.512	3.67228	0.0553244	0.79937
BLOC1S4	0.462384	2.40695	3.66979	0.0554073	0.79937
RPL41P5	0.682659	1.86544	3.66768	0.0554774	0.79937
SRM	0.555881	8.50795	3.66358	0.055614	0.79937
RP11-242D8.1	0.656138	2.1625	3.66165	0.0556784	0.79937
H4C8	0.84408	2.91188	3.66016	0.0557283	0.79937
RPL7P9	0.694393	2.11419	3.65438	0.055922	0.79937
KIFC3	1.66798	-0.877444	3.65405	0.0559331	0.79937
AC010148.1	-1.60738	-1.85852	3.65378	0.0559421	0.79937
MFSD4B	0.432451	2.9584	3.65365	0.0559465	0.79937
GNPNAT1	0.336644	7.88918	3.65308	0.0559657	0.79937
DPY19L1	0.434475	2.94263	3.65306	0.0559664	0.79937
MRPL22	0.567076	4.62854	3.65131	0.0560251	0.79937
SNHG30	0.945373	1.05238	3.64936	0.0560909	0.79937
RPS27	0.653426	10.6726	3.64757	0.0561509	0.79937
PRDX1	0.467763	9.4455	3.64268	0.0563163	0.79937
RP1-266L20.4	1.47792	-1.80729	3.6367	0.0565187	0.79937
SREK1IP1	0.456345	4.14768	3.63468	0.0565875	0.79937
SHB	0.575174	4.18567	3.62694	0.0568514	0.79937
GLRX	0.453534	3.69633	3.62619	0.0568767	0.79937
SEC11A	0.431295	5.53824	3.62583	0.0568892	0.79937
CTC-276P9.4	-1.62436	-2.2203	3.62424	0.0569437	0.79937
ARHGEF2	-0.355574	5.5848	3.62421	0.0569446	0.79937
LINC00205	-0.689883	3.24971	3.61734	0.0571804	0.79937
ERN1	-0.380574	4.21718	3.6148	0.0572675	0.79937
ZSWIM6	-0.644107	2.80861	3.61447	0.057279	0.79937
UBN2	-0.409084	4.87968	3.61352	0.0573119	0.79937
ATP5MG	0.702671	3.96057	3.60871	0.0574778	0.79937
EXPH5	-0.471363	3.0996	3.60863	0.0574804	0.79937
AHNAK	-0.663138	8.21064	3.60548	0.0575895	0.79937
RERE	-0.391217	7.24756	3.60535	0.0575941	0.79937
LSM3	0.71499	7.08535	3.60306	0.0576732	0.79937
SNTB2	0.446061	3.12158	3.5987	0.0578249	0.79937
DAAM1	-0.436171	6.00484	3.59666	0.0578956	0.79937
SVIL	-0.461595	5.63064	3.59653	0.0579003	0.79937
POLR2M	0.431308	3.63146	3.59469	0.0579643	0.79937
DHFR	0.470476	5.02072	3.59193	0.0580607	0.79937
ZNF571-AS1	-1.3314	-1.73963	3.59138	0.0580799	0.79937
TCP11L2	-1.08821	0.878999	3.58783	0.0582042	0.79937
CENPX	0.704445	6.71146	3.58738	0.0582198	0.79937
ZBTB10	-0.476845	2.74711	3.58723	0.0582251	0.79937
MRPL41	0.645436	6.76641	3.58532	0.0582923	0.79937
TMEM14A	0.542038	3.36611	3.58399	0.0583388	0.79937
LINC01508	1.12413	-0.563279	3.58389	0.0583425	0.79937
KCNH2	-0.614065	1.61056	3.58295	0.0583753	0.79937
EXOC4	-0.374807	6.56759	3.57957	0.0584942	0.79937
RPS26P47	0.990044	0.384343	3.57554	0.0586363	0.79937
CCNP	0.415597	3.92238	3.57553	0.0586367	0.79937
VPS25	0.493793	5.76849	3.57401	0.0586903	0.79937
DERL3	0.822615	1.4951	3.57166	0.0587737	0.79937
DTX1	-0.593332	1.30737	3.5674	0.0589243	0.79937
KMT2C	-0.60275	6.89312	3.56174	0.0591258	0.79937
ERCC6L2	-0.506086	3.49879	3.5617	0.0591271	0.79937
ELOVL7	0.451404	3.24377	3.56123	0.0591438	0.79937
AHDC1	-0.503126	7.43869	3.56095	0.0591539	0.79937
NEDD9	-0.629142	4.43083	3.56072	0.0591619	0.79937
NBPF10	-0.468246	2.05098	3.55953	0.0592047	0.79937
PILRA	0.694495	0.145831	3.55881	0.0592302	0.79937
MAP3K2	-0.391984	4.48394	3.55679	0.0593024	0.79937
CUTA	0.493781	5.38725	3.55004	0.0595441	0.79937
EP400	-0.67515	6.44415	3.54902	0.0595805	0.79937
ABHD2	-0.647269	7.73602	3.5475	0.0596352	0.79937
PRMT6	0.397385	3.05958	3.54688	0.0596574	0.79937
KCNA2	2.18086	-2.13955	3.54486	0.0597302	0.79937
FBXO27	1.33202	-1.20645	3.54457	0.0597407	0.79937
ZNRF2P2	-1.35963	0.243426	3.54112	0.0598651	0.79937
LRRC63	-2.30871	-2.25276	3.53987	0.0599101	0.79937
AMPD3	-0.695353	1.8959	3.53805	0.0599759	0.79937
COMMD10	0.487639	2.89158	3.53789	0.0599819	0.79937
MAP3K1	-0.506449	4.45208	3.53461	0.0601004	0.79937
ZNF461	0.525304	2.55786	3.53417	0.0601162	0.79937
OST4	0.633019	7.25044	3.53033	0.0602557	0.79937
RP11-425L10.1	0.95208	3.44963	3.52627	0.0604037	0.79937
SNHG25	1.45259	-1.5521	3.52452	0.0604674	0.79937
SYTL2	-0.432561	4.49897	3.52441	0.0604714	0.79937
SPATA20	0.475896	2.91053	3.52372	0.0604966	0.79937
ATP6V1G1	0.385832	7.532	3.52234	0.0605469	0.79937
SMIM29	0.531777	7.14058	3.51692	0.0607451	0.79937
RP13-554M15.7	-1.00172	-0.764458	3.51558	0.0607942	0.79937
GMPPA	0.52846	5.93696	3.51518	0.060809	0.79937
CCDC88A	-1.67059	-1.24534	3.51482	0.0608222	0.79937
RPS24P19	1.35095	-0.645236	3.51462	0.0608296	0.79937
ITSN2	-0.439334	4.00804	3.51429	0.0608417	0.79937
RIOK3	-0.401042	5.62863	3.51253	0.0609064	0.79937
COX14	0.701588	3.77212	3.51219	0.0609188	0.79937
CCN2	-1.01876	3.72491	3.51204	0.0609245	0.79937
RP11-629B11.5	-1.52731	-2.00703	3.51151	0.0609438	0.79937
NCAPD2	-0.53438	5.94958	3.51025	0.0609902	0.79937
ZNF721	-0.746211	4.35542	3.50957	0.0610153	0.79937
RPL22P1	1.07087	0.390482	3.50955	0.0610162	0.79937
DCTPP1	0.59869	6.21346	3.50939	0.061022	0.79937
ACTG1P1	-0.667153	-0.029796	3.50639	0.0611324	0.79937
SH3BP5	-0.476963	2.90941	3.50635	0.061134	0.79937
GDPGP1	0.766579	1.59891	3.50273	0.0612678	0.79937
PRDM10	-0.730211	3.59181	3.50228	0.0612845	0.79937
HAGLROS	0.586836	2.68904	3.49983	0.0613751	0.79937
AREG	-0.453672	3.16915	3.49953	0.0613863	0.79937
LCN12	0.80578	0.499643	3.49948	0.0613881	0.79937
MRPL42	0.363061	4.94328	3.49928	0.0613954	0.79937
PHOSPHO2	0.83926	1.23802	3.49766	0.0614554	0.79937
FAM157A	-0.919308	1.06678	3.49462	0.0615685	0.79937
PPP1R14BP3	0.989214	1.17317	3.49421	0.0615838	0.79937
PLD1	-0.462773	3.64978	3.49397	0.0615927	0.79937
DZIP3	-0.435696	2.30848	3.49061	0.0617179	0.79937
RPSAP58	0.618021	3.52162	3.4897	0.0617516	0.79937
FXN	0.879589	1.16949	3.48706	0.0618504	0.79937
ATG2B	-0.519005	4.86636	3.48227	0.0620296	0.79937
LAMTOR5	0.652521	5.62759	3.48093	0.06208	0.79937
SEMA6B	-0.594179	0.504416	3.47973	0.062125	0.79937
WWC2	-0.59825	2.23609	3.47889	0.0621564	0.79937
LINC02453	-1.47837	-2.05118	3.47745	0.0622106	0.79937
RP11-7O11.8	1.4163	-1.71759	3.47524	0.0622937	0.79937
INCENP	-0.624897	5.24338	3.47344	0.0623615	0.79937
NDUFB5	0.647002	4.37179	3.46803	0.062566	0.79937
SMIM26	0.938209	2.13462	3.46631	0.0626311	0.79937
RPL23P8	1.10438	-0.747326	3.46472	0.0626911	0.79937
TPRKB	0.520459	3.8827	3.46403	0.0627172	0.79937
MYLK-AS1	1.02901	-0.68534	3.46401	0.0627179	0.79937
EVC	-1.60779	-1.28143	3.46371	0.0627294	0.79937
ATP2B4	-0.541347	5.61663	3.46307	0.0627536	0.79937
OVGP1	0.626659	1.69292	3.46095	0.0628342	0.79937
CFAP20	0.351457	4.16752	3.45928	0.0628975	0.79937
TMEM19	0.415381	3.47893	3.45836	0.0629329	0.79937
EIF3FP3	1.00199	0.834409	3.45828	0.0629359	0.79937
PDE4DIPP2	-1.07054	1.07913	3.4571	0.0629807	0.79937
SMIM12	0.385422	5.58184	3.45622	0.0630141	0.79937
IQCA1	-0.572468	1.03035	3.45555	0.0630399	0.79937
COX7A2	0.658135	7.11607	3.45464	0.0630744	0.79937
D2HGDH	-0.4248	4.32636	3.45016	0.0632457	0.79937
PTS	0.684414	2.91227	3.44952	0.0632701	0.79937
RPL13AP5	0.606621	5.30007	3.44914	0.0632848	0.79937
PPIA	0.491751	10.4424	3.44579	0.0634132	0.79937
RWDD1	0.449468	6.22337	3.44354	0.0634993	0.79937
RPL35A	0.545148	8.07429	3.44175	0.0635684	0.79937
CD63	0.472599	9.38353	3.43968	0.0636482	0.79937
PARD3B	-0.519732	3.56297	3.4384	0.0636975	0.79937
LINC01106	1.24955	-1.03251	3.437	0.0637515	0.79937
NQO1-DT	1.31207	-0.784598	3.43452	0.0638472	0.79937
RP11-100N21.1	1.04481	0.0514388	3.43419	0.0638597	0.79937
EPB41L2	-0.469313	2.22475	3.43223	0.0639356	0.79937
TH	-2.3149	2.74113	3.43198	0.0639455	0.79937
ASXL2	-0.612144	5.281	3.43078	0.0639918	0.79937
ABCC6P1	-1.04738	-1.04048	3.42884	0.0640671	0.79937
PIGX	0.323612	5.04321	3.42802	0.064099	0.79937
BOLA2B	0.933618	0.706175	3.42341	0.0642782	0.79937
CAVIN2	-2.46088	-2.21237	3.42202	0.0643321	0.79937
SH3BP5-AS1	-0.594208	1.77117	3.42077	0.064381	0.79937
LUZP1	-0.589649	3.97331	3.42032	0.0643987	0.79937
ARPC3	0.474014	6.43655	3.41925	0.0644403	0.79937
RP11-10K16.1	0.768758	0.812542	3.41645	0.0645498	0.79937
RAB27A	0.400445	4.2171	3.41476	0.0646156	0.79937
NUDT8	0.54215	6.31676	3.41451	0.0646257	0.79937
CAMK2N1	0.525456	7.30797	3.41022	0.0647936	0.79937
SKP1	0.545844	6.94525	3.40972	0.0648133	0.79937
DPM1	0.497006	4.20886	3.40898	0.0648424	0.79937
PLEKHA5	-0.510922	3.67194	3.40838	0.0648661	0.79937
SHLD3	0.83722	0.308025	3.40658	0.064937	0.79937
RP11-93B14.10	-1.56424	-1.61193	3.40611	0.0649552	0.79937
RP11-20I23.8	-1.32765	-0.518699	3.40525	0.0649891	0.79937
RPS5	0.668437	9.22842	3.40424	0.0650291	0.79937
SELENOM	0.718148	6.31895	3.40422	0.0650298	0.79937
KLF10	-0.7556	3.76631	3.40237	0.0651028	0.79937
SETD2	-0.406695	4.98672	3.40174	0.0651278	0.79937
C1orf122	0.478386	6.74514	3.40105	0.065155	0.79937
HDHD3	0.650385	6.88876	3.4009	0.065161	0.79937
RCOR3	-0.391996	4.84624	3.40066	0.0651703	0.79937
MVD	0.354146	5.06251	3.39885	0.065242	0.79937
ZBTB8OS	0.565786	4.40133	3.397	0.065315	0.79937
UNC50	0.572303	3.9311	3.39673	0.0653259	0.79937
DGKQ	-0.507455	5.01368	3.39582	0.065362	0.79937
RGS19	0.493743	3.7154	3.39566	0.0653682	0.79937
RP11-889L3.4	0.967767	-0.644034	3.39481	0.0654018	0.79937
RP11-466H18.1	0.864595	3.05744	3.39362	0.0654489	0.79937
RAB11FIP1	-0.482761	11.0264	3.39129	0.0655418	0.79937
RANP1	0.801941	0.819502	3.38662	0.0657278	0.79937
IER3IP1	0.574714	4.48439	3.38661	0.065728	0.79937
PTPRR	0.807361	-0.213844	3.38605	0.0657502	0.79937
RP3-475N16.9	0.780543	0.254055	3.38598	0.0657529	0.79937
TMEM243	0.40081	3.33153	3.38399	0.0658324	0.79937
SLC39A4	0.723589	5.79182	3.38329	0.0658604	0.79937
GLB1L	-0.424709	2.23642	3.37833	0.0660589	0.79937
TCEA1P2	-0.930916	-0.98	3.37833	0.0660589	0.79937
THEMIS2	-1.15247	-0.365123	3.3757	0.0661644	0.79937
EFNA3	0.585474	5.1643	3.37485	0.0661985	0.79937
FGFR4	0.511089	3.57613	3.3746	0.0662086	0.79937
RPL9	0.408903	8.56944	3.37217	0.0663062	0.79937
SLC23A3	2.62892	-1.54508	3.37192	0.0663165	0.79937
ZNF598	-0.418816	7.25753	3.37187	0.0663185	0.79937
NDUFA5P11	1.21412	-1.31851	3.37166	0.0663269	0.79937
GGPS1	0.515959	4.23222	3.36991	0.0663972	0.79937
RPLP2	0.502163	9.64532	3.36853	0.0664532	0.79937
RP11-283G6.3	-1.12896	1.48677	3.36755	0.0664926	0.79937
YARS2	0.403741	4.06457	3.3663	0.0665429	0.79937
LARGE1	-0.442701	5.10542	3.36399	0.0666363	0.79937
DRP2	-1.3444	-1.22188	3.36305	0.0666746	0.79937
RPS25	0.486712	8.7696	3.3619	0.0667209	0.79937
ZNF335	-0.39639	4.97024	3.36101	0.0667573	0.79937
TSPAN13	0.323604	8.75318	3.36069	0.0667699	0.79937
RP1-228H13.5	0.451072	2.5837	3.36067	0.0667709	0.79937
RP11-234A1.1	1.05493	2.41199	3.36033	0.0667848	0.79937
RGS11	-2.49056	-1.57632	3.35905	0.0668365	0.79937
RP5-908M14.5	-0.994999	-1.09251	3.3572	0.0669118	0.79937
FAM228B	-1.1052	-1.1366	3.35705	0.066918	0.79937
GAB2	-0.561019	5.39671	3.3533	0.0670706	0.79937
TXN	0.629592	8.38197	3.34964	0.0672199	0.79937
CDC42SE2	0.385112	3.28413	3.34952	0.0672248	0.79937
NUP153-AS1	-1.14987	-1.36693	3.34885	0.067252	0.79937
LMTK2	-0.735483	5.64043	3.34837	0.0672715	0.79937
CEP83-DT	-1.5696	-1.17409	3.34698	0.0673283	0.79937
CRIM1-DT	1.13114	-0.00317313	3.3443	0.067438	0.79937
TNFRSF14-AS1	-1.0801	-1.6551	3.34398	0.0674514	0.79937
KIF13A	-0.425554	5.15877	3.34234	0.0675184	0.79937
SNX11	0.390386	3.08479	3.34208	0.0675293	0.79937
NEK10	2.55646	-1.80524	3.33501	0.0678202	0.79937
SS18L2	0.806438	2.71633	3.33364	0.0678766	0.79937
MAPT	-0.592661	2.07295	3.33348	0.0678832	0.79937
TRIM16	0.628148	2.31715	3.33286	0.0679089	0.79937
RPL23	0.562985	8.1077	3.33192	0.0679473	0.79937
RP11-154J22.1	-1.55478	-2.36972	3.33185	0.0679505	0.79937
MRPL12	0.850586	3.02562	3.3312	0.0679772	0.79937
GEMIN6	0.503836	2.89336	3.33092	0.0679887	0.79937
RPL30	0.674499	11.0317	3.32828	0.0680979	0.79937
RPLP0P6	0.557875	4.66118	3.32797	0.0681109	0.79937
MIX23	0.4202	2.99788	3.32651	0.0681713	0.79937
ELP5	0.703057	5.02722	3.32641	0.0681754	0.79937
RPS15A	0.863746	6.31185	3.32583	0.0681996	0.79937
ODF3B	-0.910333	0.412279	3.32464	0.068249	0.79937
NKAPP1	0.796833	-0.140242	3.32358	0.068293	0.79937
LINC01144	1.06115	0.272601	3.32331	0.0683042	0.79937
BRD8	-0.521758	5.13398	3.323	0.0683171	0.79937
BABAM1	0.68917	4.25414	3.32184	0.0683652	0.79937
LYRM4	0.525135	4.31996	3.3215	0.0683792	0.79937
SYBU	-0.378224	4.90751	3.32097	0.0684013	0.79937
SLC41A2	0.348955	3.603	3.31921	0.0684745	0.79937
FAM193B	-0.322204	4.90248	3.31915	0.0684774	0.79937
UXT	0.628196	5.97463	3.31738	0.0685508	0.79937
SCAMP5	-0.446831	3.1262	3.31664	0.0685818	0.79937
MDN1	-0.682726	4.0026	3.3151	0.0686463	0.79937
TPR	-0.570561	6.39295	3.31441	0.0686752	0.79937
PABIR3	1.00311	-0.317974	3.31376	0.0687023	0.79937
DNAH11	-1.16311	2.1263	3.31361	0.0687082	0.79937
NDUFAF8	0.65839	4.22439	3.31271	0.068746	0.79937
SEPTIN7-DT	-1.27482	-0.409224	3.30947	0.0688818	0.79937
MRPL15	0.439376	4.62454	3.30936	0.0688864	0.79937
KANK1	-0.477476	2.90186	3.30862	0.0689173	0.79937
SNHG29	0.557868	6.84571	3.30836	0.0689281	0.79937
VMA21	0.4702	4.5126	3.30797	0.0689446	0.79937
SNRPGP15	1.54206	-1.57259	3.30408	0.0691079	0.79937
EFNA4	0.57106	5.34937	3.30372	0.069123	0.79937
TCTA	0.353933	5.19742	3.30331	0.0691403	0.79937
TBC1D16	-0.506339	7.58019	3.29984	0.0692867	0.79937
CRABP1	0.638032	3.29116	3.29388	0.0695386	0.79937
BAG2	1.31241	-1.53692	3.28926	0.0697344	0.79937
KDELR3	0.461459	6.85151	3.28904	0.0697438	0.79937
ACVR2B	-0.348834	3.59282	3.28677	0.0698403	0.79937
MYO5B	-0.878171	6.49249	3.2866	0.0698477	0.79937
MT-ND3	0.850557	13.4926	3.28567	0.069887	0.79937
NME4	0.507929	8.77321	3.28507	0.0699127	0.79937
DMAC1	0.570697	4.36392	3.2838	0.0699668	0.79937
OSTC	0.454242	5.53631	3.28176	0.0700536	0.79937
RAD1	0.462236	4.62944	3.28142	0.0700684	0.79937
DSC2	-0.482015	5.87911	3.28107	0.0700831	0.79937
TCEAL8	0.353407	4.83271	3.28079	0.0700951	0.79937
DYNLL1	0.540343	7.23389	3.27975	0.0701398	0.79937
MTFP1	-1.16336	-1.12239	3.27423	0.0703759	0.79937
ATP6V0E1	0.51415	7.28859	3.27397	0.070387	0.79937
SALL2	-0.663448	2.32801	3.27359	0.0704034	0.79937
AC078882.1	-1.50433	-1.68722	3.27032	0.0705438	0.79937
SVEP1	1.67912	-1.87223	3.26411	0.0708113	0.79937
POLR2I	0.608204	6.29616	3.26255	0.0708789	0.79937
ETFRF1	0.52622	4.19089	3.261	0.070946	0.79937
COPE	0.710667	8.60061	3.26046	0.0709692	0.79937
UTP4	0.430393	5.67265	3.25946	0.0710124	0.79937
APEX1	0.494466	7.73618	3.25911	0.0710275	0.79937
CTD-2515O10.6	-1.2028	0.918816	3.2585	0.0710539	0.79937
UTP11	0.39875	5.15256	3.25652	0.07114	0.79937
SLC39A10	-0.550832	2.67175	3.25392	0.0712527	0.79937
NOXO1	0.466793	2.78349	3.25287	0.0712986	0.79937
MTHFD1L	-0.406482	4.13198	3.25073	0.0713916	0.79937
TMCO1	0.398144	6.2341	3.25045	0.071404	0.79937
RNF32-AS1	1.13182	-1.96041	3.24998	0.0714242	0.79937
MAN1B1-DT	0.65769	2.37809	3.2492	0.0714585	0.79937
ZNF814	0.737606	1.25182	3.24894	0.0714698	0.79937
ISY1	0.507224	4.07788	3.24879	0.0714762	0.79937
USF3	-0.501346	4.28829	3.24838	0.0714939	0.79937
ABCA12	-0.560462	6.55213	3.24827	0.0714987	0.79937
RBIS	0.670655	5.62657	3.24669	0.0715678	0.79937
TBX19	0.597544	0.440336	3.24559	0.0716161	0.79937
VPS13B-DT	0.906962	-0.291372	3.24182	0.0717807	0.79937
FAM86C1P	0.369373	4.13211	3.24031	0.0718469	0.79937
MCMDC2	-1.15203	-1.75707	3.23985	0.0718672	0.79937
TXNDC9	0.401342	4.65578	3.23976	0.071871	0.79937
SNX30	-0.433552	4.48827	3.23784	0.0719553	0.79937
RPL18AP3	0.927365	4.58078	3.23548	0.0720593	0.79937
HSPG2	-0.566427	4.52113	3.23279	0.0721775	0.79937
TIMP4	0.548187	3.06482	3.23113	0.072251	0.79937
NAA10	0.592192	3.17708	3.23021	0.0722915	0.79937
GALK1	0.385187	3.38417	3.22891	0.0723487	0.79937
SLK	-0.478305	6.73781	3.22849	0.0723672	0.79937
PSMC3IP	0.49293	2.13375	3.22831	0.0723752	0.79937
RPL6	0.403061	9.10557	3.22688	0.0724385	0.79937
AXIN2	-0.757887	-0.113449	3.22563	0.0724938	0.79937
RP6-65G23.3	0.329046	3.98207	3.22409	0.072562	0.79937
BANF1	0.671841	7.23528	3.22171	0.0726678	0.79937
CEP350	-0.503079	5.53923	3.22068	0.0727136	0.79937
ACTR6	0.344959	3.64241	3.21783	0.07284	0.79937
RP11-120E11.2	1.05749	-1.33653	3.21735	0.0728615	0.79937
MZB1	0.466004	2.36957	3.216	0.0729218	0.79937
DND1	1.05269	-1.39463	3.21546	0.0729455	0.79937
TTC23	-0.828469	0.981588	3.21545	0.0729463	0.79937
SRCAP	-1.0099	2.30775	3.21417	0.073003	0.79937
HNRNPAB	0.484882	8.42567	3.21354	0.0730311	0.79937
AP001062.7	0.48787	3.74447	3.21339	0.0730379	0.79937
SNED1-AS1	-1.28602	-1.22962	3.21038	0.0731727	0.79937
LINC01003	0.412129	4.00286	3.20919	0.0732257	0.79937
ESPL1	-0.511789	5.26003	3.20796	0.0732807	0.79937
PRADC1	0.501347	5.14043	3.20747	0.0733028	0.79937
THRSP	1.53242	0.118559	3.20742	0.0733051	0.79937
PTPN13	-0.55865	5.11508	3.20707	0.0733207	0.79937
AC129492.6	0.866316	0.365037	3.20491	0.0734178	0.79937
NOP58	0.364952	5.807	3.20253	0.0735246	0.79937
RP11-402D21.2	1.32488	-0.035702	3.20216	0.0735411	0.79937
PIK3CD	-1.10618	-0.900679	3.20214	0.0735419	0.79937
CTC-483I11.5	-1.19757	-1.25309	3.20193	0.0735514	0.79937
PSMA3-AS1	0.382587	3.41113	3.19762	0.0737455	0.79937
RPL10P16	0.742783	2.74924	3.19745	0.0737531	0.79937
RBX1	0.620288	6.04167	3.19331	0.0739401	0.79937
KATNAL1	0.630995	0.0123011	3.19026	0.0740783	0.79937
TRERF1	-0.537148	5.32752	3.18993	0.0740932	0.79937
LINGO1	0.954394	-1.17347	3.18898	0.0741363	0.79937
RABAC1	0.742069	3.66493	3.18798	0.0741817	0.79937
ARHGAP31	-1.47266	-0.42757	3.18779	0.0741901	0.79937
STAG3L5P	-0.827639	0.614372	3.18748	0.0742043	0.79937
SNRK	-0.414243	3.76484	3.18727	0.074214	0.79937
PDP2	0.381526	3.04418	3.18725	0.0742149	0.79937
NDUFAF6	0.381814	4.80808	3.18444	0.0743425	0.79937
LEF1	-0.368968	5.43454	3.18413	0.0743567	0.79937
FAM104B	0.507447	3.5285	3.18374	0.0743744	0.79937
MSRB2	0.551914	5.70782	3.183	0.0744081	0.79937
CMSS1	0.444404	3.79286	3.18182	0.0744616	0.79937
CGN	-0.449912	5.5268	3.18124	0.0744881	0.79937
FBXO25	0.458644	3.27195	3.18121	0.0744894	0.79937
CELF5	1.25384	-0.761177	3.18121	0.0744896	0.79937
RP11-565F19.2	-1.10823	-1.6853	3.18121	0.0744897	0.79937
DTD2	0.399387	3.09206	3.17903	0.0745889	0.79937
NDRG1	-0.976036	8.36272	3.17436	0.0748023	0.79937
KIFC1	-0.445354	5.38752	3.17359	0.0748379	0.79937
RPL10AP6	1.0709	0.169523	3.17011	0.0749975	0.79937
HIGD2A	0.575373	6.8734	3.16958	0.0750216	0.79937
NCKAP5L	-0.470707	4.66127	3.16793	0.0750975	0.79937
RPS26P3	1.82894	-0.0881301	3.16727	0.0751278	0.79937
ZBTB44	-0.331141	5.26755	3.16651	0.075163	0.79937
LSM5	0.530537	4.53754	3.16641	0.0751676	0.79937
DOCK6	-0.456461	6.02415	3.16241	0.0753517	0.79937
ITGAE	0.582883	1.34284	3.16238	0.0753534	0.79937
TOMM22	0.387171	6.26264	3.16221	0.075361	0.79937
RPSAP9	1.6401	-0.117895	3.16159	0.0753898	0.79937
CREBBP	-0.626467	6.8924	3.16115	0.0754103	0.79937
DPY30	0.610659	5.2786	3.1604	0.0754446	0.79937
VIPR1	0.413874	5.66916	3.15928	0.0754965	0.79937
GDE1	0.404837	7.83203	3.15796	0.0755577	0.79937
CLDND1	0.510399	5.706	3.15755	0.0755766	0.79937
GRHL3	0.494748	2.01123	3.15589	0.0756534	0.79937
YWHAZP2	-0.926708	-1.31152	3.15494	0.0756974	0.79937
WI2-85898F10.1	0.935585	-0.690664	3.15435	0.0757247	0.79937
RP11-108M9.4	0.732143	1.4265	3.15214	0.0758275	0.79937
TAB3	-0.463642	4.56899	3.15134	0.0758647	0.79937
RP11-799D4.4	-1.30794	-1.67701	3.15078	0.0758909	0.79937
SPCS1	0.42538	5.68091	3.14945	0.0759526	0.79937
MYL5	-0.428598	2.36937	3.1484	0.0760016	0.79937
RASSF8-AS1	0.879662	-0.350249	3.1483	0.0760062	0.79937
TICRR	-0.643772	3.79112	3.14737	0.0760494	0.79937
KIAA1217	-0.394338	5.68857	3.14637	0.0760963	0.79937
PYROXD2	-0.604878	2.28898	3.14599	0.0761137	0.79937
RP11-506H21.6	-1.57903	-1.3011	3.14432	0.0761919	0.79937
RPS11P5	0.925415	0.306018	3.14366	0.0762227	0.79937
HMGB3	0.355577	6.84512	3.14144	0.0763266	0.79937
RPS10P5	0.820761	0.107912	3.13681	0.0765436	0.79937
LINC01135	1.00546	1.27053	3.13495	0.0766307	0.79937
SEC31B	-0.503689	1.03677	3.13442	0.0766555	0.79937
FAN1	-0.391128	3.30505	3.13439	0.0766571	0.79937
RPL23AP42	0.594082	2.7498	3.13062	0.0768344	0.79937
ST7L	0.40752	3.53164	3.12698	0.0770062	0.79937
GTF3C6	0.47026	4.4915	3.12642	0.0770327	0.79937
RPL15	0.535547	10.7573	3.12546	0.0770782	0.79937
PDZD8	-0.42071	4.8141	3.12465	0.0771165	0.79937
TPI1P2	-0.826981	1.05374	3.1234	0.0771757	0.79937
GTF2I	-0.562963	5.80371	3.12299	0.0771952	0.79937
B3GNT5	1.29028	-1.53374	3.12283	0.0772025	0.79937
MIDEAS	-0.437	6.52704	3.12264	0.0772116	0.79937
COMMD6	0.641217	3.59219	3.12161	0.0772603	0.79937
PCAT19	0.494914	4.53342	3.12058	0.0773094	0.79937
OLMALINC	0.432265	6.75448	3.12053	0.0773117	0.79937
FTH1P8	0.875349	1.72622	3.11876	0.0773954	0.79937
RABGGTB	0.442096	4.48084	3.11806	0.0774289	0.79937
CTC-480C2.1	-1.07829	-0.907101	3.11794	0.0774344	0.79937
CEP120	-0.458698	2.28308	3.11449	0.0775989	0.79937
NME3	0.562305	5.26859	3.11378	0.0776328	0.79937
SLC35A1	0.626068	4.05435	3.11301	0.0776691	0.79937
SLC25A51	0.663409	2.49632	3.11201	0.0777168	0.79937
SMIM31	0.489068	1.74994	3.11153	0.0777399	0.79937
JMJD1C	-0.775816	4.52034	3.11059	0.0777846	0.79937
PRDX4	0.36349	5.71856	3.10998	0.0778138	0.79937
MST1R	-0.423254	4.84943	3.10977	0.0778238	0.79937
SUB1	0.438533	6.47037	3.10719	0.0779475	0.79937
RP11-618I10.2	1.09026	-1.84998	3.1036	0.0781195	0.79937
MLX	0.320022	5.63292	3.10245	0.0781747	0.79937
DCAF11	-0.339577	5.31834	3.1014	0.0782248	0.79937
DXO	0.490618	5.14888	3.09894	0.0783431	0.79937
ADGRA2	-0.457234	3.11341	3.09763	0.0784066	0.79937
SLC48A1	0.420915	6.94012	3.08873	0.0788365	0.79937
RP4-620E11.8	1.36539	-0.347418	3.08687	0.0789263	0.79937
FAM193A	-0.343145	4.50816	3.08613	0.0789624	0.79937
SIRT3	-0.30107	4.34076	3.08371	0.0790798	0.79937
MBNL1-AS1	0.413406	2.26026	3.08351	0.0790896	0.79937
LINC02606	-1.21354	-1.6753	3.08184	0.079171	0.79937
POLR2K	0.554312	6.52351	3.08026	0.079248	0.79937
C15orf61	0.559895	4.43986	3.07833	0.0793421	0.79937
CTTNBP2NL	-0.503295	4.54169	3.07812	0.0793524	0.79937
BORCS8	0.57836	4.30677	3.07531	0.0794893	0.79937
CRYBG2	-0.613559	5.77653	3.0747	0.0795191	0.79937
CTXN1	0.502697	6.16829	3.07428	0.0795399	0.79937
SERF2	0.628271	9.51893	3.07426	0.0795408	0.79937
MUC16	-1.55444	4.71526	3.07317	0.0795939	0.79937
LINC01315	0.857985	-0.71248	3.07211	0.0796462	0.79937
SIGMAR1	0.436029	6.00748	3.07115	0.079693	0.79937
TUBD1	0.482407	2.27954	3.0708	0.0797104	0.79937
SMIM1	0.509684	2.73714	3.07062	0.0797193	0.79937
CCDC167	0.484149	4.47161	3.07053	0.0797233	0.79937
RPL10	0.558713	11.2819	3.06988	0.0797556	0.79937
KRTAP5-AS1	-0.614758	3.6812	3.06972	0.0797631	0.79937
ANO1	-0.602222	4.18695	3.06945	0.0797764	0.79937
FRMD3	-0.856148	-0.293506	3.06758	0.0798681	0.79937
EFCAB11	0.419504	3.09044	3.0674	0.0798772	0.79937
RP11-527N22.1	-0.950445	4.27048	3.06667	0.0799132	0.79937
AC097724.3	-0.964663	-1.2161	3.06656	0.0799184	0.79937
CREB3L2	-0.597531	6.72527	3.06651	0.0799208	0.79937
TMSB15A	0.666882	0.734733	3.06586	0.0799527	0.79937
RP11-385F5.5	0.827735	1.09972	3.06584	0.0799537	0.79937
GON7	0.552674	3.80696	3.06558	0.0799667	0.79937
VPS4A	0.569543	4.89966	3.06421	0.0800339	0.79937
CTD-3157E16.2	0.869969	0.502399	3.06351	0.0800687	0.79937
IGSF8	0.432165	7.40402	3.06256	0.0801156	0.79937
LCN2	0.707688	7.12848	3.06229	0.0801285	0.79937
RP11-390P2.4	0.755773	0.438135	3.06214	0.0801358	0.79937
VPS9D1-AS1	0.459551	3.9077	3.06208	0.0801392	0.79937
RP11-884K10.7	0.883137	-0.144562	3.06197	0.0801444	0.79937
MARK1	-0.381057	3.78327	3.06093	0.0801958	0.79937
CHASERR	0.439099	4.35208	3.06049	0.0802176	0.79937
DLG5	-0.578847	6.37025	3.05792	0.0803443	0.79937
MRPS16	0.362771	6.11295	3.05744	0.0803682	0.79937
LRRC27	0.504205	2.35237	3.05691	0.0803943	0.79937
ZNF725P	-1.15555	-0.804317	3.05637	0.0804214	0.79937
LINC01647	1.10869	-1.68213	3.05542	0.0804684	0.79937
EXOSC1	0.528045	4.42929	3.05506	0.0804861	0.79937
LEPROTL1	0.374097	4.55231	3.05368	0.0805546	0.79937
SLC25A1	0.461898	6.74686	3.05367	0.080555	0.79937
SYDE1	-1.89692	0.272434	3.04644	0.0809143	0.79937
RNASE4	0.693703	3.81294	3.04605	0.0809338	0.79937
RBM41	-0.602562	2.42273	3.04549	0.0809617	0.79937
DCXR	0.714014	9.3904	3.04499	0.0809866	0.79937
RP11-803B1.3	-1.74638	-2.29972	3.04415	0.0810285	0.79937
C12orf76	0.557487	2.56693	3.04195	0.0811386	0.79937
FNDC4	0.663	2.22448	3.04183	0.0811443	0.79937
SNHG14	-0.313355	4.24513	3.03779	0.0813465	0.79937
GOLGA4	-0.611927	7.29713	3.03768	0.0813521	0.79937
BRI3	0.452051	7.69823	3.0374	0.081366	0.79937
RPS6KA2	-0.455391	5.33295	3.03608	0.0814323	0.79937
C1orf226	-0.327449	4.18857	3.03524	0.0814745	0.79937
PER3	-0.560973	4.9684	3.0344	0.0815168	0.79937
RP11-304L19.1	0.404625	3.41608	3.03396	0.0815385	0.79937
MFSD13A	0.639983	0.816491	3.03384	0.081545	0.79937
PPARA	-0.718335	0.566177	3.03343	0.0815657	0.79937
SPIRE1	-0.508094	4.98594	3.03265	0.0816046	0.79937
SEC61B	0.605253	6.1566	3.02944	0.0817662	0.79937
IFIT2	-0.698746	0.830683	3.02629	0.0819249	0.79937
CTR9	-0.455806	4.9976	3.02618	0.0819306	0.79937
RP11-187C18.3	-1.31885	-1.55869	3.02603	0.0819382	0.79937
EP300	-0.539533	7.38848	3.02471	0.0820052	0.79937
NDUFS8	0.553149	7.73882	3.02455	0.082013	0.79937
AP006621.8	0.618354	1.16154	3.02405	0.0820383	0.79937
CSRP1	0.374725	8.74811	3.01856	0.0823165	0.79937
CCDC120	-0.426788	5.46045	3.01804	0.0823429	0.79937
DHRS13	0.39468	2.58179	3.01797	0.0823467	0.79937
AC004076.5	1.12209	-1.93409	3.01656	0.0824179	0.79937
CTA-392E5.1	1.40492	-0.783073	3.01577	0.0824581	0.79937
ZGPAT	-1.27682	0.548464	3.01488	0.0825034	0.79937
TMEM138	0.525713	5.40163	3.01323	0.0825873	0.79937
NXPE2	-1.79256	-2.18601	3.01274	0.0826124	0.79937
CDKN2AIPNL	0.427608	4.3815	3.01231	0.0826347	0.79937
PITPNM3	-0.506728	4.81433	3.01176	0.0826626	0.79937
UCP2	0.414869	10.032	3.01041	0.0827313	0.79937
SPTBN1	-0.417632	7.11965	3.01017	0.0827435	0.79937
FAM27C	1.60179	-1.59392	3.00889	0.082809	0.79937
ZNF2	-0.402574	2.5777	3.00842	0.0828332	0.79937
CKMT1B	0.907643	3.24127	3.00653	0.0829296	0.79937
PRRC2C	-0.448475	7.52547	3.00165	0.0831799	0.79937
UBL5	0.68111	6.27892	3.00161	0.0831816	0.79937
ARPC4	0.632857	7.37771	2.99981	0.0832742	0.79937
ACBD4	-0.664055	1.05223	2.99975	0.0832774	0.79937
RP11-81A1.12	-1.52422	-1.73266	2.99768	0.0833841	0.79937
PCSK9	0.81459	1.56885	2.99452	0.0835469	0.79937
RNF183	-0.450867	4.91629	2.99437	0.0835542	0.79937
JUN	-0.522977	5.86885	2.99335	0.0836073	0.79937
ZCCHC8	-0.358206	4.72868	2.99222	0.0836653	0.79937
BCOR	-0.590827	5.23249	2.99206	0.0836734	0.79937
FKBP14	0.289376	4.87009	2.99183	0.0836857	0.79937
HTT	-0.6057	4.97409	2.99176	0.0836889	0.79937
SHROOM3	-0.570483	7.01558	2.98994	0.0837832	0.79937
ITGA2	-0.576577	5.9707	2.98884	0.0838405	0.79937
RPL12P4	0.843931	2.14132	2.98849	0.0838584	0.79937
LUC7L2	-0.467216	6.18588	2.98667	0.0839524	0.79937
ZNF785	0.351368	3.44794	2.98637	0.0839683	0.79937
CTSZ	-0.387225	3.51543	2.98548	0.0840146	0.79937
NT5C3A	0.424249	5.28493	2.98448	0.0840664	0.79937
MYEF2	-0.363343	4.00295	2.9838	0.0841018	0.79937
HTRA2	0.39837	4.63816	2.98204	0.0841932	0.79937
FOXN3	-0.327249	6.04828	2.98174	0.0842087	0.79937
HAS3	0.647619	0.0619777	2.98123	0.0842351	0.79937
POLR3K	0.418516	4.45944	2.98097	0.0842486	0.79937
RPS29	0.806333	7.87854	2.98088	0.0842536	0.79937
PDZD11	0.492717	6.30707	2.98045	0.084276	0.79937
ALPK1	-0.410597	4.00413	2.97943	0.0843291	0.79937
FAM133B	0.407411	3.90752	2.97882	0.0843606	0.79937
PPL	-0.535064	5.82746	2.97783	0.0844126	0.79937
SLC25A17	0.336145	4.37494	2.9763	0.0844924	0.79937
MCTS1	0.430615	4.71671	2.97536	0.0845416	0.79937
KIAA1109	-0.709978	4.93673	2.97505	0.0845577	0.79937
LTBP1	-0.455193	4.53879	2.97477	0.0845721	0.79937
EPS8L1	-0.441297	6.11462	2.97319	0.0846549	0.79937
CLIC5	-1.06317	-0.414794	2.97288	0.0846708	0.79937
ZNF516	-0.413521	4.65991	2.97265	0.084683	0.79937
TIMM8B	0.572956	2.85232	2.9726	0.0846855	0.79937
AC093388.3	0.937233	-1.23502	2.97235	0.0846985	0.79937
NFKBID	0.439083	2.87005	2.97218	0.0847078	0.79937
SLC12A8	0.342408	3.96916	2.97177	0.0847291	0.79937
PNO1	0.325819	4.37899	2.97147	0.084745	0.79937
CHCHD10	0.532318	7.23365	2.97068	0.084786	0.79937
SMARCA2	-0.420519	4.52758	2.96998	0.0848231	0.79937
MAP3K5	-0.520698	3.61808	2.96983	0.0848306	0.79937
DENND4A	-0.426009	4.29469	2.96963	0.0848414	0.79937
CRAMP1	-0.338258	3.20801	2.96958	0.0848437	0.79937
UBR5	-0.531795	6.75742	2.96841	0.0849055	0.79937
TPT1	0.383919	8.91683	2.96479	0.0850956	0.79937
ANAPC4	0.427614	2.0818	2.96382	0.0851467	0.79937
SMIM22	0.692674	5.5527	2.96362	0.0851572	0.79937
SPEN	-0.560907	6.86747	2.96317	0.0851809	0.79937
SEPTIN9	-0.492911	7.9495	2.96316	0.0851812	0.79937
ATP2A1-AS1	0.610203	0.981382	2.96289	0.0851953	0.79937
RPL15P18	0.858478	0.848279	2.9627	0.0852054	0.79937
ARHGAP45	0.402949	2.70015	2.96267	0.0852071	0.79937
SKA2	0.438369	5.61315	2.96252	0.0852152	0.79937
CTD-2574D22.2	-1.20423	-0.00876297	2.96214	0.0852351	0.79937
RP11-289I10.2	-0.881447	0.78828	2.96202	0.0852415	0.79937
RPS11	0.55664	10.2073	2.96132	0.0852783	0.79937
VCL	-0.378846	6.68979	2.95978	0.0853594	0.79937
RP11-81G4.1	1.46691	-1.90289	2.95888	0.0854071	0.79937
RP11-331G2.7	0.9824	-1.78358	2.95855	0.0854244	0.79937
SPRYD4	0.533116	4.99382	2.95827	0.0854395	0.79937
ALDH16A1	0.480005	4.57603	2.95697	0.0855083	0.79937
CYP2R1	0.43541	3.3381	2.95688	0.0855125	0.79937
RP13-582O9.7	0.868277	-0.652896	2.9566	0.0855275	0.79937
CROCC	-0.453242	3.30509	2.95547	0.0855873	0.79937
RP11-342K2.1	1.62553	-0.999795	2.95501	0.0856118	0.79937
HECTD4	-0.567889	5.70715	2.95477	0.0856242	0.79937
SCO2	0.389713	4.14891	2.95409	0.0856607	0.79937
AC005785.2	1.032	-1.53355	2.95337	0.0856988	0.79937
AP000344.4	-1.09667	-1.10775	2.95002	0.0858767	0.79937
TBPL1	0.420517	2.96877	2.95001	0.0858772	0.79937
QPRT	0.414696	5.78429	2.94857	0.0859538	0.79937
RPS4X	0.378669	10.2783	2.94832	0.085967	0.79937
PKD2	0.674878	0.485647	2.94796	0.085986	0.79937
NOTCH2	-0.461134	7.76634	2.94747	0.0860121	0.79937
RP1-223B1.1	0.686707	0.700901	2.94667	0.0860546	0.79937
ENSG00000278817	0.91668	1.1353	2.9464	0.0860692	0.79937
ARHGAP35	-0.55634	7.63352	2.94621	0.0860791	0.79937
PLEKHA7	-0.41519	5.39416	2.9453	0.0861278	0.79937
ARHGEF37	-0.358427	4.48605	2.94521	0.0861325	0.79937
SAYSD1	0.405415	3.8331	2.94496	0.0861458	0.79937
TRAPPC4	0.483646	4.61592	2.94453	0.0861688	0.79937
CLMN	-0.301734	6.96029	2.94185	0.0863118	0.79937
RPS15	0.633788	10.6239	2.94152	0.0863292	0.79937
APBA2	-0.645674	0.516473	2.94121	0.0863461	0.79937
TATDN1	0.50125	1.95302	2.94036	0.0863916	0.79937
C16orf89	0.626838	1.59098	2.93914	0.0864568	0.79937
NDUFA4	0.629562	7.56743	2.93781	0.0865278	0.79937
SCX	0.529893	1.17043	2.93764	0.0865373	0.79937
TMEM241	0.597744	5.50287	2.93702	0.0865701	0.79937
RP11-522B15.3	0.612705	2.29934	2.93444	0.0867087	0.79937
P2RY6	0.35028	5.41133	2.93411	0.0867262	0.79937
SLC7A11	-0.447771	5.83064	2.93386	0.0867397	0.79937
SIAE	-0.980528	-1.58272	2.93014	0.0869397	0.79937
MRPS15	0.490206	6.88559	2.92914	0.0869939	0.79937
RPS28P7	0.986636	4.1475	2.92909	0.0869967	0.79937
LINC00898	-0.696023	0.195197	2.92892	0.0870056	0.79937
LINC02635	0.505163	1.10723	2.92692	0.0871135	0.79937
LINC00327	1.00725	0.00513273	2.92642	0.0871406	0.79937
CHRM1	0.32859	3.59349	2.92544	0.0871934	0.79937
CCDC15	-0.482294	2.679	2.92506	0.0872142	0.79937
NCOR2	-0.650266	7.93486	2.92484	0.0872259	0.79937
PHF11	0.4902	2.35023	2.92319	0.0873153	0.79937
SYNE2	-0.546811	6.5984	2.92079	0.087445	0.79937
HSPE1	0.831772	2.9555	2.92048	0.087462	0.79937
MOB3A	0.459741	5.57282	2.91769	0.087613	0.79937
TADA2B	-0.388668	4.84655	2.9172	0.0876398	0.79937
PPP1R15B	-0.346871	5.48235	2.91671	0.0876666	0.79937
ASAP2	-0.421097	5.19706	2.91617	0.0876959	0.79937
C2CD4D	0.442552	3.1615	2.91498	0.0877603	0.79937
CYB561A3	0.432639	5.90912	2.91495	0.0877623	0.79937
RPS4XP13	1.594	-1.88014	2.91492	0.0877636	0.79937
CDNF	-1.29473	-1.60173	2.91354	0.0878388	0.79937
PPP1R26-AS1	-1.07793	-1.50779	2.91317	0.0878588	0.79937
KMT2A	-0.35298	6.02268	2.912	0.087923	0.79937
ZNF20	1.30627	-1.59128	2.91158	0.0879455	0.79937
KIF18B	-0.345709	3.47625	2.91137	0.0879569	0.79937
RP5-903G2.2	1.21021	-1.22136	2.91078	0.0879893	0.79937
FGGY-DT	1.35897	-2.06606	2.91015	0.0880238	0.79937
COPS6	0.397776	7.28777	2.90915	0.0880781	0.79937
DYNC1H1	-0.509714	8.616	2.9086	0.0881083	0.79937
TP53RK	0.330746	4.80287	2.90855	0.0881109	0.79937
DOCK5	-0.462464	3.83242	2.90795	0.0881441	0.79937
RP9	0.447789	3.45543	2.90735	0.0881765	0.79937
MGP	0.53086	2.54152	2.90699	0.0881964	0.79937
TINCR	-0.367649	4.68672	2.90687	0.088203	0.79937
MIR4458HG	0.658423	1.975	2.90572	0.0882659	0.79937
IQGAP1	-0.373521	7.74308	2.90535	0.088286	0.79937
TECRP1	1.02318	0.855981	2.90355	0.0883846	0.79937
RP1-178F10.1	-1.70873	-2.09625	2.90313	0.0884079	0.79937
RP11-157P1.4	0.670248	1.97376	2.90067	0.088543	0.79937
DPM3	0.699124	5.98947	2.90004	0.0885776	0.79937
LINC00476	0.617699	1.83967	2.90001	0.0885788	0.79937
TIMM22	0.410412	4.50376	2.89837	0.0886694	0.79937
PHETA1	-0.361457	4.25013	2.89817	0.0886801	0.79937
MRPL18	0.435629	4.89655	2.89709	0.0887398	0.79937
NUCB2	0.3142	5.80342	2.89566	0.0888184	0.79937
SNRPF	0.588299	5.17397	2.8953	0.0888384	0.79937
ERAL1	0.535933	5.44378	2.89518	0.0888447	0.79937
HSBP1	0.510912	5.62286	2.89423	0.0888975	0.79937
SENP7	-0.45195	2.17707	2.89361	0.0889315	0.79937
MRPL57	0.492612	5.10278	2.89322	0.088953	0.79937
AC009245.3	0.741644	0.321915	2.89308	0.0889606	0.79937
ENTPD3-AS1	0.596847	0.820347	2.89189	0.0890263	0.79937
BBC3	-0.412984	3.33086	2.89188	0.0890273	0.79937
PUS3	0.330069	3.62174	2.89086	0.0890832	0.79937
TNIK	-0.508806	3.82775	2.89061	0.0890974	0.79937
GTF2A2	0.45134	5.09874	2.89052	0.0891019	0.79937
PPIAP22	0.395541	4.7038	2.88979	0.0891425	0.79937
LPIN3	-0.427801	3.8807	2.88888	0.0891929	0.79937
DMXL2	-0.501946	4.07026	2.88843	0.0892179	0.79937
TTC37	-0.489306	5.38165	2.88535	0.0893888	0.79937
PAFAH1B3	0.638279	7.45134	2.88521	0.0893965	0.79937
UBXN11	0.4882	4.93812	2.88327	0.0895042	0.79937
SEC14L1	-0.315045	4.2418	2.88283	0.0895284	0.79937
KIAA0513	-0.418654	5.69853	2.88237	0.089554	0.79937
HLX	-1.26128	-2.16008	2.88174	0.0895891	0.79937
VMAC	0.455899	2.40673	2.87956	0.0897105	0.79937
SF3B6	0.41877	5.61856	2.8782	0.0897862	0.79937
WTIP	-0.751019	-0.714037	2.87788	0.0898039	0.79937
ZFC3H1	-0.365803	3.63479	2.87754	0.0898229	0.79937
C19orf73	1.03832	-0.493454	2.87717	0.089844	0.79937
BCORL1	-0.49055	3.30387	2.87678	0.0898655	0.79937
GPR3	0.552253	0.839993	2.87653	0.0898795	0.79937
FLNA	-0.446768	5.25935	2.87601	0.0899086	0.79937
KDM3B	-0.472678	5.93296	2.87547	0.0899389	0.79937
RPS3AP6	0.68742	2.61946	2.87423	0.0900078	0.79937
C1orf56	0.379702	4.90156	2.87423	0.0900078	0.79937
LZTS3	0.396478	3.4469	2.8737	0.0900376	0.79937
DENND11	-0.34839	6.05439	2.87237	0.0901123	0.79937
KLHDC3	0.412334	6.94367	2.87229	0.0901164	0.79937
NCBP2AS2	0.513734	3.46943	2.871	0.0901889	0.79937
TMX4	0.423655	1.80975	2.87098	0.0901902	0.79937
PGRMC2	0.393267	6.19907	2.87081	0.0901997	0.79937
AMOTL2	-0.813351	5.11753	2.87007	0.0902408	0.79937
ANAPC13	0.469257	5.96712	2.86967	0.0902634	0.79937
RPGRIP1L	0.402067	2.5148	2.86945	0.0902755	0.79937
SOX5	-0.683421	0.900261	2.86933	0.0902826	0.79937
LRRC37BP1	0.633936	0.499968	2.86863	0.0903219	0.79937
CYP2S1	-1.28422	-1.47772	2.86838	0.0903357	0.79937
LINC01389	0.51134	0.709938	2.86754	0.090383	0.79937
TMSB10	0.523063	9.28403	2.86576	0.0904827	0.79937
TPCN2	-0.427969	2.68918	2.8657	0.0904866	0.79937
FAM162A	0.406607	6.32492	2.86552	0.0904962	0.79937
PLCB3	-0.438428	6.28603	2.86391	0.0905872	0.79937
RASSF1-AS1	1.12673	-0.33735	2.86272	0.0906539	0.79937
PIGL	0.446385	1.87148	2.86185	0.0907033	0.79937
ATP6V1F	0.596403	8.90984	2.86154	0.0907206	0.79937
RP1-239B22.5	0.550081	1.43059	2.85955	0.0908329	0.79937
WDR61	0.320758	5.17291	2.85925	0.09085	0.79937
APLF	0.988059	-1.52185	2.85859	0.090887	0.79937
NDUFA6	0.555879	5.98496	2.85823	0.0909076	0.79937
ITGB2	-0.568648	3.85679	2.85772	0.0909362	0.79937
UCHL1	0.578116	2.56383	2.85649	0.0910057	0.79937
LIMCH1	-0.540712	5.13584	2.8552	0.091079	0.79937
SHROOM2	-0.655558	3.5849	2.85515	0.091082	0.79937
RPS3A	0.403546	9.10326	2.85472	0.0911061	0.79937
LINC00665	0.446099	6.55917	2.85461	0.0911123	0.79937
RPSAP15	0.590238	0.823191	2.85148	0.0912898	0.79937
CDC42BPA	-0.432863	5.88154	2.84859	0.0914539	0.79937
LOXL4	-1.26639	0.55497	2.84802	0.0914867	0.79937
RP11-712L6.5	1.29788	-0.966307	2.84592	0.0916061	0.79937
NEDD8	0.785723	5.24486	2.8459	0.0916071	0.79937
MICA	0.33767	4.66028	2.84507	0.0916547	0.79937
ITGA9-AS1	0.452925	2.96495	2.8426	0.0917955	0.79937
FKBP2	-1.69929	-2.06556	2.83896	0.0920038	0.79937
CDKN2A	0.596027	5.94112	2.83843	0.0920339	0.79937
GTF3C1	-0.442527	6.77253	2.83817	0.0920493	0.79937
JAK1	-0.343463	6.28366	2.83715	0.0921076	0.79937
RPL15P3	0.819893	2.42636	2.8371	0.0921101	0.79937
WNK2	-0.576327	4.50504	2.83584	0.0921825	0.79937
MRPL20-DT	0.411512	2.8568	2.83565	0.0921936	0.79937
UFC1	0.404263	6.26958	2.83405	0.0922852	0.79937
SNRPD1	0.465251	5.02108	2.83357	0.0923132	0.79937
KIDINS220	-0.719914	5.35819	2.83208	0.0923985	0.79937
MGA	-0.440533	4.3782	2.83116	0.0924517	0.79937
MYO1B	-0.4676	4.90261	2.83086	0.092469	0.79937
ATG4A	0.295354	4.38377	2.83049	0.09249	0.79937
TSEN2	0.403236	3.23042	2.83001	0.0925178	0.79937
ULBP2	-0.452705	2.10915	2.82949	0.0925475	0.79937
RANBP1P1	1.04179	-0.536357	2.82893	0.0925799	0.79937
PXDN	-0.710488	4.63131	2.82559	0.0927725	0.79937
SRRM2	-0.534559	9.21087	2.82537	0.0927854	0.79937
KRT18P20	1.07777	-1.03341	2.82464	0.0928277	0.79937
APELA	0.749922	0.442063	2.82431	0.0928468	0.79937
LSM2	0.518787	5.88757	2.8238	0.0928763	0.79937
RP11-863K10.7	0.578919	0.874041	2.82321	0.0929102	0.79937
MAOB	-0.408491	2.81776	2.81956	0.0931221	0.79937
DSG2	-0.386982	7.09284	2.81933	0.0931355	0.79937
HERPUD2	-0.444288	5.29377	2.81887	0.0931619	0.79937
GUSBP11	-1.24939	-0.173495	2.81844	0.0931867	0.79937
HOXD-AS2	0.866485	1.61574	2.81791	0.0932178	0.79937
LAMA5	-0.432092	7.38918	2.81635	0.0933081	0.79937
PSRC1	-0.342734	4.71056	2.8141	0.0934395	0.79937
PRAG1	-0.536818	4.06515	2.81273	0.0935191	0.79937
MAML1	-0.493027	6.11305	2.81242	0.0935372	0.79937
PLA2G4E	-0.36194	5.30929	2.81053	0.0936476	0.79937
CCDC146	0.409868	1.94577	2.81007	0.0936745	0.79937
PDE6D	0.516652	4.89614	2.80973	0.093694	0.79937
ANKS1A	-0.549424	5.22498	2.80918	0.0937262	0.79937
IGF2R	-0.467043	6.04355	2.80902	0.0937355	0.79937
RP11-298J20.4	-1.31938	-1.62982	2.80848	0.0937672	0.79937
MUC19	-0.83687	1.25581	2.80679	0.0938661	0.79937
ZNF407	-0.434056	2.87982	2.80566	0.0939321	0.79937
CMC1	0.511657	4.12132	2.8043	0.0940121	0.79937
ARHGEF5	-0.328475	5.16569	2.80419	0.0940182	0.79937
ASH1L	-0.63188	6.99679	2.80258	0.0941125	0.79937
RP11-46H11.3	0.925943	-0.485936	2.80197	0.0941484	0.79937
C22orf39	0.474915	2.86937	2.7973	0.0944232	0.79937
HCAR3	0.799703	-0.0664281	2.79609	0.0944943	0.79937
ERRFI1	-0.509565	4.40211	2.79602	0.0944983	0.79937
MIR429	-1.25231	1.17009	2.79446	0.0945905	0.79937
RP3-340B19.2	1.36767	-0.826996	2.79425	0.0946031	0.79937
LMX1B	0.289442	6.90348	2.79412	0.0946108	0.79937
KLF9	-0.563502	2.50806	2.79226	0.0947203	0.79937
AC018685.1	-1.67999	-1.40764	2.79186	0.0947442	0.79937
RP11-468B6.4	0.803801	-0.135549	2.7918	0.0947477	0.79937
OGFR	-0.365061	4.72193	2.79101	0.0947945	0.79937
ADGRG1	-0.484916	7.1376	2.7908	0.0948071	0.79937
MEA1	0.533596	6.89942	2.79035	0.0948332	0.79937
LOXL1	0.40466	2.39522	2.79009	0.0948491	0.79937
TEKT5	1.13385	-0.371244	2.78925	0.0948986	0.79937
PTPRH	-0.694549	4.98912	2.78752	0.0950009	0.79937
ILDR1	-0.434281	3.92259	2.78724	0.0950175	0.79937
RPL21P28	0.792806	0.968415	2.78581	0.0951028	0.79937
WWTR1	-0.417638	3.37211	2.78553	0.0951189	0.79937
CELSR2	-0.381079	6.72726	2.78375	0.0952249	0.79937
LZTR1	0.465535	3.89963	2.78365	0.0952309	0.79937
TRAF3IP2-AS1	-1.56214	-1.89719	2.78351	0.0952394	0.79937
OTUD1	-0.416154	2.89089	2.78263	0.0952915	0.79937
PHF5A	0.391468	5.8975	2.78117	0.0953787	0.79937
SRMS	0.344683	7.32895	2.7806	0.0954127	0.79937
RCE1	0.485867	5.34284	2.77939	0.0954844	0.79937
CEP170B	-0.408756	7.91909	2.77768	0.0955862	0.79937
KNL1	-0.619321	4.29133	2.77582	0.0956975	0.79937
NCKAP5	-0.496874	3.77116	2.77533	0.0957266	0.79937
SUN1	-0.396307	6.34088	2.775	0.0957465	0.79937
BIRC6	-0.520962	5.83802	2.77474	0.0957625	0.79937
SCN1B	-0.814228	-0.539602	2.77427	0.0957905	0.79937
DM1-AS	0.951383	1.29993	2.77309	0.0958611	0.79937
DEGS1	0.325902	6.90677	2.77267	0.0958859	0.79937
MRPL34	0.58925	5.83739	2.77137	0.095964	0.79937
CTD-3128G10.6	-1.07723	-1.39618	2.77133	0.0959665	0.79937
MYPN	-1.64257	-1.97482	2.77111	0.0959798	0.79937
DYNC2H1	-0.456261	2.84705	2.77094	0.0959898	0.79937
KLHL18	-0.380765	3.40653	2.77093	0.0959902	0.79937
MIEN1	0.54217	5.87555	2.77055	0.096013	0.79937
DNAJC3-DT	1.21427	-1.51674	2.7704	0.0960219	0.79937
ATF3	-0.571784	3.63211	2.77025	0.0960312	0.79937
SLC41A3	-0.331923	4.60696	2.76969	0.0960649	0.79937
TMEM70	0.364585	3.85146	2.76898	0.0961074	0.79937
PARP4	-0.607065	1.83146	2.76833	0.0961466	0.79937
MED11	0.603062	2.97327	2.76788	0.0961732	0.79937
TLCD1	0.414881	4.1056	2.76694	0.0962302	0.79937
ARID1A	-0.346216	7.36247	2.76678	0.0962394	0.79937
RESF1	-0.474903	4.08973	2.76665	0.0962477	0.79937
SMIM15-AS1	1.35536	-2.09598	2.76592	0.0962913	0.79937
SNHG16	0.583744	5.1041	2.7654	0.0963227	0.79937
NDUFA8	0.429613	5.9801	2.76332	0.0964481	0.79937
RP11-317N8.5	-1.11177	-0.119391	2.76326	0.0964516	0.79937
FAM76A	0.461752	3.31779	2.76313	0.0964595	0.79937
BTBD9	-0.390263	4.69255	2.76263	0.0964894	0.79937
BAD	0.378897	5.57441	2.76256	0.0964935	0.79937
ASGR1	-0.923227	-1.09454	2.76153	0.096556	0.79937
RHOQP1	-0.838719	-0.844564	2.76085	0.096597	0.79937
RAB5C	0.604838	6.23067	2.75988	0.0966554	0.79937
METTL2B	0.306961	5.37394	2.75953	0.0966764	0.79937
MTCH2	0.36384	6.61222	2.75848	0.0967398	0.79937
GOLT1B	0.400194	4.31193	2.75791	0.0967746	0.79937
HINT1	0.481847	6.49442	2.7578	0.0967814	0.79937
UQCR11	0.533409	3.60397	2.75764	0.0967908	0.79937
PSMA4	0.422019	6.23492	2.75735	0.0968083	0.79937
MRPL50	0.355979	4.30458	2.75672	0.0968469	0.79937
G6PD	0.422529	9.25601	2.75649	0.0968605	0.79937
ERGIC2	0.28209	5.57701	2.7559	0.0968966	0.79937
FAM83G	-0.404683	3.95213	2.75577	0.0969039	0.79937
RPL17P36	1.14709	-0.766296	2.75361	0.0970353	0.79937
STARD4	0.342768	3.20329	2.75293	0.0970762	0.79937
PAXIP1-DT	0.379032	3.58813	2.75259	0.097097	0.79937
RNF157	-0.695953	1.14438	2.75225	0.0971178	0.79937
ACOT13	0.426917	5.03104	2.75137	0.0971709	0.79937
FLYWCH2	0.365384	4.28178	2.75093	0.0971977	0.79937
STX18	0.326956	4.48442	2.75017	0.0972441	0.79937
SYS1	0.375189	4.10871	2.74936	0.0972931	0.79937
CCT6P1	0.640331	0.582406	2.74823	0.0973622	0.79937
EAPP	0.389039	5.51013	2.748	0.097376	0.79937
AGRN	-0.457321	8.47957	2.74793	0.0973803	0.79937
PELATON	1.36593	-1.92773	2.74603	0.0974961	0.79937
JMY	-0.528535	3.67557	2.74484	0.0975686	0.79937
CNOT1	-0.356665	6.98886	2.74481	0.0975706	0.79937
CENPT	0.361601	3.83282	2.74314	0.097673	0.79937
AK6	0.506674	3.26185	2.7416	0.0977667	0.79937
IFIH1	-0.380034	4.23481	2.74144	0.0977767	0.79937
PIKFYVE	-0.851505	3.43194	2.74126	0.0977876	0.79937
AC079305.8	-1.45805	-2.17776	2.74036	0.0978424	0.79937
KIF1B	-0.446303	5.85247	2.74021	0.0978518	0.79937
ISCA1P4	-1.38021	-1.33383	2.73927	0.0979096	0.79937
ICE1	-0.618647	4.9623	2.73865	0.0979473	0.79937
EPM2AIP1	0.403499	5.43429	2.73862	0.097949	0.79937
FER1L4	-1.6399	-0.305397	2.73808	0.0979823	0.79937
VDAC2	0.439531	7.60268	2.73448	0.0982032	0.79937
ENSG00000277196	0.536466	5.62938	2.73354	0.098261	0.79937
TXNDC15	0.285178	4.71411	2.73345	0.0982666	0.79937
COL18A1	-0.431819	4.90845	2.73329	0.0982766	0.79937
PLEKHG4	-0.456037	1.30765	2.73293	0.098299	0.79937
POGZ	-0.478072	6.4805	2.73177	0.0983699	0.79937
EPHA2	-0.374028	4.9805	2.73092	0.0984224	0.79937
CCDC88B	0.914945	0.271944	2.73087	0.0984256	0.79937
PLIN5	-1.4841	-2.29011	2.73009	0.0984738	0.79937
ARAP1	-0.403299	5.80492	2.72917	0.0985308	0.79937
TWSG1	0.326665	4.06929	2.72885	0.0985501	0.79937
PLCG2	-0.640863	1.67791	2.72863	0.0985636	0.79937
RELA-DT	0.63757	0.894366	2.72803	0.0986009	0.79937
LRP6	-0.34435	3.88753	2.72755	0.0986303	0.79937
CWF19L1	0.345787	4.26158	2.72532	0.0987685	0.79937
PRR12	-0.486976	6.61112	2.72532	0.0987686	0.79937
TCEAL1	0.48748	3.98537	2.72199	0.0989745	0.79937
TMED7	0.326769	4.35369	2.72181	0.098986	0.79937
COA4	0.401279	6.36422	2.72148	0.0990064	0.79937
CNIH4	0.511214	5.81568	2.72072	0.0990534	0.79937
CEACAM16-AS1	0.865968	0.443482	2.7204	0.0990731	0.79937
RP11-297L17.2	1.01456	-1.91699	2.71993	0.0991022	0.79937
INAVA	-0.58614	6.62358	2.71872	0.0991778	0.79937
SYT8	-1.25042	-0.766596	2.71765	0.0992438	0.79937
SMG1	-0.524651	5.92724	2.71761	0.0992464	0.79937
NDUFB3	0.534635	4.92602	2.71698	0.0992856	0.79937
CTC-510F12.4	0.967146	1.90736	2.71595	0.0993497	0.79937
BRD4	-0.283111	7.42168	2.71561	0.0993709	0.79937
TRIM3	0.500054	6.81682	2.71559	0.0993724	0.79937
VPS13D	-0.495551	5.69375	2.7152	0.0993965	0.79937
ZNF609	-0.366208	6.05302	2.71516	0.0993991	0.79937
CISD1	0.466572	4.63574	2.7138	0.0994835	0.79937
ABCF2	0.491601	5.03369	2.71278	0.0995473	0.79937
RNF213	-0.557275	7.03685	2.71094	0.099662	0.79937
PCM1	-0.511595	5.06007	2.71043	0.0996939	0.79937
SF3B5	0.443965	5.93862	2.70983	0.0997319	0.79937
RP11-477D19.2	-1.10527	-2.10104	2.70916	0.0997734	0.79937
NTN4	-0.623069	5.18566	2.70776	0.0998612	0.79937
SDR16C5	0.374541	6.62969	2.70736	0.0998863	0.79937
CTD-2256P15.2	0.604599	0.32217	2.70708	0.0999039	0.79937
MPDZ	-1.1377	-0.216416	2.70674	0.0999249	0.79937
POPDC3	1.65022	-1.12853	2.70671	0.0999266	0.79937
PHB	0.457607	6.84977	2.70656	0.0999363	0.79937
SRD5A1	0.330608	5.86994	2.70652	0.099939	0.79937
MXRA5	-0.587494	4.20268	2.70639	0.0999467	0.79937
PHPT1	0.534847	6.662	2.70457	0.100061	0.79937
SELENOT	0.326628	7.13438	2.70252	0.10019	0.79937
RPS2P46	0.628049	4.27658	2.7018	0.100235	0.79937
GJB5	0.385403	4.03009	2.70105	0.100282	0.79937
ETS2	-0.340879	5.17383	2.69976	0.100363	0.79937
RP1-40E16.12	0.835973	-0.696132	2.69889	0.100418	0.79937
MIR1244-3	1.64515	-1.44649	2.69836	0.100452	0.79937
TMEM216	0.356104	4.60387	2.69805	0.100471	0.79937
FABP5	0.32787	5.5572	2.69595	0.100603	0.79937
MKKS	0.314303	3.23422	2.6954	0.100638	0.79937
MTMR3	-0.449699	6.01015	2.69535	0.100641	0.79937
VEZF1	-0.40682	6.24664	2.69356	0.100755	0.79937
SELENOK	0.428818	3.0587	2.69301	0.100789	0.79937
ESR1	-0.648391	3.39208	2.69285	0.1008	0.79937
KDM4C	-0.447443	2.92548	2.69232	0.100833	0.79937
SETD1B	-0.389258	6.03087	2.68996	0.100983	0.79937
RPS23	0.438698	8.11774	2.68855	0.101072	0.79937
NBPF15	-0.481042	1.87195	2.68762	0.101131	0.79937
STAT4	-1.78479	-1.72208	2.6876	0.101132	0.79937
PTPRF	-0.576522	9.32688	2.68744	0.101142	0.79937
LRRIQ3	1.44096	-0.908012	2.68612	0.101226	0.79937
RP11-48B3.5	-1.38957	-1.89553	2.68486	0.101306	0.79937
VPS26A	0.394148	4.96466	2.68192	0.101493	0.79937
FOXJ2	-0.527563	4.7345	2.6808	0.101564	0.79937
JAZF1	-1.29098	-1.46506	2.68057	0.10158	0.79937
MYRIP	-0.763323	3.27166	2.67848	0.101713	0.79937
RP11-434E6.5	-0.890339	-0.76319	2.67827	0.101726	0.79937
FLNB	-0.47415	7.06415	2.67749	0.101776	0.79937
TACC2	-0.571355	6.6696	2.67663	0.101831	0.79937
KRT6A	-1.52896	-1.32586	2.67626	0.101855	0.79937
TMEM63B	-0.393295	7.18513	2.67542	0.101908	0.79937
FBXW4P1	0.904348	-1.78816	2.67489	0.101943	0.79937
WNT7B	-0.446727	4.0706	2.67379	0.102013	0.79937
SERP1	0.319896	7.26668	2.67346	0.102034	0.79937
CDC42BPG	-0.475767	5.65371	2.67338	0.102039	0.79937
TMEM14C	0.516491	5.38162	2.67129	0.102173	0.79937
PLPP1	0.496067	4.02941	2.6712	0.102179	0.79937
SLC25A39	0.391646	7.42141	2.67091	0.102197	0.79937
PSD3	-0.423282	3.48445	2.67065	0.102214	0.79937
TMEM218	0.430291	3.28868	2.6693	0.102301	0.79937
ZNF236-DT	0.680409	1.26185	2.66875	0.102336	0.79937
ELP3	-0.323204	3.89959	2.6687	0.10234	0.79937
PMF1	0.704628	6.29622	2.66793	0.102389	0.79937
NIPA2	0.326233	5.92528	2.66792	0.10239	0.79937
CDH1	-0.429592	7.38006	2.6676	0.102411	0.79937
ABCC1	-0.332467	5.02647	2.66687	0.102458	0.79937
MCUB	0.321585	3.17993	2.66421	0.102629	0.79937
AVPI1	0.413225	3.87174	2.66416	0.102632	0.79937
SASH1	-0.579746	4.84226	2.66395	0.102645	0.79937
CASZ1	-0.600905	7.14796	2.66374	0.102659	0.79937
LMNTD2-AS1	-0.802268	2.47169	2.66347	0.102677	0.79937
AFF1	-0.506974	6.13011	2.66342	0.102679	0.79937
SPAG9	-0.460356	4.38984	2.66206	0.102768	0.79937
COBL	-0.501059	6.50648	2.66188	0.102779	0.79937
COL9A2	0.536704	4.78875	2.6615	0.102804	0.79937
PVT1	0.560798	2.82514	2.66057	0.102864	0.79937
RPL13P12	0.669868	2.60194	2.66046	0.102871	0.79937
ZNF398	-0.420414	5.78737	2.65987	0.102909	0.79937
MYCBP2	-0.491902	5.17804	2.65958	0.102928	0.79937
BAZ2A	-0.441174	7.50816	2.65855	0.102994	0.79937
KDR	-2.34036	0.514718	2.65833	0.103009	0.79937
RP11-363E6.3	0.578911	0.495992	2.65716	0.103085	0.79937
TMEM205	0.447649	6.56052	2.65622	0.103145	0.79937
RRAGC	0.457397	3.61612	2.65619	0.103147	0.79937
CTC-523E23.11	1.02306	0.0303146	2.65533	0.103203	0.79937
TMEM117	0.397212	3.35725	2.65238	0.103395	0.79937
NDUFA12	0.553005	6.40806	2.65206	0.103416	0.79937
RGPD2	-1.36662	-0.935165	2.65186	0.103429	0.79937
SPAG7	0.378646	3.91801	2.65163	0.103444	0.79937
RNF20	-0.400096	4.91163	2.65087	0.103493	0.79937
BSCL2	-0.530462	2.19334	2.65045	0.10352	0.79937
C12orf45	0.449688	3.07208	2.65038	0.103525	0.79937
RP11-727F15.12	0.571536	0.855686	2.64841	0.103654	0.79937
MRPL3	0.327547	6.81253	2.6483	0.103661	0.79937
PHLPP1	-0.343823	5.01556	2.64743	0.103718	0.79937
GPATCH8	-0.505655	5.18182	2.64672	0.103764	0.79937
ZNF669	0.371548	2.93723	2.64533	0.103854	0.79937
RP11-467K18.2	-0.864058	-0.286458	2.64373	0.103959	0.79937
XPC	-0.312238	4.60246	2.6436	0.103967	0.79937
ROBO1	-0.608055	4.2626	2.6435	0.103974	0.79937
HUWE1	-0.41834	8.00122	2.64333	0.103985	0.79937
TRIM21	0.466897	4.45756	2.6418	0.104085	0.79937
ITPR2	-0.593175	2.91907	2.64085	0.104148	0.79937
SEC62	0.329454	6.40968	2.64079	0.104152	0.79937
POMP	0.474853	4.89966	2.64057	0.104166	0.79937
FOXK1	-0.313959	5.46895	2.63965	0.104226	0.79937
OCRL	-0.386135	5.56206	2.63939	0.104244	0.79937
RPS23P8	0.846364	0.424177	2.63895	0.104272	0.79937
DENND10	0.297145	4.46607	2.63765	0.104358	0.79937
LSS	0.322181	7.32106	2.63709	0.104394	0.79937
MPZL1	0.293974	7.37012	2.63696	0.104403	0.79937
LRRC20	-0.473699	2.18159	2.63639	0.10444	0.79937
TNIP1	-0.339204	6.11181	2.63589	0.104473	0.79937
MANBAL	0.447613	5.77197	2.634	0.104598	0.79937
ALKBH7	0.499744	5.96916	2.63395	0.104601	0.79937
ISCU	0.364681	5.87714	2.63343	0.104635	0.79937
DDX60	-0.479838	1.2254	2.63249	0.104697	0.79937
GAS6	-1.02507	-1.38748	2.63247	0.104699	0.79937
CIAO2B	0.485934	4.54266	2.63235	0.104706	0.79937
NBR1	-0.518623	4.82828	2.63182	0.104742	0.79937
MT-CO2	0.603446	15.3222	2.63148	0.104764	0.79937
PCYT2	0.298095	6.79596	2.6311	0.104789	0.79937
EGR4	1.50008	-2.15095	2.63075	0.104812	0.79937
LRR1	0.374167	4.1898	2.62557	0.105155	0.79937
TP53BP2	-0.541085	5.7538	2.62498	0.105194	0.79937
MYBPC1	-1.47568	-1.03044	2.6248	0.105206	0.79937
JADE2	-0.361539	4.43975	2.62437	0.105234	0.79937
C11orf54	0.626013	1.21731	2.62407	0.105254	0.79937
LLNLR-304A6.2	-1.17061	-1.55097	2.62377	0.105274	0.79937
KLHL38	-0.94599	-0.14151	2.62239	0.105366	0.79937
MSANTD3	0.434832	2.17892	2.62113	0.105449	0.79937
RP11-964E11.3	-0.74306	-0.759099	2.62056	0.105487	0.79937
PTHLH	0.337346	3.38451	2.62049	0.105492	0.79937
ZBED6CL	-0.382007	2.67538	2.61926	0.105574	0.79937
AGTRAP	0.337512	5.05048	2.61925	0.105574	0.79937
NDUFA3	0.570805	7.47191	2.61869	0.105611	0.79937
TMEM9B	0.341269	5.6046	2.61773	0.105676	0.79937
UCHL3	0.725487	2.32166	2.61643	0.105762	0.79937
NDUFA5	0.332838	6.29008	2.61529	0.105838	0.79937
MTND1P23	0.763878	2.90608	2.61416	0.105914	0.79937
EML2-AS1	-1.08983	-1.59686	2.61408	0.105919	0.79937
PSMF1	0.394762	7.78569	2.61295	0.105994	0.79937
SMPDL3B	0.451493	5.43814	2.61198	0.10606	0.79937
TPTEP2	0.649701	0.915978	2.61127	0.106106	0.79937
RP3-402G11.27	0.882958	-0.537774	2.6111	0.106118	0.79937
RPS28	0.511742	9.07554	2.61015	0.106182	0.79937
MSLN	-1.46811	-0.283985	2.60867	0.106281	0.79937
FOXC1	-0.68551	4.81672	2.60852	0.106291	0.79937
HNF4G	-0.50117	2.22969	2.60761	0.106352	0.79937
ANXA1	-0.593836	3.57458	2.60743	0.106364	0.79937
UBL7	0.450636	6.31866	2.60619	0.106447	0.79937
RPS3AP44	0.871923	-0.17751	2.60418	0.106582	0.79937
RPL22	0.380205	5.67895	2.60403	0.106592	0.79937
DCHS1	-1.02353	-1.22145	2.60387	0.106603	0.79937
MED1	-0.419344	4.96903	2.60383	0.106606	0.79937
SLC12A7	-0.302301	6.7903	2.60335	0.106638	0.79937
EEA1	-0.449873	3.82091	2.60327	0.106643	0.79937
UBTF	-0.329266	6.16093	2.60272	0.106681	0.79937
SLC7A1	-0.421505	6.28277	2.60014	0.106854	0.79937
PODXL	-0.608069	4.60096	2.59986	0.106873	0.79937
RPL11	0.499473	9.19387	2.59854	0.106962	0.79937
SLC25A4	0.403222	4.62413	2.59701	0.107065	0.79937
RDH14	0.496167	2.14226	2.59698	0.107067	0.79937
TRIP12	-0.379808	6.80788	2.59617	0.107122	0.79937
FLII	-0.427318	6.27405	2.596	0.107134	0.79937
MTOR	-0.547927	6.234	2.59533	0.107179	0.79937
CTC-260E6.4	0.655939	1.46228	2.59394	0.107273	0.79937
NOS3	-1.29573	-0.384873	2.59355	0.1073	0.79937
TAF1	-0.650066	3.0573	2.59336	0.107313	0.79937
OCLN	-0.410994	4.59436	2.59294	0.107341	0.79937
SCGB2B2	-0.841068	-0.616871	2.5922	0.107391	0.79937
FAM102A	-0.461287	8.75112	2.59107	0.107468	0.79937
SESN2	-0.567495	5.46933	2.59089	0.10748	0.79937
MIS18A	0.452404	5.11602	2.59072	0.107492	0.79937
TECTA	-1.6014	-2.2182	2.58965	0.107564	0.79937
EIF3A	-0.62509	7.68593	2.58856	0.107638	0.79937
ADI1	0.322947	7.04342	2.58846	0.107645	0.79937
EIF5B	0.37163	7.29931	2.58599	0.107813	0.79937
RASA4CP	-0.445186	2.57851	2.58507	0.107876	0.79937
ITGB3BP	0.459804	3.98119	2.58345	0.107986	0.79937
FRY	-0.584242	3.43607	2.58258	0.108046	0.79937
RPL37AP1	1.28412	-1.07235	2.58137	0.108128	0.79937
RPS10P7	0.806487	-0.169644	2.58106	0.108149	0.79937
KB-1460A1.1	-0.867456	-0.512674	2.57995	0.108225	0.79937
BPNT2	0.319632	6.41663	2.57985	0.108232	0.79937
RP4-706A16.3	0.772589	2.44773	2.57981	0.108235	0.79937
STMP1	0.45022	7.79384	2.5798	0.108236	0.79937
AFDN-DT	1.0954	-1.739	2.5797	0.108242	0.79937
TIMM23	0.438514	6.04993	2.57692	0.108433	0.79937
RP11-705C15.2	-1.71262	-1.7506	2.57569	0.108517	0.79937
NEDD1	-0.414687	3.18987	2.57549	0.108531	0.79937
NEDD4	-0.340122	3.6166	2.57375	0.10865	0.79937
PIGR	1.17504	-2.00798	2.5735	0.108667	0.79937
FOXCUT	-1.26063	-1.96277	2.57302	0.1087	0.79937
ACTBP9	-0.992901	-2.00038	2.57299	0.108702	0.79937
ZNF518A	-0.579365	3.10031	2.57108	0.108834	0.79937
SRP9	0.39646	8.29334	2.56939	0.10895	0.79937
GOLGA2P10	-0.630651	3.30765	2.56762	0.109072	0.79937
KLF3	-0.38416	6.3902	2.5676	0.109073	0.79937
LINC00115	-0.810655	-0.0701789	2.56732	0.109092	0.79937
ANXA11	-0.344957	7.53021	2.56615	0.109173	0.79937
PLXNB2	-0.42113	9.03726	2.56603	0.109181	0.79937
C15orf40	0.365714	4.21042	2.56599	0.109184	0.79937
PPP1R14B	0.435321	7.19456	2.56493	0.109257	0.79937
MNT	-0.354018	5.38048	2.56459	0.109281	0.79937
SACS	-0.470206	1.91163	2.56416	0.109311	0.79937
RPL18A	0.536891	10.7809	2.56409	0.109316	0.79937
ZUP1	0.352596	2.3468	2.56389	0.10933	0.79937
UBR4	-0.711203	6.8304	2.56341	0.109363	0.79937
AMOT	-0.529264	4.96451	2.56333	0.109368	0.79937
CTB-79E8.3	1.00269	-0.576461	2.56321	0.109377	0.79937
CFAP61	0.893311	-1.74201	2.56264	0.109416	0.79937
WBP1	-0.49353	1.35708	2.56261	0.109417	0.79937
RPS2P7	0.837357	1.35276	2.56252	0.109424	0.79937
TIPIN	0.477708	2.22374	2.56185	0.109471	0.79937
RP3-406A7.7	0.615443	1.78529	2.5606	0.109557	0.79937
SLC7A5	-0.39758	8.55264	2.55953	0.109631	0.79937
CETN3	0.418778	2.11313	2.55796	0.10974	0.79937
ATP5MC1	0.472323	4.79518	2.5579	0.109744	0.79937
AUTS2	-0.610279	7.03531	2.55733	0.109784	0.79937
RP11-295G24.5	1.29459	-0.843457	2.557	0.109807	0.79937
OTUB1	0.450593	7.81621	2.55563	0.109902	0.79937
RPL34P18	1.0305	-1.32242	2.55409	0.110009	0.79937
FAM136A	0.355265	5.39249	2.55393	0.11002	0.79937
KDSR-DT	0.808184	-0.195012	2.55372	0.110035	0.79937
DGKE	0.378149	3.08724	2.55312	0.110077	0.79937
PTPRS	-0.690676	5.64765	2.55158	0.110184	0.79937
NORAD	-0.460742	7.5803	2.54969	0.110316	0.79937
EEF1E1	0.692147	1.95145	2.5493	0.110343	0.79937
PNRC2	0.272553	6.09094	2.54853	0.110397	0.79937
SMC3	-0.418972	5.20684	2.54832	0.110411	0.79937
PRRT1B	-1.41889	-0.508579	2.54826	0.110416	0.79937
CARD19	0.440887	4.03615	2.54818	0.110421	0.79937
ATP10D	-0.506018	2.12831	2.54684	0.110515	0.79937
NDUFB2	0.56616	6.47785	2.54596	0.110576	0.79937
ARFGEF1	-0.499374	5.60978	2.54346	0.110752	0.79937
ABLIM3	-0.554563	1.90617	2.54194	0.110859	0.79937
HK2	-0.503107	6.26523	2.5382	0.111121	0.79937
ULK1	-0.419311	7.20741	2.5364	0.111248	0.79937
KRT10	0.605066	2.70071	2.53551	0.111311	0.79937
MED28	0.377303	4.3498	2.53519	0.111334	0.79937
RP11-179A9.4	-1.18395	-1.77198	2.53441	0.111388	0.79937
YWHAB	0.342352	7.63519	2.53426	0.111399	0.79937
CARS1	-0.365435	6.25259	2.53401	0.111417	0.79937
PDS5A	-0.33992	6.60606	2.53387	0.111426	0.79937
RASSF10	-0.785538	-1.19118	2.53282	0.111501	0.79937
CCDC186	-0.466138	5.22157	2.5322	0.111545	0.79937
LAMC1	-0.39504	4.37717	2.53127	0.11161	0.79937
AC012531.25	-1.45608	-2.28732	2.53106	0.111625	0.79937
NIPBL	-0.445687	5.21811	2.53075	0.111647	0.79937
FAM168B	-0.531375	6.92982	2.53052	0.111663	0.79937
RP3-428L16.1	1.87935	-1.8437	2.53002	0.111699	0.79937
TMOD2	-1.71911	-1.59148	2.52923	0.111755	0.79937
RPL6P27	0.913339	2.04475	2.52902	0.11177	0.79937
SHISA8	1.02691	-0.465589	2.52825	0.111824	0.79937
RAB11A	0.39861	7.09187	2.5281	0.111835	0.79937
MECOM	-0.560783	0.876362	2.52788	0.11185	0.79937
ZZEF1	-0.437463	4.7983	2.52755	0.111874	0.79937
POMK	0.532346	4.51941	2.52698	0.111914	0.79937
HOXC13-AS	0.891129	0.131576	2.52595	0.111987	0.79937
APBB2	-0.332008	4.74888	2.52426	0.112107	0.79937
PRELID1	0.482524	8.32793	2.52206	0.112264	0.79937
ADM	-0.572148	3.38761	2.52151	0.112303	0.79937
PSPN	0.437348	2.21684	2.52127	0.11232	0.79937
PHLDA2	0.41714	6.3838	2.52035	0.112385	0.79937
RP11-34P13.16	-1.32761	-1.05316	2.51972	0.112431	0.79937
PRDM2	-0.449238	5.58972	2.5197	0.112432	0.79937
DDX17	-0.327104	7.57707	2.51859	0.112511	0.79937
COX7C	0.599436	6.71685	2.51788	0.112562	0.79937
CAST	-0.35737	7.97702	2.51785	0.112564	0.79937
MT2A	0.495121	7.52863	2.51686	0.112635	0.79937
ZNF292	-0.529653	4.39771	2.51641	0.112667	0.79937
IDH3G	0.47106	7.50886	2.51389	0.112847	0.79937
ARPC1A	0.607412	4.45739	2.51346	0.112878	0.79937
PFN1	0.454504	8.64218	2.51307	0.112906	0.79937
ABHD10	0.357362	5.05148	2.51228	0.112962	0.79937
SCEL	-2.34485	2.07163	2.51181	0.112996	0.79937
ZNF580	0.522844	6.36882	2.51153	0.113016	0.79937
NPIPA1	0.834135	2.29663	2.51063	0.11308	0.79937
MAIP1	0.446287	3.64808	2.51026	0.113107	0.79937
DHX33	-0.456269	3.05642	2.51022	0.11311	0.79937
MDFI	-0.37232	4.74122	2.51011	0.113118	0.79937
ZFR	-0.350863	6.36362	2.5093	0.113176	0.79937
GTF2IP13	-0.457148	2.43229	2.50815	0.113259	0.79937
CHERP	-0.442685	7.10875	2.50796	0.113273	0.79937
DNPH1	0.587158	5.06516	2.50786	0.11328	0.79937
DDX11	0.340495	5.23573	2.50667	0.113365	0.79937
PIN1	0.535655	6.67789	2.50576	0.113431	0.79937
MRPS11	0.35684	6.0567	2.50571	0.113435	0.79937
SDC4	0.329235	7.38675	2.50538	0.113458	0.79937
TJP1	-0.464102	5.70418	2.50483	0.113497	0.79937
RP11-157K17.6	1.17993	-1.79516	2.50429	0.113537	0.79937
UHRF1BP1	-0.456682	4.13017	2.5033	0.113608	0.79937
NCOA3	-0.520071	5.04316	2.50305	0.113626	0.79937
GATA3	-0.33715	9.12068	2.50267	0.113653	0.79937
TTN-AS1	-0.602163	0.846755	2.50157	0.113733	0.79937
MARCKSL1	0.32543	8.80176	2.50075	0.113792	0.79937
DRC3	-0.785943	-0.652665	2.50072	0.113794	0.79937
GET1	0.519705	3.46316	2.50019	0.113832	0.79937
CALY	-1.08728	-0.584493	2.49899	0.113919	0.79937
CBR4	0.36647	3.15355	2.4988	0.113933	0.79937
SDHAF4	0.596053	3.58553	2.49842	0.113961	0.79937
CCNB1IP1	0.400588	4.44156	2.4961	0.114128	0.79937
LINC00482	-0.669163	-0.0414247	2.49523	0.114191	0.79937
NDUFA1	0.592244	4.91077	2.49498	0.11421	0.79937
LDLRAD4	-0.418871	4.194	2.49484	0.11422	0.79937
USP22	-0.368789	6.45266	2.49465	0.114234	0.79937
ZMYM2	-0.369611	4.6146	2.49432	0.114258	0.79937
ELMOD3	0.29878	3.9529	2.49305	0.11435	0.79937
KDM6B	-0.3289	5.29094	2.49273	0.114373	0.79937
NEK6	-0.430639	7.19385	2.49269	0.114376	0.79937
CST6	1.03272	-0.309015	2.49142	0.114469	0.79937
RP3-337H4.9	0.725911	1.39059	2.49036	0.114546	0.79937
TLE1P1	0.613454	0.503958	2.49035	0.114546	0.79937
DAD1	0.516563	7.32154	2.48954	0.114605	0.79937
CNPPD1	-0.380897	6.06322	2.48933	0.11462	0.79937
GTF3C4	-0.347958	6.12594	2.48888	0.114654	0.79937
KDM5B	-0.329302	6.78008	2.48797	0.11472	0.79937
GON4L	-0.651435	5.76922	2.48508	0.11493	0.79937
ST3GAL2	-0.967671	-0.139387	2.48502	0.114935	0.79937
PRRX2	0.910113	-1.25812	2.48469	0.114959	0.79937
MAST3	-0.373236	3.92401	2.48445	0.114977	0.79937
RP11-158I9.8	0.809706	0.345715	2.48391	0.115016	0.79937
FAM83H	-0.436822	6.91808	2.48387	0.115019	0.79937
USP51	-0.863395	-0.480962	2.48342	0.115052	0.79937
GOLGA8A	-0.572799	2.28007	2.48317	0.11507	0.79937
VPS13C	-0.367823	4.69343	2.48306	0.115078	0.79937
PAXX	0.422574	6.08529	2.48152	0.115191	0.79937
LLPH	0.508275	2.29948	2.48026	0.115283	0.79937
RPS8	0.405149	9.46346	2.47967	0.115326	0.79937
SCAF4	-0.542448	6.14954	2.47937	0.115348	0.79937
NBDY	0.39299	6.0966	2.47886	0.115386	0.79937
RPS18	0.405741	9.78489	2.4787	0.115398	0.79937
SYNPO	-1.08868	-0.0856567	2.47813	0.11544	0.79937
AGBL3	0.754048	0.863973	2.47753	0.115483	0.79937
MICOS10	0.499692	2.03097	2.4768	0.115537	0.79937
PSME3IP1	0.312478	4.99776	2.47518	0.115656	0.79937
MED13	-0.391032	5.50008	2.47462	0.115697	0.79937
ZFX	-0.348554	3.31662	2.47262	0.115845	0.79937
ST7	0.338538	5.99634	2.47255	0.11585	0.79937
PSMB4	0.433876	8.02412	2.47251	0.115853	0.79937
RP11-1348G14.8	0.930445	-1.61223	2.4725	0.115854	0.79937
PIK3C2B	-0.507189	5.01124	2.47134	0.115939	0.79937
ITGA7	-0.574116	0.885785	2.47131	0.115941	0.79937
TAF1D	0.404445	3.6406	2.47046	0.116004	0.79937
PPP1R13L	-0.363153	6.79643	2.4697	0.11606	0.79937
RAPGEF1	-0.486493	6.31649	2.46945	0.116078	0.79937
RILPL1	0.378276	3.47534	2.46921	0.116096	0.79937
RPS3AP47	0.794329	-0.853425	2.46848	0.11615	0.79937
TBC1D7	0.338914	5.00474	2.46848	0.11615	0.79937
PPRC1	-0.489971	6.36921	2.46827	0.116166	0.79937
PPP4R3B-DT	1.23275	-1.77729	2.46772	0.116206	0.79937
PYCARD	0.537965	2.44824	2.46721	0.116244	0.79937
PNP	0.354555	5.81787	2.46579	0.116349	0.79937
RP11-723O4.9	0.917042	0.00323072	2.46575	0.116352	0.79937
KIF13B	-0.448493	5.61914	2.46574	0.116353	0.79937
TMEM179B	0.43548	6.69836	2.4642	0.116467	0.79937
PEDS1	0.298276	5.34423	2.46327	0.116536	0.79937
SORBS2	-0.479334	6.29272	2.46278	0.116572	0.79937
C18orf21	0.468063	3.44331	2.46251	0.116592	0.79937
RP11-274B21.10	0.82634	0.388318	2.46101	0.116704	0.79937
KLHL2P1	-0.830406	-1.05122	2.46091	0.116711	0.79937
CORO1A	0.331896	3.20695	2.46051	0.116741	0.79937
MESTIT1	0.713312	0.377384	2.46025	0.11676	0.79937
SMDT1	0.619941	4.89436	2.45835	0.116901	0.79937
HPRT1	0.293404	4.16752	2.45794	0.116932	0.79937
RP11-73E17.2	-0.458919	1.69547	2.4579	0.116935	0.79937
PTPN11	-0.356669	6.03848	2.45777	0.116944	0.79937
BAIAP2L1	-0.309012	7.28534	2.45713	0.116992	0.79937
USP36	-0.400605	4.61219	2.45616	0.117065	0.79937
METTL5	0.492661	4.47516	2.45581	0.117091	0.79937
PABPC1L	-1.09374	-1.19292	2.45536	0.117124	0.79937
FAM89B	0.695422	3.68015	2.45497	0.117153	0.79937
SURF1	0.388798	5.12245	2.45404	0.117222	0.79937
OGA	-0.490031	6.36187	2.45122	0.117434	0.79937
STAG3L3	0.363695	2.408	2.45105	0.117446	0.79937
NDUFAF4	0.733626	3.57341	2.44951	0.117562	0.79937
UQCC2	0.516298	5.63259	2.44906	0.117595	0.79937
STX8	0.47826	3.36466	2.44876	0.117618	0.79937
DENND5A	-0.472703	3.69278	2.44872	0.11762	0.79937
PSME1	0.413409	5.85631	2.44863	0.117627	0.79937
ZNF750	-0.499871	4.9167	2.44861	0.117629	0.79937
NDUFS3	0.486232	6.30706	2.44853	0.117635	0.79937
GPR87	-1.28709	-0.250978	2.44765	0.117701	0.79937
HSBP1L1	0.455192	4.21384	2.44755	0.117708	0.79937
RPL7	0.349074	8.65973	2.44708	0.117744	0.79937
TSTD1	0.512566	5.23552	2.44636	0.117798	0.79937
RIDA	0.441694	2.48931	2.44588	0.117834	0.79937
RP11-510N19.5	-1.18347	-1.88344	2.4458	0.11784	0.79937
RP3-486I3.4	1.26581	-0.920883	2.44472	0.117921	0.79937
IRF5	-0.572103	3.06801	2.44408	0.117969	0.79937
RP11-386M24.6	0.731713	0.452832	2.44397	0.117977	0.79937
RNF148	0.821133	-1.22182	2.44387	0.117985	0.79937
DUSP16	-0.485423	5.13794	2.44384	0.117987	0.79937
TMEM258	0.638576	4.814	2.4423	0.118103	0.79937
CDC20P1	-0.548606	2.93068	2.44178	0.118142	0.79937
HAPLN3	-1.40156	-2.02556	2.4402	0.118261	0.79937
DPH5	0.387633	4.1569	2.44012	0.118268	0.79937
G6PC3	0.405258	5.79252	2.43983	0.118289	0.79937
TMEM11	0.276237	5.28853	2.43869	0.118375	0.79937
LA16c-380F5.3	0.971564	-1.10249	2.43867	0.118377	0.79937
EHBP1L1	-0.447383	4.28235	2.43836	0.1184	0.79937
ANKRD30A	-0.395706	4.52704	2.43765	0.118454	0.79937
CDC73	-0.331414	5.12453	2.43697	0.118505	0.79937
CMYA5	-0.912453	1.0142	2.43694	0.118507	0.79937
MRPL36	0.5403	4.73592	2.43641	0.118548	0.79937
RBMX2	0.441782	3.93703	2.43597	0.118581	0.79937
RSF1	-0.347406	5.59888	2.43583	0.118591	0.79937
PSMA7	0.335886	6.5952	2.43558	0.11861	0.79937
RP4-614O4.13	-0.629823	0.340706	2.43555	0.118612	0.79937
LENG9	-0.295733	4.75383	2.43538	0.118625	0.79937
KB-1991G8.1	-0.838724	0.230892	2.43518	0.118641	0.79937
RBM12	-0.524089	5.66678	2.43507	0.118649	0.79937
ASXL1	-0.300548	5.40313	2.43438	0.118701	0.79937
SLC1A5	-0.316306	9.54443	2.43378	0.118746	0.79937
ZNF56	1.02713	-0.0562465	2.43312	0.118796	0.79937
PABPC4L	0.899264	-0.910115	2.43271	0.118827	0.79937
FAM185BP	-1.26197	-1.91068	2.43175	0.1189	0.79937
AC005076.5	1.31406	-0.3178	2.4313	0.118934	0.79937
PLPP5	0.310546	8.99078	2.43007	0.119027	0.79937
TUSC2	0.326838	4.77505	2.43	0.119033	0.79937
EMC7	0.363584	6.1379	2.42908	0.119103	0.79937
LZTS2	-0.430613	5.82503	2.42883	0.119122	0.79937
CAPN2	-0.329084	8.48169	2.42858	0.119141	0.79937
COX18	0.395124	3.78536	2.42849	0.119147	0.79937
RP11-111M22.3	0.748347	1.83694	2.42847	0.119149	0.79937
UFD1	0.30606	5.5157	2.42825	0.119166	0.79937
APOO	0.363752	4.24585	2.42809	0.119178	0.79937
NUTF2	0.394114	6.62676	2.42674	0.119281	0.79937
ATP5MJ	0.507083	7.32227	2.4265	0.119299	0.79937
LRRC28	0.409708	4.53092	2.42649	0.1193	0.79937
PGP	0.432119	5.4761	2.42595	0.119341	0.79937
XXbac-B444P24.13	-1.65218	-2.12717	2.4253	0.119391	0.79937
RPL36AL	0.432142	6.98622	2.42442	0.119458	0.79937
MRPS21	0.50702	5.55999	2.42435	0.119463	0.79937
CUL4A	-0.389037	5.39869	2.42403	0.119487	0.79937
MTCO2P12	0.731611	6.79846	2.4224	0.119611	0.79937
TMEM94	-0.407254	4.72112	2.42223	0.119625	0.79937
LINC00885	-0.488424	0.826109	2.42192	0.119648	0.79937
DIAPH1	-0.425119	6.8362	2.42158	0.119674	0.79937
PYCR3	0.32441	4.16644	2.41943	0.119839	0.79937
VKORC1	0.802734	2.8681	2.41934	0.119845	0.79937
DDHD2	-0.32981	6.49258	2.41883	0.119884	0.79937
PDCD2L	0.637495	2.33778	2.41838	0.119919	0.79937
MIDN	-0.370543	7.93062	2.41786	0.119959	0.79937
TAF6L	0.346858	4.07176	2.41636	0.120074	0.79937
RP11-561C5.4	-1.07995	0.0360159	2.41604	0.120098	0.79937
AC025442.4	-1.40033	-1.57448	2.41459	0.12021	0.79937
POLR2G	0.331671	5.51732	2.41346	0.120296	0.79937
KLRF1	0.685431	0.458238	2.41283	0.120345	0.79937
SORL1	-0.463224	4.40286	2.41274	0.120352	0.79937
TIMM17B	0.613652	6.40398	2.41139	0.120455	0.79937
ETV3	-0.406306	5.71056	2.41056	0.12052	0.79937
ASH1L-AS1	0.783892	0.397958	2.41048	0.120525	0.79937
PCK2	-0.443771	6.58813	2.41016	0.12055	0.79937
IGSF21	0.440348	3.37387	2.40894	0.120644	0.79937
TLR3	-0.496654	1.3743	2.40821	0.1207	0.79937
OBP2B	1.171	-0.698335	2.40805	0.120713	0.79937
RPS27AP16	0.65133	1.51802	2.40775	0.120736	0.79937
ATP6V0B	0.43293	7.48162	2.40648	0.120834	0.79937
OTUD4	-0.376691	4.62823	2.4053	0.120925	0.79937
SEMA6C	-0.449851	1.61151	2.405	0.120948	0.79937
ARMC3	1.04089	-1.46429	2.40451	0.120986	0.79937
RPL39P3	0.945383	1.07077	2.4031	0.121095	0.79937
RHOC	0.476367	8.25975	2.403	0.121103	0.79937
DBNDD1	0.292935	4.84422	2.40274	0.121123	0.79937
SMARCA5	-0.327106	6.11953	2.40228	0.121159	0.79937
ACADL	0.518117	1.31885	2.40144	0.121224	0.79937
SNRNP200	-0.474239	8.10944	2.39976	0.121354	0.79937
COX6B1	0.600756	8.0646	2.39959	0.121367	0.79937
ZNF217	-0.474008	6.05807	2.39922	0.121396	0.79937
ZNF507	-0.59031	3.52256	2.39818	0.121476	0.79937
TIAM1	-0.37305	4.79077	2.39724	0.121549	0.79937
PKP2	-0.4349	3.35593	2.39717	0.121555	0.79937
MIR205HG	0.606644	0.378277	2.3971	0.12156	0.79937
ZNF321P	0.581581	0.517239	2.39709	0.121561	0.79937
MAGIX	0.464863	3.4486	2.39678	0.121585	0.79937
RP11-626H12.2	1.09298	-1.21777	2.39589	0.121654	0.79937
ELP4	0.347291	4.75841	2.39575	0.121666	0.79937
EIF2B3	0.306205	4.15829	2.39572	0.121668	0.79937
STK10	-0.322859	3.84651	2.39552	0.121683	0.79937
MYO5A	-0.428675	4.66053	2.3954	0.121692	0.79937
ZC3H7B	-0.478505	7.17107	2.39508	0.121717	0.79937
RSBN1L	0.325997	5.0916	2.39464	0.121752	0.79937
BDP1	-0.641161	4.53585	2.39272	0.121901	0.79937
CFAP251	0.737661	-0.769656	2.39216	0.121945	0.79937
LINC01644	0.703977	1.37051	2.39199	0.121958	0.79937
RFX3	-0.426294	1.39324	2.3918	0.121973	0.79937
LAMB1	-0.60929	3.43082	2.39161	0.121988	0.79937
RDH10	0.358259	3.60106	2.38983	0.122127	0.79937
ZNF295-AS1	-0.604392	0.479656	2.3898	0.122129	0.79937
C4A	-1.73196	-1.6731	2.38886	0.122203	0.79937
PBXIP1	-0.298373	4.98648	2.38842	0.122237	0.79937
PPIAP11	0.719569	1.44233	2.38796	0.122273	0.79937
DFFA	0.283788	5.78661	2.38761	0.122301	0.79937
TMCC2	-0.764215	0.19177	2.38662	0.122378	0.79937
LINC01963	0.486911	2.20656	2.38635	0.122399	0.79937
TSPAN6	0.305636	4.99138	2.38616	0.122414	0.79937
STARD10	0.50261	10.529	2.38591	0.122433	0.79937
PART1	0.870341	1.86237	2.3859	0.122434	0.79937
MALAT1	0.673086	6.26019	2.38528	0.122483	0.79937
MICAL3	-0.932675	3.5055	2.38488	0.122514	0.79937
SPAG4	-0.842163	2.24966	2.3846	0.122536	0.79937
C12orf57	0.575574	6.37271	2.3844	0.122552	0.79937
MRPL10	-0.275866	5.03982	2.38433	0.122558	0.79937
TRUB2	0.321603	6.34958	2.38391	0.12259	0.79937
IL17C	0.63643	2.62671	2.38384	0.122596	0.79937
LINC02482	0.878707	-0.144452	2.38332	0.122637	0.79937
CIC	-0.422726	7.14082	2.38214	0.122729	0.79937
NFXL1	-0.57629	2.99321	2.38178	0.122757	0.79937
MTND4P12	0.825637	5.60606	2.38129	0.122796	0.79937
[truncated: 13,745 more rows]

## Sheet: Pt. 10_NC FULV_CM FULV
genes	logFC	logCPM	LR	PValue	FDR
MTND4P24	3.62176	1.03686	75.7648	3.19549e-18	4.98721e-14
TCIM	2.10543	4.93383	55.6509	8.65552e-14	6.75433e-10
ICAM1	1.78158	4.88963	41.021	1.50603e-10	7.83488e-07
LGALS9C	1.40796	3.10321	38.8342	4.61363e-10	1.80012e-06
LDLRAD1	2.79512	1.98601	31.947	1.58437e-08	4.94546e-05
RGS6	1.17602	3.02947	30.3401	3.62548e-08	9.43047e-05
TNFAIP2	1.15884	7.52784	29.391	5.9153e-08	0.000131886
RP11-115D10.1	5.36683	-1.97499	28.938	7.47334e-08	0.000145796
LTF	2.83596	0.493359	27.0304	2.00283e-07	0.000347312
LGALS9B	2.33202	-0.725547	25.1434	5.32224e-07	0.000830642
FUT6	1.22239	3.71199	24.7679	6.46656e-07	0.000917487
DHRS3	1.11408	5.29616	24.5777	7.13733e-07	0.00092827
APELA	-2.26433	0.00411417	24.181	8.76931e-07	0.00105134
PTPRN2	1.53732	4.21638	24.0409	9.43091e-07	0.00105134
FUT3	1.16281	6.89145	23.7586	1.09204e-06	0.00110573
DEPP1	1.11824	2.2406	23.6868	1.13357e-06	0.00110573
S100A7	3.442	0.36489	22.7763	1.82001e-06	0.00167087
TP53INP2	1.0073	6.98732	22.6165	1.97776e-06	0.00171482
LGALS8	0.769955	5.8558	22.3158	2.31297e-06	0.00189992
DTX4	1.07565	4.49247	21.9333	2.82288e-06	0.00220283
LCN2	1.63881	8.30006	21.4543	3.62358e-06	0.00269301
TMC5	1.14764	4.61424	20.8459	4.97769e-06	0.00353122
B3GNT7	1.69078	2.43004	20.6738	5.44568e-06	0.00369525
PTPRH	1.10174	5.22848	20.5274	5.87838e-06	0.00382266
SLC28A3	2.83449	-0.804198	18.8398	1.4217e-05	0.00887538
CLIC6	1.49527	3.1983	18.1829	2.00676e-05	0.012046
IRF7	1.01692	6.31289	17.7183	2.56145e-05	0.0148061
FAM90A1	2.45571	-1.18367	17.4027	3.02395e-05	0.0168553
MIR23AHG	-1.68806	0.402569	16.9664	3.80474e-05	0.0204761
METTL7A	-0.680348	6.39441	16.7734	4.21197e-05	0.021912
RARRES1	0.820554	6.91371	16.6446	4.50789e-05	0.022695
ST6GAL1	1.18257	6.11102	16.5658	4.69919e-05	0.0229189
VSIG2	0.804105	4.24726	16.3533	5.25634e-05	0.0242372
LRRC4	1.07306	2.83253	16.3141	5.3662e-05	0.0242372
PTPN18	0.693408	5.92023	16.2828	5.45575e-05	0.0242372
SGK1	0.850235	3.44378	16.2365	5.5907e-05	0.0242372
XAF1	4.11523	-0.372154	16.1536	5.84089e-05	0.0246375
RP11-284F21.7	1.40597	0.712887	15.7516	7.22266e-05	0.0287999
KAZN	0.762903	4.61601	15.6985	7.42849e-05	0.0287999
LRG1	1.67575	-0.468718	15.6853	7.48024e-05	0.0287999
IFI16	1.24288	3.36968	15.654	7.60519e-05	0.0287999
CTD-3222D19.8	2.39698	-1.08371	15.6182	7.75035e-05	0.0287999
TUBB2A	0.912196	6.47175	15.4354	8.53731e-05	0.0309864
CTD-2231E14.2	3.09593	-2.08339	15.3242	9.0551e-05	0.0321188
LPO	2.64685	-2.10015	15.0963	0.000102161	0.0354317
NCOA7	0.840648	4.88351	14.8768	0.000114764	0.0389375
RP11-499E18.1	-2.56114	-1.87326	14.7498	0.000122761	0.0400065
PHEX	1.04827	1.26366	14.7455	0.000123042	0.0400065
RASD1	1.44976	2.38287	14.6144	0.000131903	0.0420124
TM9SF1	-1.11672	2.14105	14.5559	0.000136064	0.0424711
HELZ2	0.747966	5.79382	14.4158	0.000146565	0.0448518
STAT5A	1.61032	0.666613	14.0584	0.000177225	0.0531913
IRX2	0.750721	5.05488	13.8703	0.000195871	0.0576785
BBC3	0.9378	3.58261	13.8124	0.000201998	0.05785
AFDN-DT	-2.62585	-2.07282	13.7951	0.000203867	0.05785
PHLDA1	0.820465	5.10803	13.5515	0.000232102	0.0646861
TBC1D19	-1.06366	1.09394	13.4952	0.00023918	0.0654891
IRF1	1.08237	3.3644	13.4381	0.000246571	0.0659029
RP11-267M23.4	-1.7183	-0.1519	13.4186	0.000249136	0.0659029
HSPA6	1.07977	2.01537	13.2852	0.000267511	0.0695841
MUC20	1.11551	3.68491	13.2001	0.000279936	0.0716223
STING1	0.823375	3.29933	13.144	0.000288435	0.0726065
MAP9	-0.690594	3.83217	13.0382	0.000305201	0.0755262
RP1-86C11.7	-1.67612	-0.071974	13.0107	0.000309712	0.0755262
KLHDC7A	1.37686	4.22871	12.9031	0.000328045	0.0787195
CFL2	-0.764844	3.35305	12.8628	0.000335173	0.0787195
RP11-471M10.3	2.36711	-1.9397	12.8439	0.000338576	0.0787195
SHANK3	0.860776	2.98976	12.8152	0.000343816	0.0787195
FGB	2.29775	0.836413	12.7924	0.000348026	0.0787195
CMTM8	0.705241	4.58611	12.6431	0.000376961	0.0840462
TUBAP13	-1.04579	0.775426	12.5699	0.000391999	0.0861681
SERPINB2	0.961688	1.98302	12.524	0.000401767	0.0870886
LENG9	0.639493	4.88746	12.4709	0.000413342	0.0880124
MX1	2.02625	4.05593	12.4531	0.000417307	0.0880124
FER1L6	2.52888	-1.87618	12.4138	0.000426178	0.0886848
LINC00342	1.1313	3.82591	12.3027	0.000452302	0.0895142
PABPC4L	-2.08507	-1.22778	12.2915	0.000455035	0.0895142
BPIFA2	1.86727	-1.40892	12.2864	0.000456269	0.0895142
SECTM1	1.06291	5.68812	12.2694	0.000460456	0.0895142
ST6GALNAC1	0.893251	2.75776	12.2562	0.000463722	0.0895142
SLC35C1	0.669092	5.79202	12.2527	0.000464577	0.0895142
CEACAM6	1.00605	8.25838	12.2084	0.000475742	0.0905477
TSPAN6	-0.615673	4.79379	12.1377	0.000494132	0.092674
FAM83E	0.615841	6.16976	12.1202	0.00049879	0.092674
IL17RB	-0.776819	3.38112	11.9108	0.000558081	0.0991542
PRMT6	-0.693804	2.88417	11.8781	0.000567982	0.0991542
CFAP126	2.27248	-1.53613	11.8744	0.000569121	0.0991542
MUC21	1.48047	0.372431	11.8699	0.000570477	0.0991542
SP110	0.674507	4.49904	11.8689	0.000570777	0.0991542
NFAM1	0.732772	2.71914	11.8657	0.000571787	0.0991542
PTPRU	1.04603	4.22352	11.8272	0.000583717	0.0994433
SLC49A3	0.787444	1.84685	11.8193	0.000586197	0.0994433
ADGRF2	-2.25079	-1.23446	11.7683	0.000602494	0.101109
FUT2	0.684168	3.9629	11.7028	0.000624063	0.103614
H3C8	-1.31797	0.823285	11.6736	0.000633934	0.104145
SLC4A5	2.34695	-1.69313	11.5329	0.000683758	0.11116
ITGB4	0.692541	8.01151	11.5061	0.000693696	0.111614
AMN	1.28272	0.27616	11.4633	0.000709835	0.113045
SLC9A4	1.53185	0.32756	11.3878	0.000739293	0.116547
CTSS	0.62973	4.07483	11.1701	0.000831254	0.129734
ETS2	0.675119	5.30146	11.1193	0.000854356	0.132019
LA16c-380H5.5	-1.33315	2.28925	11.0974	0.000864477	0.132273
SHROOM1	0.56893	4.79424	11.0264	0.000898245	0.134538
ZFP36	0.607199	7.3921	11.0123	0.000905112	0.134538
CLEC7A	-1.62986	-0.135941	11.0122	0.000905137	0.134538
ARL9	-1.10359	0.680945	10.9595	0.000931253	0.136359
ELF3	0.57506	8.35465	10.9523	0.000934867	0.136359
ODF3B	1.90624	1.17067	10.8975	0.000962953	0.139156
ANKRD20A5P	-2.18684	-1.82343	10.868	0.000978382	0.140088
BIRC3	0.839764	3.44358	10.8303	0.000998549	0.140884
FPGT	-0.652651	2.89952	10.8239	0.00100199	0.140884
OAS3	0.578501	6.32835	10.8017	0.00101408	0.14131
ANXA1	0.844738	3.72927	10.7641	0.00103487	0.141773
CBX4	0.607332	7.87196	10.742	0.00104734	0.141773
CACNA1C	1.24139	1.01793	10.7416	0.00104754	0.141773
TMPRSS2	0.897603	3.33221	10.7307	0.00105374	0.141773
TMPRSS4	0.570822	6.98199	10.6731	0.00108703	0.145002
ZNF799	-0.953124	1.74591	10.6129	0.00112303	0.148535
ANKRD36C	0.82554	1.76037	10.5592	0.00115612	0.151626
GPAT2	1.75675	-1.05477	10.4981	0.001195	0.155419
DDX11-AS1	-1.63422	0.110834	10.4633	0.0012177	0.157063
MUC5AC	2.94764	-1.22637	10.4453	0.0012296	0.157298
MUC1	0.574162	11.8463	10.4232	0.00124443	0.157523
FOXJ1	2.85959	-0.586896	10.4127	0.00125154	0.157523
EPS8L1	0.652234	6.19917	10.356	0.00129057	0.161135
SAMD9L	0.639039	3.73211	10.3032	0.00132798	0.162692
BPIFB1	0.88502	5.7446	10.3003	0.00133007	0.162692
UNC5B	0.975538	6.28419	10.2944	0.00133431	0.162692
YBX3	0.698026	6.78068	10.2222	0.00138759	0.16583
PTGES	0.780267	3.62917	10.2085	0.00139797	0.16583
LGALS9	0.773164	4.13406	10.2001	0.00140436	0.16583
SUMO2	-0.749673	4.84554	10.1945	0.00140862	0.16583
FBLN5	0.756944	3.12462	10.1885	0.00141318	0.16583
KRT8P46	2.09715	-2.18613	10.1357	0.00145426	0.169162
MFSD4B	-0.749837	2.76538	10.122	0.00146513	0.169162
KRT23	0.661215	4.23652	10.1107	0.00147409	0.169162
CTC-359D24.3	-2.16946	-1.68899	10.0012	0.00156442	0.178219
KIF26B	1.27046	0.77657	9.97097	0.00159028	0.179229
MGP	-1.18959	2.23822	9.96406	0.00159626	0.179229
HMX1	0.866232	1.27869	9.94905	0.00160932	0.179405
TNFSF10	0.61652	6.23718	9.9208	0.00163421	0.180604
RP11-66B24.7	-1.2802	-0.222639	9.9074	0.00164615	0.180604
MAFF	0.723557	4.76009	9.89777	0.00165479	0.180604
NTN4	0.727976	5.29737	9.86147	0.00168776	0.182734
FAXDC2	2.92714	-1.65788	9.84538	0.00170258	0.182734
WBP2NL	1.93991	-1.39673	9.8322	0.00171483	0.182734
PRDM16	2.27855	-1.84105	9.82492	0.00172164	0.182734
MT-TP	-2.78754	-0.905168	9.8028	0.00174247	0.182734
ARHGAP26	0.820567	4.88867	9.79123	0.00175346	0.182734
ESD	-0.700352	4.0498	9.78828	0.00175627	0.182734
ARHGAP11B	-1.6039	-1.32535	9.77439	0.00176959	0.182901
MUC5B	2.02152	4.60407	9.75304	0.00179026	0.18382
TNIP1	0.699443	6.25515	9.62038	0.0019243	0.195903
PLSCR1	1.40751	3.62737	9.61144	0.00193369	0.195903
TNS4	0.846755	2.29439	9.59399	0.00195216	0.195903
ITPRIP	0.94989	3.42066	9.58835	0.00195815	0.195903
SYT17	0.706177	2.97509	9.53829	0.0020123	0.19957
SOX9	0.548211	5.50346	9.53093	0.00202037	0.19957
MTERF2	-0.773758	3.34852	9.49525	0.00206004	0.201901
FBXL16	0.554614	6.43036	9.48654	0.00206985	0.201901
UNC13D	-1.41317	-0.799143	9.46351	0.002096	0.203182
MIR1244-2	-1.78158	0.115951	9.43193	0.00213239	0.205434
RNF183	1.11405	5.21812	9.39461	0.00217624	0.208372
NUP43	-0.623698	4.62088	9.32149	0.00226482	0.215531
KLF9	1.37276	3.02414	9.2842	0.00231139	0.21863
GBP3	0.81763	2.21762	9.23287	0.00237708	0.223489
HLA-B	0.733774	6.42106	9.22109	0.00239244	0.223585
RPL17	-1.34639	-0.0953655	9.17742	0.0024502	0.227156
ADAM8	0.691397	2.60684	9.1623	0.00247052	0.227156
NOP53	0.578121	7.92076	9.15949	0.00247431	0.227156
SLC45A4	0.895367	2.59619	9.13551	0.00250696	0.228808
AMPD3	1.0746	2.05906	9.11776	0.00253139	0.229694
TSPAN1	0.643898	6.95973	9.06739	0.00260209	0.233957
RP11-465L10.14	-0.809166	1.10942	9.05349	0.00262194	0.233957
ACVR2B-AS1	-0.787238	1.23267	9.05251	0.00262335	0.233957
KCNIP2	-1.68725	-1.20357	9.00867	0.00268702	0.234834
IL1RN	1.47709	0.035194	8.99932	0.00270081	0.234834
GPRC5C	0.52454	4.91577	8.9986	0.00270186	0.234834
RAPGEF6	-1.08012	1.2267	8.99449	0.00270795	0.234834
LINC02615	-1.64899	-1.63106	8.98634	0.00272005	0.234834
VWA5A	0.812998	2.55391	8.967	0.00274899	0.234834
TEX9	-1.30913	-0.726086	8.95009	0.00277456	0.234834
ATOH1	-1.4437	0.220711	8.94696	0.00277932	0.234834
LINC01770	1.3638	-0.149543	8.93906	0.00279137	0.234834
NKAPP1	-1.3755	-0.361678	8.93702	0.00279448	0.234834
CYP27A1	0.549834	5.66957	8.93427	0.00279869	0.234834
DIPK2A	-0.627334	3.67204	8.91387	0.00283013	0.2354
PRDM8	0.887391	1.38905	8.91035	0.0028356	0.2354
SMPD3	0.854351	4.64473	8.8741	0.00289245	0.238529
KLF4	0.855097	7.61696	8.86691	0.00290386	0.238529
PPP4R1L	0.829822	1.1896	8.84291	0.0029423	0.240421
RP11-422P24.14	1.18539	-0.459797	8.81351	0.00299008	0.243053
MDFI	0.641078	4.85437	8.77961	0.00304616	0.245365
HMGA1P3	1.85859	-1.74764	8.77734	0.00304996	0.245365
S100A9	2.04118	2.63392	8.76004	0.00307903	0.246433
IL4R	1.05883	1.71748	8.74404	0.00310615	0.247335
H3C10	-1.28271	1.39637	8.70514	0.00317314	0.249417
C15orf39	0.664161	6.56309	8.69811	0.00318541	0.249417
RP1-266L20.9	2.39479	-2.22949	8.69359	0.00319332	0.249417
SCNN1B	0.782023	2.10515	8.6792	0.00321863	0.249417
COL13A1	2.14096	-1.08065	8.6759	0.00322446	0.249417
APOL1	0.679562	3.19008	8.6712	0.00323278	0.249417
RPP14	-0.703145	1.68973	8.6648	0.00324416	0.249417
RAET1E	-0.713909	2.53864	8.64547	0.00327876	0.249999
GPRC5D	1.43405	0.986315	8.63738	0.00329335	0.249999
NANP	-0.662801	2.28576	8.62245	0.00332044	0.249999
ACSL4	-0.754849	3.03189	8.61844	0.00332777	0.249999
GJB4	1.18525	0.361147	8.61226	0.00333908	0.249999
CTD-3060P21.1	2.48416	-1.7296	8.60139	0.00335906	0.249999
RP4-614O4.13	1.19984	0.630515	8.59879	0.00336386	0.249999
OAS2	0.876309	5.36652	8.58134	0.00339625	0.25121
UBE2L6	0.492186	6.08741	8.54559	0.0034636	0.254983
CCT2	-0.490934	6.48903	8.4609	0.00362862	0.264609
RP3-475N16.9	-1.09511	0.108249	8.45278	0.00364486	0.264609
SLC31A2	-0.66015	2.13842	8.4526	0.00364522	0.264609
GOLGA2P7	0.710826	2.26222	8.41083	0.00372993	0.268919
GNPNAT1	-0.508592	7.75099	8.40276	0.00374652	0.268919
ADAM21P1	2.70995	-2.1376	8.39803	0.00375628	0.268919
KLHL7-DT	-1.04026	0.501568	8.38539	0.00378248	0.269319
RP11-342K2.1	-2.53206	-1.23234	8.37275	0.0038089	0.269319
TMEM19	-0.67691	3.3101	8.36283	0.00382973	0.269319
ORC5	-0.566144	5.15524	8.36228	0.00383089	0.269319
ZNF813	-0.634156	3.21339	8.33541	0.00388797	0.270962
EPM2AIP1	-0.647675	5.26863	8.33079	0.00389787	0.270962
RP11-417L19.6	-2.68811	-1.03092	8.32684	0.00390636	0.270962
PTPRG-AS1	-0.776947	1.86797	8.259	0.00405504	0.280031
SCIN	0.933153	1.92153	8.24537	0.00408561	0.280899
MMRN2	-1.09524	0.734082	8.21747	0.00414889	0.283999
DHX58	0.775576	1.43994	8.15928	0.00428415	0.291977
KYNU	-0.70488	2.18805	8.12194	0.00437327	0.293638
LGALS3BP	0.517181	8.35452	8.11849	0.0043816	0.293638
CTD-2134A5.3	-1.02653	0.925712	8.11233	0.00439652	0.293638
RUNX2	2.17962	-1.79414	8.10345	0.00441812	0.293638
ATP1A3	-2.26936	-1.49154	8.10024	0.00442595	0.293638
APH1B	-0.610338	2.10472	8.09493	0.00443893	0.293638
FUT8-AS1	1.29629	-0.330511	8.0944	0.00444023	0.293638
MXRA5Y	1.81657	-1.25893	8.06315	0.00451745	0.296677
LINC01508	-1.90609	-0.80157	8.05161	0.00454633	0.296677
BAG3	0.695474	6.81679	8.0478	0.0045559	0.296677
POLR2M	-0.674579	3.46729	8.04529	0.00456221	0.296677
TTC36	0.839714	0.482972	8.02302	0.00461866	0.298897
FBXL14	0.869377	3.32045	8.00872	0.00465526	0.298897
RP11-675F6.4	-1.22266	3.17736	8.00379	0.00466796	0.298897
FXYD5	0.915994	2.03269	8.00152	0.00467382	0.298897
GPR19	-1.01187	0.126432	7.99444	0.00469211	0.298897
COQ2	-0.592794	3.75644	7.97677	0.00473814	0.300602
ZNF844	-0.618253	3.48201	7.94638	0.00481838	0.303962
TPM3P9	0.925734	0.0614836	7.942	0.00483005	0.303962
TNFRSF1A	0.476514	5.12475	7.92339	0.00487997	0.30587
LGALS8-AS1	1.81456	-1.09871	7.86692	0.00503474	0.314309
SERPINA1	3.2406	2.35267	7.84809	0.00508744	0.316333
UNC5A	0.914744	1.26647	7.83871	0.00511392	0.316718
RORC	0.561802	4.94184	7.82247	0.00516005	0.317806
ACE	0.953835	1.0137	7.81162	0.00519114	0.317806
ELF5	-0.499352	5.05263	7.81112	0.00519257	0.317806
RBM26-AS1	-1.0241	0.366548	7.7987	0.0052284	0.318641
TNIP3	1.27166	0.846756	7.78404	0.00527097	0.318641
CEACAM16-AS1	-1.16536	0.242698	7.78146	0.00527852	0.318641
TENT5B	-0.733531	2.28786	7.77615	0.00529404	0.318641
PTAFR	0.604529	4.52661	7.76449	0.00532833	0.318641
REC8	1.69444	-0.0978568	7.76436	0.00532871	0.318641
FAM3D	0.826143	3.01597	7.75653	0.00535186	0.318804
TMEM225B	-1.80346	0.592611	7.74776	0.00537791	0.319137
EPHA2	0.722917	5.11071	7.7374	0.00540886	0.319397
CCDC180	-1.49222	-1.39063	7.73261	0.00542322	0.319397
UGT2B11	0.942866	2.15307	7.65383	0.0056652	0.332394
DLEU1	-1.21571	0.373062	7.63293	0.0057312	0.335007
MUC16	1.03462	4.73872	7.62326	0.00576202	0.335552
PARM1	0.481414	5.57036	7.61377	0.00579243	0.336068
LCN12	-1.27881	0.303308	7.60183	0.00583089	0.337047
BCAN-AS1	1.53183	0.939551	7.58716	0.00587855	0.338548
OTUD1	0.708159	2.99879	7.57761	0.00590979	0.339096
TTC9	0.557753	8.67372	7.55837	0.0059732	0.341479
GDF15	0.982103	5.81788	7.53397	0.00605465	0.344417
DGCR11	1.48604	-0.817946	7.52978	0.00606873	0.344417
RP1-266L20.4	-1.85778	-1.94871	7.49991	0.00617021	0.348907
VPS9D1-AS1	-0.912399	3.68566	7.47948	0.0062406	0.350139
ZNF789	-0.767282	2.07581	7.46533	0.00628986	0.350139
PIGR	1.57024	-0.834862	7.46007	0.00630827	0.350139
LIVAR	-2.17048	-2.06674	7.45498	0.00632613	0.350139
C18orf25	-0.498765	3.99005	7.44706	0.006354	0.350139
CPE	1.73459	-1.71621	7.43916	0.00638195	0.350139
PLK3	0.576654	3.88193	7.43825	0.00638521	0.350139
C14orf132	-0.547796	5.56652	7.43124	0.00641013	0.350139
GPR137B	0.976326	1.36599	7.42248	0.0064414	0.350139
LINC02298	1.31865	-0.750039	7.41943	0.00645231	0.350139
EEF1E1P1	-2.53336	-2.26525	7.41883	0.00645449	0.350139
PPP1R1A	1.37206	-0.0914015	7.41468	0.00646938	0.350139
MVP	0.535292	6.33028	7.40901	0.0064898	0.350139
RP4-620E11.8	-1.86088	-0.514588	7.40451	0.00650607	0.350139
LTBR	0.474757	6.36792	7.39388	0.0065446	0.350756
PRKCE	0.719349	1.49238	7.38897	0.00656249	0.350756
MT-ATP8	0.612565	9.01967	7.36932	0.0066346	0.352213
IPO5P1	-0.8316	1.73414	7.3683	0.00663836	0.352213
ASPH	0.661312	6.74899	7.36314	0.00665744	0.352213
SNED1	0.71955	2.72499	7.3311	0.00677717	0.356353
FRMPD1	1.69031	-1.37449	7.32335	0.00680644	0.356353
SNHG30	-1.36265	0.8726	7.31588	0.00683481	0.356353
CH507-9B2.1	1.04166	1.39038	7.31337	0.00684434	0.356353
IFIT3	1.49917	-0.86999	7.31114	0.00685286	0.356353
GAS6	1.44884	-1.23774	7.30253	0.00688576	0.356353
FANCF	-0.572476	2.79519	7.29998	0.00689553	0.356353
SERPINB9P1	1.0425	0.660187	7.25855	0.00705644	0.361758
ALDH3B2	0.442821	7.39388	7.2555	0.00706841	0.361758
PYCARD-AS1	-1.85887	-1.77852	7.25519	0.00706966	0.361758
PIGF	-0.938902	3.72978	7.24409	0.00711346	0.361914
STIM1-AS1	1.9486	-1.91528	7.23789	0.00713806	0.361914
INIP	-0.443524	5.28978	7.23511	0.00714914	0.361914
DYNLT2	-1.6538	-0.991315	7.22161	0.00720309	0.361914
VLDLR	0.99831	3.23399	7.21649	0.00722368	0.361914
PIK3IP1	0.515948	3.97548	7.21437	0.00723221	0.361914
CTC-276P9.4	2.16038	-1.95212	7.21208	0.00724144	0.361914
AGBL3	-1.03709	0.716677	7.20793	0.00725823	0.361914
RP11-511H23.2	1.31816	-1.27941	7.19395	0.00731498	0.362255
TMOD4	1.35112	-1.25127	7.18917	0.00733449	0.362255
RNU6-8	-1.74738	-1.20833	7.18655	0.00734521	0.362255
PXDC1	0.481776	5.96431	7.18345	0.0073579	0.362255
CEBPD	0.94114	6.06949	7.14841	0.00750307	0.366026
CFB	2.09313	0.117162	7.13562	0.00755677	0.366026
RALB	-0.443742	4.72977	7.13553	0.00755715	0.366026
ZNF614	-0.605627	3.04447	7.13148	0.00757422	0.366026
PLA2G7	-1.45332	-1.41753	7.12834	0.00758747	0.366026
CRACR2A	1.12571	1.40221	7.12765	0.0075904	0.366026
MBLAC2	-0.625489	2.79726	7.1257	0.00759867	0.366026
PLEKHG6	0.581334	5.0724	7.10826	0.00767296	0.36819
PLXNB2	0.706804	9.13433	7.1041	0.00769078	0.36819
L2HGDH	-0.501385	4.3747	7.09217	0.00774215	0.369516
RP5-1039K5.12	-0.877212	1.24612	7.08398	0.00777761	0.369936
RP1	1.27728	-0.941899	7.07921	0.00779835	0.369936
PCAT7	-0.920676	1.35976	7.05805	0.007891	0.372252
TMEM51	0.633224	3.84076	7.05717	0.00789488	0.372252
RNPEPL1	0.493811	6.8132	7.04739	0.00793809	0.373162
MRPS17	-0.957214	1.86755	7.03307	0.00800183	0.374592
MUC20P1	0.724582	2.08977	7.02978	0.00801652	0.374592
RP11-49N14.10	-0.82727	1.52447	7.02095	0.00805614	0.37532
SP100	0.58253	4.16304	7.0015	0.00814413	0.376629
SBNO1-AS1	-1.5872	-1.53446	7.00104	0.00814625	0.376629
ADGRF1	0.507728	6.44573	6.99876	0.00815663	0.376629
ACADL	-0.791218	1.16815	6.99145	0.00819002	0.37676
SOCS3	2.64751	-1.5136	6.98757	0.00820776	0.37676
CARS1	0.605999	6.35092	6.95427	0.00836194	0.381269
HPCA	2.76447	-1.849	6.94411	0.00840955	0.381269
CYP4X1	0.599876	4.27173	6.94372	0.0084114	0.381269
SIK1B	-1.30423	-0.690568	6.93613	0.00844716	0.381269
TMSB15A	-0.934968	0.627332	6.933	0.00846198	0.381269
AXIN2	1.27695	0.213856	6.93098	0.00847154	0.381269
SPOPL	-0.47048	5.13529	6.92983	0.00847698	0.381269
DUSP4	0.4828	8.65326	6.91881	0.00852939	0.382524
ZNF483	-0.894556	1.0747	6.89986	0.00862026	0.385304
LAPTM4B	-0.461183	6.88055	6.89561	0.00864077	0.385304
PRR15	0.514589	7.70008	6.88997	0.00866808	0.385372
TMEM170A	-0.731466	2.39658	6.87085	0.0087613	0.385372
ILF3-DT	-0.629218	2.77002	6.86896	0.00877056	0.385372
L3MBTL2-AS1	2.35555	0.374533	6.85765	0.00882623	0.385372
SPNS2	0.484167	7.39014	6.85729	0.00882806	0.385372
UNQ6494	1.58324	-1.51616	6.8526	0.00885126	0.385372
PILRB	-0.694555	1.64384	6.85194	0.00885449	0.385372
TMED2-DT	-1.51506	-1.34795	6.85176	0.00885542	0.385372
CYP3A5	0.868569	2.68988	6.84947	0.00886675	0.385372
WASH7P	0.870006	1.81935	6.84495	0.00888921	0.385372
H2BC11	-0.781649	2.44687	6.83739	0.0089269	0.385934
THEMIS2	1.31171	-0.323587	6.81965	0.00901602	0.38871
ABCC6P2	1.56843	-0.769677	6.79802	0.00912593	0.392365
RP1-228H13.5	-0.635519	2.44898	6.78293	0.00920337	0.394607
CLDN8	0.85601	1.01204	6.77557	0.00924141	0.395153
LINC02568	1.42428	-0.457393	6.75432	0.00935212	0.397544
PILRA	-0.962952	-0.00717146	6.75041	0.0093726	0.397544
KLF2	0.769021	5.67914	6.75019	0.00937376	0.397544
RASSF10	1.39167	-0.914782	6.74264	0.00941353	0.397867
POLE4	-0.725525	3.68622	6.73907	0.00943236	0.397867
ZNF385C	0.908585	0.24509	6.70862	0.00959477	0.403541
STIMATE	-1.46653	0.107667	6.70182	0.00963145	0.403541
H1-0	0.545148	9.28776	6.69907	0.00964632	0.403541
RP11-848P1.2	-2.47542	-1.29217	6.69465	0.00967029	0.403541
RAB3B	-0.860663	1.04114	6.67619	0.00977095	0.406654
NHLRC4	-1.26768	-0.656359	6.66159	0.00985129	0.408907
A2ML1	1.0672	1.82475	6.65227	0.00990296	0.409037
NBPF20	-0.763277	1.67069	6.65157	0.00990683	0.409037
ZNF69	-0.996494	0.366563	6.63008	0.0100271	0.412268
AC093818.1	1.82337	-1.68021	6.62332	0.0100652	0.412268
AF064860.7	2.49796	-2.211	6.61883	0.0100906	0.412268
RP11-159D12.8	-0.468674	3.48612	6.61549	0.0101095	0.412268
SEZ6L2	0.637134	3.14645	6.6078	0.0101533	0.412268
GLS	-0.470921	4.10812	6.60576	0.0101649	0.412268
CHKB-DT	1.24753	-0.836616	6.60487	0.01017	0.412268
SC5D	-0.649751	6.2913	6.59667	0.010217	0.413099
PARP12	0.531964	5.02233	6.58571	0.01028	0.413972
AWAT2	-1.30528	-0.488089	6.58371	0.0102916	0.413972
AXIN1	0.454837	5.95676	6.57518	0.010341	0.414313
F8A1	-0.926904	4.89207	6.5731	0.0103532	0.414313
FHDC1	0.676339	4.26221	6.56663	0.0103909	0.414758
RASSF1-AS1	-1.43753	-0.490309	6.55718	0.0104462	0.414877
HSH2D	0.63276	1.95969	6.55152	0.0104794	0.414877
ELP4	-0.539396	4.6096	6.54982	0.0104895	0.414877
GPT2	0.569438	6.21701	6.54739	0.0105038	0.414877
LINC01132	0.694901	1.83435	6.54351	0.0105268	0.414877
RP11-196G11.5	-0.882976	2.15636	6.51899	0.0106729	0.419575
RAB6D	-1.32003	-1.33563	6.51061	0.0107233	0.420498
PLEKHB1	-0.629219	3.72139	6.49981	0.0107886	0.420985
SCEL	1.78618	2.03066	6.49846	0.0107968	0.420985
WDR77	-0.528903	3.72851	6.4952	0.0108166	0.420985
RP11-94C24.13	-1.96107	-2.11359	6.48394	0.0108853	0.422605
EPOR	-0.554217	2.70374	6.47786	0.0109226	0.423
ITGB2	0.72353	3.87229	6.4725	0.0109556	0.423228
MINDY3	-0.45262	5.87117	6.44283	0.0111401	0.428257
SYT8	1.4791	-0.637931	6.43898	0.0111643	0.428257
BMI1	-0.742047	3.46029	6.43765	0.0111727	0.428257
DHFR	-0.596822	4.9012	6.43401	0.0111956	0.428257
ST8SIA6	1.02376	2.63424	6.42175	0.0112731	0.430169
SNRPGP15	-1.89707	-1.66844	6.41316	0.0113278	0.431201
TECPR1	0.425623	5.3265	6.39413	0.0114499	0.433399
CARD6	0.729174	3.65079	6.39411	0.0114499	0.433399
TXNL4B	-0.527942	3.13642	6.39107	0.0114696	0.433399
ACTR6	-0.504355	3.50721	6.3869	0.0114966	0.433399
MAP1S	0.432043	7.1206	6.37898	0.011548	0.434023
ZNF785	-0.478776	3.32533	6.37579	0.0115688	0.434023
JUN	0.870921	6.01751	6.34349	0.0117813	0.440089
KLF15	1.73785	-0.48024	6.33553	0.0118343	0.440089
RP11-223I10.1	2.47823	-1.68603	6.33258	0.011854	0.440089
RP1-283E3.8	-0.971173	0.0705253	6.33002	0.0118711	0.440089
SH3BP2	0.512358	5.56885	6.32698	0.0118915	0.440089
RP5-1014D13.2	-1.32883	-0.599785	6.32576	0.0118996	0.440089
CEP20	-0.459448	5.03096	6.32096	0.0119319	0.44024
RP11-43N16.4	-1.10682	-0.656888	6.30371	0.0120486	0.443098
EPS8L2	0.466322	7.41563	6.28664	0.0121651	0.443098
LINC00514	-0.49176	4.53447	6.28333	0.0121879	0.443098
MRPL35	-0.495361	4.91919	6.28265	0.0121925	0.443098
CCDC57	0.465642	5.02176	6.27858	0.0122206	0.443098
RP11-297L17.7	-1.50847	-1.12799	6.27856	0.0122207	0.443098
MMEL1	0.589838	3.679	6.27673	0.0122333	0.443098
DLL3	-1.59447	-1.84617	6.27627	0.0122365	0.443098
SDHC	-0.428279	5.15967	6.26065	0.0123449	0.444766
IL19	1.82024	-0.447924	6.25894	0.0123568	0.444766
LRRK2-DT	-2.06559	-0.817089	6.25733	0.0123681	0.444766
RFLNA	1.20383	-0.0170695	6.25002	0.0124192	0.444915
RP11-172H24.4	-0.960081	0.364378	6.24859	0.0124292	0.444915
C22orf39	-0.59984	2.76648	6.24388	0.0124623	0.445078
AREG	0.716265	3.27973	6.22482	0.0125972	0.448302
TMEM51-AS1	0.942913	0.526366	6.22301	0.01261	0.448302
ZMAT3	-0.4732	3.36073	6.21655	0.0126561	0.448919
DDB2	0.466272	4.78232	6.19713	0.0127958	0.452842
RBBP9	-0.461203	4.3967	6.19295	0.0128261	0.452887
RP11-44F14.2	-1.11383	-0.275608	6.17311	0.0129706	0.45636
C11orf24	0.478466	6.77436	6.17144	0.0129829	0.45636
LOXL4	1.03245	0.525421	6.16649	0.0130193	0.456611
CYCS	-0.495484	6.85058	6.16052	0.0130633	0.457127
C3orf70	-0.669572	2.85133	6.14829	0.0131539	0.45838
RP11-423H2.1	-0.940655	3.41161	6.14777	0.0131578	0.45838
DAGLA	0.498085	3.36258	6.13974	0.0132177	0.45944
ITGA3	0.487655	3.94686	6.12412	0.013335	0.460907
SLC35G1	-0.581863	2.54723	6.12247	0.0133475	0.460907
EXTL2	-0.490576	3.1487	6.11004	0.0134416	0.460907
RRBP1	0.699898	9.47753	6.10978	0.0134436	0.460907
TFIP11-DT	-0.970336	-0.591974	6.10655	0.0134682	0.460907
ADM	0.948498	3.63074	6.10591	0.013473	0.460907
EMID1	-2.04763	-1.17341	6.10275	0.0134971	0.460907
NRL	1.20907	0.279403	6.10171	0.0135051	0.460907
CDNF	1.78925	-1.30826	6.09902	0.0135257	0.460907
ALG10B	-0.645458	1.65036	6.07375	0.0137206	0.464325
PKD1	0.521738	6.86213	6.06809	0.0137645	0.464325
RNF128	2.16691	-1.85825	6.0668	0.0137746	0.464325
AP000442.1	1.93695	-1.8903	6.06197	0.0138124	0.464325
C4A	2.54991	-1.24704	6.06132	0.0138174	0.464325
RAC3	0.418136	5.89895	6.05809	0.0138427	0.464325
IER2	0.475609	6.41229	6.04159	0.0139727	0.464325
KCTD21-AS1	-0.910992	-0.101694	6.04126	0.0139753	0.464325
AC010894.3	-0.977163	-0.0682043	6.03992	0.0139859	0.464325
SYT12	1.02276	-0.215147	6.03823	0.0139993	0.464325
NRP1	0.647192	2.1815	6.03601	0.0140169	0.464325
TNFAIP3	0.599727	5.08671	6.03544	0.0140214	0.464325
NOL11	-0.419789	5.15575	6.03138	0.0140537	0.464325
RP11-420L9.5	0.482042	4.53842	6.03126	0.0140547	0.464325
NXT2	-0.497769	4.10754	6.02905	0.0140723	0.464325
MGLL	0.564877	4.27846	6.00118	0.0142963	0.469859
GPRC5B	-0.664258	1.65103	5.99686	0.0143314	0.469859
CTD-2270L9.4	-1.24524	0.360444	5.99397	0.0143548	0.469859
PXDNL	2.03119	-1.96971	5.99041	0.0143839	0.469859
AMIGO2	-0.497432	4.10559	5.98724	0.0144097	0.469859
CLMN	0.445554	6.97155	5.98269	0.0144469	0.469859
INSR	0.408247	6.19612	5.98223	0.0144507	0.469859
ZMYM1	-0.519204	2.95219	5.97335	0.0145237	0.47125
RGS3	0.506853	6.58021	5.95951	0.0146381	0.473406
CPB2	-1.8845	-1.87834	5.95529	0.0146732	0.473406
SIX5	0.453978	5.00242	5.95434	0.0146811	0.473406
RP11-435O5.5	1.43652	-1.72458	5.94463	0.0147622	0.474384
CAPN15	0.413415	6.72038	5.94343	0.0147723	0.474384
SNRPGP10	-1.13025	1.42518	5.9382	0.0148162	0.47451
PLAAT4	0.798199	2.28926	5.93572	0.014837	0.47451
RP11-722E23.2	-1.77954	-1.15758	5.92811	0.0149012	0.475018
PDCD2L	-0.956594	2.17133	5.92347	0.0149405	0.475018
CSNK2B	-1.18784	4.11222	5.92304	0.0149442	0.475018
ZDHHC6	-0.517936	5.403	5.89604	0.015175	0.479213
ZNF814	-0.981867	1.10344	5.89214	0.0152086	0.479213
RP1-240K6.3	1.82643	-1.60555	5.89031	0.0152244	0.479213
RIN1	0.678191	1.95364	5.8895	0.0152315	0.479213
RP1-223E5.4	-0.827348	1.25209	5.88895	0.0152362	0.479213
VWA1	0.597454	7.40601	5.88282	0.0152893	0.479213
HK2-DT	-1.31558	-1.22673	5.88262	0.0152911	0.479213
TLE6	0.802636	1.08135	5.85414	0.0155405	0.485468
NR4A1	0.584419	5.99077	5.85273	0.0155529	0.485468
ERVMER34-1	-0.764642	0.880233	5.84071	0.0156595	0.485998
IFI44L	3.41681	1.34783	5.84016	0.0156644	0.485998
ARL6IP1	-0.464531	6.98573	5.8387	0.0156774	0.485998
FLJ37453	0.605577	1.20983	5.82774	0.0157754	0.485998
RASA4CP	0.565792	2.58402	5.82702	0.0157819	0.485998
ATF3	0.752117	3.65381	5.82407	0.0158083	0.485998
PPP1CC	-0.415045	6.63243	5.82351	0.0158134	0.485998
MRPS6	-0.714037	3.96579	5.82288	0.015819	0.485998
RIOK3	0.47422	5.61096	5.81419	0.0158974	0.487447
CCDC28B	-0.686103	1.31634	5.80905	0.0159439	0.487915
S100A8	2.83938	-1.14685	5.8021	0.0160071	0.488224
CCN2	1.21275	3.74956	5.79488	0.016073	0.488224
FCRLB	1.47626	-1.55019	5.79343	0.0160861	0.488224
ERO1B	-1.44414	-1.26665	5.79312	0.016089	0.488224
GAA	0.822249	5.68072	5.79078	0.0161104	0.488224
RP11-982M15.2	1.39481	-2.09376	5.77661	0.0162408	0.491222
TFDP2	-0.401911	4.73007	5.76932	0.0163084	0.49153
RAB30	-0.438859	3.59781	5.76871	0.016314	0.49153
KANTR	-0.797153	1.06431	5.76417	0.0163562	0.491851
FOXN1	1.7695	-2.03483	5.74889	0.0164991	0.495194
SORBS3	0.476909	4.03618	5.73141	0.0166641	0.496816
SLC16A3	1.30489	4.67292	5.72982	0.0166792	0.496816
CASP2	-0.428234	6.57643	5.72969	0.0166804	0.496816
RP11-884K10.7	-1.12265	-0.269589	5.72783	0.0166981	0.496816
CAB39L	-0.458366	4.19379	5.72634	0.0167123	0.496816
CEBPB	0.576783	6.23518	5.71629	0.0168083	0.49701
RP5-1086D14.6	-0.829867	1.33058	5.71606	0.0168105	0.49701
PCDH1	0.727473	6.91838	5.71561	0.0168147	0.49701
C15orf56	-0.927446	-0.538851	5.71233	0.0168462	0.49701
BCL3	0.503606	7.90102	5.70846	0.0168834	0.497167
ZBTB3	-0.535238	1.97664	5.6994	0.0169707	0.498798
SLFN5	0.618143	4.23576	5.68867	0.0170748	0.499304
POLA2	-0.809117	2.36506	5.68821	0.0170793	0.499304
PARL	-1.48925	0.117743	5.68773	0.0170839	0.499304
FAM210A	-0.52644	2.39148	5.67121	0.0172455	0.503086
GATA6	0.542441	3.9595	5.66771	0.01728	0.503152
TCEA3	0.413071	7.73628	5.65863	0.0173697	0.503993
TMEM41B	-0.614636	4.43847	5.65824	0.0173735	0.503993
WDR12	-0.436682	4.04015	5.65101	0.0174454	0.505138
SMG7-AS1	-1.71011	-1.70027	5.64766	0.0174787	0.505166
DANCR	-0.742647	6.24257	5.6294	0.0176617	0.508392
CCDC150	-0.921709	0.330674	5.62784	0.0176774	0.508392
PTDSS1	-0.390673	5.63734	5.62488	0.0177072	0.508392
NEU4	0.593943	4.26456	5.62356	0.0177206	0.508392
STS	0.457309	5.18615	5.61872	0.0177696	0.508864
C10orf95-AS1	-0.485796	2.68177	5.61513	0.0178061	0.508973
CLSPN	-0.69377	3.64908	5.60873	0.0178712	0.509108
GABPB1-AS1	-0.6022	2.09936	5.60826	0.017876	0.509108
TMEM126B	-0.511365	4.40968	5.60086	0.0179516	0.509229
RRAGD	0.48817	3.92757	5.59913	0.0179694	0.509229
CNKSR3	-0.553588	2.44354	5.59828	0.0179782	0.509229
TMEM62	-0.413336	5.19698	5.58676	0.0180967	0.511658
CHAD	0.695029	4.14852	5.57325	0.0182368	0.514688
MZF1	0.42581	5.05746	5.56959	0.018275	0.514834
CTB-58E17.5	-1.3702	-1.20076	5.56412	0.0183322	0.515515
ADGRL1-AS1	0.775214	0.708206	5.55237	0.0184557	0.51761
TERF1	-0.475217	4.44399	5.54843	0.0184972	0.51761
OIP5	-0.489873	2.81078	5.54758	0.0185062	0.51761
BICDL2	0.495287	5.26923	5.54116	0.0185742	0.517729
PPT2	-0.7577	2.97142	5.53838	0.0186038	0.517729
PON3	-1.02341	0.264185	5.53234	0.0186681	0.517729
SNHG3	-0.988669	3.31023	5.531	0.0186824	0.517729
SMG1P2	-2.38927	-1.19021	5.52887	0.0187052	0.517729
MIR210HG	1.57584	3.3465	5.5281	0.0187134	0.517729
ZSWIM4	0.478283	3.92918	5.52537	0.0187427	0.517729
SNTB1	0.530163	3.91507	5.516	0.0188433	0.518662
OASL	0.801266	0.657032	5.51223	0.0188839	0.518662
NEURL2	1.1297	-0.590692	5.51015	0.0189064	0.518662
MPL	1.70734	-1.27857	5.50714	0.018939	0.518662
RP11-342L8.3	-1.52538	-1.82908	5.50681	0.0189426	0.518662
RP11-1379J22.5	-1.67611	-1.79765	5.50047	0.0190114	0.519634
EXOC3L4	1.46437	-0.430279	5.49586	0.0190616	0.520094
ANKRD11	0.582249	6.27633	5.49258	0.0190974	0.520161
LLPH	-0.681452	2.16368	5.48266	0.019206	0.521636
IL17RD	-0.84261	1.39938	5.48154	0.0192183	0.521636
RP11-158K1.3	-1.38891	-0.647034	5.47577	0.0192819	0.522452
CLDN3	0.586527	7.08627	5.47111	0.0193333	0.522938
RP11-147L13.15	-1.10118	-0.0522938	5.45788	0.0194803	0.525864
CATSPERB	0.723321	1.66131	5.45309	0.0195337	0.525864
TEX35	-1.74656	-1.6442	5.4523	0.0195426	0.525864
BMERB1	0.76514	0.590197	5.44607	0.0196124	0.526835
BCRP8	2.15671	-1.91601	5.43868	0.0196956	0.52816
ELOVL7	-0.485764	3.16417	5.43512	0.0197358	0.528329
WI2-87327B8.2	0.985485	0.799053	5.42562	0.0198434	0.530301
PKD2	-0.965772	0.298799	5.41785	0.0199319	0.530461
FAM136A	-0.511278	5.25643	5.41067	0.020014	0.530461
SNHG1	-0.596203	4.96799	5.40602	0.0200674	0.530461
RP11-46H11.3	-1.08126	-0.572683	5.40197	0.020114	0.530461
DENND2B	0.537414	3.4453	5.39915	0.0201466	0.530461
RP11-552F3.9	1.65795	-1.81495	5.39908	0.0201474	0.530461
PRSS8	0.44328	9.0384	5.39756	0.0201649	0.530461
EPHB6	0.601885	2.46074	5.39588	0.0201844	0.530461
ACTG1P1	0.97328	0.0982155	5.39569	0.0201865	0.530461
RP11-536K7.3	1.51215	-1.8575	5.39272	0.0202209	0.530461
MYCBP	-0.506988	4.4609	5.39252	0.0202233	0.530461
HSPB1P1	-1.63017	-0.270116	5.38375	0.0203251	0.532239
PLD1	0.615279	3.67048	5.37326	0.0204477	0.534552
MAPT	0.939121	2.21391	5.35961	0.0206084	0.535343
NKD2	0.67165	1.72543	5.35485	0.0206648	0.535343
ACER1	-0.525221	2.43466	5.35447	0.0206692	0.535343
SLC13A2	1.34803	-0.0161391	5.35041	0.0207173	0.535343
SH3D21	0.697883	4.05991	5.34692	0.020759	0.535343
IRF9	1.39116	-0.810287	5.34655	0.0207633	0.535343
ACBD4	0.742522	1.03363	5.34473	0.020785	0.535343
SSC5D	1.30999	-0.800121	5.34316	0.0208037	0.535343
HLA-E	0.395348	6.5041	5.34121	0.020827	0.535343
ZNF236-DT	-1.03566	1.07919	5.3391	0.0208522	0.535343
ODF3L2	-1.94567	-1.20902	5.33675	0.0208804	0.535343
SLC1A5	0.459157	9.5743	5.33598	0.0208896	0.535343
SNORD3B-1	-1.34116	-0.435382	5.33081	0.0209517	0.535967
FZD3	-0.454145	3.05763	5.32818	0.0209832	0.535967
COL5A1	1.113	0.622681	5.32527	0.0210184	0.535967
USP13	-0.492785	2.93996	5.31607	0.0211296	0.535967
SEH1L	-0.400646	5.08628	5.3156	0.0211354	0.535967
DIRAS2	-1.75637	-1.62268	5.31473	0.0211459	0.535967
PEG10	-0.503649	7.20931	5.31368	0.0211586	0.535967
AC079922.3	1.25171	-1.44302	5.30377	0.0212793	0.535967
TRMT10C	-0.427033	4.14721	5.30129	0.0213096	0.535967
SLC25A33	-0.488782	4.14391	5.30078	0.0213158	0.535967
JTB	-1.25472	4.75707	5.30077	0.021316	0.535967
TACSTD2	0.487179	9.15269	5.29979	0.021328	0.535967
HIGD1A	-0.680392	4.6581	5.29592	0.0213754	0.535967
ZNF81	-0.581534	2.89271	5.28946	0.0214549	0.535967
PARP9	0.633058	4.37221	5.28939	0.0214557	0.535967
MAN1C1	0.432385	4.25573	5.28794	0.0214736	0.535967
RP11-2E11.9	-1.3729	-1.7107	5.28598	0.0214978	0.535967
DBNDD1	-0.458862	4.69753	5.27898	0.0215844	0.536035
FOXC1	0.538014	4.82196	5.27795	0.0215971	0.536035
TNF	0.642769	3.28749	5.27583	0.0216235	0.536035
BANP	0.437847	3.51479	5.27467	0.0216379	0.536035
NHLH1	-2.04156	-1.79212	5.26699	0.0217336	0.537359
ZCCHC8	0.441319	4.71506	5.262	0.0217959	0.537359
SAMD9	0.431408	4.15514	5.25838	0.0218414	0.537359
DNAJB5	0.790047	-0.261277	5.25431	0.0218925	0.537359
TBX19	-0.712815	0.361237	5.25362	0.0219011	0.537359
SEC61A2	-0.665758	1.2913	5.25176	0.0219246	0.537359
UCHL3	-1.11762	2.12698	5.24996	0.0219472	0.537359
KCNQ1	1.50517	1.5174	5.24433	0.0220184	0.537359
SBNO2	0.46555	6.70981	5.24374	0.0220259	0.537359
SPIN3	-0.465721	2.94391	5.24297	0.0220356	0.537359
ANXA11	0.477873	7.5388	5.22481	0.0222669	0.540366
SLPI	0.889622	5.37288	5.22474	0.0222677	0.540366
PCSK1N	1.17231	1.78036	5.22469	0.0222685	0.540366
C1orf116	0.727901	5.7101	5.22243	0.0222974	0.540366
FGFR4	-0.627501	3.48166	5.21676	0.0223701	0.541288
NXPE2	2.78569	-1.66881	5.2026	0.0225531	0.544072
ZDHHC8	0.904529	0.397246	5.20246	0.0225549	0.544072
AGT	1.69404	-1.27145	5.18177	0.0228251	0.549739
RAET1G	-0.959619	-0.392086	5.17793	0.0228755	0.550105
PDE4DIPP2	1.16228	1.07139	5.17195	0.0229544	0.551153
KSR1	0.61546	1.3885	5.16542	0.0230409	0.55238
RILPL2	0.637952	1.8376	5.14309	0.0233391	0.55867
CXCL8	0.709275	3.16135	5.13896	0.0233947	0.559143
ITPKC	0.424876	4.94523	5.13332	0.0234708	0.560105
TPMT	-0.389602	4.94985	5.12804	0.0235423	0.560953
NRP2	0.564667	3.43453	5.12011	0.0236501	0.562621
RP3-508I15.21	1.12603	-0.640879	5.1176	0.0236844	0.562621
H4C8	-1.12133	2.76689	5.11359	0.0237391	0.563064
B3GNT3	0.635961	7.40244	5.10513	0.0238552	0.563649
RP11-93B14.6	1.43251	-1.99243	5.10443	0.0238648	0.563649
LINC01139	-0.836173	0.395428	5.1039	0.0238721	0.563649
FKBP14	-0.394546	4.76844	5.10126	0.0239085	0.563654
EPHA7	-0.483233	3.33317	5.09437	0.0240036	0.564402
TNFRSF14-AS1	1.26478	-1.58179	5.09373	0.0240125	0.564402
APBA2	0.960068	0.687565	5.0833	0.0241574	0.566631
KIF17	1.39739	-1.82132	5.08168	0.0241799	0.566631
XXbac-BPG283O16.9	-0.574394	2.35018	5.07659	0.0242511	0.56719
KLF12	-1.1593	-0.953935	5.07477	0.0242765	0.56719
CNDP2	0.3778	6.86111	5.06608	0.0243985	0.568199
NMNAT1	-0.443658	2.65427	5.06581	0.0244022	0.568199
PAFAH1B2	-0.477383	4.84671	5.06389	0.0244293	0.568199
LINC02777	1.25353	-1.16155	5.06134	0.0244653	0.568199
ALG9	-0.918614	0.559013	5.05732	0.0245221	0.568672
NEDD4L	0.48641	4.93135	5.05169	0.0246019	0.569677
RP6-65G23.3	-0.419887	3.87507	5.04267	0.0247303	0.571802
PFKP	0.947542	6.04878	5.03656	0.0248177	0.571987
CBX5	-0.524276	6.82939	5.03412	0.0248527	0.571987
MTFR2	-0.493454	2.361	5.03392	0.0248556	0.571987
AC093627.10	0.578065	1.60803	5.02907	0.0249253	0.571987
NAMPT	0.484218	6.34541	5.0277	0.024945	0.571987
COL6A2	1.36268	-1.36662	5.02624	0.024966	0.571987
NOS3	1.5774	-0.219001	5.02346	0.0250061	0.571987
SNRPD3	-0.634837	5.6971	5.01685	0.0251017	0.571987
CELSR1	0.684789	5.59893	5.01469	0.0251331	0.571987
KPNA5	-0.604721	2.19716	5.01277	0.025161	0.571987
EMD	-0.465462	6.18921	5.01206	0.0251713	0.571987
BTBD11	1.33587	-1.67292	5.01159	0.0251781	0.571987
RP11-225B17.2	-1.81457	-1.30216	5.00346	0.0252968	0.572536
SCYL1	0.385346	7.60027	5.00342	0.0252974	0.572536
IRF2BP2	0.400707	7.32066	5.00239	0.0253124	0.572536
RP11-425D10.10	1.0526	-1.31498	4.99436	0.02543	0.573512
C1orf50	-0.661481	1.04343	4.99157	0.0254711	0.573512
MYH14	0.450384	6.9462	4.98982	0.0254969	0.573512
LEPROTL1	-0.454554	4.44963	4.98891	0.0255103	0.573512
IL13RA1	0.427795	5.78635	4.98695	0.0255392	0.573512
CETN3	-0.528374	2.00777	4.98371	0.025587	0.573759
BARD1	-0.46176	4.08646	4.97909	0.0256555	0.57447
CARMIL3	1.25742	-0.615011	4.97469	0.0257208	0.574538
SPAG4	1.60149	2.59793	4.97393	0.0257322	0.574538
AC012501.2	-1.34604	-1.27814	4.96567	0.0258554	0.575784
PDZK1IP1	0.820983	3.97974	4.96524	0.0258618	0.575784
SESN2	0.722953	5.54249	4.96148	0.025918	0.576214
SRSF3	-0.427442	7.29945	4.95837	0.0259647	0.576432
NDUFAF4	-0.96	3.43894	4.94943	0.0260993	0.578242
CPNE3	-0.37579	7.49626	4.94573	0.0261552	0.578242
RPS6KA2	0.590831	5.37414	4.94558	0.0261574	0.578242
MAST3	0.474643	3.91139	4.94052	0.0262342	0.579118
KLF10	1.08877	3.91196	4.9331	0.026347	0.580137
MCIDAS	0.68655	2.10696	4.92748	0.0264329	0.580137
SLC41A2	-0.45463	3.49073	4.92457	0.0264773	0.580137
KIF7	1.45095	-0.919297	4.92441	0.0264799	0.580137
UBA6-AS1	-0.572811	3.69143	4.92117	0.0265295	0.580137
CCDC7	-1.02091	-0.347952	4.91475	0.0266283	0.580137
RIBC1	-0.874858	0.612412	4.91214	0.0266685	0.580137
C10orf88	-0.591699	2.37012	4.91148	0.0266788	0.580137
CBX3	-0.390403	6.66933	4.91004	0.0267011	0.580137
SLC8B1	0.45086	5.3922	4.90971	0.0267061	0.580137
LIPA	-0.383843	4.83867	4.90724	0.0267444	0.580137
CALML5	0.543245	2.62458	4.9058	0.0267666	0.580137
ARMC2	-0.701078	0.90141	4.90342	0.0268035	0.580137
ZNF17	-0.561824	2.17086	4.90274	0.0268141	0.580137
RPL4P3	1.33788	-1.8699	4.90121	0.0268379	0.580137
ATPSCKMT	-0.536092	3.38777	4.89863	0.0268779	0.580199
MARVELD3	0.437792	3.51174	4.89398	0.0269504	0.58053
RABGGTB	-0.621162	4.34213	4.89128	0.0269926	0.58053
CTTNBP2	-1.57441	-1.13953	4.8905	0.0270049	0.58053
CA9	1.72348	5.2005	4.87856	0.0271923	0.58291
TNFRSF11A	0.573188	3.96385	4.87667	0.0272221	0.58291
MED28	-0.55539	4.20916	4.87336	0.0272743	0.58291
SMAD7	-0.488847	2.12374	4.87085	0.0273141	0.58291
HOXA3	1.79696	-1.91163	4.87083	0.0273144	0.58291
RP11-775C24.5	0.809863	-0.314666	4.86923	0.0273397	0.58291
CXCL2	0.660797	2.61868	4.85924	0.0274984	0.5838
RP1-313I6.12	-2.29747	-1.32354	4.85915	0.0274998	0.5838
CETN2	-0.432792	5.28658	4.85701	0.0275339	0.5838
LRR1	-0.570368	4.05401	4.85431	0.0275771	0.5838
PLEKHN1	0.441542	5.31379	4.85386	0.0275843	0.5838
KDM6B	0.494635	5.31545	4.85252	0.0276058	0.5838
KXD1	0.354027	6.74421	4.84744	0.0276871	0.584727
C17orf100	1.07599	-0.252901	4.8399	0.0278086	0.585744
TPCN1	0.468611	6.54397	4.83415	0.0279013	0.585744
DCUN1D4	-0.492367	2.88838	4.83311	0.0279182	0.585744
TCIRG1	0.508563	5.58034	4.83123	0.0279487	0.585744
ADAM22	-1.15343	-0.930729	4.83088	0.0279544	0.585744
SNAI3	1.02367	-1.41414	4.8305	0.0279605	0.585744
PIGN	-0.401114	3.8184	4.82558	0.0280404	0.585848
SPRYD4	-0.640286	4.87934	4.8208	0.0281183	0.585848
PPM1K	-0.48804	3.73795	4.81518	0.0282101	0.585848
HNF4G	0.716846	2.28631	4.8145	0.0282213	0.585848
ETV7	1.34313	-0.562058	4.81286	0.0282482	0.585848
FEZF1-AS1	1.03966	-1.1	4.8094	0.0283049	0.585848
RAB2B	-0.594963	4.22306	4.80904	0.0283108	0.585848
UBA7	0.724373	2.79456	4.80686	0.0283467	0.585848
RELB	0.431017	4.00201	4.80291	0.0284116	0.585848
FABP6	1.2911	-0.484105	4.80133	0.0284378	0.585848
CTSV	-0.372229	4.16757	4.79917	0.0284735	0.585848
GNG4	-0.974856	-1.00556	4.79848	0.0284848	0.585848
CKLF	-2.09163	-0.889544	4.79768	0.028498	0.585848
IRS2	2.22909	-1.10338	4.79528	0.0285378	0.585848
ANKRD24	0.697956	0.638819	4.79523	0.0285387	0.585848
ALG8	-0.377191	6.09207	4.79317	0.0285728	0.585848
GRB14	-0.7326	0.318351	4.7864	0.0286853	0.585848
ENTPD3	0.428826	4.59694	4.78539	0.0287022	0.585848
MPP2	-0.923409	-0.451216	4.78484	0.0287112	0.585848
RUFY1-AS1	-1.37353	-1.09347	4.78455	0.0287162	0.585848
EPGN	0.560466	1.65608	4.77942	0.0288018	0.586326
PLEKHA6	0.490032	6.45919	4.77865	0.0288148	0.586326
CFL1P5	1.28189	-1.42153	4.77569	0.0288643	0.586538
IFI27	4.28209	3.51065	4.77354	0.0289004	0.586538
GUF1	-0.368675	4.4532	4.7688	0.02898	0.587391
TMEM132B	1.28505	-1.72202	4.75609	0.0291947	0.590273
WDR6	-0.361913	4.90484	4.75591	0.0291979	0.590273
TMEM184A	0.555933	5.92172	4.75081	0.0292845	0.591239
PRMT3	-0.503667	2.36512	4.74864	0.0293214	0.591239
SMOC2	0.679971	2.45126	4.74639	0.0293598	0.59125
CCL17	0.997323	-0.0377301	4.74303	0.0294172	0.591342
CYP2D7	-1.22142	-0.999691	4.74169	0.0294402	0.591342
S100A13	-0.706053	3.66899	4.73132	0.0296181	0.591993
ADIRF-AS1	-0.672579	3.64491	4.73123	0.0296196	0.591993
RP11-284F21.10	0.750084	1.78572	4.73118	0.0296206	0.591993
KATNAL1	-1.20886	-0.239678	4.73096	0.0296243	0.591993
ZC3H12A	0.481464	7.21249	4.72504	0.0297264	0.593274
KPTN	-0.690278	3.7942	4.7168	0.0298692	0.594496
RGS11	1.89232	-1.96692	4.71538	0.029894	0.594496
RP11-521B24.4	-1.18601	-0.117516	4.71492	0.0299019	0.594496
CERCAM	-0.426794	5.40274	4.71078	0.0299741	0.595172
PALM2AKAP2	0.568002	3.1295	4.70774	0.030027	0.595466
DIMT1	-0.621113	4.54313	4.69479	0.0302542	0.597882
BOLA3P2	1.06166	-0.913553	4.68712	0.0303895	0.597882
GLO1	-0.379154	7.13744	4.68704	0.0303909	0.597882
MDM2	-0.410499	3.93044	4.68682	0.0303949	0.597882
LINC00339	-0.842518	0.320567	4.68609	0.0304078	0.597882
FRRS1	-0.411531	3.24562	4.68433	0.0304388	0.597882
MTND4P35	-1.27007	-1.00376	4.68304	0.0304618	0.597882
CNTNAP1	0.965218	0.180087	4.68117	0.030495	0.597882
MIRLET7BHG	-0.732421	2.85693	4.68054	0.0305062	0.597882
APPBP2	-0.398878	5.07853	4.67831	0.0305459	0.597882
ZNF264	-0.513156	4.24223	4.6754	0.0305976	0.597882
SHC2	0.922103	2.19219	4.67411	0.0306205	0.597882
PSMG1	-0.605662	4.0477	4.66978	0.0306979	0.597882
PIGK	-0.358699	5.01288	4.66923	0.0307078	0.597882
ZNF648	0.866806	-0.0212926	4.66835	0.0307235	0.597882
CACUL1	-0.36924	5.92254	4.66442	0.0307938	0.598226
IL10RB-DT	0.932917	-0.584218	4.65902	0.0308909	0.598226
CISD1	-0.525065	4.55022	4.65852	0.0308998	0.598226
AC026271.5	-0.926685	1.08357	4.65829	0.0309039	0.598226
CTD-2553L13.10	1.3897	-1.85672	4.65309	0.0309977	0.598226
HR	-0.724867	3.50141	4.65293	0.0310005	0.598226
RP11-235G24.3	1.91997	-1.16302	4.6521	0.0310156	0.598226
FGD2	0.811815	1.35901	4.64683	0.031111	0.598226
S100A1	-0.85747	4.0687	4.64646	0.0311176	0.598226
EPM2A	-0.561437	2.11381	4.64466	0.0311504	0.598226
OGFR	0.456262	4.70563	4.64373	0.0311672	0.598226
CDCA3	-0.472973	3.70903	4.63638	0.031301	0.598226
TMEM41A	-0.3659	4.67118	4.63532	0.0313204	0.598226
PAICS	-0.360616	7.39408	4.63457	0.031334	0.598226
ETFBKMT	-0.868861	0.347607	4.63019	0.0314141	0.598226
SYDE2	-0.474671	2.45952	4.62715	0.0314699	0.598226
AZGP1P1	0.605628	1.04519	4.62536	0.0315026	0.598226
HEXIM2	0.512473	2.25017	4.62484	0.0315121	0.598226
DFFA	-0.390242	5.67297	4.62074	0.0315875	0.598226
CEP120	0.500961	2.24492	4.61954	0.0316097	0.598226
CPAMD8	0.936715	-0.194217	4.61753	0.0316467	0.598226
PRDX3	-0.437149	6.39237	4.61731	0.0316508	0.598226
BICRA	0.566267	5.13227	4.6158	0.0316787	0.598226
SLC44A3-AS1	0.747306	1.37757	4.61288	0.0317327	0.598226
NSMAF	1.09317	0.0496724	4.6112	0.0317638	0.598226
USPL1	-0.522281	2.0238	4.61065	0.031774	0.598226
RP11-326C3.2	2.01145	-1.61062	4.60889	0.0318066	0.598226
CPNE7	0.432984	2.98616	4.60847	0.0318144	0.598226
FGFBP1	1.29992	3.7201	4.60534	0.0318726	0.598599
GNB3	1.23811	-1.21404	4.59941	0.0319829	0.599173
LIN7C	-0.466855	3.57928	4.58793	0.032198	0.599173
CYBC1	0.48883	4.72682	4.5862	0.0322304	0.599173
AHDC1	0.577686	7.412	4.58573	0.0322392	0.599173
MED10	-0.508671	3.85817	4.58517	0.0322498	0.599173
HCG4P3	1.31453	-0.149075	4.58471	0.0322585	0.599173
NT5DC2	-0.530392	6.19567	4.58409	0.03227	0.599173
DNAJC28	-0.909466	-0.439734	4.5825	0.0323001	0.599173
DPY19L2P4	-1.25907	-1.15371	4.57999	0.0323474	0.599173
GAR1	-0.475666	3.29749	4.57851	0.0323753	0.599173
C17orf107	0.617552	2.97034	4.5758	0.0324266	0.599173
MIR4453HG	-0.818799	0.153785	4.5753	0.032436	0.599173
PSMG2	-0.530104	5.09147	4.57349	0.0324703	0.599173
KCNAB3	1.28828	-1.86064	4.57322	0.0324754	0.599173
LINC00511	0.637951	1.24409	4.57071	0.032523	0.599173
FKBP7	-0.525139	2.68392	4.56939	0.0325481	0.599173
SH3TC1	0.540939	2.01961	4.56712	0.0325913	0.599173
ARL4C	0.859098	0.0897388	4.56635	0.032606	0.599173
IKBKB	0.465952	4.49259	4.56422	0.0326466	0.599173
TTC23	0.980509	1.0056	4.56207	0.0326876	0.599173
ZNF274	0.400047	5.00325	4.56068	0.032714	0.599173
PEX19	-0.44143	5.75149	4.5572	0.0327806	0.599173
ABCF2	-0.659213	4.89811	4.5524	0.0328726	0.599173
ARSK	-0.475815	2.70581	4.54525	0.0330103	0.599173
CMC2	-0.828746	2.6772	4.53982	0.033115	0.599173
SLC9A5	1.56382	-0.114046	4.53977	0.0331161	0.599173
TMEM117	-0.515525	3.23976	4.53929	0.0331254	0.599173
CAMSAP3	0.34974	8.07056	4.53859	0.0331389	0.599173
H4C9	1.21319	-1.82523	4.53733	0.0331633	0.599173
GINS1	-0.391503	3.73762	4.53568	0.0331953	0.599173
TECPR2	0.480904	5.51547	4.53482	0.033212	0.599173
CEACAM5	0.742592	12.2944	4.53379	0.0332319	0.599173
RP11-977B10.2	1.18824	-1.12921	4.53375	0.0332326	0.599173
ZNF750	0.753716	5.02367	4.53321	0.0332432	0.599173
TRIM31-AS1	1.15471	-0.961607	4.53302	0.0332469	0.599173
MRPL30	-0.402794	5.69846	4.53075	0.033291	0.599276
TLNRD1	0.410754	5.36406	4.52395	0.0334235	0.600969
TEX261	-0.452115	6.96095	4.51868	0.0335268	0.601848
SERHL2	0.404375	8.91281	4.51563	0.0335865	0.601848
RPL9P7	-1.53381	-1.37903	4.51555	0.0335881	0.601848
CYBRD1	-0.412715	3.59319	4.5122	0.033654	0.601999
STEEP1	-0.476876	3.86129	4.51119	0.0336737	0.601999
CDH23	0.629124	1.36726	4.50812	0.0337344	0.602394
CATSPER3	-1.62031	-2.03839	4.50005	0.0338939	0.60435
CHRD	1.29388	-0.799663	4.49707	0.0339529	0.60435
PIGV	-0.402939	3.72653	4.49384	0.0340171	0.60435
OPN3	-0.580362	6.12616	4.49327	0.0340285	0.60435
RP11-706O15.1	0.633919	0.666764	4.49152	0.0340633	0.60435
MZT1	-0.544105	2.88094	4.49087	0.0340763	0.60435
UTP11	-0.442487	5.0665	4.48352	0.0342231	0.606266
KRTAP5-AS1	0.824095	3.74392	4.47855	0.0343228	0.607342
PCYOX1	-0.363389	5.90238	4.47575	0.0343791	0.607605
NARF	0.53688	4.5382	4.46988	0.0344974	0.607605
TMEM88	1.07544	0.384387	4.46936	0.034508	0.607605
YWHAQ	-0.371799	6.87424	4.46695	0.0345567	0.607605
H4C14	-1.46383	-0.237156	4.46636	0.0345685	0.607605
MTX3	-0.439031	3.80369	4.46623	0.0345712	0.607605
RBPJ	-0.365468	4.16068	4.45796	0.034739	0.60925
COG8	-0.458491	2.61224	4.45777	0.0347429	0.60925
AP1S3	-0.619224	2.51303	4.44834	0.0349351	0.610922
ARHGAP44	1.23344	1.2066	4.44499	0.0350037	0.610922
CHST14	-0.456335	3.57626	4.44351	0.0350341	0.610922
PTGER3	-0.414217	4.40329	4.44251	0.0350547	0.610922
SLC12A7	0.380119	6.77638	4.44242	0.0350564	0.610922
MIR503HG	-1.02225	-0.66032	4.44161	0.0350731	0.610922
KRBA2	-0.765116	0.70397	4.43555	0.0351979	0.611386
HSPA1A	-0.500709	5.4454	4.43406	0.0352287	0.611386
METTL6	-0.459063	3.69808	4.43373	0.0352354	0.611386
CREBL2	-0.37823	3.82288	4.43271	0.0352564	0.611386
SYNCRIP	-0.499524	6.24416	4.42483	0.0354196	0.612378
KIF18A	-0.416461	3.13583	4.42271	0.0354637	0.612378
ADORA2B	0.946127	0.863729	4.42231	0.0354721	0.612378
IGFBP2	-0.476411	3.86236	4.42196	0.0354793	0.612378
DEGS1	-0.433239	6.79193	4.42049	0.0355098	0.612378
RIMKLA	0.891271	2.46488	4.41619	0.0355995	0.613247
TNFRSF21	0.610063	5.4127	4.4142	0.0356411	0.613286
DISP2	-1.02084	-0.688246	4.41198	0.0356875	0.613408
SCAI	-0.62636	2.86875	4.40942	0.035741	0.613651
MT-ND3	-1.25136	13.3147	4.4055	0.0358232	0.613724
CACFD1	0.362947	6.47372	4.40547	0.0358238	0.613724
CLEC2D	-0.715895	0.0652478	4.3947	0.0360508	0.614133
BCAR3-AS1	1.26116	-0.667349	4.39323	0.0360819	0.614133
HOXB9	-1.51491	-0.422136	4.38981	0.0361543	0.614133
OSBPL5	0.387941	5.83259	4.38571	0.0362413	0.614133
LPCAT2	1.59505	-0.108156	4.3849	0.0362586	0.614133
TH	2.39684	2.77441	4.38465	0.0362639	0.614133
GALNT14	0.447155	2.39921	4.38426	0.0362722	0.614133
RSAD2	0.77778	0.944031	4.38339	0.0362907	0.614133
TNFAIP8L1	-0.419281	3.58493	4.38068	0.0363486	0.614133
ANKRD46	-0.386362	3.73378	4.37728	0.036421	0.614133
RMI2	-0.40999	4.07406	4.37686	0.03643	0.614133
PPP6C	-0.505861	6.44567	4.37661	0.0364353	0.614133
TSC22D3	0.403828	7.17255	4.37577	0.0364534	0.614133
DEAF1	0.342679	5.29	4.37534	0.0364626	0.614133
ACTN1	0.382684	7.01018	4.37327	0.0365068	0.614133
RPS24P19	-1.46704	-0.722746	4.3718	0.0365383	0.614133
PAX9	0.36342	5.77045	4.37047	0.0365669	0.614133
MARCKS	0.438509	7.28672	4.37021	0.0365725	0.614133
TMEM106A	0.46775	3.6354	4.36914	0.0365954	0.614133
S100A4	-0.667478	4.38216	4.36508	0.0366827	0.614938
RP5-1180D12.1	0.988382	-0.17999	4.35537	0.0368924	0.615396
CD7	1.16087	1.72576	4.35492	0.0369022	0.615396
IRF2BPL	0.483642	7.31839	4.35461	0.0369088	0.615396
CLU	0.391658	9.05217	4.35457	0.0369098	0.615396
CDKAL1	-0.444092	3.14908	4.35424	0.0369169	0.615396
USP49	-0.616696	0.822457	4.35063	0.0369952	0.615396
GADD45B	0.445473	4.69744	4.34944	0.0370211	0.615396
H3P6	-0.638332	4.88906	4.34868	0.0370376	0.615396
PNCK	0.685969	1.45405	4.34583	0.0370997	0.615396
C1orf174	-0.367313	3.95971	4.34562	0.0371043	0.615396
ANXA3	0.579001	3.67673	4.33756	0.0372803	0.616894
CCDC130	0.423996	4.28712	4.33694	0.037294	0.616894
TPPP	0.461813	3.72392	4.33354	0.0373684	0.616894
CWF19L1	-0.410991	4.17179	4.3335	0.0373693	0.616894
RP11-187C18.3	1.23665	-1.67976	4.33245	0.0373923	0.616894
RBM11	-0.806957	-0.00304907	4.32976	0.0374515	0.617218
EI24	-0.392185	7.07908	4.32791	0.0374922	0.617238
CKS2	-0.679036	4.97537	4.32305	0.0375995	0.617292
EGLN1	0.926283	4.06125	4.32294	0.037602	0.617292
RPL22	-0.487527	5.56388	4.32238	0.0376142	0.617292
ALDOC	0.788449	4.56245	4.30257	0.0380549	0.623737
ZDHHC4	-0.378085	4.67037	4.30041	0.0381031	0.623737
LINC02031	0.860329	1.60808	4.29936	0.0381268	0.623737
AASDH	-0.405534	2.85843	4.29509	0.0382226	0.624567
GMPR	-0.496845	2.85901	4.29272	0.0382758	0.624567
SYT7	0.391645	7.26661	4.29069	0.0383217	0.624567
EPB41L4A-DT	1.08737	-1.62284	4.28998	0.0383376	0.624567
RNF213	0.661602	7.03613	4.28335	0.0384874	0.626353
ATAT1	-0.429322	3.4282	4.2815	0.0385294	0.626383
ZNF598	0.452718	7.21102	4.27712	0.0386287	0.626913
TRIM11	0.419277	5.22223	4.27409	0.0386977	0.626913
RP11-9E17.1	-0.660487	1.7275	4.26904	0.0388129	0.626913
KLF13	0.533696	5.49123	4.26858	0.0388233	0.626913
HERPUD1	0.424689	6.34626	4.26806	0.0388353	0.626913
S1PR5	-1.06753	-0.527608	4.26772	0.038843	0.626913
FXN	-0.98388	1.07035	4.26772	0.0388431	0.626913
FAM98B	-0.343818	4.43518	4.26379	0.0389329	0.627712
CDT1	0.344079	4.90248	4.25123	0.0392219	0.631719
RP11-289I10.2	1.15855	0.897014	4.24715	0.0393162	0.632478
AC083899.3	-0.942008	-0.250703	4.24569	0.03935	0.632478
BEGAIN	0.783316	0.598295	4.23172	0.0396751	0.637047
DUSP8	0.38297	6.32302	4.22314	0.0398762	0.639125
NDUFA5P11	-1.2302	-1.37366	4.22271	0.0398864	0.639125
CPT1A	-0.37345	6.02089	4.21871	0.0399805	0.639975
NDUFAF4P3	-1.69429	-2.06288	4.21355	0.0401023	0.64098
CTC-301O7.4	-2.46555	-1.52045	4.21171	0.0401459	0.64098
RP11-57A19.2	-1.04889	-1.01474	4.20507	0.0403033	0.64098
WWTR1	0.559425	3.38314	4.20284	0.0403562	0.64098
RTN4IP1	-0.478584	2.0317	4.20228	0.0403696	0.64098
CTC-260E6.4	-0.858273	1.31738	4.19998	0.0404244	0.64098
ACER3	-0.334473	6.07074	4.19953	0.0404353	0.64098
NDRG2	0.36848	4.67041	4.19907	0.0404462	0.64098
MKKS	-0.43116	3.12207	4.19765	0.04048	0.64098
PLEKHF2	-0.356282	6.67736	4.19304	0.0405902	0.64098
RBFA	-0.54352	3.65471	4.1881	0.0407087	0.64098
FOXA3	0.332052	6.27938	4.18574	0.0407655	0.64098
G6PD	-0.553336	9.12978	4.18522	0.0407778	0.64098
RP11-368I7.6	-1.73751	-1.17576	4.18309	0.0408291	0.64098
PMS2P10	-1.46241	-0.0657162	4.18204	0.0408545	0.64098
COG3	0.466357	3.80734	4.18003	0.040903	0.64098
BPNT1	-0.550679	5.39103	4.17877	0.0409334	0.64098
MACIR	-0.415867	2.78868	4.17831	0.0409446	0.64098
RP11-283G6.5	-1.7403	-2.06526	4.17614	0.040997	0.64098
CTD-2517M22.17	1.44324	-1.51624	4.17524	0.0410188	0.64098
WFIKKN1	0.440978	3.43602	4.17333	0.0410651	0.64098
KPNA7	0.880457	0.554848	4.17204	0.0410962	0.64098
DNPEP	-0.360448	5.29843	4.17203	0.0410966	0.64098
PPFIBP2	0.430307	5.75771	4.17066	0.0411299	0.64098
MNAT1	-0.339248	4.50428	4.16531	0.0412599	0.64098
TMEM61	1.11947	-0.517721	4.16475	0.0412735	0.64098
RFTN1	0.971877	-1.29316	4.16338	0.0413069	0.64098
VMO1	0.947007	-0.589951	4.16304	0.0413152	0.64098
NIM1K	-0.764419	-0.312943	4.16263	0.0413251	0.64098
LSM5	-0.590657	4.44563	4.16078	0.0413704	0.64098
MET	0.582132	2.01203	4.1596	0.0413993	0.64098
NDUFV2-AS1	1.05387	-0.678064	4.15771	0.0414454	0.64098
ALS2CL	1.08815	2.33547	4.15726	0.0414564	0.64098
ZFP3	-0.475132	3.82986	4.15633	0.0414792	0.64098
ACOT11	1.30211	0.104481	4.15627	0.0414808	0.64098
TCEAL1	-0.625139	3.86404	4.15065	0.0416186	0.642038
ARHGEF26	-0.446969	3.641	4.1501	0.0416321	0.642038
ARL4A	-0.349212	4.43331	4.14845	0.0416726	0.642038
LINC00888	-0.65209	1.29894	4.13813	0.0419273	0.644679
ZNF397	-0.384011	4.28573	4.13748	0.0419436	0.644679
TRPM4	0.324953	7.32559	4.1365	0.0419679	0.644679
PIFO	-0.742745	-0.0827064	4.13433	0.0420217	0.64487
FOS	1.05657	2.95592	4.13216	0.0420757	0.645064
EEF2	0.441513	12.0403	4.12684	0.0422081	0.646459
EMSLR	-0.64584	1.39613	4.1131	0.0425522	0.650064
TBPL1	-0.530897	2.85453	4.11294	0.0425563	0.650064
SMIM3	-0.541666	1.29237	4.11198	0.0425805	0.650064
LINC00665	-0.575033	6.43923	4.11081	0.0426101	0.650064
TAPBPL	0.481745	3.00074	4.105	0.0427566	0.650969
SOX5	0.795841	0.917128	4.10208	0.0428304	0.650969
RASSF7	0.423611	6.05177	4.10198	0.0428331	0.650969
DNAAF4	-1.31356	0.667668	4.10185	0.0428362	0.650969
ENTPD8	0.661057	2.19818	4.09588	0.0429879	0.651885
TBC1D16	0.56622	7.54788	4.09485	0.0430139	0.651885
FIBCD1	0.514824	5.414	4.09454	0.0430218	0.651885
TRIM8	0.418705	6.97443	4.09091	0.0431143	0.652426
TFAM	-0.336936	4.59438	4.08839	0.0431786	0.652426
FGFRL1	0.334282	5.89366	4.08823	0.0431829	0.652426
NUDT5	-0.416934	4.37686	4.08418	0.0432864	0.653357
PLEKHS1	0.359655	4.13113	4.08203	0.0433416	0.653559
GNAO1	0.489003	2.06327	4.0801	0.043391	0.653671
STK10	0.416987	3.82452	4.07704	0.0434697	0.654225
PLEKHG4B	0.444654	4.87049	4.07479	0.0435278	0.654468
AMOTL2	0.90161	5.11955	4.06929	0.0436697	0.655497
GRAMD2B	0.428733	3.97335	4.06888	0.0436802	0.655497
RUNX1	0.430976	7.03132	4.06393	0.0438085	0.65627
RBBP8NL	0.365839	4.16593	4.06365	0.0438158	0.65627
MEX3A	-0.408436	4.20138	4.05278	0.0440987	0.659231
MTND4LP30	-0.909568	-0.50301	4.05067	0.0441537	0.659231
ST20	-1.64322	-1.72545	4.04719	0.044245	0.659231
MOB1A	-0.328771	6.2677	4.04513	0.0442989	0.659231
ZBED8	-0.654387	1.13158	4.04289	0.0443578	0.659231
BLNK	0.44849	4.61167	4.04056	0.044419	0.659231
ZFYVE19	0.369533	4.82526	4.04035	0.0444247	0.659231
RPL13AP20	-0.898817	-0.679475	4.0385	0.0444734	0.659231
ABC10-43608400O15.1	-0.802467	0.389537	4.03826	0.0444796	0.659231
WASH3P	0.475357	2.55067	4.03546	0.0445534	0.659231
TNFSF13B	-1.55214	-1.50025	4.03513	0.0445622	0.659231
TRMU	-0.509102	3.76487	4.03507	0.0445637	0.659231
SRP19	-0.854526	1.71026	4.03439	0.0445819	0.659231
FAM234B	-0.531954	4.31344	4.03352	0.0446049	0.659231
CASD1	-0.36235	4.10097	4.03167	0.0446536	0.659327
TIMM10B	-0.370934	5.56257	4.02506	0.044829	0.661292
YWHAZ	-0.352557	10.2522	4.01932	0.0449818	0.662416
SLC5A1	0.965717	0.0940436	4.01901	0.0449901	0.662416
RCAN2	-0.512403	1.4666	4.01219	0.0451726	0.664475
ADAM11	-1.18354	-1.66415	4.01037	0.0452213	0.664565
SLC25A51	-0.891065	2.36018	4.00675	0.0453185	0.665367
STAT4	2.13868	-1.6347	4.00437	0.0453825	0.665681
DNAH1	0.915832	-0.0942246	4.00251	0.0454325	0.665789
RP11-522B15.3	-0.846461	2.16232	3.99046	0.0457587	0.669728
RP11-350E12.7	0.931234	-0.602935	3.98628	0.0458722	0.669728
APOBEC3B	0.49307	3.09392	3.98573	0.0458872	0.669728
EBF4	0.845146	1.06966	3.98521	0.0459012	0.669728
CFAP99	0.822928	-0.0615403	3.98468	0.0459159	0.669728
COTL1	0.482293	4.77609	3.97905	0.0460694	0.670188
RP11-405M12.4	-0.661657	1.08021	3.97871	0.0460789	0.670188
RP11-700J17.2	2.21825	-1.81222	3.97724	0.046119	0.670188
DECR1	-0.362659	4.8846	3.97719	0.0461206	0.670188
PSME3IP1	-0.401042	4.89197	3.9747	0.0461886	0.670188
HEATR3	-0.41461	2.92213	3.97318	0.0462305	0.670188
FAM20C	0.55713	1.88011	3.96927	0.0463379	0.670188
ZNF587	-0.360366	4.17358	3.96825	0.046366	0.670188
FSTL4	0.611672	1.79896	3.96757	0.0463848	0.670188
PHF10	-0.363368	3.96267	3.96692	0.0464025	0.670188
SERPINB5	-0.372296	4.33923	3.96243	0.0465264	0.670188
ARPP19	-0.422976	6.77497	3.96026	0.0465866	0.670188
SLC7A1	0.547205	6.29699	3.95982	0.0465987	0.670188
SBF1	0.398338	6.87669	3.95959	0.046605	0.670188
MRPS16	-0.41827	6.02125	3.95904	0.0466203	0.670188
CXADR	-0.390076	4.72733	3.95853	0.0466345	0.670188
SYBU	0.47499	4.89572	3.95495	0.0467336	0.670398
SKOR1	1.11379	-0.891976	3.9549	0.046735	0.670398
CHRAC1	-0.595353	4.80027	3.94931	0.0468905	0.672011
DCUN1D3	-0.464648	2.90634	3.94621	0.046977	0.672144
ZNF300	-0.573247	1.12128	3.94505	0.0470095	0.672144
TGFBR1	-0.369831	4.11793	3.94216	0.0470902	0.672144
WDR89	-0.369278	3.26852	3.9413	0.0471143	0.672144
EIF5AL1	-0.962143	0.867116	3.93923	0.0471723	0.672144
TMOD2	1.71168	-1.69991	3.93767	0.0472161	0.672144
NFKBIL1	0.375276	5.06518	3.93764	0.0472169	0.672144
MSH5	-1.09832	-1.24793	3.93646	0.0472502	0.672144
NOL12	0.906682	-0.282941	3.93513	0.0472874	0.672144
SRSF1	-0.374222	4.53511	3.93195	0.0473769	0.672437
XG	-0.565768	2.74373	3.93134	0.0473942	0.672437
MALAT1	-1.02961	6.08055	3.92383	0.0476062	0.674832
HSPE1	-0.978989	2.84204	3.91889	0.0477463	0.675827
PBK	-0.417438	3.19538	3.9183	0.047763	0.675827
PWWP3B	-0.614052	0.962542	3.91617	0.0478237	0.675975
C10orf82	-0.435569	2.31591	3.91489	0.0478601	0.675975
CROT	-0.379532	3.04521	3.91276	0.0479209	0.676222
GATD3A	1.28793	-1.23745	3.91042	0.0479875	0.67655
NADK2	-0.363951	4.51406	3.90742	0.0480732	0.677004
RHBDL3	1.57444	-1.36841	3.90457	0.048155	0.677004
ST3GAL4	0.357651	6.26422	3.90175	0.0482357	0.677004
IFIT1	1.33061	1.13223	3.90066	0.048267	0.677004
SLC12A6	-0.351562	4.52335	3.89823	0.0483371	0.677004
HDGFL2	0.324775	5.09629	3.8975	0.0483581	0.677004
RNF207	0.621299	1.37993	3.89741	0.0483605	0.677004
IFNGR2	0.372231	6.47942	3.89633	0.0483918	0.677004
VPS9D1	0.394828	3.69161	3.89569	0.0484101	0.677004
AC005306.3	-1.26461	-0.0113333	3.89046	0.0485611	0.677435
NIPA2	-0.363962	5.83842	3.89024	0.0485676	0.677435
CIDEB	-1.10301	-1.30056	3.89011	0.0485711	0.677435
ERCC8	-0.372206	3.25963	3.88836	0.048622	0.677539
PNPLA7	0.43208	3.83582	3.8856	0.0487019	0.677602
PLEKHG4	0.504425	1.25486	3.8842	0.0487426	0.677602
CASP1	0.791529	0.229102	3.88297	0.0487782	0.677602
CDK2AP1	-0.596334	7.37677	3.88221	0.0488002	0.677602
SAAL1	-0.410708	3.2266	3.87652	0.0489661	0.678633
ACAT2	-0.38307	3.15992	3.87339	0.0490573	0.678633
C2orf15	-0.547217	1.28645	3.87335	0.0490586	0.678633
JMY	0.590531	3.64408	3.8729	0.0490716	0.678633
CXXC4	-0.765202	1.27449	3.87221	0.0490918	0.678633
TNFSF15	0.681275	0.94157	3.86937	0.0491751	0.679182
RWDD2B	-0.601088	4.51873	3.86756	0.0492281	0.679313
BTBD9	0.450143	4.65838	3.864	0.0493325	0.679368
SULT1C2	1.17277	-1.32971	3.86311	0.0493587	0.679368
FAM133B	-0.457895	3.81786	3.86298	0.0493627	0.679368
METTL8	-0.389641	2.96962	3.85946	0.0494661	0.680192
THAP2	-0.582648	0.95289	3.85297	0.0496579	0.681323
WNT7B	0.50027	4.02144	3.85094	0.0497181	0.681323
RP11-320N21.2	1.69415	-1.02028	3.84906	0.0497738	0.681323
DIPK1B	-0.573902	2.34738	3.84568	0.0498744	0.681323
TAF13	-0.403939	3.668	3.84436	0.0499134	0.681323
COX15	-0.420673	3.95451	3.84417	0.0499192	0.681323
NDUFA9	-1.01117	2.09208	3.84225	0.0499763	0.681323
HENMT1	-0.424934	2.27771	3.8412	0.0500076	0.681323
GEN1	-0.354432	3.61119	3.83927	0.0500654	0.681323
POLR1G	-0.481558	4.27959	3.83888	0.0500771	0.681323
LRRFIP1	0.329355	7.09023	3.83822	0.0500966	0.681323
CAST	0.425443	7.95444	3.83662	0.0501447	0.681323
ARF3	-0.353208	7.78578	3.83573	0.0501712	0.681323
DDX60	0.9183	1.69153	3.83537	0.0501819	0.681323
PRSS23	-0.374611	5.17584	3.83315	0.0502483	0.681323
PFN2	-0.326548	5.55491	3.8298	0.0503489	0.681323
RP11-402D21.2	-1.1656	-0.0660408	3.8286	0.050385	0.681323
GMFB	-0.338137	5.04329	3.82799	0.0504032	0.681323
TCEA1P2	1.02585	-0.952197	3.82797	0.0504039	0.681323
GPR146	0.485108	2.60803	3.82739	0.0504214	0.681323
KIAA1210	-0.83905	0.38366	3.82261	0.0505654	0.682618
TMEM135	-0.3707	4.72307	3.8199	0.0506474	0.682618
ANAPC4	-0.598388	1.95419	3.81986	0.0506485	0.682618
PSMA3	-0.505908	6.35832	3.81824	0.0506976	0.682689
TXK	-1.40012	-1.02176	3.80558	0.0510821	0.686877
HPDL	-0.820958	1.87001	3.80511	0.0510965	0.686877
ANGPTL4	1.34951	3.24801	3.80191	0.051194	0.687595
KIF1A	0.804161	0.934065	3.79512	0.0514021	0.689187
GNL3L	-0.348974	5.39943	3.79422	0.0514299	0.689187
IFITM1	1.34449	2.48982	3.79138	0.0515173	0.689187
METAP1D	-0.448722	2.25507	3.78887	0.0515946	0.689187
RANP1	-0.773653	0.766586	3.78839	0.0516092	0.689187
NFS1	-0.372315	4.44379	3.78827	0.051613	0.689187
NFIB	-0.373495	5.99289	3.78799	0.0516217	0.689187
ENTPD1-AS1	-0.428117	3.77672	3.78212	0.0518029	0.690245
TNFRSF14	0.33061	4.49806	3.78145	0.0518238	0.690245
STXBP4	-0.52134	1.95903	3.78113	0.0518336	0.690245
MKNK2	0.658024	10.2027	3.77952	0.0518836	0.690322
CYB561A3	-0.525717	5.80289	3.77698	0.0519622	0.690475
IQCN	0.574033	2.97092	3.7763	0.0519836	0.690475
RP11-95D17.1	-1.13694	-0.501795	3.77448	0.05204	0.690637
MAFB	0.587263	3.57391	3.77212	0.0521135	0.690927
OPTN	0.397281	3.78149	3.76987	0.0521837	0.690927
ATP5MC1	-0.616429	4.66951	3.76952	0.0521947	0.690927
TIMM23	-0.517795	5.94738	3.76523	0.0523287	0.691634
MFSD13A	-0.660128	0.752999	3.76141	0.0524483	0.691634
FUT11	0.545291	2.89141	3.76106	0.0524593	0.691634
FN1	1.73648	0.638597	3.7602	0.0524862	0.691634
CMC1	-0.651669	3.99889	3.75969	0.0525023	0.691634
GET1	-0.712601	3.32264	3.75932	0.052514	0.691634
EYA2	1.43162	-1.24175	3.75676	0.0525943	0.691865
CASP14	2.57553	2.81377	3.75549	0.0526343	0.691865
IFITM2	0.878643	2.86419	3.75453	0.0526646	0.691865
TBC1D3L	0.812783	1.28506	3.75128	0.0527672	0.692631
CNOT7	-0.339376	5.16668	3.74975	0.0528153	0.692679
ZNFX1	0.370821	5.46535	3.74775	0.0528786	0.692927
KDM4C	0.571209	2.92926	3.74366	0.0530082	0.694043
RP11-44F14.8	-1.14061	-0.493753	3.74115	0.0530879	0.694108
HIF1A-AS3	1.42428	0.212226	3.7407	0.0531021	0.694108
DTX2	0.333683	7.23176	3.73802	0.0531875	0.694315
IRF5	0.582365	3.04499	3.73741	0.053207	0.694315
KANK3	0.472493	1.82035	3.73374	0.053324	0.694849
AKAP1-DT	0.592521	1.5533	3.73333	0.0533369	0.694849
CLCN7	0.342304	6.51337	3.73093	0.0534138	0.695161
RAP1GAP2	0.690031	4.11601	3.72899	0.0534756	0.695161
ZFYVE28	0.444656	2.28565	3.7281	0.0535043	0.695161
PDGFB	0.393769	4.31512	3.72498	0.0536044	0.695161
POLG2	-0.644748	1.30079	3.7236	0.0536486	0.695161
PSMB4	-0.615192	7.88376	3.72258	0.0536814	0.695161
PANX2	0.478815	2.86107	3.72148	0.0537167	0.695161
FKBP1A	-0.61442	7.74198	3.72084	0.0537372	0.695161
BST2	0.70292	5.7037	3.71799	0.0538292	0.695161
BTF3L4P2	-0.952252	-1.0793	3.71781	0.0538348	0.695161
NFKBIA	0.350874	8.31667	3.71732	0.0538508	0.695161
CTD-2555O16.4	-0.592833	0.762616	3.71462	0.0539378	0.695214
PLEKHG7	0.529215	2.64446	3.71379	0.0539646	0.695214
TMEM256	-1.38487	-0.269597	3.71223	0.054015	0.695214
SSPOP	0.490715	3.23206	3.71168	0.0540331	0.695214
GLIS2	0.554319	4.13333	3.70793	0.0541544	0.696201
FASTKD1	-0.4551	2.37557	3.70153	0.0543627	0.697626
DDX60L	0.932611	0.782618	3.70044	0.0543981	0.697626
ASAP3	0.392881	5.71796	3.69975	0.0544208	0.697626
TNNT1	0.472578	5.31441	3.69903	0.0544441	0.697626
ZNF770	-0.344517	4.85207	3.69268	0.0546517	0.69793
NME7	-0.445868	2.56122	3.69246	0.054659	0.69793
KYAT3	-0.345645	4.84892	3.69206	0.0546721	0.69793
EEF1GP5	-1.10238	-1.51556	3.6909	0.0547102	0.69793
SLC35A1	-0.546015	4.0189	3.68939	0.0547597	0.69793
ANKAR	-1.19918	-1.06485	3.68727	0.0548294	0.69793
PPIL1	-0.378331	4.39821	3.68674	0.0548468	0.69793
SNORA33	-1.48625	-0.897104	3.68569	0.0548813	0.69793
RAB23	-0.344206	3.76928	3.68454	0.0549192	0.69793
DBF4B	-0.395009	2.83913	3.68409	0.054934	0.69793
EXOSC6	-0.500417	3.31593	3.68133	0.055025	0.69793
NELFA	0.346739	5.3617	3.6807	0.0550457	0.69793
SYDE1	2.49567	0.425622	3.67888	0.0551059	0.69793
CDCA7L	0.452643	4.59581	3.67774	0.0551435	0.69793
GTF2H2C	-0.402266	2.44908	3.67604	0.0552	0.69793
MNT	0.435831	5.35711	3.67581	0.0552073	0.69793
AK3	-0.379445	4.21576	3.67519	0.055228	0.69793
SGO1	-0.379665	3.75454	3.67213	0.0553295	0.698152
ISOC1	-0.362502	4.26773	3.67194	0.0553356	0.698152
DTX3L	0.400922	4.1621	3.66909	0.0554303	0.698152
RUSC1	-0.361584	7.86827	3.66909	0.0554306	0.698152
HFE	-0.478993	2.98917	3.66732	0.0554894	0.698152
RIMS1	-0.474841	1.2297	3.66487	0.0555709	0.698152
LINC01138	-0.704505	1.43379	3.6647	0.0555766	0.698152
PARPBP	-0.451097	3.06573	3.6639	0.0556034	0.698152
LEO1	0.413788	5.32441	3.65762	0.0558134	0.700225
LIG4	0.832597	1.89462	3.65462	0.0559138	0.700225
TMEM165	0.328287	7.47074	3.65293	0.0559706	0.700225
PRR29	1.61711	-1.85828	3.65248	0.0559858	0.700225
TBL1XR1	-0.313436	5.78014	3.65227	0.0559929	0.700225
ELP5	-0.771465	4.93494	3.64857	0.0561173	0.70097
SMAD3	0.506483	4.17942	3.64783	0.0561423	0.70097
ALDH7A1	-0.40948	4.12132	3.64208	0.0563364	0.702354
LIF	1.00217	1.3365	3.64158	0.0563535	0.702354
TRIM14	0.52746	7.2918	3.63997	0.0564078	0.702354
ZMYND8	0.559715	6.31334	3.63914	0.056436	0.702354
SLC37A1	0.31624	7.01104	3.6379	0.0564782	0.702354
FBF1	-0.581183	1.19798	3.63548	0.0565603	0.702816
CNIH4	-0.602672	5.71123	3.63017	0.0567409	0.703466
DCAF8	-0.510687	5.44838	3.62886	0.0567856	0.703466
ASF1B	-0.425155	5.51295	3.62874	0.05679	0.703466
ERCC6L	-0.538286	2.9083	3.62865	0.0567929	0.703466
WDR61	-0.344896	5.09379	3.62545	0.0569022	0.704261
FITM2	-0.396135	3.52037	3.6194	0.0571094	0.705983
RNFT2	-0.604574	2.31187	3.61875	0.0571318	0.705983
SCAT8	1.18018	-1.01913	3.61628	0.0572166	0.706164
CXCR4	-0.490496	2.7947	3.6149	0.0572641	0.706164
PMP22	-0.553864	2.1586	3.61282	0.0573357	0.706164
AK6	-0.554945	3.17584	3.61053	0.0574148	0.706164
CCDC177	-1.39996	-1.30832	3.60841	0.0574881	0.706164
RAB11FIP1	0.463667	10.9538	3.60761	0.0575158	0.706164
AKNA	0.593326	3.79167	3.60735	0.0575247	0.706164
SLC1A3	-2.04723	-1.30519	3.60223	0.0577023	0.706164
FBXW2	-0.302133	5.91714	3.60199	0.0577103	0.706164
ZNF775	0.588591	1.95137	3.60137	0.0577321	0.706164
MADCAM1	0.620848	0.505669	3.60107	0.0577425	0.706164
ADAM15	0.326024	10.386	3.60053	0.0577612	0.706164
RP11-359E3.4	-1.2896	-1.3569	3.59976	0.057788	0.706164
NUDT18	0.639448	1.26378	3.59927	0.0578048	0.706164
ATG12	-0.377313	4.11635	3.59869	0.0578252	0.706164
C18orf54	-0.446698	2.55473	3.59728	0.0578743	0.706208
ZNF90	-0.446463	1.89643	3.59475	0.0579624	0.706208
FAM86B1	1.05898	-1.47226	3.59469	0.0579645	0.706208
SMU1	-0.394216	4.02373	3.59199	0.0580587	0.706804
BHLHE40	0.528322	7.4731	3.58893	0.0581659	0.707556
CLIP2	0.474178	3.17591	3.58227	0.0583993	0.708482
GON7	-0.553904	3.73719	3.58108	0.058441	0.708482
ARX	1.07393	-1.25465	3.57931	0.0585036	0.708482
PCDHB4	0.660838	2.24531	3.579	0.0585145	0.708482
RFESD	-0.863393	0.251395	3.5789	0.0585178	0.708482
CSKMT	-0.947367	1.87353	3.57731	0.0585741	0.708482
CTC-523E23.11	-1.13601	-0.0266497	3.57695	0.0585867	0.708482
ANKHD1	-0.868747	-0.431938	3.57642	0.0586052	0.708482
SORD	-0.332854	4.8604	3.57374	0.0586998	0.709078
SHQ1	-0.385127	2.75136	3.57172	0.0587715	0.709394
CD55	0.397959	6.74056	3.56601	0.0589737	0.710564
PPP1R13L	0.3859	6.74694	3.5653	0.0589992	0.710564
ZNF284	-0.839654	0.157729	3.56399	0.0590455	0.710564
TIPIN	-0.463484	2.17063	3.56236	0.0591037	0.710564
SCG5	-1.18114	-1.04699	3.5619	0.0591202	0.710564
BDKRB2	0.618237	5.41263	3.56	0.0591877	0.710564
IFIT2	0.620737	0.720163	3.5593	0.0592127	0.710564
TNS3	0.640824	5.27052	3.55763	0.0592724	0.710564
MYO15B	0.665769	1.4794	3.55747	0.0592782	0.710564
WDR4	-0.425844	3.14612	3.55249	0.0594562	0.710741
SLC25A23	0.338659	7.75561	3.55189	0.0594776	0.710741
USP21	-0.486074	5.78898	3.54977	0.0595535	0.710741
CAPN2	0.433455	8.47153	3.54931	0.0595704	0.710741
RAD54B	-0.490328	2.09663	3.54691	0.0596564	0.710741
CCL22	0.424336	7.80144	3.54669	0.0596645	0.710741
B3GALT4	0.378822	3.86617	3.54408	0.0597584	0.710741
TUBD1	-0.480238	2.21288	3.54351	0.059779	0.710741
COL18A1	0.599823	4.94847	3.54059	0.0598841	0.710741
LURAP1L	-0.307302	6.04162	3.53934	0.0599294	0.710741
SNX33	0.366979	4.11686	3.53644	0.0600342	0.710741
C2CD2L	0.353461	7.09747	3.53601	0.0600498	0.710741
PSD	0.725751	-0.27885	3.53567	0.060062	0.710741
KCNK15	0.616225	5.09064	3.53319	0.0601521	0.710741
DENND6A	-0.372525	3.21413	3.5322	0.0601877	0.710741
RP11-574K11.32	0.752034	1.08726	3.5314	0.0602168	0.710741
TRIB1	0.727767	4.17486	3.53073	0.0602412	0.710741
IFIH1	0.450351	4.20676	3.5307	0.0602422	0.710741
CDPF1P1	-0.983726	-1.41997	3.53048	0.0602502	0.710741
PHLDB2	0.76496	0.821366	3.53043	0.0602523	0.710741
VLDLR-AS1	0.882272	1.61743	3.52789	0.0603444	0.710741
PTPRJ	0.64937	2.71924	3.52368	0.060498	0.710741
GGPS1	-0.591952	4.13569	3.52192	0.0605624	0.710741
TMEM30B	0.547918	7.21986	3.5217	0.0605703	0.710741
DUSP6	0.61239	6.20382	3.52126	0.0605863	0.710741
PUM2	-0.320268	5.95809	3.51997	0.0606335	0.710741
APEX1	-0.552508	7.64496	3.51971	0.0606429	0.710741
SLC25A37	0.366246	5.00227	3.51955	0.0606491	0.710741
IFIT5	0.481653	1.84746	3.51823	0.0606974	0.710741
NR2F1-AS1	-0.705281	0.193512	3.51808	0.0607028	0.710741
MXRA5	0.738595	4.21834	3.51762	0.0607197	0.710741
RP11-46D6.1	0.435946	2.66168	3.51678	0.0607502	0.710741
SCNN1D	0.505685	2.49229	3.51413	0.0608478	0.710772
PLEK2	0.453738	2.43537	3.51212	0.0609214	0.710772
EEF1DP2	-1.30007	-1.5862	3.51097	0.0609638	0.710772
POLN	-1.69581	-1.92874	3.51095	0.0609644	0.710772
P3H4	0.393408	3.37899	3.51051	0.0609806	0.710772
GLRX2	-0.383923	3.60857	3.50623	0.0611386	0.711346
HUNK	0.890801	2.031	3.5058	0.0611542	0.711346
CNPY4	-0.444936	2.44328	3.50547	0.0611666	0.711346
PML	0.322972	5.64544	3.50266	0.0612705	0.712024
TBC1D8	0.336851	3.82822	3.49748	0.0614623	0.713017
ASNSD1	-0.40792	2.8694	3.49649	0.0614992	0.713017
IKBKE	0.575779	3.07557	3.49587	0.0615219	0.713017
TMEM97	-0.378683	4.58006	3.49427	0.0615815	0.713017
USF2	0.329155	7.51218	3.49389	0.0615958	0.713017
ITGA5	0.480045	3.69267	3.49297	0.06163	0.713017
ATP5MG	-0.754183	3.87571	3.49042	0.0617251	0.713199
PCAT18	-0.709049	2.87298	3.48867	0.0617901	0.713199
NRIP3	-0.375359	3.25295	3.48817	0.0618089	0.713199
TNXB	2.61768	-0.957362	3.48749	0.0618343	0.713199
DRAM1	-0.497115	1.77301	3.48452	0.0619454	0.713199
MTCH2	-0.394169	6.53134	3.484	0.0619647	0.713199
TIA1	-0.318496	4.53075	3.48398	0.0619657	0.713199
SNAI3-AS1	1.12977	-1.13913	3.48161	0.0620542	0.713282
NFKBIZ	0.617283	5.61668	3.48036	0.0621014	0.713282
ZNF548	-0.380663	2.50157	3.48013	0.06211	0.713282
MACROH2A2	0.7097	1.51389	3.47717	0.0622209	0.713515
SNRPG	-0.5259	4.6283	3.47711	0.0622234	0.713515
ACTG1	0.418327	10.6073	3.47594	0.0622674	0.713515
GPX1P1	0.384449	4.2417	3.47081	0.0624608	0.714862
KCND1	0.795331	-0.0517324	3.46897	0.0625304	0.714862
NDUFC2	-0.786216	4.56052	3.46839	0.062552	0.714862
CTD-2325P2.4	-0.863013	-0.752821	3.46797	0.0625681	0.714862
RP11-134L10.1	0.706031	0.301095	3.4652	0.0626728	0.715533
BHLHE41	0.41648	5.82585	3.45982	0.0628771	0.716925
ZYX	0.351763	7.97487	3.4593	0.0628969	0.716925
TTL	-0.373628	4.11222	3.45827	0.0629361	0.716925
ERO1A	0.637492	7.57294	3.45716	0.0629784	0.716925
MAP3K8	0.621353	3.35021	3.45171	0.0631865	0.718454
EHBP1L1	0.445823	4.21664	3.45123	0.0632048	0.718454
SLC35D1	-0.389672	3.33765	3.44823	0.0633196	0.718832
ASRGL1	0.509494	3.23475	3.44795	0.0633302	0.718832
KRTCAP2	-0.779339	0.946334	3.44135	0.0635838	0.720739
VIT	0.363914	3.61141	3.44043	0.0636192	0.720739
MAPK6	0.320867	6.39361	3.43997	0.0636367	0.720739
CORO7	-0.845579	0.416051	3.4373	0.0637397	0.72115
SLC38A6	-0.578708	3.44293	3.43569	0.0638019	0.72115
ABHD1	-0.787453	0.781414	3.43544	0.0638117	0.72115
IL20RA	-0.348315	4.37341	3.43391	0.0638708	0.721297
KRTCAP2P1	-1.2412	0.252263	3.43135	0.0639697	0.721698
RBM25	-0.319665	6.31569	3.4306	0.0639989	0.721698
CYP2R1	-0.500901	3.24812	3.42487	0.0642213	0.721821
CCDC171	-1.01981	-1.24005	3.42434	0.064242	0.721821
TMC6	0.398052	5.20884	3.42397	0.0642563	0.721821
VIM	0.871054	2.88733	3.418	0.064489	0.721821
UTP4	-0.445774	5.59746	3.41728	0.0645173	0.721821
RNF148	-1.12332	-1.35447	3.41515	0.0646004	0.721821
ZNF132-DT	-2.18967	-2.04394	3.41381	0.0646529	0.721821
ADPRM	-0.66123	0.644181	3.41358	0.0646619	0.721821
TMTC3	-0.379034	4.06001	3.41211	0.0647195	0.721821
RP5-1021I20.8	-1.54838	-1.79713	3.4119	0.0647279	0.721821
IFI6	2.40633	4.94315	3.41104	0.0647614	0.721821
UQCRHL	0.48541	1.95402	3.40974	0.0648125	0.721821
LRRC75A	1.52912	-1.1727	3.4084	0.0648655	0.721821
P3H3	0.47397	3.2409	3.40391	0.0650423	0.721821
BIRC5	-0.333254	4.65007	3.40317	0.0650712	0.721821
CNTNAP2	-0.456932	7.0066	3.40265	0.065092	0.721821
SLC26A2	-0.866024	0.585966	3.40175	0.0651275	0.721821
FAM193A	0.388713	4.46505	3.40097	0.065158	0.721821
SGPP1	-0.328176	4.57336	3.40064	0.0651713	0.721821
RP11-29H23.8	0.748568	0.237138	3.40019	0.0651889	0.721821
LRRC28	-0.523234	4.4184	3.39993	0.0651994	0.721821
ZNF585B	-0.508304	2.67652	3.39738	0.0653002	0.721821
RCAN1	-0.500113	2.54275	3.39594	0.065357	0.721821
DTX1	0.68473	1.24676	3.3951	0.0653904	0.721821
MDM4	-0.483381	3.40991	3.39458	0.0654112	0.721821
ARL17A	-1.00759	-1.19414	3.394	0.0654342	0.721821
SYVN1	0.442818	7.69235	3.39371	0.0654456	0.721821
HOXC4	0.497416	4.1265	3.39341	0.0654575	0.721821
CXCL17	0.947172	2.2645	3.39319	0.0654661	0.721821
PKP4-AS1	0.565481	0.881514	3.39224	0.0655038	0.721821
PSMD12	-0.321617	5.13818	3.38985	0.0655991	0.721821
PANK2-AS1	-1.11346	-0.528777	3.38937	0.0656179	0.721821
MOCS1	-0.363181	2.96311	3.38723	0.0657033	0.721821
TPRKB	-0.460645	3.83999	3.38619	0.0657447	0.721821
OLFM2	0.983094	-0.0209312	3.38562	0.0657676	0.721821
SIX3	0.934931	-0.137642	3.3802	0.0659841	0.721821
VNN1	0.774888	0.12144	3.38019	0.0659845	0.721821
KLRF1	-0.778133	0.333844	3.37982	0.0659992	0.721821
RP4-740C4.5	0.536888	2.05517	3.37928	0.0660208	0.721821
RP11-422P24.10	-0.802497	-0.0536877	3.37797	0.0660732	0.721821
THRB-AS1	-1.40581	-1.88714	3.37781	0.0660799	0.721821
MIER1	-0.439867	4.68849	3.37727	0.0661014	0.721821
TENM2	0.634482	3.50212	3.37586	0.0661582	0.721821
ACBD7	-0.385154	3.03239	3.37186	0.066319	0.721821
CD302	-0.326662	4.17579	3.36993	0.0663967	0.721821
CD320	-0.446658	4.49121	3.36979	0.066402	0.721821
SEMA4B	0.391381	7.23335	3.36724	0.066505	0.721821
TOR1AIP2	-0.30988	5.06668	3.36691	0.0665184	0.721821
CTD-3247F14.2	1.59163	-2.02689	3.36678	0.0665237	0.721821
CRABP1	-0.681876	3.20761	3.3655	0.0665755	0.721821
ANGEL1	-0.326582	5.18392	3.36517	0.0665889	0.721821
CEP63	-0.505814	1.61068	3.36464	0.06661	0.721821
RP13-582O9.7	-1.21897	-0.772997	3.36379	0.0666444	0.721821
DNAJB12	0.382615	6.12459	3.36312	0.0666716	0.721821
CENPS	-0.992611	-0.40735	3.36299	0.0666769	0.721821
ZNF250	0.441666	1.77902	3.36243	0.0666995	0.721821
DGKQ	0.476358	4.92202	3.36112	0.0667525	0.721821
MIS12	-0.379522	2.45049	3.36054	0.0667763	0.721821
DLD	-0.295137	6.59445	3.35981	0.0668057	0.721821
WWP2	0.422734	5.12874	3.35978	0.0668069	0.721821
SNRPE	-0.592543	4.76612	3.35748	0.0669006	0.721821
RNF44	0.34151	6.66309	3.3571	0.0669156	0.721821
TRIM52-AS1	-0.658729	1.20869	3.35691	0.0669235	0.721821
RP11-1391J7.1	1.48116	-1.77121	3.35553	0.0669795	0.721926
SAMD12-AS1	0.967361	-1.01602	3.35265	0.0670967	0.72269
TJAP1	0.308056	4.93947	3.35133	0.0671508	0.722774
TMC4	0.461195	4.61019	3.34816	0.06728	0.723666
ZNF56	-1.16483	-0.126603	3.34611	0.067364	0.723992
CTA-392E5.1	-1.45484	-0.843282	3.34515	0.0674034	0.723992
BMP8A	0.686591	0.32442	3.34402	0.0674495	0.723992
DTD2	-0.472403	2.99426	3.34152	0.067552	0.724594
LRMDA	-0.740014	3.42698	3.33826	0.0676861	0.725256
CLDND1	-0.45638	5.6562	3.33639	0.0677631	0.725256
ZNF672	0.375009	5.08883	3.33602	0.0677782	0.725256
RP11-638I2.4	0.779003	0.861611	3.33344	0.0678846	0.725256
SPAG17	1.11048	0.13593	3.33301	0.0679023	0.725256
TMX1	-0.317308	5.29333	3.33282	0.0679105	0.725256
ADK	-0.375017	5.3252	3.33212	0.0679391	0.725256
PXYLP1	0.546248	2.03616	3.32698	0.0681518	0.726172
LRP5	0.318398	6.92604	3.32401	0.0682751	0.726172
TOM1	0.316796	5.62221	3.32376	0.0682856	0.726172
NUP37	-0.466638	3.66888	3.32343	0.0682991	0.726172
FAM225A	-1.25104	-0.39221	3.32243	0.0683409	0.726172
SLC44A4	0.402945	8.95768	3.32233	0.0683448	0.726172
NSMCE3	0.378576	3.80328	3.32122	0.0683909	0.726172
ZNF610	0.786911	0.0196354	3.32108	0.068397	0.726172
QRSL1	-0.362563	3.35573	3.31984	0.0684483	0.726222
N6AMT1	-0.41879	2.33906	3.31743	0.068549	0.726535
ALKBH1	-0.329916	4.21493	3.3151	0.0686463	0.726535
UNC5B-AS1	0.866774	2.02555	3.31335	0.0687191	0.726535
AC005785.2	-1.11296	-1.60619	3.3128	0.0687424	0.726535
SF3B3	-0.30188	6.83221	3.31259	0.0687509	0.726535
LINC00899	-0.854029	-0.085687	3.30873	0.0689126	0.726535
DENND3	0.613971	1.40776	3.30861	0.0689178	0.726535
HNRNPA1P48	-0.552464	1.95757	3.30801	0.0689428	0.726535
PARVA	0.304387	5.52096	3.30696	0.0689868	0.726535
TBX1	0.420706	5.25882	3.30619	0.0690195	0.726535
UQCR11	-0.719289	3.47224	3.30579	0.0690361	0.726535
AMMECR1	-0.302935	5.61862	3.30504	0.0690675	0.726535
EVA1C	0.327815	5.91028	3.30381	0.0691196	0.726535
CDCA7	-0.611218	2.90575	3.3034	0.0691367	0.726535
ZKSCAN7	1.21458	-1.68256	3.30211	0.0691909	0.726535
MAP3K6	0.42083	6.28471	3.30096	0.0692393	0.726535
SPACA6	-0.66557	0.607772	3.29796	0.0693661	0.726535
RPS2P17	-1.04869	-0.987673	3.29765	0.0693792	0.726535
HAUS2	-0.361791	3.16832	3.29701	0.069406	0.726535
FAM83G	0.491766	3.93373	3.2962	0.0694402	0.726535
HCP5	0.65603	0.281847	3.29537	0.0694754	0.726535
PRDX1	-0.492951	9.36715	3.29474	0.0695019	0.726535
S100PBP	-0.394491	2.6453	3.29132	0.0696471	0.726783
LINC01786	1.03915	-0.919537	3.29084	0.0696674	0.726783
NT5M	0.54146	1.04913	3.29032	0.0696895	0.726783
ST7L	-0.452773	3.4445	3.28979	0.0697119	0.726783
SLC17A7	-0.725477	-0.0777214	3.28773	0.0697995	0.726818
MRPL12	-0.834331	2.96672	3.28722	0.0698212	0.726818
GPC2	-0.756665	-0.639427	3.28517	0.0699086	0.726818
PITPNB	-0.299352	6.20415	3.28453	0.0699357	0.726818
HSPA12A	-0.467702	3.33282	3.28424	0.0699481	0.726818
FIGN	-0.442294	2.15909	3.28042	0.0701109	0.727894
RP3-424M6.4	1.62691	-1.88151	3.27962	0.070145	0.727894
SEPTIN9	0.546948	7.91204	3.27847	0.0701945	0.727924
CNOT8	-0.293521	5.82367	3.27592	0.0703033	0.728235
TLN2	0.48101	3.28858	3.27184	0.0704784	0.728235
TBC1D2	0.312903	5.24395	3.26945	0.0705814	0.728235
SUPT6H	0.350611	6.59963	3.26729	0.0706744	0.728235
ABHD4	-0.450301	6.24255	3.26701	0.0706865	0.728235
NDUFB1	-0.638306	5.23198	3.26552	0.0707507	0.728235
HS2ST1	-0.324413	4.19496	3.2654	0.0707559	0.728235
PRKAR1A	-0.296654	6.3522	3.26492	0.0707764	0.728235
ZNF628	0.319773	5.18275	3.26446	0.0707964	0.728235
UCHL1	-0.725045	2.44256	3.26369	0.0708298	0.728235
PIGZ	-0.46681	1.89169	3.2601	0.0709849	0.728235
RP1-39G22.7	-0.668419	0.351497	3.25966	0.0710039	0.728235
RASSF6	0.416761	3.08859	3.25924	0.071022	0.728235
COX18	-0.450729	3.69133	3.25863	0.0710483	0.728235
TRIM35	-0.396636	3.29197	3.25835	0.0710606	0.728235
COX6A1	-0.842224	5.6996	3.25759	0.0710935	0.728235
RNF145	0.324387	4.28983	3.25612	0.0711571	0.728235
COG7	0.307408	5.58937	3.25562	0.0711788	0.728235
ITGB2-AS1	0.955982	-0.116892	3.25474	0.0712173	0.728235
C2CD4B	0.602988	3.97737	3.25363	0.0712656	0.728235
ST8SIA5	-1.00035	-1.15985	3.2523	0.0713235	0.728235
ENTPD2	0.35445	6.40905	3.25221	0.0713271	0.728235
MYO5B	0.930968	6.45843	3.25083	0.0713874	0.728235
SUV39H2	-0.370478	2.97639	3.25078	0.0713895	0.728235
PIGU	-0.327477	5.42224	3.24998	0.0714242	0.728235
RP11-384L8.1	0.763148	-0.198058	3.24804	0.0715089	0.728235
UBXN10	0.527545	2.71321	3.24693	0.0715573	0.728235
AC000124.1	-1.45005	-0.819391	3.2469	0.0715588	0.728235
DCTN2	0.32626	7.11696	3.24647	0.0715776	0.728235
C5orf24	-0.323636	4.85123	3.23959	0.0718787	0.728789
LINC02606	1.26195	-1.64586	3.23918	0.0718964	0.728789
PLCB3	0.48906	6.24484	3.23801	0.071948	0.728789
CEBPZOS	-0.440253	5.25239	3.23756	0.0719675	0.728789
HSD17B6	-0.59954	1.18312	3.23718	0.0719843	0.728789
TSEN2	-0.36664	3.18286	3.23694	0.071995	0.728789
BCAS1	0.395123	6.79761	3.23658	0.0720108	0.728789
LSR	0.309288	8.31272	3.23509	0.0720765	0.728789
GPR87	1.17896	-0.365901	3.234	0.0721243	0.728789
FAM174B	0.296221	6.8078	3.23397	0.0721255	0.728789
MED20	-0.57182	4.11298	3.23238	0.0721958	0.728789
MEX3D	0.46981	6.53408	3.23146	0.0722364	0.728789
UFSP1	-0.669436	1.25097	3.23139	0.0722391	0.728789
FAM50B	0.375893	3.55327	3.22995	0.0723028	0.72896
AACS	0.343182	4.56025	3.22312	0.0726053	0.729661
PTTG1IP	0.325218	8.83887	3.22155	0.0726747	0.729661
DNASE2	0.38589	5.65557	3.2192	0.0727792	0.729661
PGAM5	-0.331657	5.80889	3.21883	0.0727957	0.729661
CBWD1	-0.44716	2.82454	3.2179	0.0728369	0.729661
FAM160B2	0.494502	5.12334	3.21731	0.0728634	0.729661
BIN1	0.607929	1.34252	3.21466	0.0729812	0.729661
LSM1	-0.440914	7.39503	3.21466	0.0729815	0.729661
INSIG1-DT	0.412401	3.00086	3.21373	0.073023	0.729661
PIP4P2	-1.06684	0.0116019	3.21358	0.0730294	0.729661
CEP55	-0.308211	4.7927	3.21305	0.0730534	0.729661
EGR3	1.57332	1.50469	3.21277	0.0730655	0.729661
P4HTM	0.317948	5.26931	3.2124	0.0730823	0.729661
SNHG4	-0.661322	0.688425	3.21202	0.073099	0.729661
ZNF35	-0.574719	3.56855	3.21109	0.0731409	0.729661
NFATC2IP	-0.291602	5.13839	3.21044	0.0731698	0.729661
BCAR3	0.533977	4.6265	3.21007	0.0731864	0.729661
TCEAL9	0.415351	2.75884	3.20916	0.0732271	0.729661
DUS4L	-0.602355	2.62843	3.20731	0.0733098	0.729661
PART1	-0.940381	1.75671	3.20585	0.0733752	0.729661
FAM102A	0.492262	8.70506	3.20547	0.0733925	0.729661
RP11-399K21.14	1.04067	-1.71398	3.20528	0.0734008	0.729661
CXCL3	0.438278	2.55877	3.20243	0.073529	0.730187
ENO2	1.18276	2.60541	3.20093	0.0735964	0.730187
DNAH11	1.51181	2.22303	3.19963	0.073655	0.730187
LMAN2L	-0.365689	3.57808	3.19904	0.0736815	0.730187
CDC42BPB	0.36508	7.99799	3.19824	0.0737175	0.730187
BCKDHB	-0.344246	4.11384	3.19786	0.0737345	0.730187
SEMA4D	0.386428	4.04159	3.19646	0.0737979	0.730351
ADAMTS13	0.887229	0.652875	3.19489	0.0738688	0.730589
SH3GL1P1	-1.39663	-1.7348	3.19214	0.0739932	0.731036
LINC-PINT	0.843862	-1.16628	3.19182	0.0740076	0.731036
PLEKHD1	-0.504118	2.03516	3.1899	0.0740945	0.731178
LRP1	0.549331	5.50534	3.18943	0.0741157	0.731178
APBA3	0.311981	5.42393	3.18624	0.0742605	0.732144
RPS10P3	-1.07022	0.325819	3.18232	0.0744389	0.732839
CEP131	0.39301	3.97247	3.18202	0.0744527	0.732839
RP11-468B6.4	-0.842338	-0.202278	3.1816	0.0744718	0.732839
ATAD5	-0.577415	1.18987	3.17939	0.0745723	0.733365
ASNS	0.799502	1.37578	3.17567	0.0747425	0.733976
FAM167A	0.679288	0.963482	3.17555	0.0747482	0.733976
TMX4	-0.417972	1.74562	3.17464	0.0747895	0.733976
RP11-77P6.2	-1.40382	-1.13731	3.17359	0.0748379	0.733976
STOX2	-0.656864	-0.242094	3.17168	0.0749253	0.733976
PPARA	0.809188	0.544508	3.17137	0.0749394	0.733976
TVP23C	-1.11233	-1.04185	3.17084	0.0749637	0.733976
AC002075.4	-1.72416	-0.985304	3.16905	0.075046	0.734012
XYLT2	0.461072	4.30674	3.16872	0.0750614	0.734012
STC2	0.459245	6.11031	3.16597	0.0751877	0.734339
FBLIM1	0.338343	4.80018	3.16594	0.0751889	0.734339
PRKAB1	0.494424	4.78408	3.16383	0.0752864	0.734559
DISC1	-0.618389	0.723632	3.1621	0.0753662	0.734559
RET	0.813233	0.662978	3.16158	0.0753903	0.734559
NEK6	0.498612	7.16403	3.15871	0.0755231	0.734559
ST14	0.596227	9.81712	3.15719	0.0755932	0.734559
ERFE	0.573911	2.48325	3.15701	0.0756014	0.734559
FGF12	-0.404196	2.38502	3.15656	0.0756225	0.734559
EMP1	0.575696	3.98113	3.15564	0.0756649	0.734559
SCD5	0.826136	-1.1242	3.15423	0.0757303	0.734559
CCDC88C	0.702464	6.00187	3.15408	0.0757372	0.734559
C1RL	0.376212	4.1968	3.15335	0.0757711	0.734559
THUMPD1	-0.339651	5.13267	3.15324	0.0757763	0.734559
ANP32E	-0.309094	4.96331	3.14889	0.0759785	0.735804
TLCD3A	0.712811	1.80521	3.14723	0.0760558	0.735804
MGAM	1.19293	-1.79	3.14657	0.0760867	0.735804
EMP2	-0.328003	8.31919	3.14643	0.0760933	0.735804
UBC	0.375906	10.1576	3.14457	0.0761801	0.736177
CDS2	-0.308485	4.77856	3.14176	0.0763115	0.736177
CCNO	0.383465	5.41967	3.14057	0.0763673	0.736177
RP11-399J13.2	-0.791454	0.331736	3.13955	0.0764149	0.736177
DQX1	0.60576	0.581227	3.1386	0.0764594	0.736177
MTFR1L	-0.32814	4.85373	3.13752	0.0765102	0.736177
RP5-848E13.4	2.7557	-0.475315	3.13728	0.0765213	0.736177
XRCC1	0.292985	5.94172	3.13602	0.0765804	0.736177
RP11-20G13.1	1.36827	-0.873182	3.13569	0.076596	0.736177
RP11-417L19.5	-1.3847	-1.14859	3.13457	0.0766485	0.736177
WDR92	-0.723335	2.31767	3.13452	0.0766507	0.736177
E2F5	-0.349462	3.80115	3.13311	0.0767174	0.736364
RP11-157P1.4	-0.813986	1.88533	3.13054	0.0768383	0.737072
MRPL50	-0.402714	4.21668	3.12927	0.0768984	0.737195
FCF1	-0.293678	5.54384	3.12614	0.077046	0.737624
ZGPAT	1.17929	0.35779	3.12598	0.0770537	0.737624
PTMA	0.340985	10.8146	3.12248	0.077219	0.737624
MPP3	-0.393075	2.98162	3.12214	0.0772352	0.737624
LINC01816	-0.828407	0.779314	3.12055	0.0773108	0.737624
RP11-395L14.18	-1.38322	-1.72546	3.11831	0.0774171	0.737624
TNS2	0.410313	4.97623	3.11523	0.0775633	0.737624
EXOSC2	-0.35433	4.08844	3.11516	0.0775669	0.737624
EXD2	-0.280902	6.06834	3.11508	0.0775708	0.737624
CEP41	-0.408503	4.02753	3.11336	0.0776528	0.737624
RP1-239B22.5	-0.626488	1.3339	3.11286	0.0776763	0.737624
PNRC2	-0.287571	6.01684	3.11168	0.0777329	0.737624
PCK2	0.605708	6.7092	3.11063	0.0777827	0.737624
TWSG1	-0.316919	4.00653	3.11053	0.0777879	0.737624
RP11-38L15.3	1.43043	-1.31443	3.11027	0.0777998	0.737624
KRIT1	-0.459925	2.64206	3.10904	0.077859	0.737624
BATF	0.69911	1.35424	3.10806	0.0779059	0.737624
SYNGR3	0.672612	1.28154	3.10714	0.0779497	0.737624
TLCD2	0.680175	0.0357731	3.10563	0.0780218	0.737624
PGLS-DT	-1.21801	0.334461	3.10545	0.0780305	0.737624
XX-FW83563B9.5	0.732443	-0.505458	3.10492	0.0780563	0.737624
NAA30	-0.316122	4.97814	3.10377	0.078111	0.737624
SLC16A6	0.453558	3.077	3.10369	0.0781149	0.737624
SLC25A40	-0.298034	4.5782	3.10256	0.0781693	0.737624
RP11-88E10.5	1.16448	-1.42097	3.10145	0.0782225	0.737624
[truncated: 13,954 more rows]
