# Supplementary material for: Simultaneous isolation of hormone receptor–positive breast cancer organoids and fibroblasts reveals stroma-mediated resistance mechanisms
Source: J Biol Chem. 2023 Jul 7;299(8):105021. doi: 10.1016/j.jbc.2023.105021 (PMC10415704; doi:10.1016/j.jbc.2023.105021)
Supplement: Supporting Table S4 [file mmc4.xlsx]

## Sheet: Pt. 26_CM DMSO_CM FULV
genes	logFC	logCPM	LR	PValue	FDR
CYP2B7P	-4.40896	10.1794	1005.97	9.06376e-221	1.54265e-216
CYP2T1P	-4.47955	4.37655	574.818	5.02737e-127	4.2783e-123
FGG	-3.14045	7.51102	497.001	4.27003e-110	2.42253e-106
FGA	-2.57011	8.75646	376.564	6.96686e-84	2.9644e-80
HMGCS2	2.20338	4.5916	280.664	5.38192e-63	1.83201e-59
SERPINA6	-1.91146	6.37412	271.605	5.07023e-61	1.43826e-57
NEURL1	-1.95335	5.57996	270.703	7.97443e-61	1.93893e-57
P3H2	-2.02114	5.94737	237.63	1.29274e-53	2.7503e-50
FGB	-1.86933	10.2494	229.054	9.58743e-52	1.81309e-48
AGXT	-4.79859	1.84049	225.686	5.20276e-51	8.8551e-48
SUSD3	-3.70738	2.31328	221.542	4.16913e-50	6.45078e-47
FGF19	-4.27789	2.03803	217.074	3.93178e-49	5.57658e-46
ASCL1	-1.78281	7.26515	204.02	2.77121e-46	3.62815e-43
CAPN6	2.06928	4.46576	202.148	7.09863e-46	8.6299e-43
SLC4A4	2.37108	3.43004	199.664	2.47217e-45	2.80509e-42
CLDN2	-1.55306	8.3932	188.599	6.42879e-43	6.83863e-40
MYCL	-2.42033	3.26375	187.28	1.24732e-42	1.24879e-39
GREB1	-1.8653	5.02941	178.849	8.64292e-41	8.17236e-38
MYC	-1.52911	5.96781	177.881	1.40637e-40	1.25981e-37
ADGRF1	2.30286	3.46278	173.537	1.24915e-39	1.06303e-36
AGT	-1.5742	6.3181	166.555	4.18451e-38	3.39145e-35
CCNP	-1.50242	5.42196	164.474	1.19209e-37	9.22242e-35
SLC12A2	1.41955	8.21881	159.924	1.17545e-36	8.69833e-34
ST6GAL1	1.41186	8.42745	154.644	1.67482e-35	1.18773e-32
PPP1R1B	2.34587	4.7907	153.866	2.47711e-35	1.68641e-32
ITPRID1	2.59472	2.90827	153.408	3.11961e-35	2.04215e-32
FAM131B	2.34134	2.91658	152.651	4.56527e-35	2.87781e-32
MPPED2	-2.42031	2.75813	142.996	5.89099e-33	3.58088e-30
ST3GAL1	1.33918	8.79099	137.064	1.16784e-31	6.854e-29
ITGAV	1.2634	6.68257	133.284	7.8374e-31	4.44642e-28
ROR1	1.56683	3.98736	123.589	1.03647e-28	5.51679e-26
PDZK1	-3.91475	1.40007	123.587	1.03723e-28	5.51679e-26
LGR5	1.41065	4.83973	118.191	1.5745e-27	8.12061e-25
ALB	1.54008	7.26961	116.116	4.48361e-27	2.24444e-24
TNS4	1.59806	3.84395	115.823	5.19695e-27	2.5272e-24
IGHG4	-2.40186	2.3711	115.673	5.6048e-27	2.64982e-24
BPIFB2	1.33716	10.8179	113.848	1.40675e-26	6.47106e-24
PIGR	1.18718	8.00776	113.702	1.51414e-26	6.78173e-24
PLG	1.4583	4.05695	111.664	4.23296e-26	1.80137e-23
GATA4	-3.37509	1.62797	111.664	4.23354e-26	1.80137e-23
ATRNL1	-3.19931	1.48911	111.558	4.46603e-26	1.85395e-23
SCN1B	-1.57938	4.02911	108.738	1.85185e-25	7.50439e-23
VSIG1	1.35795	4.5904	106.371	6.11455e-25	2.42022e-22
MGAM	2.43818	2.11074	106.093	7.03599e-25	2.72165e-22
EFR3B	-1.90159	3.0624	106.044	7.21159e-25	2.72758e-22
BTG2	-1.11341	6.53042	105.912	7.70953e-25	2.85253e-22
RAPGEF3	1.39002	4.20726	105.309	1.04495e-24	3.78405e-22
NNMT	-1.32803	5.39488	101.027	9.07504e-24	3.21786e-21
PECAM1	1.73658	3.24981	99.5581	1.90496e-23	6.61683e-21
GALNT5	1.11877	5.47299	97.9199	4.35654e-23	1.48297e-20
EVA1B	-1.23233	6.61666	96.7847	7.72924e-23	2.57944e-20
TFF1	-1.33788	11.9734	95.3457	1.59881e-22	5.23304e-20
SLC13A2	1.19022	5.13919	94.3713	2.61562e-22	8.39961e-20
OLFML3	-1.88029	3.0923	94.1337	2.94914e-22	9.29526e-20
ADGRG6	1.05956	6.531	92.6209	6.33357e-22	1.95995e-19
PI3	1.29722	4.32956	92.3738	7.17572e-22	2.18091e-19
SLC7A5	-1.13746	5.3402	92.2233	7.74262e-22	2.31192e-19
SAA1	-1.20089	7.64538	91.2571	1.26164e-21	3.70225e-19
MMP7	1.90133	3.2856	90.1681	2.18763e-21	6.31076e-19
FNIP2	1.10365	6.27589	89.9954	2.38712e-21	6.77146e-19
GLI3	1.15399	4.83943	86.7569	1.22713e-20	3.42391e-18
BPIFB6	2.13039	2.37512	85.783	2.00809e-20	5.51254e-18
PLXND1	1.22792	5.23275	84.7071	3.46005e-20	9.34762e-18
TF	-1.07237	7.16815	84.6546	3.5531e-20	9.44902e-18
TBXAS1	1.05053	5.55201	83.081	7.87602e-20	2.06231e-17
TMPRSS3	-1.6808	3.04974	82.1918	1.23502e-19	3.18486e-17
OBP2B	-1.30645	3.86332	80.9039	2.36969e-19	6.01973e-17
PRSS23	1.09129	5.49367	80.0617	3.62893e-19	9.08299e-17
CHAC1	-1.15674	4.27196	79.9504	3.83925e-19	9.47016e-17
F2R	1.47243	3.4073	78.5734	7.70804e-19	1.87416e-16
PDLIM3	-1.63211	3.54964	77.4347	1.37183e-18	3.25811e-16
SERPINA1	-1.32024	14.7306	77.4254	1.37829e-18	3.25811e-16
PLAT	-1.52801	3.79632	76.8179	1.87467e-18	4.3708e-16
TACR3	3.36651	0.80413	76.2799	2.46179e-18	5.66211e-16
RAMP3	-6.52549	-0.341309	73.788	8.69749e-18	1.97375e-15
CADPS2	0.944433	5.95156	73.5281	9.92154e-18	2.2219e-15
CACNA1D	1.07199	5.4316	73.4973	1.00774e-17	2.2275e-15
NXPH1	3.60891	0.685924	73.4076	1.05459e-17	2.30117e-15
GRIK3	-1.47158	3.96248	71.8525	2.31895e-17	4.99602e-15
MYCN	2.14167	1.70527	70.5321	4.52827e-17	9.6339e-15
KCNMA1	1.27659	3.57498	70.4906	4.62469e-17	9.71756e-15
DTX4	1.00297	4.99842	69.64	7.118e-17	1.47742e-14
TMC5	0.900156	7.12596	69.1353	9.19349e-17	1.88522e-14
CRISP3	1.02508	5.84215	69.0166	9.76399e-17	1.97837e-14
SLC44A5	1.2531	4.57532	68.5962	1.20836e-16	2.41957e-14
SLC17A4	2.13687	1.93946	68.3654	1.3584e-16	2.68837e-14
ADRA2A	-1.04427	5.10541	68.1902	1.48465e-16	2.90445e-14
EDIL3	1.13073	4.77523	67.7969	1.81233e-16	3.50522e-14
CBFA2T3	-0.981176	5.73739	67.5121	2.09396e-16	4.0044e-14
ID1	-1.3003	3.3921	66.9927	2.72516e-16	5.15359e-14
ERP27	0.969497	6.18575	66.9076	2.84536e-16	5.32175e-14
ITGB6	1.16424	4.11439	66.6831	3.18859e-16	5.8989e-14
TNS2	0.885787	6.86755	66.5771	3.36471e-16	6.15778e-14
ARHGAP26	0.972411	6.53154	65.7815	5.0378e-16	9.04265e-14
SRM	-0.893841	7.37727	65.7778	5.04731e-16	9.04265e-14
SIAH2	-0.90392	5.52628	65.6478	5.39165e-16	9.55894e-14
ETV4	0.918364	5.55778	65.5401	5.69437e-16	9.99157e-14
ARFGEF3	0.91943	7.26217	64.494	9.68268e-16	1.68163e-13
CYBRD1	1.08803	4.20034	64.4217	1.00445e-15	1.72685e-13
CISH	-1.65249	2.72321	64.0695	1.20105e-15	2.04419e-13
HPN	-0.881262	8.31787	63.9109	1.30178e-15	2.19369e-13
LIMCH1	0.882207	6.82933	63.3386	1.7406e-15	2.90441e-13
UGT2B11	1.07064	7.33654	63.3091	1.76686e-15	2.9196e-13
BPIFA2	1.0533	7.61611	62.7527	2.34355e-15	3.81494e-13
LA16c-312E8.4	-2.62693	0.988867	62.7444	2.35352e-15	3.81494e-13
WNK4	0.944196	5.59095	61.7397	3.91993e-15	6.29408e-13
ARHGDIB	0.915054	8.36429	61.216	5.11451e-15	8.08642e-13
CST4	1.50282	3.28793	61.2095	5.13122e-15	8.08642e-13
SLITRK6	0.972016	4.56219	60.7605	6.4457e-15	1.00648e-12
LINC01016	-4.09485	-0.0180297	60.6092	6.96074e-15	1.07702e-12
SLC15A2	1.43082	2.84335	59.8681	1.01433e-14	1.5553e-12
NR0B2	-4.43102	-0.0770483	59.7011	1.10414e-14	1.6664e-12
ADCY1	-1.12943	4.40241	59.6972	1.10636e-14	1.6664e-12
PODXL	-1.01877	5.98657	57.9937	2.62956e-14	3.92589e-12
SLC26A2	1.12199	3.67112	56.4022	5.90653e-14	8.74166e-12
LARGE2	-1.16238	4.23578	56.1366	6.76067e-14	9.91209e-12
UPP2	-3.91963	0.157424	56.1212	6.81383e-14	9.91209e-12
DMBT1	-0.957099	10.0964	55.8829	7.69188e-14	1.10946e-11
ANXA10	1.05579	4.47293	55.8632	7.76934e-14	1.11121e-11
CTXND1	0.905001	4.60417	55.1453	1.11941e-13	1.5877e-11
CYTIP	1.14057	3.64462	55.0283	1.18807e-13	1.67116e-11
RP11-459E5.1	-1.4381	3.48403	54.8105	1.3273e-13	1.8517e-11
ESRRG	0.952815	4.43829	54.7109	1.39633e-13	1.93216e-11
SEMA3C	0.809694	5.75007	54.6042	1.47417e-13	2.02341e-11
CEACAM1	0.821784	6.11166	54.2318	1.78184e-13	2.42615e-11
RPS2P5	-0.792396	7.04604	53.9581	2.04809e-13	2.76654e-11
LAMC1	0.815464	6.96103	53.5263	2.55148e-13	3.41939e-11
COL3A1	1.13358	3.71453	53.2307	2.96595e-13	3.94378e-11
TMEM97	0.832575	7.90838	52.655	3.97603e-13	5.24589e-11
SOX4	-0.826881	6.45656	52.582	4.12646e-13	5.40249e-11
UNQ6494	-1.52336	2.48658	52.3931	4.54327e-13	5.90278e-11
ADGRL4	1.613	2.04548	52.2069	4.99514e-13	6.4407e-11
IGFBP4	-0.87483	9.60889	52.1516	5.13762e-13	6.5746e-11
AC008268.1	1.98512	1.61586	51.8494	5.99253e-13	7.6114e-11
LINC02015	1.88262	1.70939	51.8073	6.12252e-13	7.71891e-11
SLC38A3	-1.78823	2.24151	51.5571	6.95451e-13	8.70336e-11
MAB21L4	-1.78284	1.77293	51.4628	7.29683e-13	9.06511e-11
QPCT	0.776649	6.16334	51.1682	8.47789e-13	1.04561e-10
H2AW	-0.906042	4.41024	50.9442	9.50307e-13	1.16361e-10
EGR3	-0.967882	4.61279	50.328	1.30082e-12	1.58143e-10
STC2	-0.805287	5.50716	49.7337	1.76098e-12	2.12566e-10
CHRD	0.868663	4.94552	49.6825	1.80747e-12	2.1663e-10
ICAM1	0.778725	6.26658	49.6689	1.8201e-12	2.1663e-10
ST6GALNAC1	1.63892	2.04884	49.631	1.85557e-12	2.19318e-10
C6orf141	-1.35472	2.68035	49.5482	1.9356e-12	2.27199e-10
SYNJ2	0.807193	5.08382	49.4758	2.00834e-12	2.34123e-10
FRMD6	0.984718	3.95395	49.2927	2.20479e-12	2.55275e-10
BCAT2	-0.812288	5.85068	49.0829	2.45366e-12	2.82171e-10
SEMA3B	-1.02917	6.09851	48.939	2.64052e-12	3.01621e-10
SMOC1	-0.901729	4.52736	48.8714	2.7331e-12	3.10116e-10
MIA3	0.772051	8.06333	48.8209	2.80439e-12	3.16097e-10
EPHB6	-0.903225	4.51656	48.7866	2.8539e-12	3.19562e-10
CXCL1	1.12851	3.94418	48.6325	3.0871e-12	3.43414e-10
COL9A2	1.1843	3.57936	48.3041	3.64987e-12	4.03382e-10
CASC19	0.966577	4.31117	48.1489	3.9505e-12	4.3379e-10
ZNF704	0.967665	4.19626	47.9479	4.37686e-12	4.77527e-10
ANKRD29	-1.96705	1.29494	47.9006	4.48383e-12	4.86082e-10
MAP3K5	0.944434	4.18532	47.8133	4.68805e-12	5.05004e-10
CLYBL	0.948829	4.0237	47.7973	4.72651e-12	5.05945e-10
LRRC26	-1.42705	2.3304	47.7615	4.81343e-12	5.12029e-10
SYT12	-0.885702	5.14562	47.438	5.67724e-12	6.00165e-10
TNIK	0.843269	5.36335	47.086	6.79383e-12	7.13771e-10
IQGAP2	0.755272	6.05847	46.7932	7.88855e-12	8.237e-10
TNFRSF21	0.803589	6.0469	46.4266	9.51137e-12	9.87095e-10
BHLHA15	-0.920996	4.20562	46.1795	1.07898e-11	1.11298e-09
CSGALNACT1	1.30959	2.77092	46.1126	1.11645e-11	1.14371e-09
EML4	0.777213	6.41478	46.1026	1.12221e-11	1.14371e-09
PLEKHG2	0.927806	4.26994	45.7159	1.3671e-11	1.385e-09
IFI44L	0.915139	5.19001	45.6697	1.39973e-11	1.40967e-09
CELSR2	-0.81833	5.8403	45.4737	1.54706e-11	1.54888e-09
MGAM2	2.2714	1.23987	44.868	2.10778e-11	2.09792e-09
PTPRJ	0.843154	4.7985	44.7449	2.24452e-11	2.22103e-09
COL1A2	0.793089	5.07953	44.5141	2.5253e-11	2.48443e-09
P3H2-AS1	-3.46814	-0.264047	44.4804	2.56915e-11	2.51304e-09
ADAMTSL1	1.67446	1.80277	44.4376	2.62601e-11	2.55398e-09
PCDH7	0.936845	3.89731	44.3518	2.74359e-11	2.65318e-09
PTPRT	0.802051	5.35191	43.9543	3.36139e-11	3.23225e-09
SASH1	1.04339	3.54633	43.7072	3.81371e-11	3.64659e-09
LRRN4	-1.70227	1.54433	43.6369	3.95308e-11	3.75873e-09
ST8SIA6	-2.4263	0.940743	43.3494	4.57885e-11	4.32956e-09
S100A9	0.959594	4.80781	43.1632	5.03594e-11	4.73546e-09
UBE2C	-0.866155	4.87649	42.9849	5.51626e-11	5.15861e-09
KLK12	-1.90085	1.32998	42.8975	5.76839e-11	5.36492e-09
ADAMTS6	2.72886	2.10937	42.8282	5.97656e-11	5.52832e-09
SAA2	-0.974018	4.63323	42.8071	6.04119e-11	5.5579e-09
ENC1	0.771963	4.89488	42.266	7.96638e-11	7.28966e-09
VSTM2L	-0.777115	8.64129	42.2537	8.01694e-11	7.2967e-09
ITPR2	0.717319	7.12226	42.2412	8.0683e-11	7.30439e-09
TINAG	1.18016	2.90622	42.2139	8.18163e-11	7.3678e-09
RBBP8	-0.731023	5.37527	42.1253	8.56063e-11	7.66852e-09
MGLL	-0.709581	8.17654	41.8979	9.6167e-11	8.56944e-09
SHANK2	0.709344	7.59851	41.7671	1.0282e-10	9.11454e-09
CA8	0.918963	4.00656	41.2968	1.30785e-10	1.15335e-08
COL6A3	0.846668	5.50861	41.2252	1.35664e-10	1.19021e-08
VEGFA	-0.743645	5.17449	41.0376	1.49332e-10	1.3034e-08
SNAI1	-2.22576	0.97314	40.9606	1.55332e-10	1.34885e-08
SYNPO	-1.22696	4.20429	40.9108	1.59338e-10	1.37661e-08
ODC1	-0.779734	7.62042	40.8327	1.65838e-10	1.42554e-08
CALHM3	-5.55743	-1.22115	40.7295	1.74825e-10	1.49524e-08
CYP2A6	-4.84077	-0.625429	40.6432	1.82723e-10	1.55498e-08
COBLL1	0.828581	4.20002	40.2834	2.1967e-10	1.86009e-08
BCAS1	0.844367	4.35762	40.1323	2.37337e-10	1.99974e-08
RP11-400K9.4	1.2155	2.60269	40.0905	2.42464e-10	2.03287e-08
TM4SF1	0.723804	6.02455	39.9998	2.53993e-10	2.1191e-08
CD44	0.710819	5.29257	39.9592	2.59319e-10	2.15298e-08
KCNK3	-1.2984	2.68297	39.5664	3.17099e-10	2.61033e-08
NPAS2	0.758861	4.64118	39.5641	3.17473e-10	2.61033e-08
DUSP6	0.707453	7.62016	39.4807	3.31315e-10	2.71105e-08
TSPAN8	0.769626	7.18992	39.4341	3.39319e-10	2.76326e-08
PIM3	-0.688654	6.60141	39.4012	3.4509e-10	2.79687e-08
DDC	-0.767602	4.88081	39.1698	3.88511e-10	3.13387e-08
NID1	1.22886	2.69035	38.9725	4.29827e-10	3.45078e-08
DKK1	0.956725	3.7496	38.8836	4.49851e-10	3.59458e-08
WASL	0.738836	6.97048	38.4568	5.59783e-10	4.4521e-08
ANGPTL3	1.62172	1.58289	38.3108	6.03277e-10	4.77571e-08
UTRN	0.739104	6.63553	38.2035	6.37374e-10	5.02227e-08
RP11-58O9.2	1.73996	1.38911	38.1644	6.50291e-10	5.10044e-08
ARHGEF28	0.786634	4.48128	38.1434	6.57325e-10	5.13196e-08
ATP6V1B1	-3.88234	-0.599629	38.0908	6.75286e-10	5.24812e-08
ABCC3	0.750069	10.1051	38.0217	6.99614e-10	5.41247e-08
DLL1	-1.06952	3.82513	37.8859	7.50058e-10	5.77646e-08
KMO	1.52334	1.7828	37.6863	8.30877e-10	6.34302e-08
GLYATL1	0.923545	3.69668	37.6858	8.31078e-10	6.34302e-08
ST3GAL6	1.0181	3.37859	37.6483	8.47186e-10	6.4371e-08
CAMK2B	-0.715745	6.19503	37.4957	9.16151e-10	6.93017e-08
FAM20C	-0.786959	4.3768	37.4734	9.26677e-10	6.95776e-08
EVL	-0.731972	7.62185	37.4707	9.27974e-10	6.95776e-08
ATP2A3	-0.668586	7.9979	37.4479	9.38882e-10	7.00867e-08
SESTD1	0.918978	3.60958	37.2922	1.01689e-09	7.55786e-08
SLCO2A1	1.04373	3.22116	36.9782	1.19458e-09	8.83993e-08
RPS29	-0.662695	6.46512	36.9065	1.23932e-09	9.13125e-08
FIBCD1	1.24456	3.32935	36.811	1.30152e-09	9.54821e-08
CA9	-0.822441	4.54974	36.7742	1.32632e-09	9.64733e-08
VIM	0.815001	6.48447	36.7742	1.32637e-09	9.64733e-08
H2AX	-0.774279	5.80801	36.4312	1.58152e-09	1.14542e-07
ITGA10	1.20286	2.60206	36.2436	1.74135e-09	1.25584e-07
ALDOC	-0.91207	4.21106	35.9582	2.01594e-09	1.44773e-07
DUSP4	0.698067	7.31154	35.9214	2.05438e-09	1.46914e-07
RP11-632C17__A.1	-0.650658	7.04314	35.8267	2.15677e-09	1.53591e-07
ENTPD8	-0.835609	3.87913	35.7667	2.22421e-09	1.57734e-07
ST6GALNAC4	-0.647408	6.1624	35.7114	2.28817e-09	1.61596e-07
UGT2B28	0.951239	4.02744	35.6361	2.37837e-09	1.67272e-07
ROBO2	2.93658	-0.165351	35.6266	2.38998e-09	1.67397e-07
CGNL1	0.751294	4.8708	35.1218	3.09715e-09	2.16039e-07
GPC4	0.647965	6.31337	34.8016	3.65078e-09	2.53617e-07
TTLL6	0.775849	4.32149	34.6791	3.88782e-09	2.68987e-07
GAMT	-0.729197	5.55669	34.6325	3.98203e-09	2.74389e-07
TRH	-3.31834	-0.226093	34.5633	4.12606e-09	2.83168e-07
AQP5	0.699844	8.39997	34.5352	4.18605e-09	2.86131e-07
SNHG29	-0.626348	7.30303	34.289	4.75071e-09	3.23428e-07
CXCL17	0.752541	6.88034	34.1795	5.02552e-09	3.40775e-07
MYEOV	1.10986	3.26872	34.0418	5.39401e-09	3.6431e-07
CLDN3	-0.696647	8.30581	33.9839	5.55694e-09	3.7383e-07
RASGRF1	-1.94497	1.00391	33.8091	6.07933e-09	4.07363e-07
TRPV4	0.90837	3.4193	33.6907	6.46077e-09	4.31225e-07
RPS2	-0.735703	10.4496	33.6277	6.67346e-09	4.43681e-07
A4GALT	-1.17322	2.45837	33.5913	6.79948e-09	4.503e-07
ZFPM1	-0.744308	4.53863	33.5502	6.94487e-09	4.58146e-07
AKAP9	0.636425	6.29061	33.535	6.99919e-09	4.59947e-07
BNIP3	-0.727309	5.99374	33.4397	7.35093e-09	4.81203e-07
OAS2	0.711241	6.43389	33.3599	7.65862e-09	4.99424e-07
TGFBR3	1.09664	2.79323	33.3087	7.86281e-09	5.10783e-07
RP11-416N2.4	-2.33741	0.293122	33.2279	8.19654e-09	5.30438e-07
SPRY4	0.65731	5.29151	33.1541	8.51349e-09	5.46843e-07
PLK1	-0.706551	5.29125	33.154	8.5143e-09	5.46843e-07
PPP1R14B	-0.73944	5.75078	33.0385	9.03537e-09	5.78128e-07
SMIM31	0.723895	4.46771	33.0007	9.21261e-09	5.87261e-07
VSIG2	0.771333	4.29483	32.8899	9.75278e-09	6.19374e-07
RP11-157E21.1	1.43008	1.61044	32.6102	1.12624e-08	7.12589e-07
PRSS2	-0.852188	10.7807	32.522	1.17853e-08	7.4291e-07
BPIFB1	0.792948	9.73024	32.3364	1.29664e-08	8.1435e-07
TTC6	0.964913	3.03586	32.2687	1.34256e-08	8.40087e-07
SCNN1B	-2.08703	0.408709	32.1902	1.39797e-08	8.71556e-07
ITGA2	0.613812	6.47047	32.0416	1.50906e-08	9.37382e-07
CHIA	-1.27467	2.05098	32.0123	1.53202e-08	9.48182e-07
LDLR	0.698175	7.2833	31.9775	1.55966e-08	9.61792e-07
KRT80	0.627704	6.43578	31.7716	1.7341e-08	1.0655e-06
KRT4	1.29783	1.90333	31.5574	1.93629e-08	1.18546e-06
CP	0.622466	7.98477	31.4804	2.01461e-08	1.2258e-06
ERVE-1	1.06165	2.74934	31.4749	2.02033e-08	1.2258e-06
TACC1	0.737642	4.14624	31.4716	2.0238e-08	1.2258e-06
WWC1	0.644181	6.73238	31.4281	2.06959e-08	1.24909e-06
TRIB3	-0.640594	6.21976	31.4167	2.08178e-08	1.25201e-06
FBLN2	1.04564	2.94673	31.3243	2.18335e-08	1.30847e-06
PPARG	0.908863	3.34001	31.2894	2.22292e-08	1.32751e-06
CST1	1.42048	1.70771	31.2772	2.23693e-08	1.33121e-06
MCTP1	0.630153	5.30599	31.2659	2.25002e-08	1.33433e-06
HES6	-0.708461	4.80955	31.1881	2.34198e-08	1.38265e-06
EIF4EBP1	-0.621815	7.76612	31.1833	2.34775e-08	1.38265e-06
RP11-483P21.2	1.23197	2.2255	31.075	2.48252e-08	1.45698e-06
NT5E	0.660019	5.07234	31.0404	2.52708e-08	1.47804e-06
PAQR3	0.939003	3.57106	30.9767	2.61141e-08	1.52213e-06
C5AR2	-1.42429	1.72847	30.9655	2.62658e-08	1.52575e-06
CDC20	-0.804903	4.64363	30.7521	2.93188e-08	1.6973e-06
SERPINE1	0.739471	4.60148	30.7095	2.99698e-08	1.72665e-06
HOXB9	-0.864741	3.38423	30.7057	3.00287e-08	1.72665e-06
APLP1	-0.864836	4.12728	30.635	3.11427e-08	1.78467e-06
TESC	0.6727	8.56963	30.5347	3.27953e-08	1.87307e-06
ITM2A	0.900651	4.37898	30.2341	3.82915e-08	2.17967e-06
PGK1	-0.710807	7.83834	30.1416	4.01632e-08	2.27859e-06
COL14A1	1.19742	2.1759	30.0719	4.1633e-08	2.35413e-06
SRPX2	1.5695	1.40979	30.0569	4.19558e-08	2.35947e-06
A2M	-0.652632	7.2993	30.0546	4.20046e-08	2.35947e-06
RNF144B	0.825377	3.58895	30.0246	4.26596e-08	2.38837e-06
STMN1	-0.647959	5.49582	29.989	4.34507e-08	2.42422e-06
TGFB3	-0.817858	3.66984	29.983	4.35848e-08	2.42422e-06
LRRC31	0.639942	4.87989	29.716	5.00191e-08	2.77304e-06
FAT4	0.837797	3.80412	29.7076	5.02368e-08	2.77607e-06
AGTR1	1.04227	2.8394	29.6894	5.07102e-08	2.79316e-06
TP53BP1	0.61983	5.61271	29.6666	5.13102e-08	2.8171e-06
PLCD3	-0.617839	5.16825	29.601	5.30766e-08	2.90471e-06
NRIP1	0.653415	5.1305	29.5584	5.42557e-08	2.95972e-06
CCDC9B	2.10159	0.438404	29.5123	5.5562e-08	3.02129e-06
RAB27B	0.670218	4.54027	29.4625	5.70097e-08	3.09015e-06
RARRES1	1.22038	1.95183	29.4534	5.72777e-08	3.09482e-06
HSD17B2	1.61767	1.19554	29.3509	6.03875e-08	3.25252e-06
GRAMD1A	-0.73289	4.01243	29.2959	6.21274e-08	3.33567e-06
RUNX1	-0.59041	6.41965	29.1705	6.62793e-08	3.5474e-06
SLC44A1	-0.57895	7.17023	29.1636	6.65161e-08	3.54892e-06
JMJD1C	0.76193	4.58641	29.0935	6.89662e-08	3.66814e-06
IFITM1	0.636915	7.17546	29.0163	7.17715e-08	3.80545e-06
TMEM63A	0.736484	5.79657	29.0074	7.21034e-08	3.81118e-06
SCNN1G	-4.35158	-1.50642	28.9608	7.38569e-08	3.89178e-06
FOSL2	-0.602468	6.24517	28.8889	7.66511e-08	4.02655e-06
FBN1	0.819123	3.94814	28.8362	7.87642e-08	4.1195e-06
HSPB6	0.852535	3.51625	28.8277	7.91125e-08	4.1195e-06
FKBP10	0.573438	7.18298	28.8268	7.91467e-08	4.1195e-06
TUBA3D	-6.8815	-2.07717	28.7051	8.42833e-08	4.37348e-06
PAICS	-0.594375	6.6268	28.6641	8.6085e-08	4.45339e-06
GUCY1A1	0.588893	6.58682	28.6386	8.72241e-08	4.49865e-06
PARP14	0.623848	5.56397	28.5755	9.01148e-08	4.6337e-06
FAM114A1	0.634986	5.56457	28.5388	9.18396e-08	4.70816e-06
TMEM134	-0.593265	5.45469	28.4987	9.37614e-08	4.79225e-06
GALNT7	0.626798	7.09076	28.4855	9.44041e-08	4.81065e-06
ATP8A1	1.43047	2.03667	28.2479	1.06732e-07	5.42263e-06
ANGPTL2	1.97213	0.888357	28.2195	1.08306e-07	5.48619e-06
LAMC2	0.569332	6.65955	28.2054	1.09097e-07	5.50989e-06
KCNMB4	-0.794426	3.94272	28.1631	1.11513e-07	5.61524e-06
LINC00160	-2.99125	-0.793895	28.0626	1.17452e-07	5.89685e-06
B4GALNT2	1.74566	0.913173	28.0433	1.1863e-07	5.93325e-06
ZNF552	-0.713104	4.02899	28.0393	1.18874e-07	5.93325e-06
PGLYRP2	-1.77511	0.657088	28.0085	1.20785e-07	6.01098e-06
LFNG	-0.628797	5.3832	27.9907	1.21897e-07	6.04867e-06
STEAP4	-0.57145	7.55197	27.9316	1.25679e-07	6.21818e-06
S100A7	1.8994	1.26078	27.9171	1.26627e-07	6.24694e-06
SLC35F6	-0.581888	5.72774	27.8078	1.33985e-07	6.59084e-06
EMP1	0.829845	3.47308	27.7234	1.39957e-07	6.86477e-06
SLC45A3	0.608095	5.59055	27.6475	1.45563e-07	7.11919e-06
MTHFD2	-0.574332	5.76524	27.6036	1.48904e-07	7.26174e-06
ATP9A	0.56427	6.22305	27.5758	1.51059e-07	7.34577e-06
HIPK1	0.63122	6.85852	27.5278	1.5485e-07	7.5087e-06
DLC1	-0.837545	3.35886	27.4816	1.586e-07	7.66866e-06
MAGEC1	4.95654	-1.73036	27.3853	1.66694e-07	8.03721e-06
BRI3	-0.696514	6.74335	27.3744	1.67632e-07	8.04641e-06
ADAM28	0.66608	4.45631	27.3722	1.67831e-07	8.04641e-06
GDA	0.600073	5.06225	27.3284	1.71673e-07	8.20749e-06
IMPDH2	-0.568291	6.81481	27.2985	1.74349e-07	8.31212e-06
SOD2	0.569909	7.36979	27.2577	1.78061e-07	8.46538e-06
IGSF8	-0.585864	5.50968	27.1022	1.92979e-07	9.14902e-06
RALGAPA2	0.604495	6.12424	27.0958	1.93623e-07	9.15407e-06
LGALSL	0.854007	3.31992	27.0538	1.97874e-07	9.32915e-06
ADGRV1	0.67929	4.77331	26.8149	2.2391e-07	1.05275e-05
RASEF	0.563118	5.83258	26.7725	2.28871e-07	1.07311e-05
ATOH8	-1.78291	0.776101	26.7271	2.34311e-07	1.09279e-05
SLC4A8	0.782748	3.53308	26.7268	2.34353e-07	1.09279e-05
FRAS1	0.705018	4.34803	26.7037	2.37163e-07	1.10287e-05
NAB2	-0.590387	6.07384	26.6927	2.3852e-07	1.10616e-05
NFKB1	0.585086	5.91338	26.6028	2.49887e-07	1.15573e-05
CHP2	-2.40981	-0.0203963	26.5135	2.61706e-07	1.20711e-05
C1orf226	-0.67748	4.19037	26.4696	2.67717e-07	1.2315e-05
EGLN2	-1.8148	1.07414	26.4464	2.70951e-07	1.23913e-05
MRPL24	-0.637296	5.45645	26.4454	2.71092e-07	1.23913e-05
NOP16	-0.719553	4.01598	26.4421	2.71561e-07	1.23913e-05
C4orf19	0.614326	4.86733	26.4052	2.76794e-07	1.25964e-05
STARD13	-0.727464	3.8302	26.3193	2.89378e-07	1.31339e-05
LRRFIP1	0.583083	7.27564	26.1977	3.08189e-07	1.39505e-05
GLIS3	0.691478	4.39109	26.153	3.15411e-07	1.42395e-05
DOK7	-0.649653	5.27366	26.1145	3.21758e-07	1.44876e-05
RP11-434D9.1	-2.67568	-0.491057	26.0546	3.31897e-07	1.49047e-05
CACNA2D2	-0.659284	4.7921	26.0083	3.39952e-07	1.52263e-05
VPS9D1-AS1	-0.90941	2.98123	25.9499	3.50394e-07	1.56528e-05
LRP6	0.612026	5.21841	25.94	3.52194e-07	1.5692e-05
COL1A1	0.547246	6.83927	25.8714	3.64937e-07	1.62173e-05
PTP4A3	-0.581725	5.24048	25.8195	3.74885e-07	1.65753e-05
LDLRAD3	-0.754473	3.84195	25.8192	3.7494e-07	1.65753e-05
B3GALT5	0.600388	6.26724	25.765	3.85618e-07	1.70032e-05
CDYL2	0.724126	4.02363	25.7589	3.86833e-07	1.70127e-05
NES	1.05293	2.93999	25.7189	3.9495e-07	1.72906e-05
CHRM1	1.44723	1.2558	25.7177	3.95184e-07	1.72906e-05
NCMAP	0.882823	3.21556	25.6884	4.01225e-07	1.75099e-05
MYO6	0.547439	5.95528	25.6595	4.07293e-07	1.77292e-05
MEX3B	-1.23818	1.77539	25.6167	4.16426e-07	1.80805e-05
METTL7B	-0.546447	6.47572	25.6005	4.19929e-07	1.81862e-05
TM4SF4	0.860694	3.85123	25.5665	4.27397e-07	1.84627e-05
PLK2	0.608939	6.00342	25.5133	4.39341e-07	1.89306e-05
ZYX	0.565842	8.08042	25.4643	4.50642e-07	1.93685e-05
EPS15L1	-0.576119	5.34053	25.4138	4.62599e-07	1.98323e-05
FLNC	1.09152	2.46599	25.4056	4.64561e-07	1.98664e-05
HS6ST1	-0.609798	5.49747	25.3327	4.82462e-07	2.05589e-05
KIAA1109	0.669651	5.09187	25.3258	4.84189e-07	2.05589e-05
NPW	-1.42335	1.60562	25.325	4.84378e-07	2.05589e-05
FJX1	0.780774	3.99583	25.249	5.03862e-07	2.13327e-05
TAB3	0.581286	5.17453	25.2372	5.06956e-07	2.14104e-05
GDF15	-0.594885	8.96969	25.2162	5.12495e-07	2.15844e-05
SEC16A	0.616599	8.65395	25.212	5.13612e-07	2.15844e-05
MIR210HG	-1.46456	1.14717	25.1826	5.21516e-07	2.18626e-05
USF3	0.624682	4.86401	25.1762	5.2324e-07	2.18809e-05
NPC1L1	0.648555	4.39916	25.0913	5.46797e-07	2.281e-05
SLC39A6	-0.573382	7.88528	25.0115	5.69894e-07	2.37154e-05
F5	1.05634	8.72414	24.9939	5.75113e-07	2.38742e-05
RPL18A	-0.624755	9.92539	24.8716	6.12801e-07	2.53768e-05
ABCC11	0.901955	3.03235	24.8108	6.32413e-07	2.61254e-05
HIVEP2	0.750163	3.91982	24.778	6.4328e-07	2.651e-05
AC005077.14	0.706098	3.84953	24.6858	6.74779e-07	2.77409e-05
DNAH17	-2.62367	-0.272479	24.6682	6.81001e-07	2.78985e-05
RANBP2	0.585141	6.11169	24.6656	6.81891e-07	2.78985e-05
ISM1	-2.29079	0.134179	24.6459	6.88924e-07	2.81187e-05
ERMP1	0.569159	5.40578	24.589	7.09545e-07	2.88911e-05
GOLGB1	0.53459	6.82788	24.5801	7.12828e-07	2.89555e-05
HSPG2	0.744192	3.90016	24.5255	7.33326e-07	2.97172e-05
NR3C2	1.03515	2.48428	24.4855	7.48712e-07	3.02686e-05
RP11-469H8.6	0.579055	4.89899	24.4777	7.51749e-07	3.03194e-05
MZT2B	-0.610898	6.76624	24.4267	7.71917e-07	3.10592e-05
NIN	0.574336	6.21854	24.4077	7.79566e-07	3.1293e-05
RPS21	-0.530867	6.26267	24.3783	7.91553e-07	3.16994e-05
CDKL5	0.817686	3.12536	24.2552	8.43799e-07	3.37123e-05
TRPS1	0.659076	4.89525	24.231	8.54477e-07	3.4059e-05
SPTBN1	0.541094	7.61941	24.1901	8.7278e-07	3.47017e-05
KLK11	-2.3646	-0.389968	24.186	8.74678e-07	3.47017e-05
PRKCA	0.617753	4.80967	24.1311	8.99938e-07	3.56208e-05
SPARC	0.761849	5.41982	24.1017	9.13811e-07	3.6086e-05
OLFM4	-2.98723	6.69025	24.0908	9.1896e-07	3.62053e-05
PACSIN3	0.808484	3.15381	24.0641	9.31816e-07	3.6627e-05
SPAG17	0.865198	3.91958	23.9538	9.86747e-07	3.86969e-05
CCNB1	-0.588918	4.66346	23.9452	9.91148e-07	3.87554e-05
OXLD1	-0.712324	3.88575	23.942	9.92794e-07	3.87554e-05
FADS2	0.62582	10.6302	23.8912	1.01938e-06	3.9702e-05
AKR1B10	0.582012	5.43475	23.8866	1.02179e-06	3.9705e-05
BTBD3	0.590897	4.96372	23.856	1.03817e-06	4.02499e-05
PHLDB2	0.636457	4.27877	23.8434	1.04502e-06	4.04231e-05
RPS14	-0.543546	8.64865	23.7321	1.1072e-06	4.27315e-05
KLF5	0.613779	5.90004	23.6317	1.16651e-06	4.48775e-05
ARRDC4	-0.599945	4.54911	23.6291	1.16808e-06	4.48775e-05
EHD2	0.544722	5.29723	23.6002	1.18576e-06	4.54542e-05
SLC7A2	-0.522588	6.37154	23.552	1.21582e-06	4.65015e-05
SLC2A4RG	-0.535958	6.50276	23.5359	1.22603e-06	4.6787e-05
CKS2	-0.691441	3.79622	23.4122	1.30744e-06	4.97822e-05
APP	0.558118	9.53834	23.3945	1.31954e-06	5.01309e-05
IGFBP5	-0.586936	7.94967	23.358	1.34483e-06	5.09778e-05
ANK3	0.532216	5.65897	23.3063	1.38145e-06	5.22496e-05
FRY	0.70566	5.15412	23.2866	1.39572e-06	5.2672e-05
CLSTN2	0.796253	3.32707	23.2578	1.41675e-06	5.33477e-05
COL6A1	0.633158	6.55402	23.2292	1.43794e-06	5.40258e-05
METTL26	-0.550733	5.97075	23.2181	1.44627e-06	5.42194e-05
ADGRG3	0.87318	3.00859	23.1857	1.47091e-06	5.50216e-05
RAN	-0.516445	7.5199	23.1219	1.52046e-06	5.67504e-05
SERTAD4	0.867857	2.87395	23.1047	1.53414e-06	5.71358e-05
ZG16B	0.551947	6.8816	23.0909	1.54518e-06	5.74212e-05
GADD45G	-0.801068	3.58985	23.0636	1.56734e-06	5.81179e-05
SVIL	0.567476	4.93406	22.9713	1.64439e-06	6.08423e-05
CCN2	0.538227	5.77	22.9538	1.65945e-06	6.12666e-05
CMYA5	1.44558	1.42715	22.9136	1.69452e-06	6.24258e-05
C3	0.65582	7.68113	22.889	1.71634e-06	6.30933e-05
RPS28	-0.530232	8.62468	22.8679	1.73525e-06	6.36509e-05
MED14	0.53093	6.53093	22.8598	1.74262e-06	6.37835e-05
GP2	1.84042	0.310894	22.8552	1.74676e-06	6.37979e-05
LPAR1	1.3642	2.24267	22.8441	1.75687e-06	6.40297e-05
ZDHHC24	-0.5717	4.85696	22.8225	1.77672e-06	6.46148e-05
ADAMTS12	1.29737	1.34561	22.7879	1.80902e-06	6.56492e-05
LINC00963	-0.537308	8.72317	22.7422	1.85254e-06	6.70856e-05
MUC3A	0.938096	2.42292	22.668	1.92543e-06	6.95772e-05
IGFBP2	-0.638907	5.96491	22.6547	1.93885e-06	6.99137e-05
CYP2A7P2	-1.98204	-0.00105076	22.6468	1.94682e-06	7.00525e-05
SH3D21	-0.761784	3.68292	22.6038	1.99095e-06	7.14894e-05
FAAP20	-0.546139	5.63918	22.5583	2.03862e-06	7.30471e-05
C20orf27	-0.550303	4.97053	22.5514	2.04591e-06	7.31541e-05
PDGFA	-0.960648	2.45424	22.5454	2.05238e-06	7.32316e-05
FMNL2	0.759867	3.73	22.5317	2.06704e-06	7.36004e-05
PRKCG	1.05772	2.17615	22.468	2.13675e-06	7.59239e-05
RPS18	-0.557425	8.97863	22.4592	2.14653e-06	7.60559e-05
IL1RAPL2	4.00812	-1.7379	22.4566	2.14941e-06	7.60559e-05
DCXR	-0.525637	7.86	22.4345	2.17438e-06	7.67801e-05
PAQR8	0.753948	3.31103	22.4038	2.20942e-06	7.78556e-05
NOTCH3	0.54809	5.34373	22.3705	2.24806e-06	7.90538e-05
H2AZ1	-0.543283	5.39384	22.3499	2.27227e-06	7.97404e-05
RP5-849H19.3	4.53701	-2.0412	22.3431	2.28026e-06	7.98559e-05
SDK2	-0.609883	4.54037	22.2794	2.35718e-06	8.23804e-05
CACNA1H	0.62272	5.36801	22.2319	2.41621e-06	8.42702e-05
SMARCA1	0.506812	6.15227	22.22	2.43132e-06	8.446e-05
SYCP2	1.78205	0.417337	22.2198	2.43157e-06	8.446e-05
SNRPA	-0.509877	5.95177	22.2115	2.44204e-06	8.46506e-05
RPL12	-0.588393	9.73217	22.2026	2.45337e-06	8.48707e-05
FOLH1	0.813309	2.9338	22.1827	2.47896e-06	8.5582e-05
APBA1	1.24717	1.85818	22.1698	2.49574e-06	8.5987e-05
DHRS2	-1.09405	2.3589	22.163	2.50457e-06	8.61166e-05
SULT2B1	-1.17271	1.58453	22.1544	2.51577e-06	8.63276e-05
PFKFB3	-0.665175	4.54508	22.1419	2.53219e-06	8.6716e-05
CCL2	0.835001	3.3892	22.1311	2.54647e-06	8.69036e-05
DPY19L3	0.620184	4.16194	22.1301	2.54788e-06	8.69036e-05
CCR1	1.38329	1.05258	22.1011	2.58656e-06	8.80465e-05
RAP1GAP	0.542755	7.44094	22.0849	2.60859e-06	8.85002e-05
RPS5	-0.520115	8.73649	22.0836	2.61029e-06	8.85002e-05
TGFB2	1.94155	0.030847	22.0501	2.65627e-06	8.98802e-05
GABRE	2.07039	0.920014	21.9616	2.78166e-06	9.39363e-05
TNC	0.831626	2.89196	21.9561	2.78952e-06	9.4015e-05
IRAG1	3.93882	-1.79918	21.929	2.82922e-06	9.51646e-05
PLA2R1	0.876831	2.79504	21.9074	2.86135e-06	9.59696e-05
C1QTNF6	-0.716725	3.46862	21.9053	2.86443e-06	9.59696e-05
USP53	0.582759	4.61118	21.8772	2.90663e-06	9.71923e-05
ITGA6	0.519447	5.5164	21.8358	2.97007e-06	9.91187e-05
TRPC4	4.55947	-2.038	21.8234	2.98938e-06	9.95681e-05
FMO5	0.543959	4.89612	21.7966	3.0313e-06	0.000100767
FRMD4B	0.735144	3.95763	21.7158	3.16182e-06	0.000104901
TFF2	-1.31144	1.30021	21.6494	3.27315e-06	0.000108383
CNTN1	0.960702	2.24938	21.6268	3.31197e-06	0.000109456
SDC3	0.526991	6.52527	21.6127	3.33631e-06	0.000110046
VTA1	0.522868	6.28134	21.5738	3.40466e-06	0.000112084
SETBP1	0.602024	4.74905	21.5641	3.42204e-06	0.000112438
C1orf122	-0.6161	6.25264	21.5405	3.46431e-06	0.000113608
ARID1B	0.5784	5.82088	21.5293	3.48466e-06	0.000114056
DAB2	0.698877	3.81837	21.5081	3.52334e-06	0.0001151
UXT	-0.556941	5.55124	21.4713	3.59162e-06	0.000117106
SCD	0.651415	9.91417	21.4422	3.64648e-06	0.000118668
CCDC86	-0.506013	5.73114	21.4133	3.70199e-06	0.000120244
CYP46A1	-0.787171	3.0359	21.4044	3.71923e-06	0.000120574
HEPACAM2	-1.03006	2.48347	21.3904	3.74638e-06	0.000121223
PKDCC	0.866451	2.62079	21.3371	3.85207e-06	0.000124406
FADS3	-0.693463	3.72213	21.3221	3.88225e-06	0.00012503
GPT2	-0.623473	5.2619	21.3202	3.88607e-06	0.00012503
SMPDL3B	-0.516711	5.53999	21.3128	3.90117e-06	0.000125279
BPIFA4P	2.32014	0.054862	21.2787	3.97127e-06	0.00012729
NET1	0.515551	5.64303	21.2433	4.04524e-06	0.000129417
RPL13	-0.585173	9.91069	21.226	4.08189e-06	0.000130345
CEBPD	-0.586603	5.3004	21.2157	4.1038e-06	0.000130728
EXOSC5	-0.812801	4.18438	21.2132	4.10924e-06	0.000130728
MAP4K4	0.525263	5.88885	21.1928	4.15326e-06	0.000131881
MACF1	0.54173	7.05582	21.1832	4.17409e-06	0.000132296
CALCA	-1.38343	1.2976	21.1752	4.19164e-06	0.000132605
LIPH	0.55522	5.65864	21.1714	4.19993e-06	0.000132621
CDK6	0.837776	2.80724	21.1307	4.28991e-06	0.000135212
NDST1	0.515895	6.07601	21.0958	4.36888e-06	0.000137446
HMMR	-0.794103	2.92325	21.0649	4.43976e-06	0.000139418
LTB	1.60852	0.593267	21.0366	4.50601e-06	0.000141238
FAR2	0.719528	3.40573	21.0234	4.53718e-06	0.000141954
CREB3L1	0.561781	8.53015	20.9626	4.68339e-06	0.000146259
TMEM92	0.669923	3.81313	20.9586	4.6931e-06	0.000146289
PLEKHA7	0.577534	4.64291	20.9552	4.70154e-06	0.000146289
PCDH1	0.544762	6.66943	20.8947	4.85234e-06	0.000150551
MAB21L3	2.28555	-0.275955	20.8906	4.86267e-06	0.000150551
COL8A1	1.0536	1.86253	20.8897	4.86504e-06	0.000150551
C19orf48	-0.56312	5.60602	20.8667	4.92372e-06	0.000151977
MYBPC1	2.11938	-0.35975	20.8647	4.92898e-06	0.000151977
LINC00665	-0.507683	6.20481	20.8319	5.01395e-06	0.000154317
NEB	1.5112	0.963806	20.8088	5.07489e-06	0.000155911
ADGRD1	-4.44924	-2.11719	20.7993	5.10021e-06	0.000156406
VPS13C	0.631308	5.24922	20.7679	5.18442e-06	0.000158703
ITPKA	-1.00903	2.58304	20.7633	5.19685e-06	0.000158798
SHROOM3	0.528232	7.34824	20.718	5.32128e-06	0.000162309
ETV1	0.572593	4.75917	20.7005	5.37027e-06	0.00016351
KCNF1	-0.963975	2.1806	20.6863	5.41021e-06	0.000164384
EDEM2	-0.501638	5.54883	20.6834	5.4183e-06	0.000164384
AHCY	-0.516819	6.47951	20.6284	5.57618e-06	0.000168873
VPS13D	0.538685	5.37827	20.5938	5.67786e-06	0.000171647
LINC00589	0.637747	3.95338	20.581	5.71614e-06	0.000172498
TANC1	0.599492	4.10637	20.5541	5.79706e-06	0.00017463
ALCAM	0.510569	8.17817	20.5278	5.87727e-06	0.000176182
SLC6A14	1.25676	1.47142	20.5268	5.88019e-06	0.000176182
SLC9B2	-0.813395	2.79921	20.521	5.89804e-06	0.000176182
EDN1	-0.899194	2.69367	20.5209	5.89846e-06	0.000176182
CHPF	-0.499532	7.61701	20.5203	5.90033e-06	0.000176182
NID2	1.17695	1.44424	20.5157	5.91446e-06	0.000176294
SHTN1	0.486938	6.26062	20.5039	5.95101e-06	0.000177074
CTSS	1.07782	2.34355	20.4857	6.00789e-06	0.000178454
SERPINB7	2.46865	-0.830142	20.4579	6.09575e-06	0.000180749
MNX1	-0.833137	3.84315	20.444	6.14015e-06	0.000181748
KDM4D	2.18807	-0.43337	20.3912	6.31191e-06	0.000186508
FBLIM1	0.57164	4.3524	20.3827	6.34012e-06	0.000187017
AMZ1	-2.76644	-1.00141	20.3782	6.35506e-06	0.000187133
TRIM44	0.484046	7.2678	20.367	6.3924e-06	0.000187908
MCF2L	-0.561095	5.38406	20.3493	6.45162e-06	0.000189119
RP11-865I6.2	-3.80839	-1.92948	20.3481	6.45583e-06	0.000189119
DNM3	2.07151	-0.0495657	20.3427	6.47391e-06	0.000189323
PHGDH	-0.494491	7.03975	20.3334	6.50557e-06	0.000189922
TIMM17B	-0.487846	6.01516	20.2985	6.62513e-06	0.000193082
BAALC	0.802189	3.01489	20.2859	6.66916e-06	0.000194033
SLC25A39	-0.486683	7.83165	20.2823	6.68156e-06	0.000194062
CYP2A7	-2.43735	-0.654026	20.2733	6.71315e-06	0.000194647
RBPMS	0.505176	6.26602	20.2567	6.77149e-06	0.000196005
BDP1	0.585186	4.17205	20.2526	6.78612e-06	0.000196095
MAML3	0.601992	4.83187	20.2418	6.82451e-06	0.00019687
CALCR	-2.01191	-0.220036	20.2372	6.84108e-06	0.000197014
BIRC5	-0.68146	4.29517	20.1262	7.24977e-06	0.000208431
PTGS2	-1.6611	0.56089	20.1096	7.31295e-06	0.000209893
ANKRD28	0.528373	4.80397	20.0931	7.37614e-06	0.00021135
INSR	0.721265	3.80748	20.0866	7.40148e-06	0.00021172
BIRC6	0.587122	5.71875	20.0715	7.45986e-06	0.000213032
NENF	-0.498391	5.77212	20.0575	7.5149e-06	0.000213922
ENO2	-0.526389	4.78413	20.0572	7.51619e-06	0.000213922
SLITRK5	0.627002	3.97812	20.0411	7.57964e-06	0.000215368
CDHR4	0.814698	3.02008	20.0278	7.63234e-06	0.000216504
OPRD1	-0.875344	2.72	19.9929	7.77297e-06	0.000220126
ANTXR1	0.502559	6.58655	19.98	7.82569e-06	0.000221251
RP11-507B12.2	-0.888168	2.51431	19.9454	7.96844e-06	0.000224914
C1orf116	0.495915	6.41573	19.9312	8.02797e-06	0.000226219
SF3B5	-0.48989	5.9839	19.8932	8.18896e-06	0.000230374
TCF7L2	0.542641	4.80046	19.8518	8.36843e-06	0.000235034
IGF2BP2	0.494447	5.51921	19.8441	8.40202e-06	0.000235589
RPL27	-0.506062	9.02152	19.8251	8.48597e-06	0.000237551
RPL32	-0.525757	9.11175	19.805	8.5756e-06	0.000239666
FGD4	0.682356	3.7108	19.7086	9.01947e-06	0.000251658
ASXL2	0.534652	5.29561	19.6068	9.51308e-06	0.000264819
ITPRID2	0.480036	5.99169	19.6049	9.52227e-06	0.000264819
DST	0.490137	6.95331	19.58	9.64721e-06	0.000267702
MITF	0.560307	4.48936	19.578	9.6574e-06	0.000267702
SH3RF1	0.571002	4.95308	19.5535	9.78226e-06	0.000270722
GPER1	-1.36191	1.06696	19.5492	9.80406e-06	0.000270885
ECHS1	-0.502299	6.74254	19.5394	9.85467e-06	0.000271619
MTUS1	0.499217	6.28962	19.5379	9.86255e-06	0.000271619
NOB1	-0.494074	5.45093	19.4907	1.01089e-05	0.000277953
TEP1	0.623616	4.9205	19.485	1.0139e-05	0.000278333
LEF1	-0.483298	5.68485	19.4716	1.02106e-05	0.000279846
SCYL3	0.533395	4.80431	19.4592	1.0277e-05	0.000281213
GAS7	0.604449	3.94713	19.4297	1.04369e-05	0.000285131
MAD2L2	-0.622647	4.24703	19.4254	1.04606e-05	0.000285318
TP73-AS3	-2.96493	-1.3082	19.4168	1.05079e-05	0.00028615
PLEKHG6	0.83001	2.69384	19.4132	1.05274e-05	0.000286226
RP5-1063M23.3	-1.99328	-0.201211	19.3586	1.08328e-05	0.000294057
TACC2	0.487529	6.35649	19.3421	1.09272e-05	0.000296147
PALMD	0.522971	4.89743	19.3266	1.10163e-05	0.000298088
PLAAT4	0.603827	4.08233	19.2904	1.12269e-05	0.000303306
RPSA	-0.516342	9.66614	19.2786	1.12967e-05	0.000304708
PTPRH	1.49444	0.749333	19.2493	1.14715e-05	0.000308884
PRSS1	-1.07614	7.77858	19.2465	1.14879e-05	0.000308884
POLD2	-0.472214	7.39501	19.2309	1.15822e-05	0.000310929
CRYBG1	0.609874	4.76128	19.211	1.17038e-05	0.000313697
RP11-115D10.1	0.726699	3.42049	19.1713	1.19494e-05	0.000319779
KIF27	0.718468	3.33407	19.121	1.22688e-05	0.00032781
GSTA2	-0.625634	3.90046	19.0936	1.24464e-05	0.000332034
TMEM63C	0.761202	2.90514	19.0773	1.25532e-05	0.000334358
PLCL2	0.929367	3.25116	19.0606	1.26636e-05	0.000336772
LRP1	0.601316	5.99202	19.0542	1.27058e-05	0.000337217
CEBPB	-0.552458	6.51678	19.0521	1.27199e-05	0.000337217
PCSK1N	-0.540872	9.12774	19.0311	1.28607e-05	0.000340419
SOX6	0.6543	3.60758	18.9482	1.34315e-05	0.000354975
TCF7	0.586436	4.02484	18.9387	1.34988e-05	0.000356201
LCN2	0.598281	12.198	18.9076	1.37204e-05	0.000360972
UBA52	-0.483922	8.72378	18.9074	1.3722e-05	0.000360972
MGAT4A	0.482414	7.03518	18.8819	1.39063e-05	0.000365254
AXL	0.841522	2.46272	18.8771	1.39417e-05	0.000365621
TPRN	-0.53094	6.15116	18.8626	1.4048e-05	0.000367842
SEC61B	-0.473397	5.88366	18.8541	1.41106e-05	0.00036863
PERCC1	-2.77315	-0.385486	18.8527	1.41214e-05	0.00036863
DNAH1	0.675578	3.48341	18.8388	1.42245e-05	0.000370752
SIPA1L2	0.497695	5.88407	18.8308	1.42841e-05	0.000371736
KLK13	-2.90194	-1.22223	18.8203	1.4363e-05	0.00037322
ELMO1	0.713178	3.22994	18.8155	1.43993e-05	0.000373592
SLFN5	0.46647	6.04521	18.7693	1.47519e-05	0.000382158
SEC24A	0.527553	5.12022	18.7341	1.5027e-05	0.000388691
ELK3	0.510175	5.26788	18.7173	1.51604e-05	0.000391549
HHIPL2	0.722512	3.20122	18.7091	1.52254e-05	0.00039263
ABI3BP	1.01352	1.76415	18.6712	1.55314e-05	0.000399917
CASP14	-1.88727	-0.114639	18.6461	1.57369e-05	0.000404596
LOX	1.0237	1.99403	18.6424	1.57674e-05	0.000404769
MCRIP2	-0.511654	4.99097	18.6246	1.5915e-05	0.000407516
FSTL1	0.670833	3.67607	18.6238	1.59223e-05	0.000407516
B3GNT9	0.478555	5.83904	18.5967	1.61502e-05	0.000412604
TGFBI	0.690837	3.72743	18.5923	1.61875e-05	0.000412604
TANC2	0.505095	6.8106	18.5915	1.61938e-05	0.000412604
TRAF3IP1	0.535321	4.79165	18.585	1.62494e-05	0.000412818
CARD19	-0.558797	4.78636	18.5848	1.62508e-05	0.000412818
ASPH	0.537691	9.57656	18.5482	1.6566e-05	0.000420199
RPLP2	-0.518111	8.70373	18.5319	1.67082e-05	0.000423175
RP11-574K11.32	-1.82585	0.124761	18.5086	1.6914e-05	0.000427752
CDK4	-0.467948	6.18474	18.492	1.70615e-05	0.00043084
CKB	-0.509704	7.75541	18.4778	1.71895e-05	0.000433431
PARM1	0.537656	6.69402	18.4697	1.72629e-05	0.000434003
B3GNT7	0.917951	2.23994	18.4696	1.72632e-05	0.000434003
OAS3	0.545741	7.44374	18.4182	1.77359e-05	0.000445229
GOLGA3	0.531764	6.28808	18.4138	1.77767e-05	0.000445595
LMCD1-AS1	2.79401	-1.24597	18.384	1.80564e-05	0.000451941
HP	-3.16941	-1.19823	18.3467	1.84136e-05	0.000459568
XBP1	-0.527367	10.658	18.3466	1.84151e-05	0.000459568
AC097468.4	-0.833908	2.49241	18.3139	1.87335e-05	0.000466829
PVT1	-0.586149	5.65756	18.2586	1.92855e-05	0.000479882
PDXDC1	0.462472	7.50961	18.2393	1.94812e-05	0.000484044
NHP2	-0.488964	5.47206	18.1869	2.00247e-05	0.000496823
RPS19	-0.506157	8.59604	18.1677	2.02286e-05	0.00050115
DYNC2H1	0.814426	2.74599	18.1611	2.02985e-05	0.000502151
SDC1	0.506226	4.83287	18.1456	2.04636e-05	0.000504993
ACSL5	0.640829	3.82936	18.1448	2.04727e-05	0.000504993
APC	0.527632	4.96552	18.1188	2.07546e-05	0.000510848
H2BC5	-0.509367	5.026	18.1151	2.07944e-05	0.000510848
RP11-268J15.6	-0.82797	4.29797	18.1146	2.08001e-05	0.000510848
GCC2	0.473966	5.56456	18.1071	2.08823e-05	0.000512127
NOVA1	0.553244	4.38489	18.0599	2.14065e-05	0.000524227
ADAM9	0.475212	6.41822	18.0496	2.15228e-05	0.00052632
MYCBP2	0.523086	5.20721	18.0427	2.1601e-05	0.000527474
TTLL12	-0.492345	5.05387	18.0236	2.18184e-05	0.000531913
LINC02889	0.703399	3.33221	18.0212	2.18453e-05	0.000531913
CPD	0.462867	6.63658	18.0157	2.1909e-05	0.000532701
MEX3D	-0.649871	4.12366	18.0055	2.20264e-05	0.000534792
DNAH7	0.671295	4.43533	17.9888	2.22214e-05	0.000538758
RPL13A	-0.501158	9.99435	17.9728	2.24085e-05	0.000542379
C15orf61	-0.660475	3.37581	17.9706	2.24345e-05	0.000542379
PKHD1	0.787138	3.26894	17.9401	2.27969e-05	0.000550358
S100A8	2.51757	-0.759636	17.9327	2.28857e-05	0.000551721
RPS3	-0.528566	11.2408	17.8825	2.34971e-05	0.000565658
GLS2	-0.720088	3.13628	17.8424	2.39975e-05	0.000576888
SARS1	-0.45547	7.22191	17.8327	2.41205e-05	0.000578493
NAV3	2.1465	-0.702801	17.8318	2.41322e-05	0.000578493
KCNN4	2.18477	-0.52174	17.8256	2.42101e-05	0.000579545
RP11-172H24.4	-0.937982	2.23512	17.7968	2.45791e-05	0.000587551
EMC6	-0.489837	5.17694	17.7858	2.47221e-05	0.00059014
RNF152	0.991986	1.87312	17.7794	2.48048e-05	0.000590916
TCEA3	0.508321	6.40206	17.778	2.4824e-05	0.000590916
SPRY1	0.55754	4.36264	17.7732	2.4887e-05	0.000591588
TMEM62	0.500993	4.90224	17.7578	2.50891e-05	0.000595561
DMXL2	0.520559	4.54729	17.7493	2.52014e-05	0.000597392
GPRC5A	0.46087	5.98471	17.7267	2.55019e-05	0.000603675
RNF187	-0.465637	7.63865	17.71	2.57274e-05	0.000608166
TENM4	1.23099	1.2696	17.6904	2.59942e-05	0.000613622
UCHL1	-0.465455	6.30186	17.6362	2.67442e-05	0.000630453
GAB1	0.697748	3.16252	17.6165	2.70228e-05	0.000636139
FGD3	-1.0872	1.98973	17.5929	2.73614e-05	0.000643219
ALYREF	-0.556522	4.87639	17.4784	2.90596e-05	0.0006822
TSPOAP1	0.567676	4.31674	17.4702	2.91848e-05	0.000684194
TROAP	-0.604769	3.91409	17.4584	2.93665e-05	0.000687508
RCC2P7	-3.62174	-2.07864	17.4359	2.97158e-05	0.00069473
CDCA8	-0.656372	3.5107	17.4111	3.01059e-05	0.000702295
SHMT2	-0.460333	7.97265	17.4088	3.0142e-05	0.000702295
EXOSC6	-0.676571	3.28676	17.4075	3.01632e-05	0.000702295
AKAP12	0.846671	2.69205	17.3944	3.03723e-05	0.000706198
ACACA	0.466988	6.91328	17.391	3.04266e-05	0.000706495
SAMD9L	0.599152	4.24403	17.3873	3.04853e-05	0.000706892
C6orf132	0.510899	6.13294	17.3674	3.08069e-05	0.000713379
GLDN	-0.851924	2.2794	17.3415	3.12287e-05	0.000722163
DDIT4	-0.499605	8.23883	17.3359	3.13215e-05	0.000723328
GCNT1	0.535505	4.22202	17.3002	3.19152e-05	0.000736039
ONECUT2	0.787444	3.24625	17.2596	3.26046e-05	0.000750921
THBS2	1.45055	0.680428	17.2474	3.28139e-05	0.000754719
AGPAT2	-0.476447	5.65614	17.2334	3.30581e-05	0.00075931
RPL29	-0.485698	9.46274	17.2088	3.34885e-05	0.000768159
PARP9	0.471443	6.14189	17.1957	3.37193e-05	0.000772412
LAMB2	0.474172	8.26719	17.187	3.38738e-05	0.000774908
SH2B2	-0.768907	2.82554	17.1684	3.42078e-05	0.000781499
ADAMTS5	2.94163	-1.55806	17.1485	3.45677e-05	0.000788663
DIP2B	0.467541	5.58408	17.1422	3.46828e-05	0.000790229
FOXO4	0.60093	3.88796	17.1215	3.5064e-05	0.000797847
LAMA4	0.907786	2.22897	17.105	3.53696e-05	0.000803725
C1QBP	-0.526676	5.60391	17.0559	3.62957e-05	0.000822692
SYNE2	0.477987	5.27239	17.0556	3.63009e-05	0.000822692
SPEF2	0.633374	3.7565	17.0005	3.73691e-05	0.000845238
ARHGAP32	0.478644	5.31138	16.9992	3.73951e-05	0.000845238
LINC02058	3.24524	-1.8973	16.9774	3.78269e-05	0.000853863
PAN3	0.655983	4.18131	16.9734	3.79077e-05	0.000854555
TYSND1	-0.517409	4.35336	16.9645	3.80854e-05	0.000857426
AC005083.1	-0.80196	2.92767	16.9482	3.84141e-05	0.000863472
CAV1	0.819998	3.08014	16.9461	3.84555e-05	0.000863472
LSAMP	3.60648	-2.07745	16.9359	3.8663e-05	0.000866988
RPS2P46	-0.754413	2.80187	16.9309	3.87653e-05	0.000868138
KRT7	0.48406	5.35206	16.9269	3.88481e-05	0.000868849
IQGAP1	0.44906	7.74661	16.886	3.96926e-05	0.000886453
SERPINI1	-0.781885	2.71559	16.8838	3.97394e-05	0.000886453
OSBPL10	0.510502	5.21899	16.8792	3.98357e-05	0.00088744
DTYMK	-0.546478	4.08331	16.8484	4.04882e-05	0.000900795
RP11-455G2.1	0.82343	3.06548	16.8361	4.07509e-05	0.000905456
SLC4A11	0.48894	5.09043	16.8034	4.14591e-05	0.000919992
POLE4	-0.64784	3.71893	16.7777	4.20232e-05	0.000929148
STIM2	0.485002	6.07526	16.7775	4.20298e-05	0.000929148
FAIM2	0.50361	9.06795	16.7772	4.20355e-05	0.000929148
PLEKHF2	0.479656	5.98972	16.7623	4.23665e-05	0.000934864
NIPAL2	0.457741	5.3603	16.7606	4.24039e-05	0.000934864
CCN5	-1.00254	1.7551	16.7445	4.27667e-05	0.000941642
TLR4	1.52112	0.498575	16.7099	4.35538e-05	0.000957733
B3GNT3	0.439296	6.6867	16.6547	4.48379e-05	0.000982436
BST2	0.445183	5.7997	16.6541	4.48537e-05	0.000982436
RPL13P12	-0.738333	2.75853	16.6527	4.48855e-05	0.000982436
ARL6IP1	-0.456323	5.69427	16.6518	4.4908e-05	0.000982436
RPL8	-0.473257	8.47552	16.6335	4.53425e-05	0.000989865
KCTD18	-0.664649	3.31434	16.6326	4.5364e-05	0.000989865
TP53INP1	0.503076	4.66992	16.6197	4.5674e-05	0.000995353
MRPL4	-0.441044	6.77518	16.6019	4.61044e-05	0.00100345
GALNT10	0.452079	7.26027	16.5983	4.61936e-05	0.00100411
RP11-126H7.4	-1.24314	0.916686	16.5875	4.64561e-05	0.00100825
PMAIP1	-0.858661	2.15922	16.5852	4.65138e-05	0.00100825
MAPK6	0.480186	5.12138	16.5832	4.65622e-05	0.00100825
SRARP	1.39393	0.805458	16.5711	4.68588e-05	0.00101339
SRMS	0.456681	5.41862	16.5619	4.70864e-05	0.00101702
LPP	0.501237	6.69792	16.5579	4.71871e-05	0.0010179
KMT2C	0.487763	5.84555	16.5471	4.74574e-05	0.00102244
FOSL1	0.720728	2.93659	16.5195	4.81511e-05	0.00103607
EPB41L4A-AS1	-0.579676	3.8825	16.4583	4.97331e-05	0.00106876
SP3P	2.18562	-0.834013	16.4478	5.00093e-05	0.00107334
DDIT3	-0.713106	3.53205	16.4382	5.02626e-05	0.00107742
POLR2G	-0.469146	4.97456	16.4302	5.04753e-05	0.00108024
SESN2	-0.458983	6.1654	16.4284	5.05213e-05	0.00108024
CDKN2D	-0.861307	2.17776	16.4023	5.12221e-05	0.00109385
IRX3	-0.462273	6.50732	16.3941	5.14455e-05	0.00109725
RP11-373D23.3	-3.03482	-1.48046	16.3726	5.20319e-05	0.00110836
RPS9	-0.439159	7.76969	16.3653	5.22319e-05	0.00111123
RP11-67M24.7	1.84703	-0.382905	16.3583	5.24261e-05	0.00111397
RPL35	-0.522022	9.07546	16.3443	5.28161e-05	0.00112025
RBP4	-0.765582	2.9344	16.3429	5.28533e-05	0.00112025
APRT	-0.472767	6.25116	16.3179	5.35559e-05	0.00113373
LINC01208	1.17853	1.15757	16.308	5.38366e-05	0.00113826
ARHGAP24	0.830025	2.54858	16.3015	5.40202e-05	0.00114072
ARHGAP10	0.927448	1.8107	16.2968	5.41556e-05	0.00114217
NCOA2	0.450088	5.839	16.2747	5.47895e-05	0.00115411
ARID5B	0.551239	4.30213	16.2454	5.56447e-05	0.00116948
TPX2	-0.445337	5.54887	16.245	5.56567e-05	0.00116948
CTD-2553L13.10	-2.6028	-1.42959	16.2147	5.65522e-05	0.00118683
NFKB2	0.453297	5.86313	16.2073	5.67735e-05	0.00118924
SAMD12	0.479429	4.98861	16.2062	5.68067e-05	0.00118924
NHSL1	-0.508392	4.7407	16.1981	5.70517e-05	0.0011929
LRRC75B	-0.763497	2.57553	16.1701	5.79011e-05	0.00120917
PARD3B	0.568335	3.83997	16.1599	5.82121e-05	0.00121418
RPLP0	-0.523201	11.6173	16.1413	5.87883e-05	0.0012247
UCN	-1.24739	0.981014	16.1378	5.88972e-05	0.00122547
TMEM115	-0.428297	6.4273	16.1283	5.91924e-05	0.0012301
NCOA7	0.515311	4.57926	16.1199	5.94571e-05	0.0012341
COA4	-0.463519	6.65792	16.109	5.9799e-05	0.00123968
EIF5A	-0.448323	8.47371	16.081	6.06906e-05	0.00125664
ANXA3	0.672479	3.14091	16.0343	6.22065e-05	0.00128646
NDUFAF8	-0.615154	4.64353	16.0204	6.26642e-05	0.00129435
TP53	-0.434929	5.8881	16.0057	6.31521e-05	0.00130285
WDR74	-0.500061	4.95313	15.9937	6.35544e-05	0.00130956
HHIP-AS1	1.68249	0.000300905	15.9637	6.45687e-05	0.00132885
LRATD1	-0.642542	3.66928	15.9613	6.4649e-05	0.0013289
AFDN	0.440701	7.77136	15.9568	6.48051e-05	0.0013305
RPL13AP5	-0.498094	4.80153	15.9474	6.51262e-05	0.00133548
USP6NL	0.499841	4.93267	15.9441	6.52395e-05	0.00133619
PIP5K1B	0.636015	3.36549	15.9404	6.53694e-05	0.00133724
SECISBP2L	0.449223	5.24647	15.9374	6.54728e-05	0.00133775
GOLGA4	0.552944	6.09511	15.917	6.61799e-05	0.00135058
RPL36	-0.508734	7.92542	15.8934	6.70128e-05	0.00136594
TWNK	-0.549327	3.96243	15.8346	6.91262e-05	0.00140605
RICTOR	0.614978	3.78801	15.8341	6.91457e-05	0.00140605
SYT8	-1.41591	0.430606	15.8243	6.95027e-05	0.00141162
MZT2A	-0.488667	5.49401	15.8186	6.97153e-05	0.00141425
MEIS2	0.562081	4.21369	15.8099	7.00335e-05	0.00141901
IL1RL1	1.72394	-0.0510646	15.7881	7.08455e-05	0.00143376
MISP	-0.444684	6.61436	15.7643	7.17453e-05	0.00145024
ARHGAP29	0.659186	3.67601	15.7587	7.19555e-05	0.00145277
PTPRF	0.528258	8.06494	15.7391	7.27067e-05	0.00146619
LAMB1	0.483139	4.85681	15.7274	7.31573e-05	0.00147353
AGPAT4	0.943701	2.18491	15.7234	7.33134e-05	0.00147493
LUM	1.08131	1.87414	15.6953	7.44105e-05	0.00149524
RPL37A	-0.461815	8.08025	15.6905	7.45987e-05	0.00149725
HIVEP3	0.617457	3.49745	15.6706	7.53858e-05	0.00151127
ZNF609	0.455374	6.27885	15.652	7.61333e-05	0.00152446
JUND	-0.450035	7.27978	15.6332	7.68943e-05	0.00153789
CD74	0.462424	8.44161	15.6151	7.76331e-05	0.00155084
CHCHD2	-0.495651	7.651	15.6055	7.80273e-05	0.00155689
PAXX	-0.497709	4.35333	15.5938	7.85116e-05	0.00156472
RTL8C	-0.433463	6.71312	15.5775	7.91927e-05	0.00157644
FSCN1	0.539945	4.44978	15.5694	7.95303e-05	0.00158042
SYNPR	-1.43654	0.688637	15.5683	7.95782e-05	0.00158042
FGFRL1	-0.424523	6.46996	15.562	7.98451e-05	0.00158387
CCDC149	0.549927	4.16708	15.5542	8.01747e-05	0.00158854
AURKB	-0.63364	3.27547	15.552	8.02668e-05	0.00158854
TPI1	-0.47366	9.47183	15.5103	8.20559e-05	0.00162206
COLCA1	-0.702952	2.95861	15.506	8.22447e-05	0.0016239
TGFB1	-0.419638	7.42163	15.4989	8.25516e-05	0.00162808
NAALADL2	0.504604	4.71328	15.4921	8.28515e-05	0.00163156
DOCK7	0.657442	3.40175	15.4905	8.29201e-05	0.00163156
AZGP1	-0.458677	8.18642	15.4782	8.34638e-05	0.00164036
MSRB3	0.680292	2.96754	15.466	8.40007e-05	0.00164807
CRMP1	-0.83427	2.42121	15.4635	8.41142e-05	0.00164807
PCBD1	-0.43667	7.51187	15.4628	8.41462e-05	0.00164807
KDR	1.72731	-0.222345	15.4452	8.49337e-05	0.00166158
TDO2	-2.07932	-0.861346	15.4368	8.53128e-05	0.00166708
HMGB2	-0.728316	4.29856	15.4208	8.60358e-05	0.00167928
LDHA	-0.491562	8.89034	15.3912	8.73942e-05	0.00170384
LHFPL6	0.960593	1.81305	15.3818	8.78318e-05	0.00171041
ESPN	-0.451667	6.80028	15.375	8.81458e-05	0.00171456
ACTG1P25	-1.91774	-0.518149	15.3494	8.9349e-05	0.00173598
BMP2K	0.486114	4.47356	15.3354	9.00124e-05	0.00174688
PAAF1	-0.491706	4.86397	15.3194	9.07806e-05	0.00175978
SVIL2P	2.65428	-1.55863	15.3127	9.11009e-05	0.00176239
CCSER1	0.978558	1.5275	15.3123	9.11224e-05	0.00176239
TOP2A	-0.479135	5.65084	15.3043	9.15094e-05	0.00176787
SEC23IP	0.424392	6.11052	15.29	9.22031e-05	0.00177925
FAM241A	-0.574021	3.72544	15.2819	9.26017e-05	0.00178492
PCAT14	2.3205	-1.17856	15.2697	9.31993e-05	0.0017944
GALNT3	0.432814	5.67111	15.2569	9.38351e-05	0.0018046
ZNF101	-0.786623	2.53929	15.223	9.55322e-05	0.00183517
HSD17B14	-2.57708	-1.42906	15.213	9.60422e-05	0.00184288
EPB41L2	0.451622	5.11654	15.2083	9.62781e-05	0.00184533
ACSL3	0.417587	7.65047	15.2051	9.64407e-05	0.00184637
RPL31	-0.442486	8.14963	15.2009	9.66582e-05	0.00184845
PCDHGC3	0.558092	4.09342	15.1758	9.79484e-05	0.00187102
LIN7A	0.584819	3.52136	15.1259	0.000100573	0.001919
CFAP57	0.49185	4.34362	15.1217	0.000100798	0.00192115
ITGA1	0.79329	4.13219	15.1173	0.000101032	0.00192345
CD82	0.418763	6.21263	15.0787	0.00010312	0.00196101
OLFM1	-0.480357	4.86643	15.0664	0.000103797	0.0019709
AFAP1	0.500787	4.3618	15.065	0.000103872	0.0019709
COX8A	-0.465928	5.25366	15.0323	0.000105684	0.00200305
SETD2	0.424929	5.90422	15.0117	0.000106845	0.0020228
C12orf45	-0.618972	3.28843	15.0029	0.000107346	0.00203002
YDJC	-0.481805	4.54956	14.9893	0.000108121	0.00204028
MYO1G	1.22733	0.848185	14.9888	0.000108154	0.00204028
CALB2	2.33448	-0.903407	14.9871	0.000108247	0.00204028
TCN1	0.460718	4.98312	14.9846	0.000108393	0.00204076
SNHG8	-0.454206	4.83007	14.9663	0.000109449	0.00205837
FAM171A1	0.424596	6.80091	14.9578	0.000109941	0.00206535
AMOT	0.584561	3.84173	14.9437	0.000110768	0.00207857
CDHR3	0.423212	5.98475	14.9385	0.000111073	0.00208201
EPOP	-0.685228	3.66773	14.9324	0.000111435	0.00208649
SERPINB5	0.691291	3.01563	14.9185	0.000112255	0.00209955
RAPH1	0.621733	4.5691	14.899	0.000113424	0.00211908
ZDHHC8P1	0.881042	1.83239	14.8767	0.000114775	0.00214196
PSMB3	-0.414687	6.38543	14.8389	0.000117096	0.00218104
UBR5	0.460934	6.248	14.8384	0.000117125	0.00218104
RPL14	-0.426722	8.33191	14.8336	0.000117424	0.00218422
H2BC21	-0.410752	7.41977	14.8162	0.000118516	0.00220212
AFP	2.27663	-0.970791	14.7905	0.000120142	0.00222989
PPDPF	-0.482612	10.1121	14.7879	0.000120303	0.00223045
PHC1	0.500987	5.01053	14.7368	0.00012361	0.00228927
PAPSS2	0.474335	4.88401	14.7273	0.000124234	0.00229833
MYO18A	0.835125	7.45557	14.7151	0.00012504	0.00231072
ACSS3	2.5338	-1.27004	14.7037	0.000125797	0.00231838
PCK2	-0.468916	4.99636	14.7028	0.000125862	0.00231838
CCDC186	0.445965	4.92091	14.7028	0.000125862	0.00231838
CASZ1	0.469676	5.49721	14.6753	0.000127711	0.00234988
BEGAIN	-0.667734	2.96379	14.6673	0.000128254	0.00235733
CRABP2	0.486977	6.71075	14.6608	0.000128693	0.00236284
TMEM145	-0.873913	1.82346	14.6488	0.000129519	0.00237544
SMARCD3	-0.594588	3.75652	14.6449	0.000129787	0.00237779
EPB41L4A	0.483752	5.08124	14.6427	0.000129939	0.00237802
SH3RF2	0.517412	4.09287	14.6348	0.000130483	0.00238542
VDR	0.546009	6.46269	14.6176	0.000131682	0.00240475
AC007319.1	1.01105	1.47098	14.5952	0.000133253	0.00242924
CXCL12	0.960519	1.69056	14.5944	0.000133309	0.00242924
PPP1R3G	-1.75187	-0.278147	14.5611	0.000135686	0.00246992
YBX2	-0.798701	2.3185	14.5463	0.000136759	0.0024868
PLSCR1	0.41687	5.67416	14.5171	0.000138895	0.00252293
NDUFA4L2	-0.618702	3.70387	14.4724	0.000142227	0.0025807
MYO5BP3	0.694025	2.72022	14.4702	0.000142397	0.00258104
HMGA2	1.16853	0.905749	14.4681	0.000142552	0.00258109
ABR	0.453027	7.04587	14.4338	0.000145172	0.00262574
ITIH4	-2.0378	-0.877827	14.4223	0.000146061	0.00263902
PABPC4L	3.13998	-2.00041	14.4082	0.000147158	0.00265603
CDKN3	-0.512407	4.43434	14.4035	0.000147528	0.00265989
RP11-274B21.4	1.12765	1.01306	14.3987	0.000147903	0.00266381
LAGE3	-0.476004	4.60253	14.372	0.000150016	0.00269903
C4BPA	0.562558	4.03331	14.3288	0.0001535	0.00275879
GPX1	-0.439519	7.95133	14.2966	0.000156151	0.00280346
AKAP13	0.456683	5.668	14.2919	0.000156535	0.0028074
GRAMD1B	0.517361	3.95041	14.2797	0.000157555	0.00282272
CR2	-1.47708	0.44102	14.2598	0.000159232	0.00284977
MRPS12	-0.452695	4.86134	14.2531	0.0001598	0.00285692
PTPN13	0.433862	5.41571	14.2419	0.000160753	0.00287096
SLC40A1	0.431304	6.82792	14.2339	0.000161436	0.00288014
RPL3	-0.441531	9.1937	14.2263	0.000162091	0.00288879
TET2	0.649151	3.68705	14.221	0.000162545	0.00289384
CYC1	-0.45822	5.40558	14.1938	0.00016491	0.00293288
FAU	-0.422735	6.25467	14.1882	0.000165403	0.00293858
RPS6	-0.419495	8.66581	14.1713	0.000166895	0.00296199
STXBP5-AS1	1.7771	-0.549002	14.1539	0.000168447	0.00298643
BANK1	1.29106	0.470181	14.1466	0.000169103	0.00299493
C4B	0.463618	7.96131	14.1409	0.000169619	0.00300096
DNPH1	-0.426611	5.39062	14.1329	0.000170342	0.00301061
RP11-260L6.2	-1.0262	1.34871	14.1291	0.000170682	0.00301349
CPHL1P	1.80701	0.151894	14.1226	0.000171276	0.00302085
SNRPE	-0.574223	3.75192	14.1133	0.000172119	0.00303256
NYNRIN	0.808569	2.04987	14.0785	0.000175332	0.0030821
ST6GALNAC3	1.46976	0.357907	14.0781	0.000175378	0.0030821
SLC12A8	0.463974	4.66391	14.077	0.000175473	0.0030821
SURF1	-0.448561	5.04143	14.0566	0.000177393	0.00311261
CAMK2N2	-0.695658	2.8261	14.05	0.000178016	0.00312033
RP11-713M15.2	-0.604297	3.95902	14.0374	0.000179212	0.00313805
PCM1	0.448415	5.08943	14.0115	0.000181694	0.00317825
ABLIM3	0.433911	5.62824	13.9836	0.000184411	0.00322224
RBBP6	0.452635	5.54456	13.9803	0.000184732	0.00322224
KANK4	2.57176	-1.45042	13.9799	0.000184777	0.00322224
TTC21A	0.674082	3.04202	13.9749	0.000185264	0.00322742
CDH5	1.69362	-0.280912	13.9656	0.000186183	0.00323696
CSPP1	0.43883	4.9045	13.9652	0.000186223	0.00323696
RTL8A	-0.40376	6.81943	13.9636	0.000186382	0.00323696
LPIN1	0.415812	5.39205	13.9539	0.000187351	0.00325047
ASAP3	0.499724	4.10745	13.9509	0.000187648	0.00325231
AFF3	0.579862	3.91021	13.9455	0.000188189	0.00325743
MARCKSL1	0.416094	7.99741	13.9441	0.000188326	0.00325743
PHB2	-0.421142	8.11928	13.9297	0.000189777	0.00327694
KIF12	0.455613	7.32766	13.9291	0.000189839	0.00327694
CAPN12	-1.82682	-0.529741	13.923	0.000190459	0.0032843
ZNFX1	0.404619	6.57512	13.9197	0.000190789	0.00328666
PPARA	0.5649	3.48534	13.9017	0.000192627	0.00331498
MX1	0.484874	6.33678	13.8757	0.000195307	0.00335771
MVB12B	0.508897	4.64997	13.8351	0.000199575	0.00342762
NAXE	-0.406827	6.70012	13.8285	0.000200274	0.00343615
SNRPB	-0.412427	6.12927	13.8211	0.000201064	0.00344624
USP48	0.554447	3.5838	13.8146	0.000201761	0.00345471
FAM83E	0.440864	5.57262	13.8066	0.000202623	0.00346275
CACNA1E	0.726427	2.96205	13.8065	0.000202638	0.00346275
SWAP70	0.48979	4.1066	13.7982	0.000203536	0.00347461
PLOD2	-0.459379	4.91451	13.7786	0.000205671	0.00350477
DDX60L	0.527819	4.01018	13.7772	0.000205817	0.00350477
FOXC1	-0.56444	3.67972	13.7763	0.000205921	0.00350477
GPCPD1	0.520148	4.19428	13.7729	0.000206295	0.00350764
HEG1	0.627653	3.21484	13.767	0.000206937	0.00351503
GAS5	-0.455872	5.3811	13.7643	0.000207236	0.00351661
ADORA1	0.625512	3.34799	13.7388	0.000210069	0.00356113
KANK2	0.464527	4.85124	13.7255	0.000211557	0.0035819
ARHGAP35	0.460553	7.24148	13.7241	0.000211715	0.0035819
TMEM52	-1.73648	0.0238765	13.7081	0.000213529	0.00360901
RP4-781K5.4	-1.64759	-0.0557374	13.7046	0.000213929	0.00361218
FER1L5	2.46863	-1.48578	13.7019	0.000214241	0.00361386
BOD1L1	0.451048	4.65485	13.668	0.000218136	0.00367592
MTHFD1L	-0.668545	2.9414	13.6635	0.000218664	0.00368117
RPL7A	-0.444153	9.37314	13.6587	0.000219226	0.00368467
ALDH3B2	0.595393	3.38979	13.6564	0.000219496	0.00368467
DDX49	-0.440744	5.07493	13.6561	0.000219521	0.00368467
LYST	0.631642	3.52222	13.6125	0.00022469	0.0037677
H4C8	-0.491768	5.05072	13.6092	0.000225081	0.00377055
H1-10	-0.410165	7.74616	13.5958	0.000226687	0.00379372
GUK1	-0.47342	6.81978	13.5831	0.000228226	0.00381572
MGA	0.501522	4.79748	13.5745	0.000229274	0.00382948
ATP5F1D	-0.432932	7.15634	13.5671	0.000230182	0.00384088
SLC26A1	0.626165	3.67863	13.5602	0.000231027	0.0038512
RPS6KA3	0.460553	5.14309	13.5396	0.000233587	0.00389007
RPS15	-0.461049	9.61447	13.5306	0.000234707	0.00390489
SLC7A6	0.468182	4.79871	13.5131	0.000236904	0.0039376
PLCB4	0.503109	4.4039	13.5081	0.000237536	0.00394156
PODXL2	-0.482	6.15912	13.5076	0.000237605	0.00394156
FARSB	-0.414458	5.20197	13.4998	0.000238592	0.00395407
MAP2K2	-0.399835	7.4527	13.4968	0.000238969	0.00395647
PAK1IP1	-0.617541	3.13057	13.4895	0.000239896	0.00396416
SLC44A2	0.424024	6.40477	13.4895	0.000239899	0.00396416
MICAL2	-0.434198	5.86813	13.4837	0.00024064	0.00397255
H3-3B	-0.412568	8.59865	13.4659	0.000242943	0.00400668
XAF1	2.48924	-1.17755	13.4585	0.000243892	0.00401844
RP11-562N2.2	1.10638	1.36744	13.4524	0.000244699	0.00402783
F2RL1	0.406437	5.90596	13.4416	0.000246101	0.004047
CAMKMT	-0.620004	3.45952	13.4193	0.000249044	0.00409124
DNAH5	0.513442	4.9311	13.4176	0.000249273	0.00409124
RIN2	0.493511	4.06017	13.4071	0.000250667	0.00410772
TNFRSF11B	0.866707	1.78894	13.4065	0.000250759	0.00410772
RPL10A	-0.410029	8.18321	13.4035	0.000251159	0.00410826
FNDC10	-0.436892	5.22885	13.4026	0.000251275	0.00410826
TRANK1	0.483309	4.49553	13.3994	0.000251703	0.00411131
GPR156	0.637232	2.97258	13.3834	0.000253855	0.00414249
PTPRD	0.905567	1.88105	13.367	0.000256088	0.00417259
DNAH6	0.635972	4.32814	13.3663	0.00025619	0.00417259
MYO5B	0.398845	6.00921	13.3634	0.000256588	0.00417508
HNRNPAB	-0.396326	6.4376	13.3493	0.000258513	0.00420238
PLCH1	0.544077	3.74791	13.3354	0.000260444	0.00422973
PTPN12	0.412013	5.24642	13.3128	0.000263602	0.00427694
ROMO1	-0.415631	5.29482	13.3062	0.000264534	0.00428797
RPL22L1	-0.477482	4.66918	13.2928	0.000266428	0.00431456
TUT7	0.507283	4.19197	13.2748	0.000268998	0.00435204
PRKAA2	0.587998	3.78076	13.2553	0.000271815	0.00439344
FBL	-0.392263	6.19974	13.2443	0.000273407	0.00441282
CTSD	-0.441943	9.64338	13.2435	0.000273533	0.00441282
FAM86C1P	-0.4385	4.89587	13.2228	0.000276565	0.00445752
UICLM	-2.49863	-1.67112	13.2182	0.000277242	0.0044642
RGP1	0.563893	4.69096	13.1743	0.000283813	0.00456568
KCTD13	-0.4417	4.74589	13.1646	0.000285281	0.00458497
CPT1A	0.463932	4.57947	13.1603	0.000285939	0.00459122
TMEM25	-0.467798	4.38058	13.1494	0.000287616	0.00461371
QSER1	0.453654	4.72957	13.1476	0.000287882	0.00461371
ANAPC11	-0.431432	4.72096	13.1409	0.000288921	0.00462373
XRN1	0.548618	3.82334	13.14	0.000289051	0.00462373
PPP1R14D	2.94389	-2.11916	13.1266	0.00029113	0.00465011
PCSK6	-0.389983	6.67102	13.1259	0.000291247	0.00465011
TRMT112	-0.394675	6.09743	13.1042	0.000294639	0.00469987
APOH	0.73044	2.63121	13.0991	0.000295446	0.00470832
CPB1	1.46595	0.783176	13.0941	0.000296222	0.0047146
GAREM1	0.513667	3.84769	13.093	0.000296394	0.0047146
XDH	0.582217	3.21982	13.0906	0.00029678	0.00471634
MPV17	-0.409341	5.8133	13.07	0.000300062	0.00476405
PDK4	0.775584	2.24832	13.0641	0.000301004	0.00477454
LINC00242	-2.59259	-1.82765	13.0516	0.000303033	0.00480226
RPS8	-0.406178	8.83383	13.0285	0.000306793	0.00485732
CFAP91	0.72024	2.71072	13.0193	0.000308304	0.00487671
DCDC1	0.445197	4.47496	13.0067	0.000310379	0.00490496
ERBIN	0.416357	5.23863	13.0048	0.000310688	0.00490529
ANTXR2	0.40572	5.41341	12.9995	0.000311569	0.00491465
TFF3	-0.487065	12.8349	12.9823	0.000314457	0.00495561
CCDC88C	0.457656	4.72478	12.9689	0.000316706	0.00498583
LAMA5	0.546478	7.49017	12.9674	0.000316961	0.00498583
SUV39H2	-0.868903	1.96814	12.9588	0.000318421	0.00500418
RPSAP58	-0.665217	2.63379	12.9568	0.000318762	0.00500492
ORAI2	0.403513	6.42607	12.9542	0.000319197	0.00500713
AFF1	0.422413	6.32976	12.9461	0.000320596	0.00502444
SH3PXD2A	0.552129	3.77518	12.9191	0.000325243	0.00509258
RP1-154K9.3	1.30457	0.280693	12.9115	0.000326563	0.00510855
TRIP6	0.391376	6.44259	12.9095	0.000326919	0.00510943
EIF1AX	-0.463449	4.49788	12.9009	0.000328417	0.00512559
DDR2	0.981565	1.72481	12.9001	0.000328556	0.00512559
SLC7A1	-0.434778	6.84992	12.8982	0.000328899	0.00512625
RPL28	-0.470863	10.7303	12.8963	0.000329232	0.00512674
LINC00920	0.712007	2.53482	12.8922	0.00032995	0.00513322
HSD17B10	-0.395632	5.53939	12.881	0.000331941	0.00515529
DLGAP1-AS5	2.71546	-1.96738	12.8808	0.000331974	0.00515529
PRPF4B	0.399123	5.74984	12.8758	0.00033286	0.00516434
CXCL8	0.637856	2.98286	12.8631	0.000335134	0.00519488
PRDM8	0.652795	2.78151	12.8595	0.000335774	0.00519903
RN7SL689P	2.09996	-1.11518	12.8582	0.000336013	0.00519903
CHRM3	1.00345	2.06232	12.8473	0.000337961	0.00522443
NTN4	0.395555	6.37812	12.8378	0.00033968	0.00524623
PRSS27	-1.10759	0.933803	12.8341	0.000340357	0.00525193
DOCK10	1.14931	1.14543	12.8284	0.000341404	0.00526331
MAGED1	0.412487	8.82407	12.8234	0.000342313	0.00527239
FAXDC2	0.617573	2.97606	12.8218	0.000342612	0.00527239
SCRN1	0.404438	6.39827	12.8125	0.000344305	0.00529365
ARHGEF37	0.428733	4.88449	12.8089	0.00034498	0.00529924
ABCE1	-0.404516	5.54974	12.7944	0.00034765	0.00533544
MRPL30	-0.437706	4.57301	12.7856	0.000349306	0.00535446
ALOXE3	-0.883913	1.53389	12.7844	0.000349519	0.00535446
ANO6	0.387009	5.91466	12.7779	0.00035073	0.00536818
SMARCA2	0.508727	5.1342	12.7642	0.000353326	0.00540306
RASAL2	0.5146	3.92572	12.7587	0.000354361	0.00541402
SSTR3	-1.74817	-0.642215	12.7504	0.000355926	0.00543306
CFAP44	0.76561	3.40678	12.7484	0.000356313	0.00543409
TST	-0.420691	4.79068	12.7363	0.000358631	0.00546455
NCBP2AS2	-0.387257	5.88515	12.716	0.000362535	0.0055191
SPATC1L	-0.52138	4.20036	12.7102	0.000363667	0.00553138
FASN	0.464661	10.1437	12.6968	0.000366285	0.00555898
RAB40C	-0.407921	5.27945	12.6966	0.000366319	0.00555898
ADPRHL1	-0.569287	3.32291	12.6959	0.000366462	0.00555898
GFOD1	-1.11982	0.830253	12.6898	0.000367651	0.00555978
TOB1	0.427875	9.27261	12.6886	0.000367882	0.00555978
HR	0.787101	2.09465	12.688	0.000368001	0.00555978
PPL	0.439242	5.95108	12.6879	0.000368029	0.00555978
MTLN	-0.542475	3.59891	12.6873	0.000368148	0.00555978
ADAMTS9	0.953128	1.70574	12.6784	0.000369911	0.00558145
ACKR3	-0.920967	2.06391	12.672	0.000371181	0.00559565
TMEM263	0.382128	6.35023	12.6615	0.000373267	0.00562213
RPL27A	-0.419819	9.15479	12.6323	0.000379133	0.00570041
RPS13	-0.397844	7.22818	12.6323	0.000379135	0.00570041
RP11-21L23.2	-0.555257	3.80871	12.6298	0.000379653	0.00570318
LINC02345	1.04457	1.11351	12.6257	0.000380474	0.00571046
SFRP1	0.734481	4.20815	12.6132	0.000383024	0.00574367
RPL18AP3	-0.62744	3.23508	12.6106	0.000383562	0.00574668
IBTK	0.434467	4.63834	12.6068	0.000384343	0.00575332
HMCN1	2.22305	-1.36189	12.6013	0.000385479	0.00576501
CCDC71L	-0.552133	4.14733	12.5997	0.000385802	0.00576501
ADGB	0.818156	2.38812	12.5892	0.000387978	0.00579077
HTR1B	2.04632	0.981129	12.5881	0.000388206	0.00579077
ALMS1	0.526082	3.77535	12.5829	0.000389283	0.00580175
TMEFF2	2.75525	-1.93395	12.5764	0.000390649	0.00581601
TNXB	0.718838	2.55343	12.5751	0.000390924	0.00581601
ARHGAP21	0.440962	4.88841	12.5676	0.000392493	0.00583426
AKR7A2	-0.395337	7.04013	12.564	0.000393252	0.00584045
CDC42BPA	0.4173	6.27028	12.5609	0.000393902	0.00584499
ZNF462	0.46654	4.40231	12.5583	0.000394448	0.005848
LMAN1	0.381464	7.57218	12.5518	0.00039583	0.00586339
ZDHHC12	-0.410134	5.89206	12.545	0.00039726	0.00587941
RPS15P4	-0.687152	2.58278	12.5434	0.000397603	0.00587941
RUNX1T1	0.980483	1.74781	12.525	0.00040154	0.00593247
PDGFB	0.887072	1.57696	12.5162	0.000403447	0.00595548
PTPN22	2.55656	-1.8292	12.5056	0.000405734	0.00598404
CDKN2AIPNL	-0.514251	3.76927	12.4975	0.000407496	0.00600483
PFKFB4	-0.603053	3.96781	12.4884	0.000409484	0.00602891
WNT9A	-0.563233	3.36679	12.4732	0.000412832	0.00606998
RPLP0P2	-1.2159	0.629301	12.4723	0.000413036	0.00606998
NCAM1	0.52258	3.64397	12.4709	0.000413343	0.00606998
EGFL7	-0.400632	5.35703	12.4688	0.000413806	0.00607153
PTPRE	-0.412423	5.86371	12.4635	0.000414972	0.00608339
FTX	0.607381	3.789	12.4603	0.000415701	0.00608884
C7orf50	-0.418516	6.40258	12.4571	0.000416414	0.00609405
GPR68	-2.03274	-1.17933	12.4383	0.000420625	0.00615037
SNHG7	-0.474055	4.26538	12.4354	0.000421262	0.0061544
REEP6	-0.394367	8.55677	12.4299	0.000422526	0.00616757
ACMSD	-0.911658	1.46491	12.4202	0.000424717	0.00619425
EEF1A2	-0.442743	9.16435	12.4058	0.000428007	0.00623688
CIITA	1.19219	1.08288	12.4018	0.000428931	0.006245
H3C10	-0.464686	5.13431	12.3883	0.000432024	0.00628078
SDR16C5	0.49938	4.08671	12.3879	0.000432127	0.00628078
CNFN	-0.685054	2.64977	12.3844	0.000432937	0.00628705
AP2S1	-0.386583	6.37429	12.3828	0.000433297	0.00628705
BICC1	0.455702	4.34523	12.3761	0.000434861	0.00629717
UBE2S	-0.762908	6.28582	12.3757	0.000434969	0.00629717
RP11-284F21.10	0.52183	5.41308	12.3751	0.000435104	0.00629717
NEK5	0.475992	4.10699	12.3673	0.000436917	0.00631803
ANKRD30A	0.461947	4.77402	12.3607	0.000438474	0.00633516
PCP4	-1.19626	1.27988	12.353	0.000440276	0.00635581
TAMALIN	-0.769489	1.99649	12.3477	0.000441519	0.00636835
S100A1	0.560492	3.25809	12.3445	0.000442286	0.00637401
MMP10	-1.07371	1.43239	12.3418	0.000442917	0.00637616
CABP7	-2.13052	-1.19717	12.3407	0.000443184	0.00637616
BSG	-0.412739	9.92396	12.3332	0.000444984	0.00639665
AFF4	0.41454	6.1217	12.3297	0.000445814	0.00639948
STMN3	-0.671985	3.10438	12.3286	0.00044607	0.00639948
ANKS1A	0.396031	5.77438	12.3276	0.000446309	0.00639948
LSM5	-0.616084	3.13671	12.3246	0.000447019	0.00640426
DUS1L	-0.394266	7.38507	12.3224	0.000447544	0.00640639
TPM2	0.61804	2.86962	12.3151	0.00044932	0.00642642
SEMA4A	0.406457	5.35095	12.2547	0.000464093	0.00663213
RPS24	-0.38692	8.13473	12.2522	0.000464702	0.00663458
REST	0.464482	4.44355	12.2509	0.000465044	0.00663458
CLDN7	-0.383251	6.26578	12.2468	0.000466064	0.00664355
EPS8	0.389707	6.2753	12.2393	0.000467935	0.00666465
KIF1A	-0.557459	3.64661	12.2164	0.000473709	0.00674124
GC	0.617333	3.62983	12.2059	0.000476377	0.00677355
PUS1	-0.498176	4.18202	12.164	0.000487208	0.00691753
IFIT3	0.523061	3.74223	12.1636	0.000487316	0.00691753
SRCAP	0.85291	2.22532	12.143	0.000492727	0.00698851
HDHD5	-0.538508	3.92171	12.1357	0.000494654	0.00701
ASIC2	0.61254	3.19912	12.1298	0.000496225	0.00702641
LINC00632	1.569	-0.167612	12.1092	0.000501727	0.00709842
HIVEP1	0.446295	4.70399	12.1007	0.00050402	0.00712376
CHD9	0.446492	4.91545	12.0995	0.000504355	0.00712376
MUC2	0.930977	7.46466	12.0938	0.000505884	0.00713943
GTF3A	-0.40304	6.46164	12.0872	0.0005077	0.00715911
MST1R	0.825592	2.41046	12.0803	0.000509575	0.00717598
NTS	-1.12512	7.35263	12.0797	0.000509739	0.00717598
PLAU	0.492164	4.4428	12.0759	0.000510781	0.00718471
ERBB3	0.384177	7.25719	12.0689	0.000512701	0.00720576
COL18A1	-0.487978	5.60564	12.0439	0.000519628	0.00729708
ATRX	0.419583	5.16811	12.0218	0.000525824	0.007378
RP11-356O9.1	2.5962	-1.82486	12.0034	0.000531048	0.00744518
TCEAL3	0.528613	4.11715	12.0008	0.000531772	0.00744918
ARHGAP12	0.394183	5.14324	11.9806	0.000537582	0.00752438
EGLN3	0.381441	7.23779	11.9696	0.000540769	0.00755393
TMEM98	0.411093	5.23406	11.9691	0.000540905	0.00755393
MAPKAPK2	-0.376407	6.71324	11.9687	0.000541025	0.00755393
CAMK2D	0.392776	5.1161	11.966	0.000541813	0.00755622
ZNF503	-0.371659	6.24834	11.9651	0.000542077	0.00755622
DUOX1	0.475253	4.16165	11.9506	0.000546291	0.00760682
KCNK5	0.378676	6.04653	11.9496	0.000546601	0.00760682
UAP1	0.400616	5.03026	11.9409	0.000549145	0.00763599
UBA7	0.477303	5.16629	11.9268	0.000553324	0.00768502
KDELR3	0.471445	4.77699	11.9252	0.000553797	0.00768502
TNFSF10	0.403741	5.63297	11.9244	0.000554026	0.00768502
KRT20	1.87566	0.245987	11.9215	0.000554902	0.0076852
TRIP12	0.371135	6.83318	11.9214	0.000554942	0.0076852
TACSTD2	-0.392269	7.04877	11.9198	0.000555401	0.00768531
TMF1	0.418765	4.9106	11.9175	0.000556093	0.00768863
ABCC2	0.428119	5.92865	11.9147	0.000556921	0.00769298
CCDC178	2.38525	-1.73555	11.9134	0.000557312	0.00769298
RELB	0.553894	3.74923	11.9119	0.000557764	0.00769299
MRTFB	0.437009	5.40427	11.9002	0.000561279	0.0077352
ARID4B	0.452864	4.17653	11.8825	0.000566646	0.00780284
FUNDC2	-0.408345	5.54623	11.8662	0.000571616	0.00786492
NUDT14	-0.469801	4.04576	11.8574	0.000574326	0.00789582
DOCK1	0.376404	5.93954	11.8452	0.00057811	0.00793779
CAST	0.372497	7.37608	11.8445	0.000578312	0.00793779
PRG4	2.1582	-1.42942	11.8417	0.000579202	0.00794361
MUC5B	0.820058	14.7214	11.835	0.000581268	0.00796553
GFPT1	0.385498	6.75102	11.8182	0.000586536	0.00803125
SH3TC2	1.97943	-0.727871	11.8072	0.000590015	0.00807239
SATB1-AS1	2.8379	-2.20011	11.7962	0.000593515	0.00811376
TSEN15	-0.476949	4.18728	11.7884	0.000596022	0.00814149
RAI14	0.477621	4.02064	11.781	0.00059839	0.00816728
ENOX1	1.38094	0.113638	11.7787	0.000599127	0.00817079
SH2D4A	0.516407	3.89725	11.777	0.000599682	0.00817181
PPIA	-0.389512	9.00698	11.7725	0.000601121	0.00818487
MRPS23	-0.388439	5.19618	11.7503	0.000608323	0.00827631
NSMF	-0.397116	5.72581	11.7392	0.000611962	0.00831917
KTN1	0.382689	8.14464	11.7249	0.000616693	0.0083761
RESF1	0.553606	3.52147	11.7236	0.000617134	0.0083761
LYRM9	-0.732944	2.35426	11.7166	0.000619448	0.0084008
TENM1	1.34648	0.582667	11.7099	0.000621674	0.00842427
DSG2	0.365062	6.95578	11.7064	0.000622848	0.00843347
CLCN1	1.58693	-0.407729	11.6935	0.000627203	0.00848569
RNF168	0.385902	5.8013	11.6904	0.000628248	0.00849308
ADAMTS2	1.54001	0.0645415	11.6884	0.000628898	0.00849511
YARS1	-0.380017	7.09013	11.6776	0.000632579	0.00853467
GRB14	-0.617379	2.95852	11.6768	0.000632829	0.00853467
ULBP1	-0.695715	2.38862	11.6675	0.000636013	0.00857082
DSG4	1.82094	-0.932094	11.6634	0.000637411	0.00858286
AC010091.1	0.433886	4.49438	11.6589	0.000638975	0.00859711
PHEX	0.683937	2.45345	11.6566	0.000639746	0.0086007
TSHZ2	0.481302	4.12766	11.6491	0.000642329	0.0086286
ATP6V1F	-0.367203	7.05784	11.6472	0.000642984	0.00863059
RXFP4	2.62394	-2.04005	11.6176	0.000653322	0.00876245
LINC02246	2.42535	-1.73034	11.6143	0.000654479	0.00877106
RPL19	-0.402768	9.46847	11.607	0.000657044	0.00879849
PCLO	0.561515	4.15194	11.5967	0.000660674	0.00884015
CENPA	-0.818345	1.74885	11.594	0.000661661	0.0088464
HYDIN	0.527086	3.93294	11.5919	0.000662404	0.00884655
MRPL41	-0.410873	5.63163	11.5907	0.000662814	0.00884655
POLR2F	-0.494972	3.86642	11.5896	0.000663231	0.00884655
ANKRD36C	0.956524	1.46913	11.5837	0.000665319	0.00886744
PER2	0.409536	4.79944	11.5822	0.000665844	0.0088675
POLR2J	-0.392338	6.73744	11.5729	0.000669213	0.00890539
PRRT1B	0.990202	1.26341	11.5713	0.000669759	0.0089057
PAG1	0.735725	2.26709	11.5657	0.000671779	0.00892559
MEIG1	-0.968521	1.17827	11.5626	0.000672925	0.00893385
THEM4	-0.667937	2.80291	11.5476	0.000678377	0.0089992
CYP2B6	-2.3103	-1.48198	11.5342	0.000683273	0.00905709
SIGMAR1	-0.396412	5.7198	11.5318	0.000684152	0.00906169
CYP26B1	0.586576	3.43938	11.52	0.0006885	0.00911219
ACHE	0.600777	2.95018	11.5134	0.00069096	0.00913763
BCYRN1	-1.04208	6.79255	11.5088	0.000692678	0.00915117
NPM3	-0.453501	4.13893	11.5078	0.000693059	0.00915117
CFAP46	0.736216	2.18624	11.5034	0.000694696	0.00916568
CCDC85B	-0.641238	3.68031	11.4996	0.000696126	0.00917744
SHOC1	1.75272	-0.585191	11.4848	0.000701679	0.00924349
MRPL57	-0.384847	5.93991	11.4792	0.000703803	0.00926429
CNNM1	-1.08947	1.04088	11.471	0.000706923	0.00929817
HSPA2	0.6092	2.97846	11.465	0.000709201	0.00932093
NPDC1	-0.385192	7.61066	11.46	0.000711104	0.00933873
MMP14	0.79433	2.15948	11.4464	0.000716343	0.00940028
EEA1	0.532799	4.0712	11.4055	0.000732283	0.00960008
SCNN1A	0.38426	8.36134	11.4044	0.000732697	0.00960008
TOX	0.706655	2.46037	11.3962	0.000735931	0.00963503
THOC2	0.404921	5.33711	11.3917	0.000737727	0.00965113
CFAP43	0.461687	4.86568	11.3883	0.000739093	0.00966156
KIAA1549	0.391447	5.57486	11.3775	0.000743379	0.00971014
CRADD	-0.529682	3.37055	11.3689	0.000746842	0.0097479
RNF213	0.413919	7.83896	11.3512	0.000754008	0.00983388
MED13	0.389288	6.59218	11.3467	0.000755834	0.00985014
HLA-DQA1	1.79047	-0.867267	11.3436	0.000757065	0.00985864
SNHG16	-0.523474	5.75516	11.3292	0.000762996	0.00992828
SPAG16	0.904678	1.88494	11.3231	0.000765496	0.00995321
PLEKHJ1	-0.477485	3.94803	11.3115	0.000770284	0.00999963
NDUFB4	-0.373407	6.68887	11.3113	0.000770388	0.00999963
CTSH	-0.36216	7.5253	11.3102	0.000770829	0.00999963
FAM216B	0.456263	4.74489	11.3051	0.00077294	0.0100194
TFAP4	-0.5387	3.25159	11.2974	0.000776175	0.010049
APOLD1	-0.698819	2.27985	11.2968	0.000776409	0.010049
THRA	0.377314	6.60626	11.2946	0.000777346	0.0100535
PAQR5	1.5828	-0.519571	11.2898	0.000779343	0.0100717
COL4A5	0.550968	4.29648	11.2845	0.000781563	0.0100927
DGCR6L	-0.445014	4.64461	11.2765	0.000784939	0.0101286
PER3	0.821695	1.99884	11.2743	0.000785886	0.0101332
TDRD7	0.427177	4.38811	11.2715	0.000787071	0.0101408
ECHDC3	-0.619041	2.75216	11.2692	0.000788039	0.0101456
ARFGEF2	0.404399	5.14802	11.2567	0.000793363	0.010206
SGPP2	0.379407	7.22218	11.2554	0.000793935	0.010206
GON4L	0.435232	4.84119	11.246	0.000797941	0.0102498
SORD2P	-0.530838	3.76876	11.2417	0.000799794	0.0102658
TNIP1	-0.419157	8.20406	11.2392	0.000800858	0.0102717
LRRC66	0.549151	3.25941	11.2298	0.000804937	0.0103091
RP13-580F15.2	1.73789	-0.832948	11.2297	0.000804981	0.0103091
VWA2	0.459044	4.22642	11.2169	0.000810569	0.010367
RPS12	-0.363208	7.69279	11.2165	0.00081072	0.010367
TJP1	0.388184	6.43706	11.2139	0.000811883	0.0103741
DACH1	0.954518	1.13914	11.2067	0.000815017	0.0104063
TNK2	0.439019	4.12936	11.2046	0.000815939	0.0104103
ABHD12	-0.372468	6.3952	11.2031	0.000816629	0.0104113
ATP13A5	2.28603	-1.64381	11.201	0.000817551	0.0104152
RP11-475C16.1	-0.66625	2.37337	11.1942	0.000820517	0.0104389
MET	0.372674	6.75412	11.194	0.000820636	0.0104389
ACVR1	0.372703	5.6915	11.1857	0.000824283	0.0104774
SNTA1	-0.495439	3.90573	11.1694	0.000831591	0.0105624
PPARD	-0.369118	5.59523	11.1609	0.000835404	0.010603
SCAF11	0.373049	6.91762	11.155	0.000838048	0.0106286
ENAH	0.371531	6.54323	11.1458	0.00084224	0.0106738
TMEM238	-0.575484	3.49327	11.1406	0.000844575	0.0106954
CTD-2203K17.1	2.77079	-2.24357	11.1376	0.000845947	0.0107049
EPB41L4B	0.402365	4.70765	11.124	0.000852195	0.0107759
RP11-92C13.1	2.76822	-2.2434	11.1098	0.000858743	0.0108506
CFAP47	0.671567	3.40604	11.1079	0.00085959	0.0108533
LINC01145	0.792116	1.86977	11.1037	0.000861563	0.0108701
SCDP1	2.22777	-1.67466	11.1013	0.000862692	0.0108763
CREG1	-0.373804	6.79128	11.0971	0.000864618	0.0108925
KRT23	0.492917	4.19134	11.0872	0.000869241	0.0109427
LAMB3	0.366075	7.6244	11.0829	0.000871262	0.01096
CLIP4	0.766283	2.10852	11.0797	0.00087278	0.010971
OR2B6	-1.63768	-0.45244	11.0737	0.000875628	0.0109987
TKFC	-0.364075	5.75453	11.051	0.000886372	0.0111209
PRKAR1B	-0.581071	2.85989	11.0494	0.000887161	0.0111209
CLOCK	0.433505	4.42331	11.0491	0.000887318	0.0111209
PTPRK	0.358069	6.12997	11.0459	0.000888848	0.0111319
SLC2A1	-0.364521	6.09442	11.0418	0.000890789	0.011141
AJUBA	-0.361729	5.73823	11.0416	0.000890889	0.011141
CHD1	0.419443	4.41432	11.0376	0.000892803	0.0111568
PLA1A	0.568919	3.20415	11.032	0.000895529	0.0111703
ALS2CL	0.733881	2.15509	11.0315	0.000895757	0.0111703
ZNF213	-0.392211	5.50468	11.0313	0.000895854	0.0111703
PDE6D	-0.486348	3.64284	11.0262	0.000898336	0.011193
RP4-622L5.7	2.41163	-1.9318	11.0248	0.000899004	0.0111932
FLRT1	-1.47868	0.0405792	11.0185	0.000902047	0.0112147
NEDD4	0.531671	3.36314	11.0185	0.000902049	0.0112147
CXCL5	0.859653	1.54744	11.0121	0.000905192	0.011244
RPL9P9	-0.614143	2.83181	11.011	0.000905729	0.011244
ERAP1	0.373032	5.51895	11.0036	0.000909336	0.0112804
DSC2	0.500006	3.56458	11.0023	0.000909985	0.0112804
DENND2B	0.353797	6.84125	10.9935	0.000914331	0.011326
RP11-409C19.2	1.57304	-0.575926	10.9859	0.000918076	0.0113641
PYY	-2.06783	-1.37965	10.9788	0.000921613	0.0113943
MIR3142HG	2.22247	-1.04948	10.9783	0.00092185	0.0113943
TRIM22	0.755164	1.82593	10.9767	0.00092264	0.0113957
NME3	-0.410508	4.60656	10.9706	0.000925682	0.011425
YBX1	-0.410201	9.14919	10.9559	0.000933077	0.011508
ZHX2	0.371682	5.31582	10.9509	0.000935589	0.0115306
CYB5D2	-0.409682	4.72934	10.9485	0.000936772	0.0115368
RNF207	1.44626	-0.280869	10.9356	0.000943327	0.0116091
PIMREG	-0.81295	1.57285	10.9246	0.000948961	0.01167
CTDSPL	0.385776	7.4306	10.9111	0.000955898	0.0117468
DENND4C	0.446643	4.11948	10.9093	0.000956848	0.01175
CBLB	0.424114	5.21045	10.9043	0.000959391	0.0117728
TPBGL	-1.5898	-0.153393	10.8887	0.000967506	0.0118638
ANKRD50	0.462542	4.10657	10.8863	0.000968761	0.0118706
CPLANE1	0.51875	3.73711	10.8841	0.000969931	0.0118764
RP1-92O14.3	-2.16955	-1.58734	10.88	0.000972077	0.0118941
AGO1	0.415095	4.50372	10.8787	0.000972776	0.0118941
LRRC8A	0.396848	5.81433	10.8739	0.000975288	0.0119163
PROC	0.512151	3.75961	10.8709	0.000976874	0.0119271
MYO3B	1.85342	-0.928847	10.8662	0.000979366	0.0119418
EIF4G3	0.421458	5.84803	10.866	0.000979479	0.0119418
SNF8	-0.379356	6.44474	10.8494	0.000988263	0.0120403
PEX11B	-0.412183	4.41537	10.8435	0.00099144	0.0120703
MON2	0.403815	4.73467	10.8312	0.000998019	0.0121417
ZNF688	-0.425523	4.31473	10.8187	0.0010048	0.0122155
BOP1	-0.440309	4.0867	10.8165	0.00100597	0.012221
ACAT2	0.496201	3.89745	10.8138	0.00100748	0.0122306
AKR1C2	0.885821	1.48986	10.7917	0.00101955	0.0123684
NT5C2	0.352694	6.41342	10.7897	0.00102069	0.0123733
PA2G4	-0.359238	7.75713	10.7668	0.00103336	0.0125176
IQCE	0.354075	6.04831	10.7656	0.00103406	0.0125176
RP13-890H12.2	0.849978	1.67451	10.7589	0.00103778	0.0125537
LRRC6	0.359044	6.63822	10.7565	0.00103915	0.0125613
ERC1	0.383863	6.14756	10.7502	0.00104267	0.0125949
HK1	-0.356318	7.06092	10.7381	0.00104955	0.0126591
DHCR24	0.389405	9.81296	10.7372	0.00105001	0.0126591
HNRNPA0	-0.370204	6.12692	10.7369	0.00105021	0.0126591
TGFB1I1	0.618099	3.08304	10.7292	0.00105459	0.0126966
DYNC1H1	0.412291	9.08068	10.7288	0.00105482	0.0126966
BLACAT1	0.780065	2.0019	10.719	0.00106039	0.0127547
RNA5SP111	2.56746	-2.07907	10.7114	0.00106478	0.0127984
NXNL2	-1.0994	0.576251	10.7016	0.00107045	0.0128575
FAT1	0.382853	7.11862	10.694	0.00107485	0.0129012
BMP8B	-0.543786	3.10262	10.6926	0.00107565	0.0129018
CCDC93	0.448734	4.026	10.689	0.00107774	0.0129177
CHD6	0.376398	6.23636	10.6832	0.00108111	0.0129444
BMX	1.20262	0.680824	10.6826	0.00108149	0.0129444
PXDN	0.369687	6.53897	10.6711	0.00108823	0.0130082
SCD5	-0.526788	3.761	10.6709	0.00108835	0.0130082
AIMP2	-0.419979	4.33229	10.6547	0.00109789	0.013113
LINC00243	2.11227	-1.59026	10.6454	0.00110347	0.0131704
DMPK	-0.378004	5.31299	10.6409	0.00110614	0.0131931
SP1	0.357693	6.42101	10.636	0.00110906	0.0132187
JPT1	-0.377481	6.09781	10.6274	0.00111424	0.0132711
C2CD2	0.559642	2.98968	10.6107	0.00112434	0.013382
IMP3	-0.385866	5.43553	10.6084	0.00112578	0.0133852
NCOA6	0.406421	7.1361	10.6077	0.00112618	0.0133852
OR51E1	1.63691	-0.54253	10.5994	0.00113126	0.0134362
PGM5	-0.654542	2.54732	10.5926	0.0011354	0.0134759
RPL10	-0.385187	9.98785	10.5854	0.00113984	0.0135192
PRKAA1	0.362562	6.32538	10.582	0.00114193	0.0135345
NFATC1	0.416689	4.46373	10.5789	0.00114383	0.0135477
AKAP11	0.380874	5.08024	10.5737	0.00114709	0.0135768
LIPT2	-0.512353	3.3318	10.5723	0.00114793	0.0135773
XK	1.9264	-1.33497	10.5702	0.00114927	0.0135837
PRR3	-0.464411	4.1354	10.5642	0.00115301	0.0136185
PSMG1	-0.486544	3.89965	10.558	0.00115683	0.0136494
IGF1R	-0.360708	5.98901	10.5574	0.00115723	0.0136494
PDS5B	0.427159	4.27598	10.5499	0.00116192	0.0136952
OAT	0.35555	5.9905	10.5465	0.00116411	0.0137115
CD109	0.393858	5.17655	10.5414	0.00116727	0.0137393
ANKRD36	1.46916	-0.356104	10.525	0.00117772	0.0138527
TIGD4	1.315	-0.03972	10.5229	0.00117906	0.0138589
RPL10P16	-0.67922	2.32344	10.519	0.00118156	0.0138786
RRAD	0.532008	4.27883	10.5161	0.00118342	0.0138909
MLIP	2.23583	-1.67181	10.4857	0.00120305	0.0141116
C11orf1	-0.535571	3.21008	10.4835	0.00120444	0.0141182
GPD1L	-0.411268	5.01129	10.4721	0.00121191	0.0141959
TRRAP	0.364402	6.27581	10.4693	0.00121377	0.014208
VPS13B	0.393385	4.73143	10.4652	0.00121643	0.0142293
SIL1	-0.401041	4.94361	10.4628	0.00121801	0.014238
ADAMTS1	0.820618	1.76929	10.4611	0.00121912	0.0142412
CYHR1	-0.428029	4.19658	10.4592	0.00122037	0.0142444
CTU1	-0.559266	2.90498	10.4571	0.00122177	0.0142444
NUBP2	-0.370559	5.46878	10.4563	0.00122233	0.0142444
RAPGEF5	0.578105	2.91374	10.4557	0.00122274	0.0142444
TAF9	-0.386521	5.19217	10.454	0.00122382	0.0142472
RP11-118H4.4	-1.3282	-0.0759974	10.4525	0.00122486	0.0142496
DMXL1	0.432948	4.13307	10.4475	0.00122814	0.014278
SMG1	0.390595	5.70321	10.4431	0.00123108	0.0143024
HNF1A-AS1	0.487957	3.5435	10.4303	0.00123966	0.01439
NOL3	-0.388912	5.33411	10.4293	0.00124032	0.01439
GALNT14	0.577598	2.87745	10.4156	0.00124958	0.0144869
TRAPPC10	0.473177	4.35727	10.4144	0.00125037	0.0144869
RNF183	-0.547801	3.39369	10.4106	0.00125295	0.0145069
RPP40	-0.687427	2.17855	10.4026	0.00125838	0.0145599
POMGNT1	-0.365839	5.6547	10.3962	0.00126277	0.0146007
BCL6	0.364113	6.92675	10.3928	0.00126508	0.0146175
ASH1L	0.425853	6.07842	10.3811	0.00127315	0.0147008
GGH	-0.38161	4.81219	10.3771	0.00127588	0.0147147
BCAM	0.371663	8.81008	10.3768	0.00127608	0.0147147
TRAPPC4	-0.585878	2.83676	10.3755	0.00127695	0.0147148
ENO1	-0.388383	8.42907	10.374	0.00127802	0.0147171
ARFGEF1	0.357899	6.34033	10.3572	0.00128972	0.0148418
PLCD4	0.877414	1.6261	10.3494	0.00129518	0.0148946
PLXNB1	0.379141	7.85098	10.3447	0.00129844	0.0149121
PRDX4	-0.346476	6.51424	10.3447	0.00129846	0.0149121
PPA2	-0.380911	5.35786	10.3392	0.00130235	0.0149468
CDK2AP2	-0.349693	7.22955	10.3349	0.00130538	0.0149714
ACTR3B	-0.463111	3.71926	10.3292	0.00130944	0.0150079
KAT2A	-0.35807	5.37999	10.3167	0.00131831	0.0150896
SPRY2	0.4951	3.47954	10.3167	0.00131834	0.0150896
PLEKHH2	0.597091	2.63061	10.3122	0.00132157	0.0151163
PRDX2	-0.363498	8.34147	10.3092	0.00132365	0.01513
CES3	0.456268	3.88234	10.3016	0.00132912	0.0151823
RRS1	-0.521144	4.78992	10.2935	0.001335	0.0152343
ESR2	-2.16378	-1.58613	10.2929	0.00133546	0.0152343
PSAT1P3	1.68318	-0.760383	10.2725	0.00135028	0.015393
SRPRB	-0.350856	6.17946	10.2579	0.00136098	0.0154966
MED23	0.402368	4.78585	10.2577	0.00136118	0.0154966
SLC11A2	0.375989	5.38341	10.2553	0.00136295	0.0155063
TOR3A	-0.397352	4.8461	10.2523	0.00136514	0.0155208
C5	0.352058	7.63044	10.2433	0.00137182	0.0155864
DDX60	0.484217	3.99843	10.2329	0.00137954	0.0156636
LY6G5B	2.38591	-1.96387	10.2308	0.00138116	0.0156663
TMEM255B	-1.15857	0.320662	10.2302	0.00138162	0.0156663
RPL9	-0.355002	8.19407	10.2189	0.0013901	0.0157399
SAT2	-0.449192	3.83183	10.2186	0.00139032	0.0157399
SREBF1	0.410275	8.3849	10.2178	0.00139088	0.0157399
PIK3CD	0.878184	1.20065	10.2165	0.0013919	0.015741
C4A	0.352429	7.17864	10.2129	0.00139465	0.0157616
UGT2B4	0.375669	6.85839	10.2108	0.00139621	0.0157688
ENSG00000277475	2.69542	-2.28802	10.2055	0.00140021	0.0157897
RPL18	-0.394542	9.42369	10.2048	0.00140079	0.0157897
CIAO2B	-0.383039	5.44748	10.2047	0.00140085	0.0157897
MADD	0.369359	5.68568	10.2028	0.00140224	0.0157949
RNF5	-0.379547	6.10835	10.1987	0.00140541	0.0158188
C2CD4A	1.63157	-0.63747	10.1976	0.00140622	0.0158188
CCNB2	-0.473221	3.58806	10.1951	0.00140815	0.0158301
PRKD1	0.562013	2.85282	10.1891	0.00141273	0.015871
LRRC4C	0.641968	2.32338	10.1774	0.0014217	0.0159613
TMEM120B	-0.393252	4.56423	10.172	0.00142591	0.015998
SORD	-0.426473	4.60622	10.1696	0.00142777	0.0160083
ARMT1	-0.413652	4.83086	10.1665	0.00143017	0.016013
ITGB4	0.377122	7.53791	10.1657	0.00143081	0.016013
NAA38	-0.389526	5.21091	10.1652	0.00143113	0.016013
TRIM2	0.454308	4.10594	10.164	0.00143211	0.016013
KLK5	1.73746	-0.573312	10.163	0.00143289	0.016013
THSD7A	1.18226	0.615247	10.1617	0.00143391	0.0160139
AP1G1	0.344231	6.58837	10.158	0.00143678	0.0160354
CCN4	1.55088	-0.648358	10.1423	0.00144908	0.016162
ZNF276	-0.431087	4.08011	10.1398	0.00145106	0.0161708
RP11-461L13.4	1.89185	-1.35896	10.1389	0.00145176	0.0161708
INSIG1	0.358143	6.73137	10.1309	0.00145804	0.0162301
S100A2	1.32497	0.193562	10.1274	0.00146078	0.01625
C4orf48	-0.411556	5.48404	10.1176	0.00146864	0.0163267
TBC1D4	0.547833	3.30099	10.1147	0.00147088	0.016341
POTEC	0.840105	1.33	10.1087	0.00147567	0.0163835
RALGAPB	0.372882	6.36244	10.1053	0.00147844	0.0164036
ICA1L	0.430327	4.04012	10.1	0.00148266	0.0164396
SERPING1	0.51564	5.3762	10.0833	0.00149618	0.0165788
HCP5	0.349224	5.64822	10.0808	0.0014982	0.0165903
HIPK2	0.33829	7.41398	10.0764	0.00150182	0.0166196
CYP2C8	0.428913	7.39621	10.0657	0.00151059	0.0167058
ALDH1A3	1.18891	0.429657	10.0522	0.00152169	0.0168176
ASAH2	1.36679	-0.100069	10.0442	0.0015283	0.0168797
CMB9-22P13.1	-1.0068	0.899026	10.0166	0.00155138	0.0171179
TBC1D2B	0.396426	4.48897	10.016	0.00155188	0.0171179
COL6A2	0.60018	5.83301	10.0107	0.00155633	0.0171559
ACLY	0.3529	7.49521	10.0077	0.00155891	0.0171733
COX7C	-0.360765	6.36571	10	0.00156538	0.0172334
KIAA2013	-0.352879	6.14181	9.99531	0.00156939	0.0172664
MRPS30-DT	2.25077	-1.83159	9.99009	0.00157385	0.0173042
NBPF11	0.616942	2.61803	9.98605	0.00157731	0.017331
NKX3-1	-0.769723	1.57405	9.97334	0.00158823	0.0174398
RBM25	0.457563	6.20605	9.96819	0.00159268	0.0174774
CCT2	-0.349669	6.62683	9.95676	0.0016026	0.0175749
PDLIM7	-0.344404	5.84819	9.95439	0.00160466	0.0175862
EFCAB6	0.673712	2.0565	9.9525	0.00160631	0.0175929
RPS16	-0.368425	8.75654	9.95126	0.00160739	0.0175935
SON	0.361945	7.46998	9.94189	0.0016156	0.0176719
RSL1D1	-0.366251	7.07982	9.93738	0.00161956	0.0176877
GRAMD2A	0.596361	2.68746	9.93717	0.00161974	0.0176877
CRIP3	-1.7843	-0.964868	9.93553	0.00162119	0.0176877
NDUFV1	-0.376846	5.98277	9.93551	0.0016212	0.0176877
LRMDA	-0.556854	3.34427	9.93383	0.00162269	0.0176926
ADGRB2	0.417804	4.07804	9.93104	0.00162515	0.0177081
DDX28	-0.572849	2.92855	9.92562	0.00162994	0.0177489
PKM	-0.386165	10.915	9.9217	0.00163342	0.0177699
COL17A1	0.953868	2.26211	9.921	0.00163404	0.0177699
VWA1	-0.387318	8.20558	9.91992	0.001635	0.0177699
LRBA	0.353649	7.00543	9.9149	0.00163946	0.017807
CFB	0.512205	4.30746	9.91002	0.00164382	0.017843
AC016735.1	1.20001	0.71655	9.903	0.00165009	0.0178997
OTUD7B	0.36873	4.97453	9.89956	0.00165318	0.0179218
CYP1A1	0.730932	1.88307	9.89512	0.00165718	0.0179536
TRAF3	0.351881	6.52155	9.88525	0.00166609	0.0180273
EFEMP2	0.783332	2.11736	9.88524	0.0016661	0.0180273
SAMD11	-2.11214	-1.61352	9.86871	0.00168113	0.0181784
TGM2	0.373268	10.1315	9.86644	0.00168321	0.0181894
AGL	0.407262	4.45295	9.86345	0.00168595	0.0182074
GNAI1	0.417349	5.23648	9.86217	0.00168712	0.0182084
ATRAID	-0.357024	6.31303	9.85937	0.00168969	0.0182247
RPS26	-0.386425	10.5228	9.8517	0.00169675	0.0182892
FOXP2	0.519461	3.30499	9.84891	0.00169932	0.0183053
RPLP0P6	-0.421672	4.22129	9.84551	0.00170247	0.0183258
MYO1B	0.377	4.80699	9.84417	0.00170371	0.0183258
MYO1C	0.339945	7.54456	9.84307	0.00170473	0.0183258
CEACAM16-AS1	0.841733	1.26594	9.84221	0.00170552	0.0183258
EMP3	0.439085	4.03167	9.83379	0.00171335	0.0183982
RPS28P7	-0.647197	2.32936	9.82892	0.00171789	0.0184354
CISD2	-0.402681	5.22556	9.81186	0.0017339	0.0185908
KLF10	-0.346137	5.74145	9.81116	0.00173456	0.0185908
VSIG10L2	-2.14891	-1.01945	9.80189	0.00174333	0.0186728
COPB2	0.344179	7.50235	9.80075	0.0017444	0.0186728
WASHC2C	0.432232	3.99949	9.79311	0.00175167	0.0187388
TMEM9	-0.347894	6.15658	9.78482	0.00175959	0.0188116
MTSS1	0.346986	5.88619	9.77911	0.00176505	0.018856
TRMT61A	-0.378495	5.92929	9.77818	0.00176595	0.018856
SELENOO	-0.370407	5.53535	9.77646	0.0017676	0.0188618
NR1D1	0.333882	6.37467	9.76972	0.00177409	0.018897
F2	0.916336	1.00098	9.76967	0.00177414	0.018897
PLEKHS1	0.561468	7.37635	9.76958	0.00177423	0.018897
MFAP5	1.38768	-0.316167	9.7567	0.0017867	0.0190179
ZNF106	0.383522	5.33977	9.75271	0.00179058	0.0190473
NTM	1.25761	-0.0425783	9.74884	0.00179436	0.0190756
CHD2	0.343775	5.84355	9.74038	0.00180264	0.0191516
BTBD2	-0.335662	7.57283	9.73106	0.0018118	0.019237
MAGED2	0.342846	7.72577	9.7163	0.00182641	0.01938
YAE1	-0.665361	2.5991	9.71254	0.00183014	0.0194075
BAIAP2-DT	0.361808	5.21048	9.70774	0.00183493	0.0194462
UBR1	0.373076	4.97631	9.6922	0.00185052	0.0195992
KDM3B	0.362661	6.01562	9.69093	0.0018518	0.0196005
FILIP1L	2.35434	-1.96889	9.68791	0.00185485	0.0196206
TRIP13	-0.606561	2.41034	9.67971	0.00186314	0.0196961
ETV5	0.35373	6.21823	9.66624	0.00187685	0.0198287
MYL9	0.587064	2.97095	9.65094	0.00189255	0.0199821
LSM7	-0.363212	4.93257	9.64755	0.00189604	0.0200066
DCAF6	0.34674	5.93294	9.64449	0.0018992	0.0200214
CMTM1	0.57619	3.27932	9.64392	0.0018998	0.0200214
MYO5BP2	0.897261	1.2182	9.64106	0.00190276	0.0200402
NPNT	0.617681	3.41573	9.62456	0.00191993	0.0202085
MDN1	0.516833	3.21973	9.62201	0.0019226	0.0202241
ANKRD10	0.450937	4.48841	9.62052	0.00192415	0.020228
CDH1	0.335463	7.45819	9.61717	0.00192766	0.0202524
LRRC8E	0.495311	3.26828	9.61519	0.00192974	0.0202617
IFIT1	0.413819	4.55572	9.60815	0.00193715	0.020327
ABCA1	0.589092	3.10314	9.59465	0.00195145	0.0204644
SHROOM2	0.390058	4.59978	9.58858	0.00195792	0.0205196
MRPL37	-0.341606	6.25047	9.57096	0.00197679	0.0206998
SLC37A4	-0.37719	4.59236	9.57026	0.00197755	0.0206998
COPB1	0.340887	6.469	9.56913	0.00197876	0.0206998
NOSTRIN	0.745755	1.6248	9.56338	0.00198497	0.0207519
RXRA	0.377891	5.99178	9.56091	0.00198765	0.0207547
DOCK5	0.458555	4.36506	9.56088	0.00198767	0.0207547
SH3D19	0.336768	5.75421	9.55791	0.00199089	0.0207713
RP4-740C4.5	0.826943	1.38349	9.55717	0.0019917	0.0207713
CNTD1	0.967829	1.28401	9.54955	0.00199998	0.0208325
THBS1	0.407327	4.61136	9.54952	0.00200002	0.0208325
SKAP2	0.357973	4.9012	9.53741	0.00201326	0.0209576
DANCR	-0.366217	5.33989	9.53244	0.00201872	0.0209828
NOL4L	0.347464	5.51548	9.53191	0.00201929	0.0209828
RPL24	-0.371442	8.04996	9.53183	0.00201938	0.0209828
FOXF2	2.08393	-1.76679	9.52718	0.00202451	0.0210233
GSE1	-0.367731	7.24756	9.52352	0.00202856	0.0210524
FAM168A	0.36313	6.83751	9.52055	0.00203183	0.0210736
MTMR4	0.348121	5.71772	9.51412	0.00203897	0.0211224
DHRS4-AS1	-0.343364	5.51414	9.51408	0.00203902	0.0211224
RPUSD1	-0.352805	5.5373	9.50926	0.00204438	0.0211651
NUDT17	-0.567958	2.80541	9.501	0.0020536	0.0212304
CCNB1IP1	-0.464644	3.65282	9.50081	0.00205381	0.0212304
SOCS2	-0.781974	1.51287	9.50026	0.00205443	0.0212304
MSH3	0.357394	5.15427	9.49541	0.00205987	0.0212737
PAK1	0.330513	6.60484	9.48928	0.00206675	0.0213318
CEP290	0.568012	3.88874	9.4867	0.00206966	0.0213383
AUTS2	-0.411183	6.4932	9.48651	0.00206989	0.0213383
SFMBT1	0.542357	2.86938	9.4831	0.00207373	0.021365
HEATR5B	0.393696	4.40402	9.47917	0.00207818	0.0213978
CAB39L	0.423685	5.13111	9.47438	0.00208361	0.0214408
ZNF598	-0.368907	6.09866	9.46499	0.0020943	0.0215378
MAP7	0.351999	6.12239	9.46196	0.00209776	0.0215505
G6PC3	-0.363796	7.07772	9.4617	0.00209807	0.0215505
CENPP	-0.586689	2.55944	9.45655	0.00210396	0.021598
SLC29A4	-0.334496	7.47164	9.45164	0.00210961	0.0216429
GBP3	0.346359	5.67063	9.44556	0.00211661	0.0217016
MIF	-0.447747	6.69427	9.44105	0.00212182	0.021742
REV3L	0.461363	3.57499	9.4373	0.00212616	0.0217733
BANF1	-0.359107	6.61938	9.43611	0.00212754	0.0217739
IL1RN	-0.782052	1.46651	9.43504	0.00212878	0.0217739
DNAH2	0.441934	3.76955	9.42218	0.00214377	0.0219141
GOLGA2	0.343211	6.94581	9.41886	0.00214765	0.0219406
RP11-352J13.1	-1.34853	-0.274262	9.41585	0.00215117	0.0219634
SCGB3A1	-0.517726	4.37643	9.41404	0.0021533	0.0219719
CPSF3	-0.430137	4.26383	9.41007	0.00215797	0.0220059
RP1	0.477451	3.61771	9.40901	0.00215922	0.0220059
GRPEL1	-0.431764	4.27808	9.39774	0.00217254	0.0221168
ETNK2	-0.346937	5.57399	9.3976	0.00217269	0.0221168
ODF2	0.342813	5.78695	9.396	0.0021746	0.0221213
PDE4B	1.23246	0.412536	9.3944	0.00217649	0.0221213
MICOS13	-0.372604	5.08277	9.39394	0.00217704	0.0221213
RASSF10	0.799454	1.65492	9.39198	0.00217937	0.0221317
GPI	-0.330545	7.99096	9.38565	0.00218691	0.0221778
CXCL3	1.15146	0.438999	9.38522	0.00218742	0.0221778
TMEM86A	0.447146	4.1127	9.38489	0.00218781	0.0221778
C9orf16	-0.382281	7.12321	9.38374	0.00218918	0.0221785
CORO2A	0.355476	5.30628	9.3809	0.00219258	0.0221997
PNPO	-0.337889	5.98855	9.37302	0.00220202	0.0222821
GRIN2A	0.64236	2.21569	9.37153	0.00220382	0.022287
DPY19L1	-0.404004	4.09657	9.36138	0.00221605	0.0223974
LINC00862	1.63736	-0.458136	9.3599	0.00221785	0.0224022
RIPOR2	1.32425	-0.246549	9.35732	0.00222097	0.0224204
NKTR	0.52755	4.00516	9.35404	0.00222494	0.0224473
COL5A2	0.766727	1.51813	9.33535	0.00224775	0.022664
TMEM131L	-0.461915	3.63225	9.33016	0.00225412	0.0227147
DDX11	-0.528736	3.45084	9.32413	0.00226156	0.0227761
RP11-325I22.3	-2.18232	-1.89536	9.32052	0.00226601	0.0228075
SDHAF3	-0.480055	3.43699	9.31768	0.00226954	0.0228295
RERE	0.354522	6.1549	9.31393	0.00227418	0.0228627
PLA2G4D	-1.62541	-0.668912	9.31007	0.00227897	0.0228974
RP5-1061H20.4	-0.62431	2.37132	9.30705	0.00228274	0.0229216
CARS2	-0.350727	5.11466	9.30087	0.00229045	0.0229749
ATP1B3	-0.426027	4.62798	9.30064	0.00229074	0.0229749
CCT7P2	2.25165	-2.04107	9.29936	0.00229234	0.0229774
NBEA	0.421632	4.00515	9.29349	0.0022997	0.0230376
GARS1	-0.327666	7.74431	9.29012	0.00230393	0.0230664
RP11-252K23.2	-2.43557	-2.15665	9.27967	0.00231711	0.0231848
DNAAF1	0.419434	3.993	9.27547	0.00232243	0.0232243
DICER1	0.441978	3.89079	9.26807	0.00233183	0.0232987
CSMD2	1.90032	-1.45934	9.26746	0.00233261	0.0232987
CCDC17	0.362241	5.19377	9.25739	0.00234547	0.0234134
EEF1D	-0.358109	7.44975	9.25606	0.00234717	0.0234166
ZCWPW2	2.31049	-2.00197	9.25209	0.00235227	0.0234538
PDF	-0.895171	1.91853	9.25003	0.00235492	0.0234561
MID2	0.376685	4.75817	9.24943	0.00235569	0.0234561
ZNF148	0.370749	4.58195	9.24804	0.00235747	0.0234561
KDM5A	0.36038	5.07333	9.24674	0.00235915	0.0234561
RP4-681L3.3	1.76247	-1.07658	9.24655	0.00235939	0.0234561
LINC01619	1.477	0.204068	9.23683	0.00237195	0.0235672
ITSN2	0.481257	4.2549	9.23249	0.00237758	0.0235999
YPEL2	0.405844	4.79736	9.23216	0.00237801	0.0235999
MIIP	-0.430639	3.80222	9.22626	0.00238568	0.0236527
SOX12	-0.357972	5.92544	9.22593	0.00238611	0.0236527
FAM13B	0.383238	4.37037	9.22469	0.00238773	0.0236549
TPSB2	-1.19414	0.0425801	9.21713	0.00239761	0.0237382
REEP4	-0.394502	4.61567	9.216	0.0023991	0.0237382
SOX9	0.382158	7.4814	9.21506	0.00240032	0.0237382
LGI3	-1.35068	-0.300302	9.20972	0.00240734	0.0237938
RPS7	-0.343259	7.95871	9.20665	0.00241137	0.0238198
CAVIN1	0.476322	4.32101	9.20246	0.0024169	0.0238606
ROBO1	0.423653	4.23447	9.19481	0.00242702	0.0239466
NBPF8	0.752117	1.52054	9.187	0.0024374	0.024035
OXGR1	1.11673	0.27712	9.18547	0.00243944	0.0240413
CFAP221	0.433478	3.77266	9.18009	0.00244662	0.0240757
LOXL1	0.362111	5.60499	9.17996	0.00244679	0.0240757
GOLM1	0.364354	9.87959	9.17968	0.00244717	0.0240757
NRGN	-0.412933	3.95874	9.17724	0.00245044	0.0240939
PTPRM	0.363987	5.19654	9.17238	0.00245694	0.0241439
HPSE	-1.32702	-0.0127485	9.17126	0.00245845	0.0241447
EFEMP1	0.42691	3.95283	9.16829	0.00246245	0.0241617
NDRG2	0.450139	3.90332	9.1673	0.00246378	0.0241617
RPLP1	-0.385037	10.3277	9.16586	0.00246571	0.0241617
FAM81A	0.581353	2.59995	9.16576	0.00246585	0.0241617
ANPEP	-0.333288	5.92468	9.15862	0.00247549	0.0242421
RNF186	-1.75448	-0.979378	9.15439	0.00248122	0.0242843
PHF1	0.336834	5.64211	9.14988	0.00248735	0.0243303
METRN	-0.357976	7.48945	9.14008	0.0025007	0.0244468
SNHG3	-0.583832	2.59442	9.12741	0.00251808	0.0246026
GAPDH	-0.413189	12.633	9.12586	0.00252021	0.0246093
TOMM40	-0.343783	5.86931	9.11446	0.00253596	0.0247363
KIAA1671	0.336499	5.6697	9.11416	0.00253639	0.0247363
LINC02465	-1.89041	-1.03437	9.1133	0.00253757	0.0247363
GCNT2	0.431376	3.97928	9.11206	0.0025393	0.024739
LSM2	-0.381302	4.53199	9.11008	0.00254205	0.0247515
HERC1	0.396781	5.02432	9.10798	0.00254497	0.0247625
PEX11A	0.555252	2.6751	9.10718	0.00254609	0.0247625
CEP350	0.355888	4.79947	9.10478	0.00254943	0.0247809
SRD5A1	-0.406016	4.0072	9.0973	0.00255988	0.0248576
RACGAP1	-0.3629	4.69468	9.09703	0.00256025	0.0248576
EXTL1	-2.07202	-1.79613	9.0951	0.00256295	0.0248696
ZNF532	0.503143	3.11164	9.09107	0.00256861	0.0249104
RCAN3AS	-1.70967	-1.19869	9.0893	0.00257109	0.0249149
SLC39A8	0.346206	5.50749	9.08807	0.00257283	0.0249149
TSNAXIP1	0.829915	1.41565	9.08761	0.00257347	0.0249149
ARSJ	0.463469	3.62845	9.07418	0.00259244	0.0250843
ITPR3	0.420759	6.16502	9.0692	0.00259951	0.0251266
DMD	0.40478	4.01555	9.06902	0.00259977	0.0251266
ZNF827	0.427942	4.53501	9.06669	0.00260308	0.0251444
DDX17	0.413383	6.6515	9.06402	0.00260688	0.0251575
NT5M	-0.893757	1.83298	9.06366	0.00260739	0.0251575
FAM110B	0.547132	2.72041	9.05905	0.00261398	0.0252068
BAZ2B	0.404522	5.05566	9.04848	0.00262913	0.0253385
CAPN2	0.325184	7.72409	9.04504	0.00263409	0.0253719
ZNF618	0.361288	5.22471	9.0423	0.00263803	0.0253955
PSMG4	-0.572449	2.59158	9.03815	0.00264404	0.0254389
ZC3H13	0.345025	5.60018	9.03264	0.00265202	0.0255013
MID1	0.374685	4.38305	9.02845	0.0026581	0.0255454
PDLIM5	0.327264	6.36282	9.02549	0.00266241	0.0255596
RPS25	-0.340679	7.34706	9.02476	0.00266346	0.0255596
PCSK9	0.371587	6.77697	9.02433	0.00266409	0.0255596
MAP1S	-0.349178	6.29839	9.01197	0.00268217	0.0257186
ALDH3A1	-0.586022	2.75999	9.00255	0.00269604	0.025837
OLMALINC	0.345015	5.46554	9.00054	0.002699	0.0258391
TOGARAM2	0.343249	5.0527	8.99997	0.00269985	0.0258391
ALX4	-1.07461	0.479828	8.99932	0.00270081	0.0258391
GPC5	1.50995	-0.862842	8.99443	0.00270804	0.0258853
TOMM34	-0.324536	6.43437	8.99399	0.00270868	0.0258853
TIMM13	-0.345063	5.25639	8.98827	0.00271718	0.0259042
MRTO4	-0.36839	4.70815	8.98782	0.00271785	0.0259042
WWTR1	0.431517	3.86633	8.98727	0.00271866	0.0259042
ANOS1	0.566204	2.60505	8.98648	0.00271984	0.0259042
CRIM1	0.38005	5.10917	8.98565	0.00272108	0.0259042
CTXN1	-0.340572	8.15841	8.98545	0.00272138	0.0259042
KIF4A	-0.557668	2.94997	8.98474	0.00272244	0.0259042
APEX1	-0.334123	7.30086	8.98447	0.00272283	0.0259042
RHOB	-0.345986	5.98688	8.97947	0.00273029	0.0259607
LMO7	0.339353	5.45416	8.97763	0.00273305	0.0259723
RP11-44M6.7	1.85263	-1.50638	8.97528	0.00273656	0.0259913
MESP1	-1.68955	-0.873549	8.97297	0.00274003	0.0260097
MICF	1.93715	-1.56427	8.97092	0.0027431	0.0260243
CH17-408M7.2	-0.76062	1.60087	8.9657	0.00275096	0.0260843
SPAG9	0.334217	6.26104	8.96116	0.0027578	0.0261331
TRIM56	0.319266	6.62575	8.96024	0.00275918	0.0261331
RUNDC1	0.341289	5.48444	8.95372	0.00276905	0.026212
EXOSC8	-0.530202	2.85577	8.94919	0.00277593	0.0262626
DHCR24-DT	-2.00141	-1.70295	8.94758	0.00277838	0.0262711
CUEDC1	0.357583	7.83108	8.94491	0.00278244	0.0262803
PUS7	-0.519185	3.00915	8.94491	0.00278244	0.0262803
CSPG4	1.51122	-0.664486	8.94262	0.00278592	0.0262986
ATP6V0A1	-0.320197	6.91054	8.93804	0.00279292	0.02635
RP3-451C13.1	-1.56661	-0.714711	8.93632	0.00279555	0.0263602
KIF13B	0.429996	4.69687	8.93231	0.0028017	0.0264029
ZFAND5	0.327213	7.68297	8.93135	0.00280317	0.0264029
BCAN-AS1	0.340715	5.4923	8.92712	0.00280967	0.0264495
ELOB	-0.347678	7.47648	8.9244	0.00281386	0.0264742
DOCK9	0.357536	4.82825	8.91874	0.00282259	0.0265417
LIMA1	0.338695	6.8031	8.905	0.00284391	0.0267274
PHACTR2	0.38753	4.17123	8.90388	0.00284565	0.026729
MYRF	0.327666	5.8693	8.90176	0.00284896	0.0267453
DDX19A-DT	-1.72165	-1.28667	8.90049	0.00285094	0.0267492
HDAC9	1.1677	0.398909	8.89683	0.00285666	0.0267881
TOMM7	-0.336374	5.37786	8.89239	0.00286362	0.0268385
IRAK3	0.491891	3.30993	8.88695	0.00287215	0.0269037
TNRC6A	0.380182	5.14214	8.87804	0.00288621	0.0270205
PFKP	-0.399455	6.11886	8.87434	0.00289207	0.0270605
B3GNT6	2.00646	-1.53103	8.87258	0.00289486	0.0270717
ST8SIA1	1.00204	0.551722	8.84872	0.00293295	0.0274128
THOC7	-0.414406	4.50989	8.84752	0.00293488	0.0274158
NFATC2	0.466059	3.38883	8.84205	0.00294368	0.027483
DLEU1	0.579956	2.44547	8.83829	0.00294975	0.0275245
HTR1D	1.12445	0.427908	8.83607	0.00295335	0.027543
LAMTOR2	-0.396605	4.71384	8.83147	0.00296079	0.0275973
KMT2A	0.415264	4.4002	8.82052	0.00297861	0.0277482
TXNL4A	-0.331177	5.47978	8.81912	0.0029809	0.0277539
ZIC2	0.720732	1.62398	8.81816	0.00298248	0.0277539
ITIH6	0.86262	1.32691	8.80954	0.0029966	0.02787
CHRNA5	-0.715413	1.78616	8.80501	0.00300404	0.027924
POLE3	-0.322078	5.94794	8.80314	0.00300713	0.0279374
RTN1	0.356315	5.05756	8.79904	0.00301389	0.0279849
HPGD	0.365911	4.71878	8.79647	0.00301813	0.0280091
RAB11FIP1	0.346033	5.76578	8.79188	0.00302574	0.0280644
RP11-800A3.7	-0.657044	2.02913	8.78384	0.00303911	0.028173
ZNF460	1.88465	-1.61523	8.78202	0.00304213	0.0281857
GABRB3	0.35557	5.48524	8.77752	0.00304966	0.0282234
NBR1	0.315713	6.87287	8.77666	0.0030511	0.0282234
ARHGEF38	0.473294	4.27584	8.77644	0.00305146	0.0282234
UBASH3B	0.582513	2.5987	8.77562	0.00305284	0.0282234
RHOJ	0.818452	1.23761	8.76373	0.0030728	0.0283919
AKT1S1	-0.318616	7.68975	8.76278	0.0030744	0.0283919
MAML2	0.698527	1.91486	8.75955	0.00307985	0.0284268
HAX1	-0.329625	6.36399	8.75806	0.00308237	0.0284314
BBX	0.329295	5.44245	8.75728	0.00308368	0.0284314
ICE1	0.400157	4.67546	8.75331	0.00309041	0.0284779
MEX3A	-0.464931	3.64348	8.74635	0.00310222	0.0285713
RASSF5	0.346399	4.82646	8.74387	0.00310645	0.0285948
PHPT1	-0.334691	6.14075	8.74098	0.00311137	0.0286246
ROCK1	0.330091	5.53247	8.73826	0.00311602	0.0286519
CYGB	0.860513	1.25521	8.73686	0.00311841	0.0286584
RSAD2	0.595571	2.42658	8.73253	0.00312582	0.028711
IMP4	-0.325234	6.01956	8.72717	0.00313503	0.02878
ERBB2	0.351609	7.7376	8.7258	0.00313738	0.0287814
YLPM1	0.359347	5.43791	8.72511	0.00313856	0.0287814
CYBA	-0.356397	8.32282	8.71883	0.00314941	0.0288584
BUD31	-0.350588	5.59914	8.71828	0.00315035	0.0288584
CMSS1	-0.418034	4.0154	8.71062	0.00316361	0.0289545
CNTRL	0.499994	4.0319	8.71025	0.00316426	0.0289545
CTD-3032H12.1	1.01615	0.657336	8.70928	0.00316594	0.0289545
MTF1	0.366572	4.99637	8.70797	0.00316822	0.0289577
CCDC124	-0.379366	6.52136	8.70712	0.00316969	0.0289577
HDDC3	-0.451438	3.8593	8.70188	0.00317881	0.0290208
HTR7P1	0.787595	1.31664	8.7012	0.00318001	0.0290208
CFH	0.332351	6.19749	8.69701	0.00318732	0.0290719
RPL4	-0.355928	9.98874	8.69087	0.00319808	0.0291544
TRAP1	-0.362676	6.06311	8.68674	0.00320533	0.0291988
TJP2	0.865005	2.20147	8.68615	0.00320638	0.0291988
ZFHX4	0.443745	4.79286	8.6835	0.00321105	0.0292257
GHDC	-0.33971	5.35923	8.68194	0.00321379	0.029235
NF1	0.328325	5.75037	8.67943	0.00321822	0.0292548
HHIP	1.32257	0.218006	8.67876	0.0032194	0.0292548
ZNF771	-0.50014	3.65521	8.67623	0.00322387	0.0292798
PNO1	-0.435899	4.07415	8.67326	0.00322913	0.0293119
VEGFB	-0.326238	5.90312	8.67014	0.00323467	0.0293465
RGCC	0.609656	2.25226	8.66265	0.00324799	0.0294516
HABP4	-0.455559	3.44073	8.66031	0.00325217	0.0294738
USP24	0.376928	5.14483	8.64975	0.00327107	0.0296294
GPX3	-0.360306	8.36978	8.64656	0.00327679	0.0296654
FGD1	0.979493	0.516635	8.64514	0.00327934	0.0296727
LRP10	0.346783	9.30015	8.64045	0.0032878	0.0297334
STMND1	0.512059	2.90052	8.63713	0.0032938	0.0297719
VGLL3	0.939761	0.881114	8.63552	0.00329671	0.0297824
DEPTOR	-0.353163	5.01686	8.63351	0.00330035	0.0297995
NFKBIE	0.436103	3.91538	8.63069	0.00330547	0.029827
SPRED3	0.354156	4.71063	8.62989	0.00330691	0.029827
EEFSEC	-0.347872	4.86052	8.62541	0.00331507	0.0298848
SCMH1	0.342647	5.07797	8.62216	0.00332098	0.0299222
PRDM6	0.784544	1.37766	8.62021	0.00332454	0.02993
ALKBH2	-0.512618	2.90364	8.61976	0.00332536	0.02993
SSR2	-0.328213	8.0838	8.60939	0.00334434	0.0300711
RBCK1	-0.32271	7.79276	8.60927	0.00334457	0.0300711
SP100	0.333656	5.41902	8.60641	0.00334981	0.0301023
NR2F2	0.336798	6.72041	8.60433	0.00335365	0.0301209
CIB2	0.856935	1.16206	8.60012	0.0033614	0.0301746
LMTK2	0.433841	5.4221	8.59286	0.00337484	0.0302793
LINC02343	0.570491	2.48813	8.58746	0.00338486	0.0303531
ST6GALNAC2	0.4209	3.8514	8.58334	0.00339253	0.0304059
LRFN4	-0.358686	4.50072	8.57582	0.00340656	0.0305156
RNASEH1	-0.400781	4.11517	8.56725	0.00342264	0.0306435
RIOK1	-0.485252	3.38245	8.56219	0.00343217	0.0307127
HCAR1	0.630382	2.15499	8.55824	0.00343962	0.0307631
TK1	-0.463376	4.42702	8.54723	0.00346049	0.0309236
ESCO1	0.399521	4.24436	8.54686	0.00346118	0.0309236
FRRS1	-0.618703	2.11857	8.54451	0.00346566	0.0309473
LPCAT1	-0.358312	6.92228	8.54317	0.00346821	0.0309538
SREK1	0.437141	5.50453	8.53813	0.00347783	0.0310235
ARID5A	-0.659897	1.99427	8.53467	0.00348445	0.0310661
KLF3	0.326771	5.37739	8.53321	0.00348724	0.0310748
RP11-134L10.1	0.730139	1.65699	8.52874	0.00349581	0.0311349
ACTR1B	-0.333676	5.3196	8.52033	0.00351201	0.0312627
PNPLA4	-0.411978	3.95914	8.50557	0.00354061	0.0315009
MIPOL1	0.587784	2.69801	8.50337	0.00354489	0.0315225
SETD5	0.314386	6.6301	8.49217	0.00356679	0.0317007
PNISR	0.471222	4.42447	8.49023	0.00357059	0.0317179
SNRPC	-0.313129	6.7201	8.48881	0.00357337	0.031726
CRACR2B	0.330144	6.21113	8.48559	0.0035797	0.0317574
DENND5B	0.55393	2.78503	8.48435	0.00358215	0.0317574
VLDLR-AS1	-1.66025	-1.24339	8.48401	0.00358282	0.0317574
TMEM67	0.367672	4.54924	8.48322	0.00358436	0.0317574
SEC14L1	0.312214	6.76801	8.47637	0.00359788	0.0318606
ARID2	0.334949	5.10903	8.45852	0.00363337	0.0321458
USP30	0.358205	4.54139	8.45827	0.00363387	0.0321458
SYT9	0.6778	2.10295	8.45264	0.00364514	0.0322287
FLAD1	-0.348676	4.82908	8.44935	0.00365174	0.0322676
NKILA	1.27051	-0.280694	8.44856	0.00365333	0.0322676
TYRO3	0.409366	3.83819	8.4471	0.00365626	0.0322768
CEP112	0.695236	1.7116	8.44203	0.00366646	0.0323427
WNK2	0.350697	4.78016	8.441	0.00366855	0.0323427
MKNK2	-0.337334	7.37822	8.44056	0.00366944	0.0323427
BAZ2A	0.382516	7.85655	8.43182	0.00368711	0.0324817
RPL23A	-0.359068	8.66808	8.4304	0.00369	0.0324903
ARC	-1.00249	0.392726	8.42638	0.00369816	0.0325363
SAT1	0.528095	4.95594	8.42594	0.00369905	0.0325363
GLG1	0.312369	6.49978	8.41189	0.00372775	0.0327718
HSD11B2	-0.810104	1.13844	8.40745	0.00373687	0.0328242
TMEM104	0.330024	5.40836	8.40711	0.00373756	0.0328242
WNK1	0.346934	8.02767	8.40505	0.00374179	0.0328444
SYNGR1	0.702663	1.73956	8.40163	0.00374884	0.0328893
RNF169	0.384951	4.50671	8.40037	0.00375144	0.0328952
GM2A	-0.415559	4.14564	8.39705	0.00375831	0.0329385
WIPI1	0.3513	4.95689	8.396	0.00376047	0.0329404
RAP2B	-0.370518	4.35378	8.39394	0.00376474	0.0329608
KIAA1522	0.333978	8.17086	8.37833	0.00379722	0.0332219
NSD3	0.358613	4.54918	8.37773	0.00379846	0.0332219
TTC39A	-0.316323	7.34769	8.37107	0.00381242	0.0333208
RNASEH2C	-0.402341	3.86919	8.37046	0.00381368	0.0333208
LRSAM1	-0.327492	5.24902	8.35111	0.00385451	0.0336602
FBLN5	0.567585	2.37163	8.34829	0.0038605	0.0336952
CLCN6	0.419655	4.00913	8.34602	0.00386533	0.0337201
JUN	-0.419922	5.49665	8.34499	0.00386752	0.0337219
HMG20B	-0.328579	7.24424	8.32753	0.00390487	0.0340302
FADS1	0.358863	5.89689	8.32319	0.0039142	0.034094
COX5A	-0.349993	6.08241	8.31748	0.00392653	0.0341839
CDK5RAP3	0.824899	1.56975	8.31539	0.00393105	0.0341911
USP54	0.309254	6.262	8.31524	0.00393138	0.0341911
COL12A1	0.520622	2.73604	8.3122	0.00393797	0.034231
PMPCA	-0.350972	5.26586	8.30994	0.00394286	0.034256
PEAK1	0.370542	4.66145	8.30409	0.0039556	0.0343435
FLRT3	0.49921	3.55534	8.30346	0.00395697	0.0343435
ACE	0.353063	6.10589	8.29636	0.00397247	0.0344605
EEF2K	0.331329	5.14039	8.29527	0.00397486	0.0344636
RPL23	-0.326651	8.38871	8.28801	0.00399077	0.034584
RPL41P5	-0.645803	1.93845	8.27896	0.0040107	0.034739
ENPP3	1.07716	0.87374	8.27542	0.00401854	0.0347892
SLIT2	0.945742	1.27132	8.27218	0.0040257	0.0348335
NFASC	0.393299	4.0054	8.26879	0.00403324	0.034881
MAGI1	0.33827	5.16429	8.2624	0.00404747	0.0349863
ITPR1	0.463804	3.45118	8.26095	0.00405069	0.0349963
LY6E	-0.331988	9.32565	8.25804	0.0040572	0.035031
TMPRSS2	0.373735	4.24936	8.25731	0.00405882	0.035031
AC079305.10	-1.47376	-0.798004	8.25139	0.00407208	0.0351276
MANF	-0.340217	6.1223	8.23831	0.00410153	0.0353637
HAGH	-0.342387	4.91651	8.23429	0.00411063	0.0354242
CGN	0.350498	6.02044	8.23051	0.0041192	0.0354682
APOL3	0.597134	2.47205	8.2302	0.00411989	0.0354682
SOCS6	0.424591	3.67809	8.22422	0.0041335	0.0355673
GJB2	0.757848	1.67847	8.22329	0.00413562	0.0355676
KIF22	-0.32945	5.1335	8.22051	0.00414195	0.0356041
LSM4	-0.352034	5.32752	8.21367	0.00415761	0.0357206
TAOK1	0.331849	5.39457	8.212	0.00416142	0.0357353
TSPAN5	-0.376498	4.6208	8.21018	0.0041656	0.0357532
TMEM242	-0.409657	3.77812	8.20779	0.00417109	0.0357786
ATP5MC1	-0.327609	6.07078	8.20706	0.00417277	0.0357786
TNFRSF10D	1.57158	-1.10112	8.20488	0.00417779	0.0358036
CBLN2	1.44584	-0.437441	8.19723	0.00419544	0.0359368
IL27RA	0.397133	3.99194	8.19464	0.00420143	0.03597
ACTL10	-0.94278	0.911149	8.19073	0.0042105	0.0360224
PLXNB3	0.402388	3.9095	8.19018	0.00421178	0.0360224
SMIM29	-0.340694	4.88461	8.18156	0.00423184	0.0361758
SYT7	0.458523	3.42183	8.17674	0.0042431	0.0362538
RPS3A	-0.328404	8.59147	8.17559	0.00424578	0.0362585
CIDEC	2.13859	-2.11833	8.16911	0.00426098	0.0363701
PGLS	-0.311903	6.61048	8.16634	0.0042675	0.0363851
ZNF605	0.401369	4.47312	8.16563	0.00426916	0.0363851
TSPAN9	0.309522	5.83584	8.16529	0.00426997	0.0363851
DCBLD2	0.344515	5.06499	8.16473	0.00427129	0.0363851
HOXB5	0.534824	3.04934	8.1597	0.00428315	0.0364678
[truncated: 15,021 more rows]

## Sheet: Pt. 26_NC DMSO_CM DMSO
genes	logFC	logCPM	LR	PValue	FDR
SLC7A5	4.12596	4.84228	446.981	3.27398e-99	5.54645e-95
IFI27	3.91761	5.87955	440.726	7.52563e-98	6.37458e-94
IFI6	3.22614	7.09378	247.05	1.14168e-55	6.44706e-52
CHAC1	2.99582	3.87109	227.286	2.32946e-51	9.86586e-48
IFI44L	2.81492	3.81797	198.538	4.35284e-45	1.47483e-41
MX1	2.44851	5.27865	183.734	7.41675e-42	2.09412e-38
KRT81	4.45389	1.99245	171.983	2.72955e-39	6.60589e-36
IFIT1	2.34393	3.55869	127.169	1.706e-29	3.61267e-26
ADM2	2.23514	3.76594	124.758	5.75034e-29	1.08241e-25
OAS3	1.74947	6.48179	115.937	4.90753e-27	8.31384e-24
TRIB3	1.66442	5.86126	111.983	3.60369e-26	5.55001e-23
PLK1	1.56701	4.98292	94.3211	2.68271e-22	3.78731e-19
TNS4	2.72719	2.01501	90.1487	2.2092e-21	2.87893e-18
ICAM1	1.49538	5.2251	89.1701	3.62275e-21	4.38379e-18
MTHFD2	1.44097	5.43752	85.9404	1.85443e-20	2.0944e-17
UBE2C	1.49192	4.64625	78.4468	8.21816e-19	8.70149e-16
OAS2	1.40221	5.45928	77.9847	1.03843e-18	1.03483e-15
ITPKA	2.52433	2.20106	77.2017	1.54361e-18	1.45279e-15
SPNS2	1.56254	4.13966	75.8694	3.03053e-18	2.70211e-15
TPX2	1.42734	5.17169	72.4477	1.7152e-17	1.45286e-14
NNMT	1.39704	5.33671	71.6614	2.55485e-17	2.0554e-14
MYC	1.32298	5.98423	71.575	2.66919e-17	2.0554e-14
FOXM1	1.37059	5.88037	70.4236	4.78446e-17	3.52407e-14
BIRC5	1.5401	3.98508	70.0801	5.69448e-17	4.01959e-14
SLC7A1	1.3281	6.49525	69.8857	6.28425e-17	4.25846e-14
IFITM1	1.24731	6.29018	67.1182	2.55712e-16	1.66616e-13
HOXB9	1.78285	3.08491	66.1864	4.10233e-16	2.57398e-13
CDC20	1.66015	4.34942	65.3315	6.33021e-16	3.83001e-13
HERC6	1.58488	3.64548	64.6869	8.77951e-16	5.12875e-13
PLAU	1.60386	3.55086	62.9357	2.13561e-15	1.20598e-12
ISG15	1.43628	5.79481	61.3823	4.7002e-15	2.56858e-12
STC2	1.22545	5.32881	60.6994	6.64909e-15	3.52007e-12
PCK2	1.28677	4.66903	59.2934	1.35831e-14	6.97305e-12
PHGDH	1.17604	6.75507	58.4173	2.12021e-14	1.05643e-11
RRM2	1.51826	3.61869	56.3399	6.09665e-14	2.95095e-11
NUPR1	2.46767	1.34272	54.6598	1.43307e-13	6.74379e-11
FGF19	1.8942	2.27073	53.4089	2.70872e-13	1.24023e-10
DDX60	1.58012	3.11827	53.179	3.04489e-13	1.35746e-10
GDF15	1.1901	8.72145	52.8925	3.52306e-13	1.53036e-10
SLC7A11	1.19288	4.67777	52.1565	5.12501e-13	2.17057e-10
TROAP	1.3926	3.61335	50.6558	1.10069e-12	4.54799e-10
OAS1	1.16824	5.47322	50.2131	1.37923e-12	5.5632e-10
SHMT2	1.08343	7.70267	49.6325	1.85421e-12	7.30515e-10
PRSS1	1.09988	7.73148	49.4783	2.0058e-12	7.72278e-10
HMGA1	1.06636	7.18162	49.2038	2.30708e-12	8.6854e-10
TOP2A	1.41494	5.29116	49.1088	2.42157e-12	8.91823e-10
PKMYT1	1.6625	2.71061	47.9488	4.37499e-12	1.57695e-09
HMMR	1.59109	2.64471	47.3202	6.02884e-12	2.1278e-09
SERPINA4	-1.16655	6.11518	46.9299	7.35711e-12	2.54361e-09
PRR11	1.37069	4.68034	46.2007	1.06739e-11	3.61653e-09
YARS1	1.10133	6.7803	44.5187	2.51941e-11	8.36889e-09
SAA2	1.17855	4.52903	44.0365	3.22312e-11	1.05005e-08
AURKB	1.46565	2.96764	43.7126	3.80322e-11	1.21567e-08
IQGAP3	1.41874	3.0672	43.3067	4.67985e-11	1.46817e-08
GFRA1	-1.03457	5.3841	43.0672	5.2891e-11	1.62914e-08
DLGAP5	1.43251	3.58718	42.1359	8.51445e-11	2.57577e-08
RACGAP1	1.08094	4.38465	41.9815	9.21398e-11	2.73849e-08
ID1	1.28716	3.35771	41.9272	9.47374e-11	2.76715e-08
KIF20A	1.52378	3.33178	41.7052	1.06127e-10	3.04728e-08
NCAPH	1.59986	2.66872	41.2446	1.34324e-10	3.79265e-08
CLIC4	0.981815	5.44408	40.8008	1.68565e-10	4.68141e-08
CDCA8	1.3507	3.24251	40.5916	1.87611e-10	5.12631e-08
SAA1	1.13558	7.626	40.2983	2.17993e-10	5.86195e-08
BUB1B	1.66259	2.4116	40.1474	2.35502e-10	6.2338e-08
KIF2C	1.67524	2.65783	39.9675	2.58223e-10	6.73009e-08
BPIFB6	-1.75749	2.04094	39.9184	2.64803e-10	6.797e-08
MUC19	-1.93013	1.85534	39.5124	3.25982e-10	8.24249e-08
C3	1.13382	6.81875	39.2024	3.82068e-10	9.51856e-08
GPRC5A	0.992405	5.28472	38.6655	5.03017e-10	1.23502e-07
FOSL1	1.81069	1.86776	37.8063	7.81272e-10	1.89079e-07
CCNB1	1.03275	4.46353	37.6031	8.67048e-10	2.06883e-07
OASL	1.55096	2.32949	36.7468	1.34512e-09	3.16496e-07
ULBP1	1.7318	2.04254	36.516	1.51419e-09	3.51395e-07
GARS1	0.92988	7.46805	36.3744	1.6283e-09	3.7277e-07
MYBL2	1.11189	3.85631	36.1274	1.84831e-09	4.17495e-07
TK1	1.14291	4.14105	35.9372	2.03783e-09	4.54248e-07
TGM2	0.936455	9.49966	35.814	2.17084e-09	4.77612e-07
GPT2	1.00462	5.08471	35.7627	2.22872e-09	4.84062e-07
CDK1	1.30504	2.88456	35.0517	3.21067e-09	6.88506e-07
PECAM1	2.04346	1.4323	34.6915	3.86313e-09	8.18066e-07
CCNA2	1.2705	2.95733	33.7836	6.15955e-09	1.28826e-06
CENPA	1.87501	1.42017	33.6646	6.54811e-09	1.35282e-06
PLSCR1	0.906793	5.0289	33.5417	6.9753e-09	1.42372e-06
SOCS3	1.25476	3.44883	33.2701	8.02056e-09	1.61758e-06
APOH	-1.33142	2.9894	32.9488	9.46176e-09	1.88578e-06
STAT1	0.887203	6.73607	32.9014	9.69538e-09	1.90988e-06
ESPL1	1.3334	3.20828	32.7177	1.06561e-08	2.075e-06
KIF18B	1.52226	2.25517	32.3302	1.30077e-08	2.50413e-06
KDELR3	-0.98725	5.05806	31.9033	1.62044e-08	3.08448e-06
IFI44	0.940442	4.40442	31.6949	1.80394e-08	3.39562e-06
DMBT1	0.92704	10.067	31.5999	1.89442e-08	3.52675e-06
EIF4EBP1	0.957537	7.60351	31.4896	2.00507e-08	3.69216e-06
GSTA2	-1.10141	4.79053	31.3555	2.14851e-08	3.91375e-06
TAP1	0.839448	5.70934	30.227	3.84328e-08	6.92649e-06
SLC13A2	-1.04382	4.99913	30.1228	4.05536e-08	7.23177e-06
CDHR3	-0.829541	6.19125	29.9711	4.38537e-08	7.7388e-06
ANLN	1.18656	3.48045	29.8728	4.61348e-08	8.05742e-06
NDC80	1.67784	1.49734	29.5212	5.5308e-08	9.56094e-06
CCNB2	1.07127	3.32959	29.4636	5.69774e-08	9.75004e-06
CARS1	0.836353	5.43987	29.323	6.12629e-08	1.03786e-05
CXCL8	1.39921	2.06439	29.1997	6.52884e-08	1.0951e-05
CKS1B	0.99675	3.88226	29.0847	6.92832e-08	1.15071e-05
HBEGF	2.07443	1.04505	28.9522	7.41856e-08	1.22017e-05
AC008268.1	-1.72054	1.362	28.9308	7.50113e-08	1.22189e-05
RP11-58O9.2	3.26422	-0.530584	28.7733	8.13662e-08	1.31279e-05
MT2A	1.0358	8.89363	28.7012	8.44501e-08	1.34969e-05
TMC5	0.822502	6.21432	28.6653	8.6033e-08	1.36213e-05
PARP9	0.830784	5.49176	28.4125	9.80284e-08	1.53768e-05
IFIT3	1.14768	2.96017	28.3852	9.94207e-08	1.54522e-05
HMGCS2	-1.13997	3.74628	28.1702	1.11104e-07	1.70859e-05
DKK1	1.19621	2.68347	28.1555	1.11949e-07	1.70859e-05
TACC3	0.925867	4.65673	27.9468	1.24698e-07	1.88616e-05
ATP8A1	-1.43639	2.0054	27.9198	1.26448e-07	1.89571e-05
BRINP2	-0.852312	4.89652	27.8812	1.28995e-07	1.90738e-05
H19	2.37672	0.70907	27.874	1.29478e-07	1.90738e-05
NUF2	1.68299	1.33883	27.7496	1.3808e-07	2.01657e-05
HELZ2	0.937999	4.6852	27.5444	1.53532e-07	2.22306e-05
YBX2	1.36328	2.10297	27.48	1.58724e-07	2.27876e-05
DNAAF1	-0.899749	4.24593	27.3138	1.7297e-07	2.46242e-05
HKDC1	2.49533	0.197575	27.2586	1.77984e-07	2.51269e-05
SPX	1.42175	1.91604	26.9494	2.08848e-07	2.91476e-05
SMCO3	-1.09213	3.25105	26.9357	2.10339e-07	2.91476e-05
BPIFB2	-0.946159	10.5093	26.9239	2.11626e-07	2.91476e-05
APOL6	0.852694	4.44358	26.8237	2.22884e-07	3.04507e-05
PI3	1.26147	3.0101	26.7357	2.33274e-07	3.16151e-05
H2AX	0.836068	5.74632	26.2301	3.03065e-07	4.07478e-05
UGT2B11	-0.807526	7.12398	25.9663	3.47437e-07	4.63459e-05
EZH2	0.998357	3.38129	25.4193	4.61278e-07	6.10508e-05
EIF2AK2	0.786989	5.15688	24.9903	5.76203e-07	7.56702e-05
GCNT3	0.770526	5.19295	24.804	6.34651e-07	8.27048e-05
KIFC1	1.19826	2.877	24.7802	6.42527e-07	8.3092e-05
VEGFA	0.931485	5.06771	24.4852	7.48842e-07	9.61071e-05
KLHDC7B	1.43027	1.83814	24.449	7.63016e-07	9.71898e-05
MTHFD1L	1.11977	2.74713	24.4069	7.79872e-07	9.82813e-05
EME1	1.26892	2.36948	24.3988	7.83187e-07	9.82813e-05
S100A9	0.905408	3.83019	24.2697	8.37448e-07	0.000104318
PHF19	0.830307	4.52047	24.1579	8.87495e-07	0.000109432
FAM83D	1.0508	3.07038	24.1494	8.9142e-07	0.000109432
TRIP13	1.28259	2.14466	24.0028	9.61946e-07	0.00011724
EPHA2	0.815837	4.85442	23.9116	1.00861e-06	0.000122049
TRIM14	0.770487	6.32932	23.48	1.2622e-06	0.000151651
ADRA2A	-0.771944	5.93129	23.2369	1.43225e-06	0.000170871
CEBPG	0.816006	4.2815	23.1183	1.52337e-06	0.000180471
RP1-302D9.3	-6.62924	-2.28896	23.0536	1.57548e-06	0.000185027
TARS1	0.727955	6.56111	23.0436	1.58367e-06	0.000185027
CLDN1	0.849334	4.44653	22.9933	1.62566e-06	0.000188632
MARS1	0.72467	7.1633	22.9102	1.69745e-06	0.000194369
HJURP	1.04948	2.87809	22.9096	1.69805e-06	0.000194369
HLA-F	0.90389	4.16386	22.7997	1.79794e-06	0.000203881
DHRS2	1.26632	2.27046	22.7897	1.80727e-06	0.000203881
CDKN3	0.827656	4.27414	22.7792	1.81725e-06	0.000203881
CKAP2L	1.43132	1.99281	22.6524	1.94122e-06	0.000216357
ATF4	0.74946	7.83008	22.616	1.97826e-06	0.000219044
OVGP1	-1.09027	2.73185	22.5774	2.01846e-06	0.000222043
SKA3	1.18594	2.20192	22.5162	2.08382e-06	0.000227755
DEPDC1	1.27976	1.94617	22.4954	2.10649e-06	0.000228756
CEP55	1.14399	2.3319	22.4429	2.1648e-06	0.000233592
SMIM24	-0.89722	3.84992	22.4001	2.21366e-06	0.000237352
RSAD2	1.93318	1.41261	22.3805	2.23632e-06	0.000238274
SOX2	-0.927721	3.56864	22.3569	2.26397e-06	0.000239712
DDIT3	1.03584	3.3804	22.3184	2.3098e-06	0.000243046
IFI35	0.89076	3.7863	22.2112	2.4424e-06	0.000255412
HMGB2	0.862099	4.2108	21.9689	2.77105e-06	0.000288002
SESN2	0.722302	6.02086	21.9528	2.79443e-06	0.000288661
S100P	1.49482	1.27709	21.7994	3.02692e-06	0.000310782
ASNS	1.62713	1.04102	21.6688	3.24026e-06	0.000330682
INHBE	3.16065	-0.939859	21.5959	3.36571e-06	0.000339827
SP110	0.761667	4.48946	21.5935	3.36999e-06	0.000339827
IER3	0.727722	6.86448	21.5593	3.43054e-06	0.000343887
LGR5	-0.786745	4.37573	21.454	3.62413e-06	0.000361155
CENPF	0.939788	4.05552	21.2993	3.92873e-06	0.00038922
SARS1	0.699116	7.08462	20.9291	4.76593e-06	0.000469416
SPC25	2.07228	0.280221	20.8846	4.8779e-06	0.000477667
NR1D1	0.687973	5.85558	20.8426	4.98627e-06	0.000485474
PTPRT	-0.718011	5.2592	20.7939	5.1145e-06	0.000495113
RP11-713M15.2	0.905853	3.80804	20.6864	5.40996e-06	0.000520739
MAD2L1	1.05295	2.68294	20.6686	5.4604e-06	0.000522625
BUB1	1.12221	2.70193	20.638	5.54824e-06	0.000528049
HOXB8	4.5929	-1.97357	20.53	5.87042e-06	0.000555201
AJUBA	0.687073	5.56548	20.5207	5.89907e-06	0.000555201
HCP5	0.710185	5.11252	20.2952	6.63678e-06	0.000621181
E2F1	0.957777	3.19187	20.2684	6.73042e-06	0.000626484
ALB	-0.783861	6.70815	20.0833	7.41398e-06	0.00068634
OR2B6	3.07172	-0.696194	20.049	7.54812e-06	0.00069496
ADGRF4	1.63593	0.929976	19.9611	7.90319e-06	0.000723719
SAMD9	0.739973	4.35867	19.882	8.23708e-06	0.000749673
KIF4A	1.17949	2.69389	19.8732	8.27512e-06	0.000749673
XPOT	0.670806	6.69692	19.8185	8.51561e-06	0.000767356
FKBP10	-0.675148	7.20497	19.7136	8.99583e-06	0.00080634
SLC1A5	0.695916	7.86175	19.668	9.21313e-06	0.000821471
LMNB1	0.982707	3.48639	19.5578	9.76006e-06	0.00086303
GSTA1	-0.842437	3.94317	19.5537	9.78111e-06	0.00086303
ITIH2	-0.689223	9.49905	19.5018	1.00504e-05	0.000882198
ASPH	0.711545	8.93087	19.3432	1.09205e-05	0.000953634
DIAPH3	1.37704	1.34649	19.2439	1.15038e-05	0.000999418
PARP12	0.723172	4.4857	19.1529	1.20655e-05	0.00103909
LAMP3	3.26488	-1.27342	19.1406	1.21432e-05	0.00103909
BCAS1	-0.74099	4.25229	19.1404	1.21445e-05	0.00103909
MDFI	1.53471	1.01186	19.0535	1.27103e-05	0.00108203
CASC19	0.862393	3.34531	18.9056	1.37346e-05	0.00115928
CENPU	1.18345	1.97625	18.9029	1.37546e-05	0.00115928
ITGB2	1.00211	2.85438	18.8659	1.40238e-05	0.00117612
PRSS23	-0.69264	5.19526	18.8133	1.44162e-05	0.00120062
AREG	0.682535	7.12465	18.8078	1.44576e-05	0.00120062
LINC00993	-0.955729	4.79872	18.7375	1.5e-05	0.00123959
CKS2	0.81432	3.71166	18.7182	1.51526e-05	0.00124611
KIF11	0.997532	3.01588	18.5701	1.63772e-05	0.00134032
TCF19	0.868944	3.2246	18.5481	1.65674e-05	0.00134937
TICRR	1.45114	1.58396	18.4377	1.75549e-05	0.00142295
SERPINA5	-0.708726	4.54536	18.4077	1.78332e-05	0.00143863
RP4-655C5.10	-0.684796	5.09615	18.3833	1.80637e-05	0.00144471
PIMREG	1.37903	1.36056	18.3816	1.80791e-05	0.00144471
KLF10	0.650318	5.57614	18.3673	1.82153e-05	0.00144876
SRMS	-0.659132	5.49931	18.2914	1.89562e-05	0.00150064
AC061961.2	-0.746422	4.27031	18.1398	2.05261e-05	0.00161736
TSPAN8	-0.68864	7.09973	18.0949	2.10166e-05	0.00164834
RP1-152L7.5	-0.813605	3.52418	18.0335	2.17048e-05	0.00169447
NDUFA4L2	0.867907	3.57216	18.0133	2.19362e-05	0.00169716
L1CAM	3.29298	-1.51456	18.013	2.19396e-05	0.00169716
HPGD	0.725163	4.16895	17.9037	2.32373e-05	0.00178173
NUP210	0.708774	6.45492	17.9032	2.32432e-05	0.00178173
FUT3	0.642138	5.55275	17.7606	2.50522e-05	0.00191175
PTGS2	1.71916	0.518054	17.6408	2.66798e-05	0.00202683
TAP2	0.813262	3.4079	17.5702	2.76892e-05	0.00209412
NCAPG	1.1178	2.10003	17.5024	2.8695e-05	0.00216054
PSMB8	0.660162	5.48413	17.4631	2.92944e-05	0.00219592
NXPH1	-2.30118	-0.479192	17.3006	3.19092e-05	0.00238138
CCL5	1.56412	0.729511	17.2857	3.21602e-05	0.00238959
KIF21B	1.70671	0.450008	17.2287	3.31385e-05	0.00245153
CDC25B	0.63309	5.4039	17.2081	3.35005e-05	0.00246753
SELENOM	-0.740376	5.03261	17.1456	3.46204e-05	0.00253898
MCM5	0.795029	3.44631	17.1271	3.49594e-05	0.00254499
RP11-465B22.8	-0.960687	2.48578	17.1248	3.50028e-05	0.00254499
MAN1A1	0.713208	4.17052	16.9674	3.80264e-05	0.00275301
REEP1	-1.44583	1.03294	16.9338	3.87056e-05	0.00279026
SHCBP1	1.14719	1.75062	16.7817	4.19347e-05	0.00301024
TYMS	0.967048	2.93931	16.708	4.35964e-05	0.00311632
FAM72D	2.56212	-0.626103	16.6798	4.42498e-05	0.00314973
ECM1	-0.816744	3.2903	16.6507	4.49326e-05	0.00318495
CYP2C8	-0.688374	7.511	16.6221	4.56158e-05	0.00321991
FAM72B	2.30334	0.143568	16.5516	4.73452e-05	0.00332811
CCDC81	-4.26692	-2.28909	16.483	4.90877e-05	0.00343634
PTTG1	0.768509	3.7609	16.4243	5.06316e-05	0.00352983
IARS1	0.611813	6.9614	16.3926	5.14868e-05	0.00357475
RND2	-0.762963	4.00248	16.3717	5.20561e-05	0.00359952
TNFAIP2	0.637496	7.02364	16.3496	5.26678e-05	0.00362701
SLC27A3	-0.645893	4.8253	16.2585	5.52614e-05	0.00379022
FABP5	0.81412	3.38899	16.2212	5.63591e-05	0.00384992
PACRG	-0.708727	5.06243	16.1791	5.76268e-05	0.00392071
SECTM1	0.627696	5.03577	16.1128	5.9679e-05	0.00404409
CRNDE	-0.622447	5.27707	16.0188	6.27175e-05	0.00423306
EVI2B	3.70251	-1.97213	15.9764	6.41379e-05	0.00431175
NAMPT	0.609981	5.29015	15.9331	6.56219e-05	0.00439407
KIF14	1.81991	0.798513	15.9245	6.59209e-05	0.00439672
DEPDC1B	1.35827	1.60808	15.9123	6.63462e-05	0.00440773
SLC17A4	-1.34897	1.30456	15.898	6.6851e-05	0.00442391
MOCOS	0.997846	2.31955	15.7867	7.09009e-05	0.00467366
AURKA	0.8029	3.46504	15.7574	7.20057e-05	0.00472717
CXCL12	-1.14485	1.76994	15.7433	7.25458e-05	0.00472717
CIT	1.48745	3.17507	15.7432	7.25497e-05	0.00472717
WARS1	0.609455	8.49767	15.6671	7.55261e-05	0.00490225
ESR1	-0.606707	6.66827	15.6284	7.70871e-05	0.00498447
SUSD3	0.85421	2.80085	15.617	7.75559e-05	0.00499572
IFIT5	0.770131	3.60957	15.5225	8.15307e-05	0.00523186
RDH5	-2.76397	-1.33383	15.4461	8.48906e-05	0.00542691
WDR62	0.846208	3.34495	15.392	8.73578e-05	0.00556364
GC	-0.800639	3.70311	15.3846	8.77004e-05	0.00556454
STK39	0.714276	3.8192	15.3713	8.83178e-05	0.0055828
ABCC8	-1.0587	2.09317	15.3515	8.92502e-05	0.00562077
HSPB7	-2.87335	-1.42935	15.3441	8.96023e-05	0.00562205
PTPN22	-3.09503	-1.47948	15.2898	9.22151e-05	0.00576463
AP001596.6	3.59634	-2.04731	15.2008	9.66632e-05	0.00602049
G6PD	0.648463	8.17504	15.1869	9.73764e-05	0.00604269
MIR22HG	-0.901297	2.49312	15.1435	9.96434e-05	0.00614258
RP4-587D13.1	-3.31489	-1.89595	15.1422	9.97114e-05	0.00614258
NPIPB15	-0.841454	3.10066	15.128	0.000100464	0.00616655
KRT7	0.711218	4.73939	15.1141	0.000101205	0.00618957
HLA-H	0.641087	6.72562	15.1072	0.000101574	0.00618981
MKI67	1.48278	5.63959	15.037	0.000105426	0.00640151
CLU	-0.614678	8.69109	14.9718	0.000109129	0.00658705
FGG	0.598266	8.04781	14.9696	0.000109259	0.00658705
PRKCG	-0.997881	2.09582	14.8746	0.000114902	0.00690268
PRSS2	0.616265	10.8296	14.8481	0.000116525	0.00696878
ZNF598	0.600997	5.96258	14.8433	0.000116825	0.00696878
IL11	2.07153	-0.438453	14.7842	0.000120543	0.00716531
RCC2P7	3.54273	-2.08576	14.7275	0.000124223	0.00735825
OLFM4	0.857965	7.11307	14.6999	0.000126051	0.00744055
RGS16	-0.941219	2.36032	14.6828	0.000127203	0.00745838
DTX3L	0.592039	5.08361	14.6823	0.000127234	0.00745838
CFAP57	-0.632956	4.38774	14.6007	0.000132865	0.0077616
AKAP12	1.18042	1.70774	14.559	0.000135841	0.00788663
UGT2B15	-0.603835	7.0567	14.5576	0.000135936	0.00788663
HSPB6	-0.748338	3.41004	14.475	0.000142034	0.00821226
TMEM140	0.915891	2.38596	14.4396	0.00014473	0.00833967
IFIH1	0.706571	3.85392	14.3969	0.000148048	0.00850195
CTD-2541M15.3	-3.2798	-1.93144	14.371	0.000150093	0.00859029
PVT1	0.578357	5.62097	14.3232	0.000153957	0.00878177
CCDC17	-0.585943	5.28366	14.3078	0.00015522	0.00882148
POC1A	0.967665	2.12062	14.3021	0.000155695	0.00882148
ITGB4	0.588844	7.03307	14.2536	0.000159758	0.00901462
CACNG6	-0.79352	3.17287	14.2487	0.000160168	0.00901462
PIEZO1	0.606653	5.16976	14.2186	0.00016275	0.00912964
LUC7L3	-0.672859	6.14961	14.2034	0.000164076	0.00917364
ITGB1-DT	3.24848	-1.87055	14.1879	0.000165427	0.00921872
FAM83A	0.793981	3.29856	14.1728	0.000166767	0.00923525
MT1E	1.21823	1.47921	14.1722	0.000166813	0.00923525
PMAIP1	0.963301	2.08627	14.1633	0.000167606	0.0092489
PRADC1	-0.642019	5.73714	14.1477	0.000169007	0.00929591
LPCAT1	0.587161	6.78697	14.1177	0.000171718	0.00941448
CCDC78	-0.621596	6.06059	14.1036	0.000173008	0.00945461
CXCL5	1.51902	0.480547	14.0259	0.000180314	0.00982217
TMPO	0.591429	5.40149	13.9956	0.000183237	0.00994943
B4GALT5	0.63686	4.39487	13.9629	0.000186456	0.0100918
SAMHD1	0.599822	4.96188	13.9522	0.000187514	0.0101168
SMOC2	-0.600537	4.84859	13.9317	0.000189576	0.0101956
KIF23	0.921178	2.40932	13.9106	0.000191714	0.0102779
H2AZ1	0.614845	5.32598	13.8849	0.000194354	0.0103866
SLC9B2	0.883624	2.73648	13.8682	0.000196083	0.0104461
SLC6A9	0.574196	5.36405	13.8559	0.000197371	0.0104817
ITM2A	-0.645208	4.17876	13.8218	0.000200987	0.0106404
PLB1	-2.24507	-0.843297	13.7615	0.000207551	0.0109537
UBE2T	0.796836	2.81981	13.7185	0.000212349	0.0111721
KCNH6	-0.605299	4.57804	13.6614	0.000218912	0.0114796
IRF7	0.613905	5.35807	13.6505	0.000220186	0.0114796
RSPH9	-0.635246	4.32586	13.6501	0.000220227	0.0114796
H2BC17	1.66936	0.532634	13.6192	0.00022389	0.0116347
CENPE	1.06966	1.97371	13.5834	0.000228199	0.0118224
TRIM47	0.577092	5.52864	13.5599	0.000231073	0.0119095
RP4-756H11.3	-1.80083	-0.167001	13.5581	0.000231287	0.0119095
MCM7	0.582563	5.15541	13.498	0.000238813	0.0122598
FHL2	0.645135	3.97404	13.4849	0.000240495	0.0123038
RP11-503N18.4	-1.37729	0.828454	13.48	0.000241122	0.0123038
TUBA1B	0.577762	9.32709	13.4548	0.000244385	0.0124328
RFC2	0.638032	4.05321	13.4384	0.000246526	0.0124759
ST7-AS1	1.7673	0.090936	13.437	0.000246705	0.0124759
LMO1	-1.73056	-0.0103904	13.4288	0.000247794	0.0124924
PIGR	-0.554179	7.5593	13.4234	0.000248505	0.0124924
RP11-800A3.7	0.985754	1.87534	13.3925	0.000252633	0.0126623
SLC44A5	-0.678029	4.15599	13.3386	0.000260004	0.0129933
TNFRSF21	0.571563	5.29356	13.3241	0.00026201	0.0130551
AC004870.5	-3.4234	-2.24496	13.2866	0.000267306	0.0132577
TMPO-AS1	1.17441	1.46998	13.2843	0.000267642	0.0132577
SPAG5	0.924933	2.67616	13.2144	0.0002778	0.0137207
GREB1	0.62207	5.36182	13.1274	0.000291014	0.0143316
KCNQ1OT1	-1.54114	0.483436	13.0743	0.000299367	0.0147002
SPC24	1.38587	0.624734	13.0449	0.000304106	0.0148897
LMCD1-AS1	-2.62433	-1.42957	13.0253	0.000307319	0.0150037
UBASH3B	1.01359	1.82964	12.9234	0.000324497	0.0157968
NLRC5	0.852953	2.49324	12.9141	0.000326122	0.0158244
MAGED1	-0.566843	8.87455	12.9094	0.000326932	0.0158244
NRM	0.760368	2.91584	12.8784	0.000332402	0.0160434
HSF4	-0.705862	3.61704	12.8463	0.00033815	0.0162744
TTK	1.18962	1.21546	12.8116	0.000344475	0.0165319
SLC38A2	0.585629	6.20286	12.7146	0.000362816	0.0173629
RP11-248G5.9	3.11011	-1.97427	12.6873	0.00036814	0.017568
RP11-20F24.2	-0.96918	2.4347	12.6749	0.000370596	0.0176356
LYZ	-0.5986	6.9831	12.6605	0.000373466	0.0177224
P3H2	0.557007	6.33827	12.625	0.000380622	0.0180115
NPY1R	-0.814193	2.52213	12.6073	0.000384234	0.0181318
ALOXE3	1.06201	1.43941	12.5943	0.000386927	0.0182081
KPNA2	0.537522	7.24523	12.5835	0.000389171	0.018263
OSMR	0.548601	6.02244	12.5746	0.000391022	0.0182992
ADAMTS7P1	-2.70403	-1.56083	12.5652	0.000393001	0.0183411
INCENP	0.709077	3.86903	12.5402	0.00039828	0.0185364
ODAD1	-0.613839	4.1265	12.5245	0.000401655	0.0186264
CCDC159	-0.704489	3.26084	12.521	0.000402412	0.0186264
CDCP1	0.537098	5.79442	12.5043	0.000406017	0.0186933
MYEOV	0.935895	2.18651	12.5038	0.00040613	0.0186933
ATAD2	0.714579	3.70529	12.499	0.000407168	0.0186933
S100A1	-0.730719	3.32105	12.4354	0.000421272	0.0192886
CRISP3	-0.563568	5.51016	12.4174	0.000425344	0.0193711
MS4A8	-0.621132	6.016	12.4174	0.000425361	0.0193711
AF131215.9	-2.23981	-0.946445	12.4017	0.000428944	0.0194739
PIGZ	-0.609485	4.52445	12.3975	0.000429918	0.0194739
CDCA5	0.755808	2.88552	12.3415	0.000443009	0.0200134
ORC6	1.08222	1.34154	12.3198	0.000448181	0.0201932
GTSE1	1.20256	1.74983	12.2948	0.000454215	0.0204107
DHX58	0.626953	4.029	12.2324	0.000469674	0.0210496
FADS2	-0.564664	10.5537	12.1884	0.000480875	0.0214947
ANPEP	-0.525773	6.3283	12.1748	0.000484402	0.0215954
RP11-79N18.1	-2.45232	-1.40579	12.1688	0.000485957	0.0216079
ASF1B	0.744569	3.04093	12.1615	0.000487862	0.0216358
FOXQ1	2.07905	-0.650581	12.1435	0.000492595	0.0217886
TNFRSF10B	0.635281	3.92518	12.1163	0.000499834	0.0220513
NTN4	0.52602	5.88855	12.0994	0.000504381	0.0221941
RSRP1	-0.591521	4.27829	12.0861	0.000507995	0.0222952
PBK	1.30132	0.691562	12.0792	0.000509877	0.02232
ARHGAP11A	0.830122	2.49622	12.0479	0.000518501	0.022639
FBXO43	2.82935	-1.86778	12.0079	0.000529749	0.0230706
ABCC11	0.884957	2.10552	11.9912	0.000534532	0.0231804
ITGA5	0.549774	4.88644	11.9895	0.000535006	0.0231804
MZB1	-0.637636	7.46958	11.8828	0.000566536	0.0244839
CFAP53	-0.631491	4.15406	11.8688	0.000570825	0.0246065
PKN3	0.807642	2.49143	11.8082	0.000589716	0.0253563
KLF4	0.581826	4.34306	11.8005	0.000592146	0.0253963
ELAPOR1	-0.546406	10.0249	11.768	0.000602566	0.025778
COL14A1	-0.89701	1.93586	11.7405	0.00061156	0.0260968
GP2	-1.60248	0.0807771	11.7213	0.000617879	0.0263002
ZWINT	0.622371	4.04958	11.7166	0.000619444	0.0263008
CYP2A6	-1.4608	1.12083	11.6992	0.000625279	0.0264821
CCDC189	-0.733247	2.82853	11.667	0.000636171	0.0268763
RSPH14	-1.32977	0.603358	11.6467	0.00064317	0.0271043
CCDC40	-0.533089	6.05841	11.6107	0.00065574	0.0275655
B3GALT2	-1.4646	0.20587	11.6	0.000659508	0.0275984
SCGB2A1	-0.845271	3.22307	11.5993	0.000659781	0.0275984
LRRC46	-0.539141	7.01693	11.5899	0.000663097	0.0276258
SYN3	-0.736234	2.82477	11.5877	0.000663884	0.0276258
RP11-213G2.2	-1.61147	-0.0576755	11.5837	0.000665329	0.0276258
RP11-865I6.2	-1.74052	-0.16653	11.5732	0.000669074	0.0276545
GTPBP2	0.558347	4.58991	11.5727	0.000669285	0.0276545
CLCF1	0.702783	3.08929	11.5256	0.000686454	0.0282949
KNSTRN	0.826773	2.39944	11.5145	0.000690555	0.0283949
LRRC23	-0.551491	6.20089	11.5058	0.000693796	0.0284591
GPSM3	0.686703	3.13876	11.4926	0.000698729	0.0285922
HAGLR	-0.9913	1.5566	11.45	0.000714958	0.0291858
POLQ	1.57838	0.134581	11.4129	0.000729377	0.0297028
MCM10	1.14129	1.08708	11.382	0.000741602	0.0301023
CTD-2553L13.10	2.3358	-1.41284	11.3791	0.00074274	0.0301023
MICAL2	0.510687	5.79639	11.3183	0.000767479	0.0310307
CNGA4	-0.956561	1.87819	11.2602	0.000791875	0.0319408
TTF2	0.65487	3.44804	11.2483	0.00079697	0.03207
FRRS1	0.866507	1.9901	11.2321	0.000803956	0.0322744
COL1A2	-0.5257	4.87637	11.1922	0.000821407	0.0328676
RGCC	-0.870401	2.37168	11.1895	0.000822611	0.0328676
TF	-0.579265	7.88552	11.1523	0.000839294	0.0334553
COPZ2	-0.708036	3.99376	11.1174	0.000855222	0.0340101
HS3ST6	-1.52177	0.0267445	11.1109	0.000858231	0.0340499
CDHR4	-0.768797	2.95113	11.0992	0.000863641	0.0341844
MXRA8	-1.00054	1.64259	11.0733	0.000875787	0.0345844
SLC22A4	-0.58591	4.62626	11.0584	0.00088284	0.0347476
WNK4	-0.511756	5.28187	11.056	0.000884022	0.0347476
ECHDC3	0.737559	2.66885	11.0502	0.000886767	0.0347748
CLYBL	-0.600816	3.76476	10.9943	0.00091391	0.0357565
RAPGEF3	-0.636897	3.66594	10.9873	0.000917378	0.0358094
GPR156	-0.698643	2.96933	10.981	0.000920517	0.0358494
DYDC2	-0.668584	3.33689	10.9459	0.000938091	0.0363914
RBP4	0.718521	2.91327	10.9447	0.000938732	0.0363914
KIF15	1.02895	1.42769	10.9106	0.000956142	0.0369204
B3GNT9	-0.509674	5.81752	10.9095	0.000956734	0.0369204
MAPK10	-0.587825	3.90784	10.8773	0.00097352	0.0374827
H2AC11	1.60979	-0.188924	10.8602	0.000982537	0.0377441
CCNB1IP1	0.634379	3.54526	10.8511	0.00098735	0.0378432
CHAF1B	0.675979	3.06324	10.8379	0.000994423	0.0380283
UHRF1BP1	0.578964	4.23985	10.8281	0.000999697	0.0381438
FMOD	-0.509198	8.80681	10.8036	0.00101305	0.0385667
ASPM	1.09278	2.00261	10.7622	0.00103596	0.0392371
RP11-305K5.1	-1.44625	0.555294	10.761	0.00103663	0.0392371
TCN1	-0.54632	4.99325	10.7592	0.00103761	0.0392371
FBLN7	0.645623	3.3182	10.7445	0.00104588	0.0394615
C16orf71	-0.66456	3.17446	10.7338	0.00105197	0.0396031
DOC2A	-0.682098	3.18183	10.7003	0.00107115	0.0401608
GGH	0.52355	4.71321	10.6997	0.00107152	0.0401608
IQCN	-0.50896	4.95278	10.6889	0.00107779	0.0403064
LMNTD2-AS1	-1.32392	0.932524	10.6466	0.00110271	0.0411477
TSPOAP1-AS1	-0.753108	2.73034	10.6352	0.00110955	0.0413117
LBP	1.608	-0.0679751	10.6228	0.00111699	0.0414976
POU5F1	2.26637	-1.4623	10.6054	0.00112758	0.0417994
KRT80	0.505194	5.81845	10.5995	0.00113116	0.0418405
CTD-2527I21.15	2.46555	-1.48578	10.5855	0.00113977	0.0420184
RNF212B	-2.67891	-2.0411	10.5836	0.00114093	0.0420184
FGA	0.512039	9.25877	10.5735	0.00114718	0.0421571
HLA-B	0.527282	9.71489	10.5564	0.00115785	0.0423812
SKA1	1.26839	0.541831	10.5557	0.00115828	0.0423812
SLC15A2	-0.768814	2.35531	10.4941	0.00119757	0.0437244
LDLRAD1	-0.560689	4.13967	10.4769	0.00120873	0.0440369
B3GNT3	0.492092	6.18594	10.4714	0.00121238	0.0440749
TENT5C	-0.508466	5.90913	10.4668	0.00121538	0.0440893
AFF3	-0.604902	3.88549	10.4578	0.00122135	0.0442112
FLACC1	-1.26998	0.502217	10.4166	0.00124884	0.0451102
FAM114A1	-0.49277	5.44022	10.3999	0.0012602	0.0454234
EIF2S2	0.491772	6.77773	10.3861	0.00126968	0.0456681
MORN5	-0.632538	4.1307	10.3678	0.00128231	0.0460245
UHRF1	0.855491	2.04727	10.3559	0.00129063	0.0462253
MAB21L4	0.825955	2.01018	10.3479	0.00129626	0.0463288
NRP1	0.505273	6.37002	10.3365	0.00130424	0.0465159
ITPR3	0.576475	5.64067	10.3312	0.00130804	0.0465534
PTPRN2	-0.57336	5.15016	10.2922	0.00133596	0.0473829
AARS1	0.485439	7.0416	10.2908	0.00133694	0.0473829
CDC42EP1	0.491589	5.63729	10.2825	0.00134301	0.0474988
RFLNA	-1.00827	1.27696	10.2608	0.00135887	0.0479597
COL3A1	-0.631618	3.35006	10.2501	0.00136674	0.0480659
GALNT5	-0.507935	5.04476	10.249	0.00136755	0.0480659
ABHD14A	-0.560083	4.81771	10.2148	0.00139322	0.0488664
ATP11A	0.534391	4.44353	10.1553	0.00143886	0.0503631
LGALS1	0.510161	5.41737	10.1445	0.0014473	0.0505539
DDB2	0.540795	4.22742	10.1332	0.00145623	0.0507614
CTPS1	0.63474	3.19826	10.0957	0.00148614	0.0516976
CYBRD1	-0.571865	3.83132	10.0782	0.00150033	0.0520841
APOD	-0.583792	5.75536	10.062	0.00151355	0.0524242
CGREF1	-0.695487	2.81775	10.0587	0.00151631	0.0524242
SERPINB8	0.634882	3.25538	10.0527	0.00152121	0.0524864
RFC3	0.714016	2.7348	10.0322	0.00153825	0.0529665
PRR18	-0.647951	3.07906	10.0215	0.00154728	0.0531058
KNTC1	0.717532	2.75483	10.0192	0.00154918	0.0531058
METRN	-0.551981	7.91987	10.0162	0.0015517	0.0531058
RNF213	0.52791	7.33776	10.008	0.00155859	0.0532341
RASD1	0.553908	4.44782	9.9911	0.00157299	0.0536176
FGL1	0.496521	5.48396	9.95455	0.00160453	0.0545829
FAS	0.796951	2.51427	9.9248	0.00163066	0.0553609
STK32B	0.830116	1.91232	9.91821	0.00163651	0.0554045
IL34	-1.83608	-0.895126	9.91599	0.00163849	0.0554045
PGLYRP2	-0.878601	1.72794	9.89054	0.00166131	0.0560432
AKAP14	-0.632856	3.28866	9.88745	0.0016641	0.0560432
FRMPD1	-1.28663	0.401383	9.88154	0.00166945	0.0560432
FAM81B	-0.498074	5.30396	9.88026	0.00167061	0.0560432
CROCCP3	-1.54393	-0.220983	9.87635	0.00167416	0.0560514
PROC	-0.622728	3.7855	9.8726	0.00167758	0.0560552
LRTOMT	-0.638109	3.71096	9.84676	0.00170131	0.0567361
CDC6	0.647087	3.42568	9.81297	0.00173286	0.0576745
CFAP73	-0.487336	5.23013	9.79864	0.00174641	0.0580116
KIF18A	0.940781	1.49201	9.79341	0.00175139	0.0580631
PROSER2	0.614663	3.84658	9.76365	0.00177996	0.0588862
RP11-357H14.17	-1.17728	0.655377	9.76034	0.00178317	0.0588862
CDH2	-0.719279	2.54871	9.73841	0.00180457	0.0594769
RP11-356K23.1	-1.5441	-0.106797	9.73114	0.00181173	0.059597
AF003626.1	2.131	-1.41369	9.70669	0.00183598	0.0600655
VSIG2	-0.571235	4.13248	9.70434	0.00183833	0.0600655
CD44	0.50571	4.62468	9.70272	0.00183995	0.0600655
CHRNA5	0.875304	1.69159	9.70253	0.00184015	0.0600655
CENPP	0.721126	2.46989	9.69729	0.0018454	0.060121
SPAG17	-0.637736	3.73833	9.69347	0.00184924	0.0601243
SLC43A3	1.83162	-0.904366	9.68758	0.00185518	0.0601243
TOGARAM2	-0.479928	5.0909	9.68662	0.00185615	0.0601243
FHL1	-0.561964	4.65686	9.67552	0.00186739	0.0602664
CDT1	0.655417	3.18177	9.67527	0.00186765	0.0602664
AC024560.3	-0.579225	3.84744	9.66825	0.0018748	0.0603821
FAM216B	-0.519528	4.74184	9.64931	0.00189423	0.060892
TMC4	-0.480553	7.0357	9.64267	0.00190109	0.060997
RPS6KA2	0.494877	5.04411	9.63571	0.00190831	0.0611128
SSC4D	-0.589638	3.91613	9.62852	0.00191578	0.0612364
PPP1R1C	1.28561	0.598938	9.62396	0.00192056	0.0612733
SNTN	-0.518183	5.71453	9.61467	0.00193029	0.0613052
DNAH6	-0.543014	4.23325	9.61244	0.00193263	0.0613052
UBE2L6	0.480353	6.97437	9.6108	0.00193436	0.0613052
RP1	-0.613431	3.6578	9.60922	0.00193603	0.0613052
LGALS9	1.07165	1.13775	9.60156	0.00194412	0.0614141
ATP1B2	-2.00379	-1.01962	9.59676	0.00194921	0.0614141
CDCA2	1.43837	0.281589	9.59569	0.00195034	0.0614141
CAPN5	0.566283	3.7794	9.58437	0.00196241	0.0616794
CLDN10	2.31075	-1.77148	9.55935	0.00198934	0.0622914
FSD1L	-0.716247	2.54704	9.55755	0.00199129	0.0622914
GABRE	-1.52	0.487812	9.55605	0.00199291	0.0622914
FAIM2	0.485764	8.53219	9.55031	0.00199916	0.0623333
ZG16B	-0.571586	6.85368	9.54717	0.00200258	0.0623333
GLYATL3	-0.753215	2.95073	9.54469	0.00200529	0.0623333
PNPLA7	-0.806973	2.04107	9.53926	0.00201122	0.0624032
IFITM3	0.526131	10.8961	9.5115	0.00204188	0.0631589
IHH	-0.567427	3.69293	9.51046	0.00204303	0.0631589
CLK4	-0.693264	2.70085	9.49295	0.00206263	0.0636485
KCNF1	-0.67921	2.91612	9.47158	0.00208679	0.064277
PDZK1	-0.717368	2.65649	9.45881	0.00210138	0.0644786
CUTA	-0.511546	4.81974	9.45721	0.00210321	0.0644786
ZBP1	2.1038	-1.4366	9.45538	0.00210531	0.0644786
NOL12	-2.3345	-1.82984	9.44884	0.00211283	0.0644786
SERPINF2	-0.499251	4.7668	9.44754	0.00211432	0.0644786
VWA3B	-0.505227	4.74959	9.44594	0.00211617	0.0644786
INSIG1	-0.473509	6.75763	9.42912	0.00213567	0.0648521
KRT15	0.587938	3.42565	9.42551	0.00213987	0.0648521
SNTB1	0.463048	6.447	9.42547	0.00213992	0.0648521
C6	-0.521912	6.38907	9.42039	0.00214586	0.0648895
CTXND1	-0.512015	4.32107	9.41787	0.00214881	0.0648895
MTFR2	1.4674	-0.12657	9.40843	0.0021599	0.0651084
ZDHHC14	0.742206	2.49548	9.399	0.00217104	0.065328
RP5-1086D14.6	1.34295	0.547048	9.3934	0.00217768	0.0654115
PPOX	-0.491019	4.62346	9.37555	0.00219899	0.0659346
ENPP3	-1.15642	0.89194	9.35151	0.00222802	0.0665124
ADAMTS5	-2.427	-1.96695	9.35092	0.00222873	0.0665124
SPRR1A	0.939591	1.35961	9.34985	0.00223003	0.0665124
AC093627.10	1.38405	0.127524	9.33116	0.0022529	0.0670763
CHRM4	1.86269	-0.585482	9.31799	0.00226915	0.0673518
CAPSL	-0.5493	4.00081	9.31722	0.00227011	0.0673518
SLC43A1	0.49396	4.68428	9.30974	0.00227939	0.0674293
PPIEL	-1.21816	0.42064	9.3087	0.00228068	0.0674293
CFAP91	-0.686681	2.65086	9.29752	0.00229465	0.0677241
SFRP2	-1.72689	-0.828441	9.27932	0.00231756	0.0682751
PSMB8-AS1	1.1751	0.793158	9.2763	0.00232138	0.0682751
PSPH	0.543556	3.87067	9.2528	0.00235135	0.0690369
PRAME	1.71348	-0.571395	9.24726	0.00235848	0.0691264
GPSM2	0.750555	2.89082	9.23573	0.00237337	0.0694118
PATL1	0.472348	5.18167	9.2332	0.00237666	0.0694118
ROPN1L	-0.517194	5.28427	9.23024	0.00238051	0.0694118
HERC2P2	-0.72703	3.74754	9.21181	0.00240459	0.0699934
CAMK2B	-0.455166	6.71422	9.20462	0.00241406	0.0701484
VPS9D1-AS1	0.630897	3.0451	9.15289	0.00248326	0.0720358
MAP3K14	0.532216	5.3588	9.14958	0.00248775	0.0720426
H2BC11	0.874135	1.54409	9.12042	0.00252772	0.0729065
NARS1	0.471041	6.84346	9.11503	0.00253518	0.0729065
FKBP11	-0.514297	5.50906	9.11333	0.00253754	0.0729065
PRSS27	1.07609	0.909983	9.11131	0.00254034	0.0729065
EPHX1	-0.491377	6.60133	9.11005	0.00254209	0.0729065
KRT34	2.21864	-1.6525	9.10911	0.0025434	0.0729065
LACTB2	0.508463	4.46945	9.09406	0.0025644	0.0733844
HP	2.10214	-1.08328	9.08774	0.00257329	0.0735146
TSGA10	-0.568039	3.95781	9.06864	0.00260031	0.0741613
TAGLN	-0.828413	1.78416	9.05762	0.00261602	0.074484
RP11-238K6.1	-1.87168	-1.11814	9.05225	0.00262371	0.0745777
RSPH1	-0.462492	6.20559	9.03258	0.0026521	0.0752584
TTC21A	-0.65714	2.9918	9.01761	0.0026739	0.0757502
MYO5BP2	-0.964422	1.21426	8.9769	0.00273415	0.0772158
RBL1	0.845967	1.66475	8.97649	0.00273476	0.0772158
SPARC	-0.518438	5.23182	8.96275	0.00275539	0.077669
TYRP1	1.8903	-1.03099	8.94485	0.00278253	0.0782349
ACP7	2.18292	-1.68075	8.94343	0.0027847	0.0782349
DRC3	-0.566209	4.01677	8.91982	0.00282092	0.0791213
SERPINA10	-0.612154	3.58611	8.90502	0.00284387	0.0796331
FANCD2	0.731967	2.25847	8.88103	0.00288149	0.0805534
C12orf75	-0.459094	6.77906	8.87282	0.00289447	0.0807829
COLEC12	-1.55646	-0.165817	8.8678	0.00290244	0.0808721
HLA-A	0.500437	9.90614	8.84561	0.00293794	0.0817268
RBCK1	0.470687	7.68931	8.81608	0.00298588	0.08282
DUSP5	0.516671	4.16196	8.81538	0.00298702	0.08282
EXOC3L4	2.02865	-1.48781	8.798	0.00301562	0.0833752
CEBPB	0.481925	6.50625	8.79723	0.00301688	0.0833752
RP11-245D16.4	2.65509	-2.29429	8.77309	0.00305707	0.0843483
ZNF239	1.26546	0.194276	8.76942	0.00306322	0.0843806
CISH	0.633674	3.00278	8.74297	0.00310798	0.0854745
CDC45	1.09868	0.707009	8.73556	0.00312063	0.0856177
SAPCD2	0.582913	4.20091	8.73401	0.00312329	0.0856177
RAD54L	1.20738	0.645174	8.72858	0.0031326	0.0857341
DSCC1	1.65058	-0.681306	8.71903	0.00314905	0.0860453
TSTD1	-0.666618	2.86545	8.69379	0.00319297	0.0871048
C5orf49	-0.474002	6.73098	8.66924	0.00323626	0.0881438
RABL2A	-0.586889	3.3444	8.66289	0.00324756	0.0883097
STOM	0.4507	5.79215	8.65962	0.00325338	0.0883262
SGO1	1.06611	0.90384	8.64617	0.00327749	0.0888384
SUSD4	-0.499019	4.44665	8.63636	0.0032952	0.0890495
SLC22A17	-0.470468	5.25867	8.63319	0.00330093	0.0890495
DCK	0.708249	2.26488	8.63227	0.0033026	0.0890495
RP11-799D4.4	1.48774	-0.275626	8.62861	0.00330925	0.0890495
KLF14	-2.02542	-1.56081	8.62656	0.00331297	0.0890495
NSD2	0.483286	4.89455	8.62444	0.00331682	0.0890495
LINC01012	1.40609	0.0437909	8.61843	0.00332779	0.0892026
H1-10	0.463455	7.68391	8.60349	0.0033552	0.0897954
CEACAM6	-0.455573	5.78091	8.58077	0.00339732	0.0906942
DZANK1	-0.654107	2.62222	8.57697	0.00340441	0.0906942
RP11-279F6.2	-0.72051	2.94449	8.57669	0.00340493	0.0906942
KDM4D	-1.72317	-0.827352	8.57388	0.0034102	0.0906942
RHBDD1	0.487715	4.37429	8.56611	0.00342477	0.0908864
VWA3A	-0.515473	4.61735	8.56292	0.00343079	0.0908864
CASTOR2	-0.570884	4.07906	8.5584	0.00343932	0.0908864
SHISA9	-1.03897	0.806179	8.55638	0.00344314	0.0908864
FAM166B	-0.500762	5.74129	8.55579	0.00344425	0.0908864
HMGB3	0.44319	6.96719	8.54832	0.00345841	0.0911181
TUBB	0.44788	8.05862	8.53679	0.00348038	0.0915546
MB	-0.820297	1.89883	8.52776	0.00349769	0.0918673
TCEA3	-0.438735	6.32204	8.51788	0.00351673	0.0922244
TSPOAP1	-0.583078	4.28598	8.513	0.00352617	0.0923291
RP1-228H13.5	0.990523	1.08376	8.49068	0.00356971	0.0932107
AC009495.2	-2.32369	-2.04166	8.4901	0.00357085	0.0932107
DUSP5-DT	0.992812	0.988621	8.4848	0.00358126	0.0933387
C5AR1	-0.548773	4.04105	8.45814	0.00363413	0.094571
GSDMB	-1.02187	1.09899	8.44189	0.00366675	0.0951423
SMAD3	0.453198	4.92631	8.44128	0.00366798	0.0951423
PSMB9	0.524108	4.1195	8.43883	0.00367293	0.0951423
CDH12	-1.06431	1.07404	8.41875	0.00371372	0.0960521
CDC25C	1.22057	0.295852	8.41031	0.003731	0.0963519
FCSK	-0.473594	4.58553	8.40408	0.00374379	0.0965351
ALOX15	2.30556	-1.773	8.39329	0.00376609	0.0969231
MID1IP1	0.455723	7.01427	8.39127	0.00377028	0.0969231
CXCL17	-0.554428	6.71954	8.38647	0.00378025	0.0970321
AGBL2	-0.705191	2.22863	8.36809	0.00381867	0.0978701
GATA4	-0.629108	2.79053	8.35886	0.00383811	0.0982198
FLJ31356	1.89741	-1.22833	8.35165	0.00385338	0.0984616
SORD2P	0.54998	3.72187	8.34453	0.00386851	0.0986994
HDAC9	1.75713	-0.884577	8.30676	0.00394977	0.100621
B9D1	-0.439377	5.37527	8.29156	0.00398297	0.101234
AC097468.4	-0.584602	3.12712	8.29028	0.00398578	0.101234
ANKRD11	0.471143	7.5213	8.28161	0.00400485	0.101566
BRI3	0.78129	6.67194	8.27301	0.00402388	0.101838
IGFBP5	-0.551846	8.47584	8.27055	0.00402933	0.101838
VSIR	0.599374	3.04941	8.26862	0.00403361	0.101838
SLC17A9	-1.0619	0.977259	8.25596	0.00406183	0.102398
LRRC71	-0.567823	3.2639	8.23295	0.00411366	0.103551
ABCA12	0.467939	5.84649	8.22727	0.00412656	0.103721
CNTD1	-1.00651	1.26676	8.22319	0.00413585	0.103801
MUC5AC	0.630524	10.144	8.17636	0.00424398	0.106357
GINS3	0.762767	2.16316	8.16128	0.00427942	0.10697
RNU6-925P	2.26972	-2.00833	8.16058	0.00428106	0.10697
ATIC	0.431336	5.54812	8.13838	0.0043338	0.108128
RP11-986E7.7	1.60539	-0.773421	8.12205	0.00437301	0.108901
NETO2	0.470028	4.54948	8.12013	0.00437764	0.108901
CTD-2517M22.17	-1.89938	-1.40633	8.10676	0.00441004	0.109546
IFI16	0.532001	3.95182	8.09731	0.00443311	0.109958
CA8	-0.534323	3.72763	8.08171	0.00447142	0.110746
CHRM1	-1.00802	0.909389	8.06729	0.00450715	0.111468
DHFR	0.686857	3.36974	8.0629	0.00451807	0.111575
MYRFL	-1.35394	-0.0866854	8.05881	0.00452829	0.111577
ATP13A5	-2.12417	-1.79806	8.0576	0.00453133	0.111577
SNAI3	-1.0304	0.848984	8.04531	0.00456216	0.112173
ITGA6	0.443682	4.98982	8.04183	0.00457093	0.112197
SERPINI2	-1.42545	-0.265927	8.03968	0.00457636	0.112197
RGS11	-0.523665	3.68222	8.03474	0.00458887	0.112229
C1orf194	-0.485095	6.70012	8.03393	0.00459091	0.112229
LBH	-1.3088	0.42533	8.02896	0.00460352	0.112375
AIMP2	0.477547	4.26874	8.01783	0.00463191	0.112905
ATRNL1	-0.629414	2.63442	8.00206	0.00467242	0.113729
GRIN3B	-0.47983	4.29304	7.99128	0.00470031	0.114244
ANKRD22	0.612065	2.9099	7.98554	0.00471523	0.114442
KIF12	-0.438063	7.27782	7.96898	0.00475857	0.115329
TLR3	0.639112	2.67749	7.96311	0.00477403	0.115538
FAM227A	-0.81577	1.55818	7.96046	0.00478103	0.115543
RHOF	0.474392	4.46111	7.9569	0.00479044	0.115605
IZUMO4	-0.865105	1.46428	7.93138	0.00485846	0.11708
ANXA13	-0.53141	4.19265	7.91887	0.00489218	0.117725
SYTL5	0.691625	2.70459	7.91053	0.00491479	0.118101
RP11-379K22.3	0.989532	1.02771	7.90114	0.00494037	0.118393
KLF9	0.566229	3.23587	7.90094	0.00494091	0.118393
HES6	-0.434833	5.31369	7.89213	0.00496504	0.118803
C22orf23	-0.913618	1.24336	7.8835	0.00498877	0.119203
ANKRD23	-1.73254	-0.965079	7.87804	0.00500386	0.119395
SEC22B4P	-1.68775	-1.00322	7.86913	0.00502859	0.11976
RNF145	0.434222	5.78969	7.86744	0.00503329	0.11976
CTB-134H23.3	-2.10854	-1.79689	7.85986	0.00505443	0.120094
CDKN1A	0.450073	7.7585	7.83757	0.00511713	0.121253
MSRB3	-0.596393	2.8767	7.83744	0.0051175	0.121253
MALAT1	-0.873588	5.26276	7.82463	0.00515389	0.121937
GPC5-AS1	-0.929543	1.69836	7.82222	0.00516077	0.121937
ADGB	-0.764109	2.31448	7.81563	0.00517962	0.122212
RAB26	-0.668171	2.47314	7.80325	0.00521523	0.122881
SLC19A1	0.553317	3.29558	7.79672	0.00523411	0.123154
PCP4	0.940119	1.32752	7.78439	0.00526997	0.123826
ING2	-0.626432	2.74188	7.7655	0.00532536	0.124887
MIB2	-0.432755	5.69081	7.76398	0.00532985	0.124887
TMEM63C	-0.618115	2.77713	7.75578	0.00535411	0.124973
LINC02605	0.881149	1.30059	7.7553	0.00535553	0.124973
CTD-2583A14.11	-0.724664	2.09054	7.75524	0.00535568	0.124973
ATXN2L	0.421019	7.71283	7.75275	0.00536307	0.124974
ARHGEF39	0.957546	0.979315	7.73543	0.00541476	0.126005
TNFSF15	0.695752	2.11701	7.71221	0.00548485	0.127461
SMIM17	-1.98815	-1.58934	7.69682	0.00553182	0.128376
NBL1	-0.474471	6.80783	7.69211	0.00554629	0.128536
RP11-403A21.1	-1.13591	0.935566	7.68226	0.00557663	0.129062
MUC3A	0.875632	1.48101	7.67125	0.00561075	0.129675
BARX2	-1.06644	0.69831	7.66356	0.00563473	0.130035
PARP14	0.478691	4.96025	7.66133	0.0056417	0.130035
C10orf95	-0.445856	4.9128	7.65333	0.00566675	0.130391
CDH11	-0.637194	2.50659	7.65062	0.00567527	0.130391
PLEKHG4	0.583252	2.90445	7.64905	0.00568022	0.130391
ITGA2	0.437612	5.88966	7.64191	0.00570274	0.130664
COTL1	0.432173	5.37065	7.6404	0.00570753	0.130664
CYP4B1	-0.868221	1.79545	7.61821	0.00577818	0.132009
TGFA	0.446723	4.56925	7.61703	0.00578195	0.132009
AXL	0.780848	1.61599	7.61463	0.00578967	0.132009
SLITRK6	0.535743	3.71579	7.60699	0.00581424	0.132391
PCAT14	-1.8775	-1.53432	7.6008	0.00583425	0.13253
METAP1D	0.584534	2.97849	7.59946	0.00583859	0.13253
B4GALNT2	-1.12423	0.428798	7.59785	0.0058438	0.13253
HMGN3-AS1	1.71547	-0.990993	7.59422	0.00585557	0.132619
RGS3	0.433599	5.61282	7.58039	0.00590065	0.133414
VIPR2	-0.461692	4.34825	7.57644	0.00591361	0.133414
RP11-15H20.6	-1.43512	-0.381308	7.57623	0.00591429	0.133414
RP4-622L5.7	-2.2035	-2.12006	7.56941	0.00593674	0.133742
LAMB1	0.492724	4.33126	7.56427	0.00595366	0.133923
PAOX	2.12126	-1.90168	7.56218	0.00596058	0.133923
CUL7	-0.430957	5.1158	7.54939	0.00600303	0.134698
GLB1L	-0.493614	3.86477	7.53444	0.00605307	0.135335
PRRT1B	-0.910128	1.16405	7.53122	0.00606388	0.135335
C20orf85	-0.536223	6.36177	7.53087	0.00606506	0.135335
NID2	-0.886151	1.2089	7.53022	0.00606725	0.135335
BHLHE40	0.459608	6.34542	7.529	0.00607135	0.135335
GPR87	1.0255	0.622091	7.52194	0.00609521	0.135576
C1R	0.492336	3.91712	7.52035	0.00610057	0.135576
RP11-465B22.3	1.40676	-0.244188	7.51396	0.00612225	0.135576
SNRPA	0.425472	5.94766	7.51333	0.0061244	0.135576
CIBAR2	-0.495027	3.98093	7.51278	0.00612629	0.135576
LRRN2	-0.597834	2.71017	7.51163	0.00613018	0.135576
MCM2	0.4876	4.06087	7.50173	0.00616396	0.135817
TMEM51-AS1	0.87493	1.27318	7.50158	0.0061645	0.135817
BRCA2	0.830561	1.43096	7.5014	0.00616511	0.135817
MCAM	0.611457	2.8439	7.49837	0.00617547	0.135868
CSAD	-0.709869	2.3227	7.48933	0.00620656	0.136255
IFIT2	0.716602	2.40737	7.48859	0.00620911	0.136255
LHX5	1.26527	-0.0491744	7.48275	0.00622929	0.136521
LIF	0.587496	3.25141	7.4573	0.00631798	0.138285
RHBDF2	0.427209	5.41876	7.44916	0.00634662	0.138733
PALMD	-0.439055	4.80889	7.4383	0.00638501	0.139392
FAM20C	0.448573	4.47083	7.42828	0.00642067	0.139837
POLE2	0.693301	2.08116	7.42268	0.00644069	0.139837
RP11-21L23.2	0.512806	3.78665	7.42213	0.00644264	0.139837
RAB30-DT	-1.15762	0.212026	7.4204	0.00644886	0.139837
BPIFB1	-0.463902	9.49086	7.41954	0.00645193	0.139837
GRIK4	1.49609	-0.504066	7.41871	0.00645492	0.139837
VGF	0.812253	1.53109	7.40537	0.00650296	0.140435
RP11-342M1.3	-1.32678	-0.254601	7.40529	0.00650323	0.140435
CXCL1	0.607242	2.96585	7.40414	0.00650738	0.140435
MT-ND2	-0.449917	14.3658	7.39246	0.00654978	0.14117
NPNT	-0.547891	3.33568	7.38682	0.00657034	0.141434
SPINT1-AS1	-0.553076	3.89138	7.38447	0.00657893	0.141439
PTAFR	0.590067	2.9426	7.36445	0.00665258	0.142548
MTUS2	-0.695854	2.1147	7.36295	0.00665816	0.142548
MYCN	-0.964595	0.806237	7.36164	0.00666301	0.142548
TMEM132A	0.438276	4.80549	7.36132	0.0066642	0.142548
GRID2	0.946397	0.930245	7.35525	0.00668673	0.14285
CCDC146	-0.45191	4.51247	7.34045	0.006742	0.143849
BST2	0.422439	5.32521	7.33626	0.00675775	0.143988
FAM216A	0.727464	1.91556	7.33419	0.00676552	0.143988
OR51E1	-1.58681	-0.613546	7.33122	0.00677672	0.144046
ENTPD8	-0.456127	4.44187	7.32015	0.00681856	0.144753
FAM189A1	-0.629177	2.52331	7.31121	0.0068526	0.145294
PPT2	0.633244	2.4777	7.30889	0.00686143	0.145299
LOH12CR2	-1.26889	0.0710504	7.30461	0.00687779	0.145462
NOL4	-1.10155	0.319836	7.30239	0.00688629	0.145462
COL7A1	-1.30392	0.213209	7.29795	0.00690334	0.145574
ESCO2	1.65846	-0.201121	7.29505	0.00691448	0.145574
SLC39A11	-0.515096	3.93495	7.29431	0.00691734	0.145574
TNS2	-0.403861	6.53416	7.28346	0.00695924	0.146274
CACNA1E	-0.623952	2.85905	7.26878	0.00701636	0.147197
CSMD3	-0.749978	1.75109	7.26537	0.00702966	0.147197
LINC00894	-1.7211	-0.628592	7.26534	0.00702978	0.147197
SLC23A1	-0.49682	3.8397	7.26205	0.00704269	0.147197
BRIP1	0.926261	1.28306	7.26105	0.00704662	0.147197
SMC4	0.415621	5.48986	7.2464	0.00710433	0.148081
RP4-781K5.5	-1.32742	-0.0098673	7.24471	0.00711103	0.148081
AMBP	-0.412479	6.7217	7.24367	0.00711515	0.148081
COMP	-0.833244	1.48028	7.23642	0.00714391	0.148358
DDX39A	0.412187	5.21599	7.2359	0.007146	0.148358
KRT23	0.540647	3.64157	7.22599	0.00718557	0.148926
TWNK	0.478264	3.95255	7.22465	0.00719093	0.148926
GSTA3	-0.532299	3.25898	7.20879	0.00725472	0.150064
CDK2AP2P2	1.86409	-1.36211	7.20266	0.00727958	0.150394
UGT8	0.494619	3.69817	7.19444	0.00731298	0.1509
TNFRSF19	-0.441267	5.02665	7.18316	0.00735909	0.151667
IFT172	-0.427483	4.72425	7.17776	0.0073813	0.151882
DRC7	-0.411173	5.63183	7.1757	0.00738977	0.151882
AMOTL2	0.440074	4.87578	7.17409	0.00739642	0.151882
TINAG	-0.623906	2.5068	7.16837	0.00742001	0.152182
FOSL2	0.471477	6.25893	7.1606	0.00745222	0.152423
AP4E1	0.676699	2.14417	7.15976	0.00745572	0.152423
CDKL5	-0.573946	2.93541	7.15903	0.00745874	0.152423
NAV2	0.47466	4.02728	7.15125	0.00749118	0.152758
LRRC34	-0.604872	2.75455	7.15078	0.00749316	0.152758
REPS2	-0.513114	3.60734	7.14668	0.0075103	0.152877
RP11-704M14.1	-1.92697	-1.7657	7.14507	0.00751705	0.152877
AC008060.7	-1.41947	-0.428352	7.1387	0.00754378	0.153236
COL6A1	-0.400697	6.37761	7.12085	0.00761926	0.154515
SRGAP3-AS2	-0.501958	4.46028	7.118	0.00763137	0.154515
RP11-554D13.1	-0.947271	0.884013	7.11259	0.00765446	0.154515
NWD1	-0.774583	1.55761	7.11138	0.0076596	0.154515
NXPH4	0.543436	3.36903	7.11046	0.00766353	0.154515
ADD2	0.681899	2.05075	7.10952	0.00766755	0.154515
C1orf229	1.90798	-1.71004	7.10789	0.00767453	0.154515
KCNJ6	-2.02638	-1.86375	7.10669	0.00767967	0.154515
BLM	1.12199	0.66904	7.10355	0.00769316	0.154546
CDCA3	0.624593	2.48579	7.10207	0.0076995	0.154546
COL1A1	-0.401774	6.71504	7.0968	0.00772216	0.154818
RAB9B	-0.879235	1.24225	7.08237	0.0077846	0.155885
C16orf89	-0.564451	3.4466	7.07964	0.00779648	0.155939
GJB3	0.724576	1.81834	7.06956	0.00784043	0.156633
RP4-740C4.5	-0.815669	1.33154	7.06087	0.00787859	0.15721
RP11-157D6.2	0.635353	2.31512	7.05834	0.00788969	0.157246
RP11-445L6.3	-0.945947	1.09991	7.05179	0.00791861	0.15752
RNASE1	1.37292	-0.489655	7.05102	0.00792203	0.15752
GNAS	-0.445909	10.3505	7.04764	0.00793697	0.157632
STIL	0.61507	3.01631	7.04337	0.00795591	0.157823
MAGED2	-0.411864	7.72513	7.03488	0.0079937	0.158388
PLCD4	-0.818787	1.5473	7.03242	0.00800471	0.15842
COL9A2	-0.564714	3.14108	7.02942	0.00801813	0.158501
SCG5	-0.710454	2.01976	7.01978	0.00806139	0.159022
ZNF671	-0.588473	2.64323	7.01937	0.00806327	0.159022
IL15RA	0.487444	3.72268	7.0157	0.00807981	0.159163
BCL2L15	0.447774	4.20761	7.01344	0.00809001	0.159179
CYP1A1	-0.711171	1.83115	7.00855	0.00811212	0.159257
CRY2	-0.409573	5.09229	7.00841	0.00811277	0.159257
UBAP1L	-1.27177	0.016182	7.00272	0.00813859	0.159578
SLC27A1	-0.500227	4.37946	6.99534	0.00817222	0.160053
ARL4D	1.09689	0.265189	6.97711	0.0082559	0.161505
BMPR1B-DT	-0.974103	0.746116	6.97484	0.00826637	0.161523
GNPTG	-0.453308	6.22815	6.97201	0.00827945	0.161578
IGFBP4	0.438889	9.73851	6.9701	0.00828827	0.161578
MLIP	-2.01137	-1.86239	6.96332	0.00831974	0.161931
ZDHHC1	-0.414063	6.18311	6.96209	0.00832545	0.161931
RPLP0P2	0.999121	0.661014	6.95746	0.00834703	0.162041
IL22RA1	-0.89068	1.40665	6.95677	0.00835025	0.162041
PPP1R32	-0.555296	4.22935	6.95458	0.00836051	0.162054
INSYN2B	-1.6217	-0.965051	6.95126	0.00837603	0.16217
ASAP1	0.419465	5.7094	6.92758	0.00848764	0.164143
TEKT1	-0.417577	5.29019	6.90909	0.00857585	0.16566
TMC8	0.759157	1.54286	6.90672	0.00858724	0.165691
LINC01513	-1.12956	0.477372	6.89671	0.00863547	0.166432
GALNTL6	-0.740102	1.67808	6.8938	0.00864954	0.166514
DIO1	-0.732336	1.89493	6.88788	0.0086782	0.166558
DUSP18	-0.518096	3.31387	6.88677	0.00868361	0.166558
EIF1	0.411096	8.30474	6.88592	0.00868771	0.166558
RGS2	0.695925	2.29858	6.88521	0.0086912	0.166558
INHBA	2.15101	-2.08536	6.86933	0.00876873	0.167854
TTC9	0.539336	3.01302	6.86287	0.00880052	0.167969
LINC01811	-1.9611	-1.89698	6.86165	0.00880654	0.167969
RAN	0.40672	7.52644	6.8607	0.00881122	0.167969
DPM3	-0.479459	5.83411	6.85554	0.00883669	0.167969
SH3BP2	0.456993	4.57638	6.85552	0.00883681	0.167969
MGAT5B	1.0258	0.48567	6.85495	0.00883961	0.167969
TRA2A	0.507236	3.3558	6.85404	0.00884412	0.167969
EPHX2	-0.599575	2.85773	6.84807	0.00887373	0.168342
RAB13	-0.683367	2.12005	6.83875	0.00892015	0.168973
PSME2	0.410305	5.96024	6.8374	0.00892689	0.168973
ETV7	1.19103	0.114827	6.83113	0.00895824	0.169377
PLPPR1	-0.702465	1.9771	6.81629	0.00903302	0.1706
ASRGL1	0.6989	2.0239	6.81386	0.0090453	0.170642
CXADRP3	-0.95751	1.20806	6.80987	0.00906551	0.170833
ACADVL	-0.398025	8.18843	6.80413	0.00909474	0.171193
RP5-968P14.2	-1.57336	-0.628497	6.7979	0.00912652	0.171601
ADAMTS12	-0.880351	1.02498	6.78653	0.00918482	0.172506
MFSD3	-0.481487	3.7406	6.78424	0.00919664	0.172536
FAM135B	-0.671047	2.08448	6.7799	0.009219	0.172764
MYLIP	-0.406651	4.86471	6.77559	0.00924132	0.172991
GHRHR	-2.14753	-2.16129	6.77116	0.00926427	0.17323
SHISAL1	0.635316	2.29555	6.76687	0.00928657	0.173455
HOMER3	0.614883	2.53696	6.75775	0.00933414	0.174152
NUMBL	-0.397051	5.23104	6.75087	0.00937019	0.174632
HPSE	1.25241	-0.0235661	6.74644	0.00939347	0.174873
CACNA1H	-0.473758	5.24	6.74368	0.00940805	0.174953
TCTE1	-0.54195	3.33336	6.72689	0.009497	0.176413
SYTL1	-0.405874	5.95682	6.71189	0.0095772	0.177708
DTYMK	0.464342	4.07795	6.70599	0.00960898	0.178103
ARMCX1	-0.455337	3.97125	6.69599	0.00966299	0.178713
RP11-416O18.4	-1.21438	0.220172	6.6944	0.0096716	0.178713
RASSF8-AS1	-0.688234	1.92197	6.69404	0.00967356	0.178713
WDR38	-0.418787	6.16483	6.6906	0.00969224	0.178863
AC007319.1	1.0464	0.436894	6.67444	0.00978053	0.180059
LAT2	0.49023	3.59663	6.674	0.00978295	0.180059
H4C5	-0.928673	0.978574	6.67291	0.00978893	0.180059
ZFP57	-1.42882	-0.311956	6.66886	0.00981117	0.180272
MPC2	-0.433163	6.52365	6.66245	0.00984654	0.180303
RP11-334C17.5	-0.576471	3.02713	6.66237	0.00984696	0.180303
WSCD1	0.648821	2.31294	6.66194	0.00984936	0.180303
SNRPB	0.410328	6.09077	6.66084	0.00985543	0.180303
SPATA6L	-0.891631	1.05722	6.65723	0.00987545	0.180475
GNG2	-1.86724	-1.67554	6.64224	0.00995887	0.181803
EPRS1	0.387555	6.22747	6.63978	0.00997264	0.181835
ERN1	0.40838	5.19365	6.63809	0.00998207	0.181835
SLC16A7	0.650884	3.05778	6.63525	0.00999804	0.181854
PIM3	0.399929	6.67928	6.63407	0.0100046	0.181854
ZNF385B	-0.412183	4.9712	6.62316	0.0100661	0.182776
ADAR	0.394455	7.94245	6.61473	0.0101139	0.183447
TPPP3	-0.438891	10.5712	6.61007	0.0101404	0.183731
FANCI	0.578914	3.18444	6.60525	0.0101678	0.184031
JDP2	0.518571	3.38513	6.59877	0.0102049	0.184505
PRLR	-0.524005	3.09163	6.59428	0.0102307	0.184627
PIH1D2	-0.611571	2.52494	6.59381	0.0102334	0.184627
LRP2BP	-0.472914	3.94303	6.58353	0.0102927	0.185498
CD164L2	-0.658261	2.14732	6.57633	0.0103344	0.186052
MIR200B	-1.54495	-0.765953	6.56534	0.0103984	0.187006
PXDN	0.44848	6.09615	6.56321	0.0104109	0.187031
PABPC1L	-0.582467	4.01774	6.55878	0.0104368	0.187137
ADGRG6	0.425086	5.67016	6.55843	0.0104388	0.187137
SLC38A1	0.425783	7.24713	6.54944	0.0104917	0.187886
ZNF731P	-0.84518	1.53061	6.54207	0.0105352	0.188466
SFMBT2	0.630485	2.17563	6.53824	0.010558	0.188674
ODAD3	-0.403162	4.78785	6.53282	0.0105902	0.189009
NEDD9	-0.467243	3.8925	6.53133	0.0105991	0.189009
AKR1B10	-0.421865	5.30131	6.51557	0.0106934	0.190491
NBPF14	-0.561366	2.93998	6.50965	0.0107291	0.190844
MIR29B2CHG	-1.04207	0.917712	6.50854	0.0107357	0.190844
SLC20A1	0.411286	5.92805	6.50236	0.0107731	0.191307
CCN2	0.390571	5.25498	6.48602	0.0108726	0.192872
GLDC	2.09282	-2.12437	6.47757	0.0109244	0.193589
TNFRSF10D	-1.59559	-1.13831	6.47063	0.0109672	0.194087
LINC01602	-1.0399	0.328127	6.46929	0.0109755	0.194087
ZXDB	0.51099	3.15844	6.46578	0.0109971	0.194267
UGT2B10	-0.992067	0.774387	6.45058	0.0110916	0.195732
ARL1	-0.381498	6.4638	6.44491	0.0111271	0.196154
TNFRSF10A	0.634483	2.24983	6.44227	0.0111436	0.196241
CFAP221	-0.462914	3.74958	6.43675	0.0111783	0.19646
RP11-577H5.6	-0.651216	2.76375	6.43406	0.0111953	0.19646
NHSL1	0.415653	4.74024	6.43329	0.0112001	0.19646
APOL3	0.684684	1.80851	6.43292	0.0112024	0.19646
ABCG1	-0.443001	4.05925	6.42177	0.011273	0.197184
STEAP1	0.451636	3.90455	6.42157	0.0112743	0.197184
ODF2	-0.383548	5.77025	6.42088	0.0112786	0.197184
CELF3	-1.23672	0.025801	6.41769	0.0112989	0.197334
RNF213-AS1	-0.659027	2.01532	6.41163	0.0113375	0.19736
TRIM59	0.733002	1.6835	6.40919	0.0113531	0.19736
SLX4	0.476421	3.53476	6.40901	0.0113543	0.19736
EMP1	0.568976	2.70834	6.40827	0.011359	0.19736
SRSF1	0.501811	3.73552	6.40786	0.0113617	0.19736
TMEM263	-0.379759	6.30919	6.40568	0.0113756	0.19736
P3H1	-0.409671	4.64501	6.40469	0.0113819	0.19736
STK33	-1.33446	-0.255116	6.39995	0.0114124	0.197686
ALX4	0.982836	0.478742	6.39395	0.011451	0.198103
SOD2	0.380911	6.83955	6.39197	0.0114638	0.198103
COLCA1	-0.486993	3.4887	6.39077	0.0114715	0.198103
LINC00683	-0.625444	2.23738	6.37602	0.0115672	0.199518
ANOS1	-0.567806	2.56604	6.37452	0.011577	0.199518
ERAP2	0.419857	4.43502	6.37262	0.0115894	0.199529
PLPP5	-0.390614	5.13518	6.37004	0.0116063	0.199617
HMGN5	-0.461681	3.70948	6.3643	0.0116439	0.20006
OTUD6B	0.714527	1.9899	6.35923	0.0116772	0.200429
YIPF2	-0.381581	6.51317	6.3488	0.0117461	0.201407
SDC1	0.450924	4.31151	6.34004	0.0118042	0.202199
GPR135	-0.425564	4.26722	6.33809	0.0118172	0.202218
TTLL9	-0.460063	3.95251	6.33074	0.0118663	0.202852
C9orf24	-1.29207	-0.0274636	6.32027	0.0119365	0.203651
KCNQ4	1.78496	-1.65192	6.3202	0.011937	0.203651
ASAP3	-0.439844	4.03295	6.31419	0.0119776	0.203857
ZNF587B	-0.571911	2.57828	6.31168	0.0119945	0.203857
ZNF460	-1.76686	-1.73502	6.3113	0.0119971	0.203857
CFAP157	-0.42366	5.12069	6.31128	0.0119972	0.203857
ARGLU1	-0.486481	5.07928	6.30366	0.0120489	0.204529
COL8A1	-0.711442	1.60121	6.2965	0.0120977	0.205151
DYNLT4	-0.646283	2.29026	6.28836	0.0121534	0.20589
A2M	0.401971	7.36227	6.28535	0.012174	0.206033
TMEM179	0.570028	2.69261	6.28246	0.0121938	0.206164
NEIL3	1.2153	0.15833	6.27736	0.012229	0.206552
RP11-79N23.1	-1.28408	-0.480148	6.26574	0.0123095	0.207705
ITGA3	0.392282	9.09517	6.25408	0.0123908	0.208867
SYCP2	-1.25536	0.0071402	6.25232	0.0124031	0.208867
RALGPS2	-0.42089	4.45261	6.23406	0.0125316	0.210823
SLC22A18AS	-0.475402	3.98351	6.22609	0.0125882	0.211563
SERHL2	-1.69233	-1.43091	6.21994	0.012632	0.211906
CDH26	-1.1257	0.0337034	6.21877	0.0126403	0.211906
ADCY3	0.522354	3.77124	6.21796	0.0126461	0.211906
DNAH10	-0.45401	3.82791	6.21331	0.0126793	0.21212
BBC3	0.508951	3.21234	6.21268	0.0126839	0.21212
SOX2-OT	-1.16114	0.0245248	6.20448	0.0127427	0.212894
BTG3	0.596039	2.35296	6.19055	0.0128434	0.214365
LMF2	-0.412694	5.30037	6.18756	0.0128651	0.214513
TBL1X	0.386931	5.16243	6.18585	0.0128776	0.214513
NEK5	-0.450274	4.05205	6.18155	0.0129089	0.214819
ALG11	0.899011	1.16041	6.17985	0.0129213	0.214819
LINC02015	1.12256	0.0419923	6.16757	0.0130113	0.215928
OSBPL3	0.529048	3.11341	6.16727	0.0130135	0.215928
STX2	-0.481804	3.52135	6.1649	0.013031	0.216005
MAP6	-0.412246	8.03557	6.15987	0.0130681	0.216409
SVEP1	-1.01851	0.357486	6.15627	0.0130947	0.216638
RP11-347C18.3	1.85496	-1.90207	6.15434	0.013109	0.216662
VLDLR-AS1	1.57894	-1.25017	6.14803	0.0131558	0.217225
IGFBP3	-0.425055	4.39213	6.13722	0.0132365	0.218344
TNFAIP8L1	-0.397896	4.96466	6.13173	0.0132777	0.218811
SEC31B	-0.971082	1.03399	6.12155	0.0133543	0.21986
EYA1	-0.512844	2.97301	6.11901	0.0133736	0.219963
TCEAL3	-0.432176	4.02119	6.11097	0.0134345	0.220751
CEP20	0.440007	3.89188	6.10745	0.0134613	0.220799
ZACN	-0.695728	1.80817	6.10716	0.0134635	0.220799
LPCAT3	-0.392268	6.59496	6.10375	0.0134895	0.221012
KCNH3	-0.381864	5.0473	6.10043	0.0135149	0.221213
MCM6	0.608605	2.32298	6.09497	0.0135567	0.221583
TRAF3IP2-AS1	1.51982	-1.0466	6.09363	0.013567	0.221583
TEX19	1.48184	-0.993227	6.09237	0.0135767	0.221583
CCDC102B	-1.57313	-1.07869	6.08972	0.0135971	0.221702
CTD-3032H12.1	-0.96329	0.578446	6.08489	0.0136343	0.221907
CYP2S1	0.643527	2.46833	6.08323	0.0136471	0.221907
C17orf114	-0.91251	1.01476	6.08287	0.0136499	0.221907
DOC2B	1.12728	0.0721009	6.08129	0.0136621	0.221907
CES4A	-0.500245	3.11771	6.07151	0.0137379	0.222925
RP11-95D17.1	-0.992075	0.570781	6.06963	0.0137526	0.22295
LIF-AS2	1.72471	-1.56747	6.06513	0.0137877	0.223305
RP11-22N19.2	1.90766	-1.86847	6.06331	0.0138019	0.223321
CXCR4	-1.85536	-1.96762	6.05947	0.0138319	0.223594
PYGO1	1.96045	-2.009	6.05762	0.0138464	0.223615
LHX6	1.00245	0.388098	6.0554	0.0138638	0.223683
SIRPA	0.636561	2.22526	6.04038	0.0139823	0.225113
NR3C2	-0.649858	2.19973	6.04028	0.013983	0.225113
PFKP	0.394427	6.08159	6.03751	0.0140051	0.225113
AGBL5	-0.375997	6.02646	6.03744	0.0140056	0.225113
CYGB	-0.811195	1.17889	6.02869	0.0140752	0.226001
LAD1	0.371675	6.38534	6.02714	0.0140875	0.226001
SAXO2	-0.42513	5.60212	6.01503	0.0141845	0.227341
RP11-403F21.4	-0.889998	0.757392	6.01018	0.0142236	0.227752
RNF44	0.367642	6.12453	5.99546	0.0143427	0.229443
AK8	-0.49957	3.31224	5.99014	0.0143861	0.229902
VDR	0.43896	5.92198	5.98861	0.0143986	0.229902
UNC5B	0.621477	2.33047	5.97127	0.0145408	0.231954
TSEN15	0.427146	4.16884	5.96764	0.0145708	0.232087
PGC	-0.557104	3.66492	5.96695	0.0145765	0.232087
RABAC1	-0.552709	3.0505	5.96441	0.0145975	0.232203
TPTEP2	-1.35871	-0.829387	5.96152	0.0146214	0.232365
TINAGL1	-0.746541	1.43687	5.95442	0.0146805	0.233085
ABCC6P2	-1.23912	-0.467575	5.94239	0.014781	0.234461
TLL2	1.35008	-0.710922	5.94021	0.0147992	0.234531
HHIPL2	-0.504569	3.03032	5.93754	0.0148217	0.234667
LRRC37B	0.668612	1.91163	5.93055	0.0148806	0.23538
SEZ6L2	-0.388118	7.97218	5.92832	0.0148994	0.235458
UBE2D3-AS1	1.12259	-0.0487951	5.92231	0.0149503	0.236042
KIAA2012	-0.491798	3.31551	5.91842	0.0149834	0.236243
PDXDC2P-NPIPB14P	-1.15223	0.103218	5.91753	0.0149909	0.236243
RPL32P3	-0.577622	2.37289	5.91273	0.0150318	0.236496
SMOC1	0.404346	4.68095	5.91237	0.0150349	0.236496
ECT2	0.370283	6.08267	5.90208	0.015123	0.237661
CMTM7	0.610315	2.28162	5.89487	0.0151851	0.238415
FAM107A	-0.830914	1.64149	5.89166	0.0152128	0.238629
COL6A2	-0.373285	5.66061	5.88706	0.0152525	0.238695
ACCS	-0.563698	2.45141	5.88654	0.015257	0.238695
SCN3B	-1.00393	0.328385	5.88629	0.0152592	0.238695
DNAJC28	-1.23128	-0.429678	5.87851	0.0153268	0.23953
GRIA2	-0.551642	3.28514	5.87359	0.0153697	0.23998
CDKN2D	0.587197	2.24208	5.86826	0.0154163	0.240486
LMNB2	0.38332	5.91118	5.86622	0.0154342	0.240543
CCDC162P	-1.25716	-0.0992159	5.85505	0.0155324	0.241852
MYO1G	-0.941395	0.615014	5.85337	0.0155473	0.241861
LINC01667	-0.970555	0.448065	5.84901	0.0155858	0.242238
INKA2	-0.463518	3.46085	5.84428	0.0156278	0.242668
CETN2	-0.386446	7.03677	5.84014	0.0156646	0.243016
ZNF10	-0.614757	2.30405	5.83746	0.0156884	0.243023
UCP2	-0.407973	9.45992	5.83687	0.0156937	0.243023
SLC7A2	0.376062	6.39392	5.83478	0.0157124	0.24309
IGSF22	-0.99166	0.636032	5.83167	0.0157402	0.243298
CTD-2619J13.5	1.43486	-1.02827	5.82522	0.015798	0.24397
USP27X	-0.756274	1.48672	5.82195	0.0158274	0.244201
PDXDC1	-0.365851	7.41478	5.82005	0.0158445	0.244242
PRSS22	0.403206	4.34296	5.81714	0.0158707	0.244423
MRPS10	0.406873	4.33102	5.81227	0.0159147	0.244702
ZNF778	0.512126	3.08483	5.81194	0.0159177	0.244702
NME3	-0.402324	4.97224	5.80222	0.016006	0.245836
MIA3	-0.366272	7.78138	5.79934	0.0160322	0.246015
TMEM119	-1.0522	0.122428	5.79711	0.0160525	0.246104
PBXIP1	-0.382084	5.18671	5.77844	0.0162239	0.248229
P2RX4	-0.37376	6.12212	5.7764	0.0162428	0.248229
HNF1A-AS1	-0.454999	3.48449	5.77569	0.0162493	0.248229
MYO19	0.419968	4.3221	5.77329	0.0162715	0.248229
RRM1	0.424085	4.4757	5.77312	0.0162731	0.248229
NCAPG2	0.537511	2.7286	5.77248	0.016279	0.248229
ICA1	-0.366742	5.30681	5.76853	0.0163157	0.248565
SUN2	0.406046	5.19995	5.76554	0.0163434	0.248631
DYNC2H1	-0.608624	2.57981	5.76464	0.0163518	0.248631
FTX	-0.455049	3.65992	5.76333	0.0163641	0.248631
STN1	0.40377	4.23686	5.76012	0.0163939	0.248862
GAS7	-0.430926	3.80547	5.75778	0.0164158	0.24897
ITGA10	-0.639439	2.19685	5.7555	0.0164371	0.249071
THUMPD3-AS1	-0.6233	1.93174	5.74252	0.016559	0.250694
TRPV2	1.19326	-0.134638	5.73433	0.0166364	0.25164
UGT2B28	-0.527778	3.72297	5.73154	0.0166629	0.251816
AK3	0.421298	4.23554	5.72538	0.0167214	0.252452
NSUN5P1	-0.687987	1.75598	5.72275	0.0167465	0.252452
BCL3	0.371683	7.03455	5.72118	0.0167614	0.252452
PAQR7	-0.513715	2.93379	5.72086	0.0167645	0.252452
SGK1	1.08182	0.0158635	5.716	0.016811	0.252926
G2E3	0.517335	2.83347	5.71114	0.0168576	0.253403
AFP	-1.67211	-1.45699	5.70851	0.0168829	0.253557
CFAP45	-0.383701	5.1063	5.70211	0.0169445	0.254257
NPHP1	-0.422211	4.12728	5.70047	0.0169604	0.254271
SNHG12	-0.715511	1.45824	5.69858	0.0169787	0.25432
LXN	-0.399075	5.12407	5.69537	0.0170098	0.25456
MZF1	-0.383985	5.12467	5.68812	0.0170801	0.255172
MRTO4	0.385222	4.66175	5.68806	0.0170807	0.255172
C8orf34	-0.660451	1.72193	5.68483	0.0171122	0.255417
RP11-574K11.32	1.01721	0.305968	5.67261	0.0172318	0.256976
ANO9	-0.474553	3.35357	5.66939	0.0172635	0.257221
DNAI1	-0.506529	3.30966	5.66434	0.0173132	0.257297
RP11-97C16.1	-1.5004	-0.795892	5.66429	0.0173137	0.257297
CCDC96	-0.451268	3.50174	5.66425	0.0173141	0.257297
PRDM11	-0.430831	3.83575	5.65957	0.0173603	0.25753
ARMC3	-1.52032	-1.35863	5.65703	0.0173855	0.25753
SMC2	0.527247	3.07704	5.65644	0.0173914	0.25753
CCDC137	0.408385	4.18376	5.6554	0.0174018	0.25753
LGALS8-AS1	1.33883	-0.772964	5.65499	0.0174058	0.25753
THPO	0.557243	2.49482	5.64623	0.0174929	0.258242
PTPRD	-0.658384	1.68947	5.6454	0.0175012	0.258242
SVBP	-0.561426	2.47057	5.64364	0.0175188	0.258242
RP11-216L13.19	-1.48104	-1.05954	5.64161	0.0175391	0.258242
RNF214	0.482627	3.15149	5.64141	0.0175411	0.258242
GPR155	-0.670978	1.71379	5.64098	0.0175454	0.258242
EFCAB1	-0.383619	5.86128	5.63536	0.0176017	0.258737
TMED3	-0.388218	7.93268	5.63458	0.0176095	0.258737
NMU	1.31956	-0.786708	5.62879	0.0176678	0.259229
RP11-17G11.2	-1.30878	-0.64365	5.6281	0.0176748	0.259229
RP11-178H8.7	1.57774	-1.1662	5.62669	0.017689	0.259229
RAD21	0.365756	6.45778	5.61867	0.0177702	0.260194
TMPRSS11E	-1.49513	-1.2894	5.61687	0.0177883	0.260235
ING4	-0.397237	4.51188	5.60979	0.0178604	0.261065
RP11-20J15.3	-1.47974	-1.13861	5.60639	0.0178951	0.261162
STMND1	-0.522995	2.86662	5.60462	0.0179132	0.261162
ANKS1B	-0.532563	2.65828	5.6046	0.0179133	0.261162
CHST15	0.37393	5.11057	5.59671	0.0179942	0.261928
ACSS3	-1.77074	-1.86269	5.59571	0.0180045	0.261928
MDH1B	-0.579902	2.21137	5.5944	0.018018	0.261928
LINC00900	1.59205	-1.53977	5.59345	0.0180278	0.261928
SUCLG2-AS1	0.672676	1.65301	5.57603	0.0182079	0.263903
SPON2	-0.381776	5.6197	5.57594	0.0182088	0.263903
PLEKHG1	0.843937	0.77535	5.57579	0.0182104	0.263903
EXOSC8	0.505469	2.82713	5.56744	0.0182975	0.264772
TSPAN5	-0.37964	4.95865	5.56704	0.0183016	0.264772
ITPRID1	-0.737354	1.48226	5.54546	0.0185287	0.267685
LINC01355	-1.75385	-0.673897	5.54491	0.0185346	0.267685
CCNP	-0.424057	6.17273	5.5418	0.0185674	0.267931
THSD4	0.405051	4.97317	5.53778	0.0186102	0.268147
RP11-342K6.5	-1.17231	-0.393836	5.53742	0.018614	0.268147
HMCN1	-1.66752	-1.79809	5.53473	0.0186426	0.26833
CRYBG1	0.456497	4.17618	5.53073	0.0186853	0.268716
ORC1	0.715877	1.46288	5.52907	0.018703	0.268743
HHLA2	-0.503761	3.25256	5.51818	0.0188198	0.270165
CROCC	-0.440544	4.37275	5.51609	0.0188423	0.270165
B2M	0.416934	10.3931	5.51428	0.0188618	0.270165
CADPS2	-0.358733	5.55448	5.51294	0.0188763	0.270165
NOS3	0.37118	4.78061	5.51011	0.0189068	0.270165
RPRM	-1.67505	-1.02273	5.51007	0.0189073	0.270165
ITGB1	0.371383	7.13217	5.50949	0.0189136	0.270165
MXD3	0.664812	1.6018	5.50288	0.0189851	0.270832
VWA5B2	-0.366669	6.25809	5.5012	0.0190034	0.270832
HMGN3	-0.366805	5.12387	5.49961	0.0190207	0.270832
MMD	0.839456	1.05296	5.49928	0.0190243	0.270832
NUP85	0.479443	3.35198	5.48184	0.0192151	0.273318
SMG1P3	1.43104	-0.607551	5.48026	0.0192324	0.273336
ALDOA	0.383062	5.81698	5.47373	0.0193044	0.274129
CHAD	-1.05059	0.358697	5.47053	0.0193397	0.274401
ATP6V1G2	-0.693044	1.62411	5.46467	0.0194047	0.275092
ABCC6	-0.771875	1.14604	5.46148	0.0194402	0.275139
PPARA	-0.450007	3.37823	5.46032	0.0194531	0.275139
STAMBP	0.365883	5.03402	5.45999	0.0194567	0.275139
CA10	-0.626171	1.91067	5.45675	0.0194929	0.27542
CSMD2	-1.61788	-1.70457	5.44774	0.0195937	0.276613
SPEF2	-0.477196	3.62399	5.44533	0.0196207	0.276625
ALYREF	0.394308	4.90491	5.44476	0.0196271	0.276625
CCDC65	-0.390989	4.54895	5.4378	0.0197055	0.277498
RP11-440L14.1	-0.493632	3.14711	5.43587	0.0197273	0.277574
HLA-DMA	-0.403929	4.93268	5.43068	0.0197859	0.278169
AGPAT4	-0.635369	1.95409	5.42882	0.019807	0.278235
STAG3L5P	-1.46908	-1.22348	5.41801	0.0199301	0.279731
C1orf158	-0.375767	5.1382	5.41235	0.0199948	0.280407
BIRC3	0.456893	3.35727	5.40866	0.0200371	0.280769
CPSF3	0.422298	4.22773	5.4065	0.0200619	0.280883
PRANCR	-0.755925	1.18548	5.40358	0.0200955	0.281121
SBSPON	-0.458231	3.46203	5.39918	0.0201463	0.281545
SLC16A6	1.14118	-0.272158	5.39696	0.0201719	0.281545
LAP3	0.375913	4.75109	5.39418	0.020204	0.281545
LARP1	0.379205	7.07697	5.39398	0.0202063	0.281545
TFF3	-0.418816	13.2429	5.39352	0.0202116	0.281545
CYP4A11	-0.894937	0.612302	5.39232	0.0202255	0.281545
SH3GL1P1	-1.72298	-1.6463	5.38041	0.020364	0.282911
P2RY6	1.05829	-0.00145277	5.37952	0.0203745	0.282911
CCDC24	-0.386527	5.25991	5.37858	0.0203854	0.282911
SMC1A	0.372307	5.67343	5.37696	0.0204044	0.282911
CBLN2	-1.42423	-0.482484	5.37673	0.0204071	0.282911
AK1	-0.46997	3.16347	5.37493	0.0204282	0.282924
TPM2	-0.502518	2.76084	5.3738	0.0204414	0.282924
TMEM209	0.411229	3.97858	5.36958	0.0204909	0.28314
PUM3	0.540752	2.59172	5.36875	0.0205007	0.28314
NDRG2	-0.427298	3.85054	5.36819	0.0205072	0.28314
POGLUT3	0.536805	2.82802	5.36614	0.0205314	0.283243
CTSF	-0.419253	4.25131	5.36007	0.020603	0.283693
SLC13A4	-1.40599	-1.03984	5.3594	0.0206109	0.283693
HYPK	-1.61957	-1.04102	5.35912	0.0206142	0.283693
DLL3	-0.845055	0.711631	5.35485	0.0206647	0.284156
REX1BD	-0.40355	5.21687	5.3493	0.0207306	0.284831
PLAAT4	0.486831	3.48903	5.34272	0.020809	0.285677
SPTSSB	0.357803	6.9352	5.34075	0.0208325	0.285755
PIF1	0.988488	0.519057	5.33942	0.0208484	0.285755
CRYGS	-1.47694	-1.22385	5.32726	0.0209943	0.287522
TMEM156	0.48874	3.31697	5.32425	0.0210307	0.287585
RP11-775C24.5	1.08889	0.0465114	5.32407	0.0210328	0.287585
DPY19L3-DT	-1.49918	-1.11737	5.32113	0.0210683	0.287661
ADAT2	0.781337	1.21361	5.3208	0.0210724	0.287661
STMN1	0.350649	5.57965	5.3157	0.0211341	0.288271
PSRC1	0.54777	2.52648	5.31153	0.0211847	0.288379
SMIM32	-1.58763	-1.50816	5.31099	0.0211913	0.288379
CHIA	-0.533242	2.79557	5.31084	0.0211931	0.288379
CDC20P1	1.33887	-0.564595	5.30705	0.0212393	0.28866
HPF1	0.553346	2.26612	5.30635	0.0212478	0.28866
RPL7P9	-0.593178	2.09068	5.30338	0.0212841	0.288662
RHOH	-0.388709	4.50101	5.30281	0.021291	0.288662
FAHD2CP	-0.556585	2.80229	5.30215	0.0212991	0.288662
C7orf57	-0.385207	4.47651	5.30051	0.0213192	0.288704
LYSMD4	0.687054	1.41836	5.29828	0.0213465	0.288843
TRAPPC6B	0.502031	2.97304	5.29287	0.0214129	0.289509
ANGPTL2	-1.09078	0.210673	5.28247	0.0215411	0.291011
DNAH1	-0.504903	3.34119	5.27705	0.0216083	0.291686
SEC11C	-0.370654	6.10785	5.27341	0.0216536	0.292065
DNAH12	-0.472064	3.54969	5.26359	0.0217761	0.293483
ALDH18A1	-0.347849	6.40314	5.25519	0.0218814	0.294581
CNN2	0.344751	6.32377	5.25433	0.0218923	0.294581
FGFR1	-0.368485	4.61963	5.252	0.0219216	0.294741
HOXB-AS3	1.17796	-0.527724	5.24899	0.0219595	0.294914
AHNAK2	0.731215	1.21635	5.24718	0.0219824	0.294914
GRB10	0.454117	3.28858	5.24684	0.0219867	0.294914
NCAPD2	0.387001	6.30426	5.24374	0.0220258	0.295149
CRIP1	-1.21094	-0.615389	5.24244	0.0220423	0.295149
DAPK1	-0.364047	5.35718	5.24133	0.0220564	0.295149
TFAP4	0.461976	3.24433	5.23783	0.0221008	0.295509
RFT1	0.422698	3.63171	5.236	0.0221241	0.295587
FBXW9	-0.363622	4.72096	5.23224	0.0221719	0.29568
PGM2	0.411177	3.82346	5.23222	0.0221722	0.29568
LINC01765	-0.981564	0.593707	5.23134	0.0221834	0.29568
RAD51AP1	0.674593	1.48253	5.22727	0.0222354	0.29614
ETFDH	0.442362	3.4615	5.22419	0.0222748	0.296432
SNAI2	0.825842	0.823302	5.21771	0.0223579	0.297155
RP11-119F19.5	1.27902	-0.757055	5.21526	0.0223895	0.297155
ZNF552	-0.371409	4.49846	5.21448	0.0223995	0.297155
CENPN	0.476779	2.97651	5.21334	0.0224142	0.297155
HEPACAM2	-0.463856	3.11467	5.21242	0.0224261	0.297155
MMP17	0.463103	3.43712	5.21156	0.0224372	0.297155
RRS1	0.402855	4.80034	5.21042	0.0224519	0.297155
B3GALT5	-0.346621	6.08005	5.20639	0.022504	0.297402
RWDD2A	-0.637718	1.73056	5.20626	0.0225057	0.297402
ABCE1	0.34892	5.53434	5.20418	0.0225327	0.297526
CTC-429P9.3	-0.790435	1.21347	5.20138	0.0225689	0.297773
PHF1	-0.348979	5.6091	5.19332	0.0226738	0.298759
SAT1	0.383263	4.45101	5.19293	0.022679	0.298759
TRPA1	1.2265	-0.499751	5.18522	0.0227798	0.299854
DTL	0.594839	2.13235	5.17592	0.0229021	0.30123
NDC1	0.401891	4.16608	5.17349	0.0229341	0.301417
PTGS1	0.688822	1.42773	5.16985	0.0229822	0.301815
EEF1B2P6	-1.61338	-1.70393	5.16427	0.0230561	0.302551
C4orf47	-0.455666	3.315	5.16239	0.0230811	0.302645
TSPEAR-AS2	-0.780656	1.03972	5.16019	0.0231104	0.302725
CSPP1	-0.371901	4.82658	5.15848	0.0231331	0.302725
TEKT2	-0.462549	3.41991	5.15579	0.0231689	0.302725
KAZALD1	-0.361324	4.79064	5.1556	0.0231716	0.302725
LINC00639	1.51162	-1.48692	5.15522	0.0231766	0.302725
TENT2	0.408792	4.08496	5.14966	0.0232509	0.303462
SLC25A29	-0.352704	6.70642	5.14257	0.0233461	0.30447
DCST2	-0.988012	0.104427	5.12822	0.0235399	0.306761
STYK1	0.407013	3.88012	5.12643	0.0235641	0.306841
ABCA1	-0.496983	3.0092	5.1239	0.0235985	0.307052
RP5-925J7.1	1.42071	-1.18597	5.12161	0.0236297	0.307223
IFT22	-0.348857	6.19529	5.11726	0.0236891	0.307758
AC009133.12	-0.945132	0.219609	5.1159	0.0237076	0.307762
PDZD8	0.344253	6.6256	5.11408	0.0237324	0.307807
ORMDL3	-0.342406	6.3326	5.11299	0.0237473	0.307807
RP11-32C20.1	1.30972	-0.682703	5.11133	0.0237701	0.307867
BCAS3	-0.341389	5.6807	5.10467	0.0238615	0.308806
SLC4A10	1.58253	-1.3415	5.10339	0.0238791	0.308806
GAL3ST4	1.5897	-1.43691	5.09614	0.0239791	0.309863
LINC01725	1.23409	-0.681401	5.09368	0.0240132	0.310067
SLC17A7	1.6656	-1.86856	5.08851	0.0240849	0.310756
BAALC	-0.496468	2.78897	5.08046	0.0241969	0.311898
DIO2	-1.61414	-1.83014	5.07788	0.024233	0.311898
COL5A3	-1.01098	0.146755	5.07698	0.0242456	0.311898
ZNF587	-0.422807	3.65681	5.07687	0.0242471	0.311898
HPX	-0.675951	1.46313	5.07546	0.0242668	0.311912
CTC-203F4.2	1.17661	-0.486577	5.07376	0.0242906	0.311912
DEGS2	-0.375398	7.35206	5.07285	0.0243034	0.311912
CCT5	0.337339	6.73891	5.07055	0.0243356	0.312089
KLHDC8A	-1.19774	-0.492744	5.06756	0.0243777	0.312392
AC016735.1	-1.00531	0.533763	5.06514	0.0244118	0.312438
MXD4	-0.347475	7.69503	5.06469	0.0244181	0.312438
CHAF1A	0.450149	3.8514	5.06014	0.0244822	0.313021
MIR635	-1.50857	-1.20137	5.05448	0.0245624	0.313369
MYCL	0.415788	3.78176	5.0544	0.0245635	0.313369
AC017074.2	0.975864	0.137544	5.0543	0.0245649	0.313369
RP5-894A10.6	-1.54866	-1.24286	5.04868	0.0246447	0.314151
COPB1	-0.341053	6.42948	5.04608	0.0246817	0.314309
WDR92	-0.485489	3.22076	5.0452	0.0246943	0.314309
AEN	0.39005	4.01183	5.0388	0.0247857	0.315236
ERCC5	1.30114	-0.918856	5.03215	0.024881	0.316183
RHNO1	0.341509	5.59194	5.031	0.0248975	0.316183
IDUA	-0.351724	6.4558	5.02755	0.0249472	0.316578
TTC9B	-1.07686	0.12923	5.02452	0.0249909	0.316894
RP11-38L15.3	1.58886	-1.08318	5.02063	0.0250471	0.317369
ADAM9	0.344034	5.96016	5.01894	0.0250716	0.317442
CTHRC1	-0.789804	0.851278	5.01569	0.0251186	0.3178
ZNF850	-1.13492	-0.418174	5.01071	0.025191	0.318362
NIPA1	0.431012	3.67334	5.00915	0.0252137	0.318362
F5	-0.365249	8.25601	5.00876	0.0252194	0.318362
KCND3	-0.421624	3.73799	5.00668	0.0252497	0.318507
PSCA	-1.30909	-1.04101	5.00305	0.0253027	0.318809
YWHAG	0.345418	6.30252	5.00246	0.0253113	0.318809
PGAM1P8	-1.65736	-1.79683	4.99732	0.0253866	0.318995
PITX1	-0.353512	6.50749	4.99702	0.0253909	0.318995
SRD5A2	-0.346596	5.04575	4.99668	0.025396	0.318995
ABI3BP	0.831291	0.796655	4.99631	0.0254014	0.318995
KCNK6	-0.369975	4.38245	4.99323	0.0254467	0.319328
HHIP-AS1	-1.14628	-0.40544	4.98996	0.0254949	0.319695
EFHC1	-0.368864	5.87022	4.97762	0.0256773	0.321745
DUSP19	-0.717068	1.47541	4.97534	0.0257111	0.321931
HAGHL	-0.394672	4.08973	4.97319	0.0257432	0.322094
RPS4XP16	-1.26788	-0.782145	4.96914	0.0258034	0.322581
ANK2	0.684179	1.56305	4.96802	0.0258202	0.322581
SPATA18	-0.347116	5.91603	4.95799	0.0259704	0.324052
HPCAL1	0.339169	6.11381	4.95761	0.0259762	0.324052
MORN1	-0.508289	2.57437	4.95256	0.026052	0.324759
RASGEF1B	-0.673657	1.36619	4.93337	0.0263428	0.328143
SS18L1	0.451956	3.17355	4.92782	0.0264276	0.328956
RPAIN	0.466314	3.05293	4.92503	0.0264703	0.329246
RPS3AP44	1.24288	-0.678281	4.91991	0.0265489	0.329982
MINDY4	-1.157	-0.0983512	4.91551	0.0266167	0.330581
CHI3L1	-0.545778	2.67142	4.91304	0.0266546	0.33081
POGLUT1	0.48301	2.70416	4.90738	0.0267422	0.331654
RP11-492E3.2	0.411572	3.60415	4.90559	0.0267699	0.331755
STUM	0.374057	5.24579	4.90401	0.0267944	0.331816
TCTN1	-0.353192	7.39957	4.90229	0.0268212	0.331905
NBPF1	-0.38916	4.04678	4.89074	0.0270011	0.333886
TFB1M	0.474341	2.87422	4.88949	0.0270207	0.333886
CTD-2010I16.1	1.66235	-1.86827	4.88725	0.0270558	0.334023
ARHGEF37	-0.361766	4.80689	4.88627	0.0270712	0.334023
ANKRD66	-0.405093	3.92705	4.87684	0.0272194	0.335607
PDP2	-0.410636	3.6243	4.87429	0.0272597	0.335859
DNMT1	0.374676	5.6062	4.87006	0.0273265	0.336342
PRKAG2-AS1	1.08404	-0.168668	4.8693	0.0273386	0.336342
NEIL1	-0.490788	3.57032	4.86396	0.0274233	0.337139
RTBDN	-0.701165	1.21953	4.8612	0.0274672	0.337422
ANXA2P2	-0.593325	2.62894	4.85938	0.0274962	0.337422
MRNIP	-0.437457	3.21081	4.85785	0.0275207	0.337422
MORN3	-0.404838	3.89023	4.85647	0.0275426	0.337422
NAT8L	-1.20834	-0.765812	4.85485	0.0275686	0.337422
OLFML2A	-0.993623	0.0620174	4.85449	0.0275743	0.337422
PPIAP22	0.470397	3.50917	4.85378	0.0275857	0.337422
UGT2B24P	-1.67477	-2.08085	4.85164	0.0276198	0.337595
NBPF26	-0.668286	1.40848	4.84826	0.0276741	0.338015
BYSL	0.429046	3.34357	4.83992	0.0278082	0.339408
SOX4	0.329867	6.61617	4.83781	0.0278423	0.33958
TSKU	0.332019	7.0019	4.83633	0.0278662	0.339604
SGPP1	0.415716	3.51723	4.8352	0.0278844	0.339604
ANP32B	0.329396	6.04767	4.83174	0.0279403	0.340041
TTC3	-0.339412	7.62036	4.82722	0.0280138	0.34069
MIRLET7BHG	-0.793267	0.988822	4.82422	0.0280625	0.340978
CD99L2	0.337634	6.44333	4.82229	0.028094	0.340978
AASDH	-0.504809	2.51841	4.82064	0.028121	0.340978
UCP3	-0.794925	0.728743	4.81971	0.0281362	0.340978
IL23A	1.22804	-0.584245	4.81959	0.028138	0.340978
RP11-373D17.4	1.28612	-0.697761	4.81823	0.0281603	0.341003
USP12-AS2	-1.33171	-1.02173	4.8135	0.0282376	0.341484
LL22NC01-146D10.5	1.03535	-0.0127832	4.81333	0.0282403	0.341484
RP4-706A16.3	-0.668313	1.70613	4.81115	0.0282762	0.341675
RASSF6	0.36255	4.53962	4.80889	0.0283133	0.341761
C1orf115	-0.341455	5.02412	4.80825	0.0283238	0.341761
SERPINA6	-0.349625	7.17949	4.80502	0.0283769	0.341815
PITPNB	0.370641	4.2274	4.8048	0.0283805	0.341815
HEXD	-0.381712	4.62648	4.8043	0.0283888	0.341815
SLC35F2	0.459086	3.22112	4.79911	0.0284745	0.342216
IFT20	-0.388924	4.43297	4.79869	0.0284814	0.342216
SGF29	0.413663	3.83371	4.79862	0.0284826	0.342216
RP11-409C19.2	-1.34484	-0.779412	4.79535	0.0285366	0.342621
RP11-368N21.5	1.37972	-1.29474	4.78773	0.0286632	0.343823
RP11-147I3.1	-1.25131	-0.846531	4.78688	0.0286773	0.343823
RP11-96D1.11	-0.405617	3.6527	4.78506	0.0287077	0.343944
COL22A1	-0.672959	1.2934	4.77984	0.0287948	0.344744
RRM2B	0.347193	5.19998	4.77295	0.0289103	0.345882
SORD	0.350472	4.60005	4.77149	0.0289348	0.345923
CCDC191	-0.452791	3.25559	4.77031	0.0289546	0.345923
RP13-726E6.4	-1.38433	-1.35868	4.76171	0.0290996	0.347411
RTL6	0.341917	5.3818	4.75844	0.0291549	0.347728
APLP1	0.394206	4.27276	4.75405	0.0292293	0.347728
TNFRSF1A	0.327073	7.06981	4.75107	0.02928	0.347728
ABCB6	-1.50521	-1.56218	4.75074	0.0292857	0.347728
GRPEL1	0.364599	4.26807	4.75019	0.0292951	0.347728
TPRN	0.341947	6.19192	4.74902	0.029315	0.347728
PPARGC1A	0.645318	1.52361	4.74859	0.0293222	0.347728
SLC9A3-AS1	-0.606946	2.34351	4.74695	0.0293503	0.347728
TXNRD1	0.329245	6.73955	4.7468	0.0293528	0.347728
NBPF11	-0.515792	2.51862	4.74669	0.0293547	0.347728
CNGA1	-1.52131	-1.76651	4.74644	0.0293589	0.347728
PTGFRN	0.351877	4.53976	4.74565	0.0293725	0.347728
PAQR5	-1.28533	-0.763788	4.7407	0.029457	0.348486
RPH3AL	0.332486	5.36327	4.73869	0.0294915	0.34865
BPIFA4P	-1.2589	-0.735401	4.73744	0.0295129	0.34866
S100A2	1.43546	-1.10269	4.72935	0.0296521	0.349426
AP1AR	0.427158	3.28484	4.72899	0.0296582	0.349426
ST6GALNAC2	-0.396381	3.7977	4.72898	0.0296584	0.349426
PCSK9	-0.347916	6.72402	4.72888	0.0296602	0.349426
GNA14	-0.339939	4.97059	4.72474	0.0297318	0.349505
ZSCAN1	-0.873268	0.448222	4.72471	0.0297322	0.349505
HROB	0.916345	0.690962	4.72376	0.0297486	0.349505
TP53AIP1	-1.18747	-0.136981	4.72371	0.0297495	0.349505
TBC1D8-AS1	1.43214	-0.889608	4.71948	0.0298227	0.350123
PLEKHM3	0.520433	2.63934	4.71653	0.029874	0.350159
RFX2	-0.326486	6.73867	4.71585	0.0298857	0.350159
MMP28	-1.32132	-1.09881	4.71573	0.0298878	0.350159
REC8	0.334332	6.947	4.71325	0.0299309	0.350399
CNPY4	-0.627552	1.63926	4.71218	0.0299497	0.350399
ZDHHC8P1	-0.65582	1.65087	4.71001	0.0299875	0.350599
HMGB1	0.324446	6.48344	4.70537	0.0300685	0.351259
DRAIC	-0.331745	6.96464	4.70327	0.0301053	0.351259
GIPR	-0.622872	1.70745	4.70322	0.0301062	0.351259
RP11-103B5.4	-1.45276	-0.718302	4.69932	0.0301745	0.351687
PML	0.32591	5.95374	4.69876	0.0301843	0.351687
CDK10	-0.329954	5.54449	4.69283	0.0302887	0.352497
MTND2P28	-0.332173	8.10928	4.69245	0.0302955	0.352497
GSE1	0.349703	7.21581	4.68926	0.0303517	0.352722
SLC17A5	-0.35775	4.42371	4.68899	0.0303565	0.352722
RP11-774O3.3	-0.703496	1.17927	4.68702	0.0303914	0.352886
RP11-807C20.3	-0.380933	4.05305	4.6844	0.0304377	0.352967
KYNU	0.59656	1.90867	4.68411	0.0304428	0.352967
DOCK5	0.410004	3.88933	4.68264	0.0304688	0.352967
KDR	-1.14888	-0.659977	4.68191	0.0304818	0.352967
PRKAR2B	0.403653	3.74754	4.67643	0.0305793	0.353855
GLTPD2	-0.777102	1.54948	4.67388	0.0306247	0.354054
PAICS	0.328056	6.69916	4.67312	0.0306383	0.354054
LAPTM5	1.48306	-1.41051	4.6657	0.0307709	0.35528
PLCD1	-0.37198	4.09554	4.66484	0.0307864	0.35528
RP5-912I13.1	-0.683659	1.21262	4.66358	0.0308089	0.355299
STAG3L2	-1.04878	-0.25403	4.65954	0.0308814	0.355893
CFAP410	-0.366002	4.20235	4.65712	0.030925	0.356152
CD63	-0.352854	8.88257	4.65476	0.0309675	0.3564
E2F2	0.887123	0.334153	4.65083	0.0310385	0.356842
C5orf34-AS1	-1.40202	-1.43173	4.6503	0.0310481	0.356842
NEK2	0.444993	3.25906	4.64767	0.0310957	0.357147
HSPA1A	-0.328037	6.42067	4.64485	0.0311469	0.357461
CYP4F26P	1.02301	-0.145451	4.64384	0.0311652	0.357461
SLC39A10	0.463883	3.41753	4.642	0.0311985	0.357601
CFAP70	-0.512342	2.39816	4.63988	0.0312372	0.357802
PCDH9	-0.585213	1.94615	4.63447	0.0313357	0.358688
TRAP1	0.337197	6.03486	4.63292	0.0313641	0.358742
CSTF2	0.426428	3.52854	4.6319	0.0313828	0.358742
ANXA10	0.408532	3.62373	4.63013	0.0314152	0.358765
METTL25	-0.682114	1.27828	4.62947	0.0314272	0.358765
SRARP	-0.904345	0.428199	4.62683	0.0314756	0.359076
INTS6	0.351656	4.72573	4.62471	0.0315146	0.359271
ATP1B1	0.326523	6.81871	4.6218	0.0315681	0.359271
SRP54-AS1	-1.49068	-1.56061	4.62169	0.0315701	0.359271
GDF5-AS1	-1.32889	-1.15903	4.62123	0.0315786	0.359271
MIR3142HG	-1.44798	-1.58871	4.6179	0.0316399	0.359271
TTC13	0.480738	2.67122	4.61721	0.0316527	0.359271
PET100	-0.850621	0.763529	4.61671	0.0316619	0.359271
RP1-137D17.2	-0.711114	1.20325	4.61669	0.0316623	0.359271
ATP8B2	-0.340019	5.09655	4.61432	0.031706	0.359526
ZDHHC20	0.386048	4.38419	4.61223	0.0317448	0.359564
RNASET2	-0.37651	5.30408	4.61162	0.031756	0.359564
PPP1R36	0.784178	0.799925	4.6107	0.031773	0.359564
TRIM15	0.681031	1.29921	4.60891	0.0318062	0.359649
LGALSL	-0.443227	3.03075	4.60801	0.031823	0.359649
PNCK	-1.05035	0.123774	4.60532	0.0318729	0.359834
RP11-373D23.3	1.43651	-1.253	4.60386	0.0319001	0.359834
TEKT4	-0.360615	4.4491	4.60369	0.0319031	0.359834
MAP7D2	-0.510238	2.30261	4.60173	0.0319396	0.359852
THORLNC	1.61956	-1.90125	4.60133	0.0319472	0.359852
NCEH1	0.325552	5.63429	4.59817	0.032006	0.360069
EFCAB6	-0.556406	1.94562	4.59802	0.032009	0.360069
PEG10	0.334043	5.81316	4.59303	0.0321022	0.36077
DDX11	0.428804	3.45321	4.59241	0.0321139	0.36077
PHLDA1	0.332219	7.43558	4.58936	0.032171	0.361172
TSPAN14	0.320715	6.39531	4.584	0.0322717	0.362063
WDR49	-0.510769	2.64614	4.58277	0.032295	0.362085
KIFAP3	-0.364031	4.23567	4.57846	0.0323763	0.362755
CPSF1	-0.334289	4.95797	4.57431	0.0324548	0.363395
PEG13	-0.51345	2.48445	4.57261	0.0324871	0.363516
CFAP47	-0.503611	3.26705	4.56718	0.0325902	0.36443
CTD-2600O9.2	-1.42092	-1.50752	4.55901	0.032746	0.36593
CCND1	0.328658	8.44412	4.55511	0.0328207	0.366524
FOXP1	-0.379683	4.20126	4.55056	0.0329079	0.367255
OSGIN2	0.376451	4.00032	4.5471	0.0329745	0.367418
FHOD3	-1.44881	-1.58854	4.54706	0.0329752	0.367418
LINC02343	-0.519262	2.41804	4.54642	0.0329876	0.367418
HAUS5	0.431974	3.26189	4.54276	0.0330582	0.367583
HASPIN	0.875385	0.34804	4.54235	0.0330662	0.367583
TSNAXIP1	-0.729191	1.31397	4.54228	0.0330675	0.367583
HLA-F-AS1	-1.38101	-1.35801	4.53591	0.0331908	0.368669
CTD-2134A5.4	-1.26661	-0.949399	4.53499	0.0332087	0.368669
PDE4DIPP6	-0.921706	0.31194	4.53195	0.0332678	0.369083
ABRACL	0.424946	3.25889	4.52911	0.033323	0.369375
CPEB4	0.373537	4.12193	4.52736	0.0333571	0.369375
RP11-73M18.8	-0.531325	2.10022	4.52723	0.0333595	0.369375
STK36	-0.377768	4.68899	4.5256	0.0333913	0.369486
BEX5	-0.5114	2.58464	4.52325	0.0334372	0.369752
MYRF	0.332206	5.50045	4.52182	0.0334651	0.369779
RP13-580F15.2	-1.2986	-1.18061	4.52089	0.0334834	0.369779
HR	-0.572523	1.92239	4.51827	0.0335347	0.370105
TIA1	-0.539005	3.58836	4.51473	0.0336041	0.37063
NHLRC3	-0.441222	3.14373	4.51052	0.033687	0.371302
NLE1	0.372468	4.15505	4.5067	0.0337624	0.371891
LRRN4	0.623669	1.83783	4.50466	0.0338026	0.372092
CS	0.328085	7.31983	4.50299	0.0338357	0.372215
KIAA1210	-1.41168	-1.43259	4.48803	0.0341329	0.374956
LRRC4B	1.0438	-0.296456	4.4875	0.0341436	0.374956
RP11-464F9.20	1.5613	-1.93593	4.48711	0.0341513	0.374956
CCL28	-0.459037	3.13733	4.48355	0.0342225	0.375275
MPHOSPH8	-0.348171	4.58232	4.48317	0.0342302	0.375275
NDUFAF4	0.610674	1.60898	4.48234	0.0342468	0.375275
SLC38A3	0.511336	2.59894	4.47979	0.034298	0.375593
UTP15	0.456987	2.81439	4.47267	0.0344411	0.37639
BATF2	0.535261	2.10911	4.47223	0.0344499	0.37639
NDN	-1.36471	-1.45699	4.47089	0.034477	0.37639
MROH1	-0.381413	3.88348	4.47028	0.0344894	0.37639
IRX5	-0.337589	7.13377	4.47012	0.0344926	0.37639
BATF	0.496533	2.63769	4.46899	0.0345154	0.37639
INCA1	-0.87965	0.266443	4.46845	0.0345263	0.37639
PPFIA4	-1.13125	-0.0388335	4.46562	0.0345836	0.37668
LRATD2	0.341054	6.63111	4.46387	0.0346189	0.37668
IFT57	-0.335019	6.26832	4.46384	0.0346196	0.37668
RPS6KB2	0.319279	6.03991	4.45817	0.0347347	0.37769
CCNF	0.38904	3.69709	4.45452	0.0348089	0.378254
NANOS1	-0.652441	1.32666	4.44799	0.0349423	0.37946
CSF3R	0.95617	0.292592	4.44589	0.0349854	0.379684
HSPA13	0.411754	3.9242	4.44187	0.0350677	0.380335
ST20-AS1	-0.555164	2.0191	4.43929	0.0351209	0.380667
LINC00476	-0.791041	0.570143	4.43497	0.0352099	0.38135
ICA1L	-0.369496	3.96581	4.43401	0.0352296	0.38135
FDXACB1	-1.43551	-1.5089	4.43244	0.0352622	0.38135
TMEM205	-0.368398	6.6979	4.43187	0.0352739	0.38135
CDR2	-0.384743	3.73873	4.42986	0.0353154	0.381555
ZMIZ1	0.359859	6.09083	4.42807	0.0353524	0.381711
FFAR2	-0.590014	1.83047	4.42639	0.0353872	0.381844
HIC1	-0.71927	1.24996	4.42512	0.0354136	0.381885
ADAMTS14	-0.719414	0.963948	4.42295	0.0354586	0.382127
FAM184A	-0.615985	1.46349	4.42004	0.0355193	0.382538
C1orf189	-0.425183	3.62454	4.4147	0.0356306	0.383289
TTLL6	-0.367273	4.03797	4.41452	0.0356343	0.383289
TMEM212	-0.429501	3.03817	4.41321	0.0356617	0.383328
COL27A1	-0.876719	5.47471	4.41218	0.0356832	0.383328
YBX3	0.330894	8.15204	4.40917	0.0357462	0.383762
HDLBP	-0.327804	9.56655	4.40499	0.0358339	0.38423
BBS9	-0.413315	3.53275	4.40408	0.0358532	0.38423
USP41	1.55789	-1.93602	4.40385	0.0358578	0.38423
PIANP	-1.34859	-1.3828	4.40212	0.0358943	0.384377
ZNF488	0.767095	0.681544	4.40093	0.0359193	0.384402
STXBP5-AS1	-1.20271	-0.985305	4.39684	0.0360055	0.385082
MYH16	1.55708	-1.93681	4.39513	0.0360417	0.385122
GJC1	1.32861	-1.24893	4.39452	0.0360547	0.385122
THY1	-0.72855	1.12999	4.39166	0.0361152	0.385423
RP3-402G11.26	-1.38874	-1.26574	4.39103	0.0361285	0.385423
TACR2	-0.631639	1.50246	4.3892	0.0361673	0.385461
MDFIC	0.346988	4.3402	4.38872	0.0361775	0.385461
TSPEAR	-1.01626	-0.0286317	4.38571	0.0362414	0.385899
ZNF621	-0.342641	4.43827	4.38031	0.0363564	0.386758
RP11-723O4.9	1.45728	-1.73921	4.37978	0.0363677	0.386758
EBF4	-0.355751	4.35875	4.37151	0.0365447	0.388396
MTIF2	0.467384	2.73191	4.36911	0.0365961	0.388699
CABP1	-1.3624	-1.28844	4.36731	0.0366349	0.388742
TRIM22	0.694556	1.0705	4.36572	0.0366689	0.388742
LA16c-349E10.1	-1.16092	-0.797529	4.36572	0.036669	0.388742
SVOPL	1.50784	-1.83389	4.36257	0.0367368	0.389156
ARHGDIA	0.337707	8.40942	4.36164	0.036757	0.389156
H2AC4	-1.51698	-1.64476	4.36071	0.036777	0.389156
KCNMA1	-0.431814	2.99448	4.35693	0.0368587	0.389778
CKMT1A	-0.491895	2.73994	4.35343	0.0369346	0.390112
TMEM40	1.00824	-0.251664	4.35256	0.0369534	0.390112
JCHAIN	-1.66207	-2.07974	4.35191	0.0369675	0.390112
SLC29A2	-0.345652	4.63918	4.35119	0.0369831	0.390112
RP11-355O1.11	-1.30201	-0.767294	4.35016	0.0370055	0.390112
RP5-940J5.9	1.07073	0.781563	4.34868	0.0370377	0.390141
CD74	0.360992	7.98316	4.34791	0.0370543	0.390141
LAMB2	-0.325056	8.14272	4.3459	0.0370981	0.390151
ZNF710-AS1	-0.610676	2.50794	4.34517	0.0371141	0.390151
SFMBT1	-0.453831	2.778	4.3447	0.0371244	0.390151
LHFPL6	-0.611813	1.5527	4.34269	0.0371683	0.39037
RP11-145P16.2	1.33412	-1.02771	4.33209	0.0374003	0.392564
ESRRG	-0.389853	4.05388	4.32998	0.0374467	0.392807
ETF1	0.31181	6.05648	4.32712	0.0375097	0.392935
ADAMTS13	-0.725767	0.841039	4.32666	0.0375197	0.392935
MAMLD1	-0.404793	3.50181	4.32627	0.0375284	0.392935
SCNN1B	-0.761562	1.46587	4.32213	0.0376198	0.393649
UBXN6	-0.324626	6.48453	4.30876	0.0379167	0.396321
C1QTNF2	1.46204	-1.41338	4.30852	0.0379219	0.396321
ARSA	-0.36602	4.08282	4.30638	0.0379697	0.396372
IL17RC	-0.442012	3.61529	4.3062	0.0379737	0.396372
TIMP2	0.318675	5.85741	4.30275	0.0380509	0.396933
COL24A1	-0.502751	3.71213	4.30146	0.0380796	0.396957
RP11-585P4.5	0.552639	1.90091	4.30055	0.0381	0.396957
OAT	0.312503	5.61484	4.29927	0.0381286	0.397011
ASTN2	-0.441473	2.82567	4.29765	0.038165	0.397146
COPS3	0.341417	4.41641	4.29328	0.0382632	0.397923
ZPBP	1.30828	-1.34	4.29072	0.0383209	0.398279
GINS2	0.487113	2.54564	4.28803	0.0383817	0.398666
GTF2IP4	-0.353898	4.18478	4.28456	0.0384601	0.399235
GCAT	-0.489773	2.57419	4.27948	0.0385751	0.400185
KLHDC4	0.406152	3.42845	4.27501	0.0386767	0.400992
ACBD7	-0.40216	3.40498	4.26862	0.0388224	0.402257
CENPH	0.786814	0.660633	4.26721	0.0388546	0.402345
RP13-131K19.2	-1.16159	-0.845842	4.25399	0.0391582	0.405115
MTMR11	-0.410239	3.279	4.25283	0.0391849	0.405115
UBE2S	0.377437	6.40129	4.25236	0.0391958	0.405115
MASTL	0.496509	2.51109	4.251	0.0392271	0.405115
TUBA1C	0.321426	7.7866	4.25037	0.0392417	0.405115
BUB3	0.329579	5.36567	4.24829	0.0392898	0.405364
PLXNA2	-0.345505	4.85285	4.24657	0.0393298	0.40553
CLEC3A	-0.659133	1.21494	4.24334	0.0394046	0.405662
FAM183A	-0.359444	5.52327	4.24276	0.0394181	0.405662
JUND	-0.323259	7.61828	4.24256	0.0394228	0.405662
FLVCR1-DT	-1.15476	-0.749335	4.24189	0.0394383	0.405662
DPP7	-0.337227	7.57948	4.2394	0.0394961	0.406009
PAN2	-0.368991	4.52957	4.23726	0.039546	0.40609
SPAG16	-0.645542	1.68153	4.236	0.0395752	0.40609
ETV5	0.322917	5.83875	4.23548	0.0395875	0.40609
MCTP1	0.332701	4.76134	4.23495	0.0395999	0.40609
CTA-363E6.2	0.969214	-0.116608	4.23383	0.0396259	0.406112
MAPK8IP3	-0.353698	5.67438	4.22972	0.0397219	0.406849
CLUL1	1.18668	-0.990653	4.22464	0.039841	0.407822
ENTPD2	-0.394176	3.7089	4.22354	0.0398668	0.40784
TMX1	0.31308	6.1042	4.22053	0.0399376	0.408318
RP11-152N13.16	1.4977	-1.83501	4.21904	0.0399727	0.40843
AQP7	-0.622512	1.62659	4.21422	0.0400866	0.409347
PAQR8	0.487613	2.62755	4.21281	0.0401197	0.409418
UBAC2-AS1	-0.858647	0.236134	4.21164	0.0401474	0.409418
RP11-314N13.9	-1.20749	-0.718671	4.21086	0.040166	0.409418
COMMD6	-0.363205	4.91067	4.20945	0.0401994	0.409512
CFAP77	-0.328327	6.26807	4.20514	0.0403016	0.410254
CTC-505O3.2	-1.01055	-0.19176	4.20434	0.0403207	0.410254
TAT	-0.594008	1.66243	4.20262	0.0403616	0.410424
CREG2	-1.24565	-1.07893	4.20105	0.040399	0.410558
LZTS1	-1.27625	-1.26658	4.19767	0.0404796	0.41113
RP11-934B9.8	-1.0395	0.352072	4.19636	0.0405109	0.411133
TMEM143	0.415019	3.10272	4.19562	0.0405284	0.411133
DDX21	0.33015	5.37021	4.19322	0.0405861	0.411471
MYO7A	-0.322967	4.73609	4.18808	0.0407093	0.412299
SKA2	0.309954	5.68323	4.18723	0.0407296	0.412299
IFT27	-0.32398	4.94145	4.18677	0.0407407	0.412299
LEF1	-0.306296	6.02756	4.18566	0.0407673	0.412321
RFWD3	0.329683	4.62473	4.18203	0.0408547	0.412738
SRD5A1	0.372413	3.9825	4.18193	0.0408572	0.412738
SOD3	-0.351279	4.84717	4.17881	0.0409324	0.412964
IGHG4	0.43646	2.87757	4.17845	0.0409412	0.412964
MLKL	0.432838	2.89626	4.17788	0.040955	0.412964
HLA-DPA1	0.77976	0.856055	4.17696	0.040977	0.412964
ZNF727	1.07626	-0.242483	4.17485	0.0410282	0.413233
ASIC2	-0.442074	3.0592	4.16823	0.0411888	0.414491
BBOF1	-0.425915	3.00772	4.16769	0.0412019	0.414491
SMIM5	-0.37495	3.91558	4.16419	0.0412872	0.41504
CST4	0.556147	2.06757	4.16235	0.041332	0.41504
AP000704.5	-0.8357	0.281008	4.16226	0.0413343	0.41504
RP11-708J19.1	1.2866	-1.12521	4.15972	0.0413962	0.41504
LINC02606	1.56332	-2.08428	4.15926	0.0414075	0.41504
PTOV1	-0.321533	7.22821	4.15851	0.0414259	0.41504
GSTO2	0.363726	4.52611	4.15842	0.041428	0.41504
FMNL3	0.80223	0.480466	4.15492	0.0415137	0.415652
TLE2	-0.360206	3.90002	4.15099	0.0416101	0.41635
CUBN	-1.08161	-0.368874	4.15008	0.0416326	0.41635
ZBED3	0.312388	6.02681	4.14848	0.0416718	0.416424
PLP2	0.330957	7.54309	4.14658	0.0417188	0.416424
PVR	0.34684	4.72417	4.14619	0.0417284	0.416424
GAPDHP38	1.05518	-0.400129	4.14579	0.0417383	0.416424
RASSF10	-0.634063	1.51218	4.14212	0.0418287	0.416453
TPT1	-0.329536	10.7378	4.14169	0.0418393	0.416453
ALDH1A3	1.10855	-0.711293	4.14145	0.0418452	0.416453
LINC01550	-0.723518	0.81605	4.14069	0.0418641	0.416453
GON7	-0.524244	2.44865	4.14069	0.0418641	0.416453
NCAM1	-0.408107	3.53781	4.13687	0.0419586	0.416812
SLC25A27	-0.885813	0.226352	4.13649	0.041968	0.416812
PLA2G10	-0.849901	0.711988	4.13625	0.041974	0.416812
WDR76	0.596512	1.56781	4.13283	0.0420589	0.417269
YBX1	0.318531	9.14964	4.13176	0.0420855	0.417269
TRIM69	0.377064	3.8251	4.13114	0.042101	0.417269
BAIAP2L1	0.312644	5.19583	4.13044	0.0421185	0.417269
IL27RA	-0.368095	3.9359	4.12905	0.042153	0.417367
NCALD	-0.366872	3.87283	4.11962	0.0423887	0.41928
POMT1	-0.32246	4.69585	4.11912	0.0424012	0.41928
AKR1C3	0.326119	8.1087	4.11835	0.0424205	0.41928
P3H3	-0.322434	4.87154	4.11625	0.0424732	0.419556
GPCPD1	0.384369	3.6936	4.11319	0.04255	0.419569
MALT1	-0.472267	2.40002	4.1127	0.0425624	0.419569
CSNK2A1	0.315791	6.2357	4.11248	0.042568	0.419569
SPARCL1	-1.32365	-1.31108	4.11225	0.0425736	0.419569
TNC	-0.499948	2.64952	4.10834	0.0426722	0.420297
GADD45B	0.371205	3.77614	4.10552	0.0427434	0.420753
MTMR8	-1.33889	-1.56162	4.10126	0.0428513	0.421289
CSGALNACT2	0.490662	2.2484	4.10081	0.0428626	0.421289
TMEM52	0.847267	0.244763	4.10042	0.0428725	0.421289
FLICR	1.44888	-1.86751	4.09919	0.0429037	0.421352
AC083843.4	-1.35054	-0.632935	4.0911	0.0431095	0.422745
MLXIPL	0.424679	3.35925	4.09107	0.0431104	0.422745
ANKRD40	0.310178	6.95886	4.09067	0.0431205	0.422745
LCN12	-1.2397	-1.07897	4.08513	0.0432622	0.42389
CCNE2	0.761905	1.04977	4.0792	0.0434143	0.424902
NMRAL2P	-1.20311	-1.04045	4.07914	0.0434157	0.424902
LGI2	-1.06088	-0.32336	4.0761	0.0434938	0.425209
RAB12	0.406619	3.22281	4.07597	0.0434972	0.425209
RBM3	0.310728	5.40116	4.06897	0.0436779	0.426456
TFF2	-0.646005	2.11854	4.06894	0.0436786	0.426456
KCNIP3	-0.372213	3.75924	4.06704	0.0437279	0.426456
LRRC4	0.63497	1.32964	4.06702	0.0437283	0.426456
PLXND1	0.367704	4.2822	4.06552	0.0437672	0.426456
SERPINA1	0.339407	15.0452	4.06519	0.0437758	0.426456
CTC-205M6.1	0.903373	0.0636562	4.06383	0.0438109	0.426552
ZCWPW1	-0.704236	0.840763	4.06264	0.0438418	0.426608
DNAJB2	-0.303014	6.19416	4.05695	0.0439898	0.427528
CKAP2	0.369112	3.98708	4.0566	0.043999	0.427528
ADGRB2	-0.358651	4.00483	4.0561	0.0440121	0.427528
ZNF189	-0.39365	3.3639	4.05284	0.044097	0.427933
PCCA-DT	-0.397667	3.64139	4.05256	0.0441043	0.427933
TFPI	0.591088	1.47556	4.0463	0.0442683	0.429279
RP11-430C7.5	-1.30331	-1.40636	4.04331	0.0443467	0.429792
SP6	0.791422	0.473843	4.04173	0.0443883	0.42995
URB1	0.334358	5.02174	4.04008	0.0444318	0.430125
CFAP46	-0.542892	2.02995	4.03675	0.0445195	0.430728
PSME1	0.323061	6.45617	4.0315	0.0446581	0.431809
TDO2	1.05694	-0.650916	4.03059	0.0446822	0.431809
AGO2	0.327954	4.58626	4.02846	0.0447389	0.43211
PAN3-AS1	-1.44755	-1.93277	4.02544	0.0448188	0.43246
FOLH1	-0.442755	2.6702	4.02517	0.0448261	0.43246
MCEE	-0.591399	1.51728	4.02073	0.0449443	0.433119
SDF2L1	-0.455398	3.85102	4.02068	0.0449455	0.433119
RP11-27G24.1	-1.10063	-0.780666	4.0191	0.0449878	0.433233
RP11-223I10.1	-0.987258	0.0251719	4.01832	0.0450086	0.433233
LIN52	-0.557586	1.87075	4.01138	0.0451941	0.434712
SHC1	0.304303	7.12651	4.01066	0.0452135	0.434712
ZYX	0.309943	7.58377	4.00924	0.0452516	0.434831
TMEM182	0.488515	2.20413	4.00565	0.045348	0.435511
TET3	0.418762	3.35595	4.00346	0.045407	0.435713
MIF4GD-DT	1.34812	-1.31566	4.0025	0.0454328	0.435713
EPB41L4A	-0.319593	4.94803	4.002	0.0454462	0.435713
DAZAP1	0.303299	5.67912	4.00045	0.0454882	0.435869
MELK	0.877082	0.389677	3.99638	0.0455982	0.436279
TTYH3	0.319932	7.2627	3.99628	0.0456009	0.436279
RASGRP3	1.31625	-1.51258	3.996	0.0456083	0.436279
HOMER1	0.471622	2.59694	3.99456	0.0456474	0.436407
YY2	1.12273	-0.524967	3.98883	0.0458029	0.437646
TIMELESS	0.380413	4.03189	3.98648	0.0458669	0.43801
BCAM	-0.320957	8.74204	3.98488	0.0459103	0.438179
KRT18P43	1.29724	-1.27023	3.98021	0.0460379	0.439149
ZNF732	1.01436	-0.389509	3.97801	0.0460981	0.439353
ZNF432	-0.466245	2.66217	3.97753	0.0461112	0.439353
ZNF713	-0.540065	2.09165	3.97485	0.0461844	0.439389
VKORC1	-0.402539	3.23519	3.97452	0.0461936	0.439389
LYNX1	0.680496	0.952986	3.97402	0.0462073	0.439389
RP11-131L12.4	-1.51207	-1.29011	3.97361	0.0462187	0.439389
RP3-453A3.2	-0.9999	-0.323938	3.97087	0.0462939	0.439646
CFD	-0.467126	2.52344	3.97073	0.0462977	0.439646
SF3A1	0.301868	6.73298	3.96741	0.046389	0.440137
ERBB4	-0.375034	4.36233	3.96697	0.0464013	0.440137
TMEM179B	-0.340342	6.38459	3.96559	0.0464391	0.440187
DNAI4	-0.358567	4.67116	3.96489	0.0464586	0.440187
LINC00632	-1.05682	-0.548697	3.96358	0.0464946	0.440282
FANK1	-0.364975	3.82007	3.96243	0.0465266	0.440339
ZNF286B	-0.991895	-0.430521	3.96066	0.0465756	0.440342
ITGAV	0.358173	5.70988	3.96054	0.0465789	0.440342
CPHL1P	-1.04463	-0.393234	3.9557	0.0467129	0.441363
VEGFB	-0.328072	6.19061	3.95349	0.0467741	0.441695
ADPRHL1	0.386481	3.36015	3.95232	0.0468067	0.441756
PCDHGA4	0.933677	0.0550328	3.95088	0.0468469	0.441889
ZSWIM8	-0.301187	5.92317	3.94913	0.0468955	0.442102
ANKS4B	-0.378877	3.54289	3.94509	0.0470082	0.442918
STX11	0.67314	0.961496	3.94272	0.0470746	0.443297
TRAF3IP1	-0.330144	4.63442	3.9412	0.047117	0.44345
KRTCAP2	-0.980521	-0.266556	3.9391	0.0471761	0.443752
H2AW	0.3223	4.60146	3.93819	0.0472015	0.443752
HLA-E	0.306046	7.21219	3.9357	0.0472715	0.444013
ALDH1L2	0.925843	-0.00159269	3.93504	0.0472901	0.444013
MISP3	-0.348891	4.1967	3.9344	0.0473079	0.444013
PYROXD1	0.344754	4.16184	3.93282	0.0473524	0.444184
NSUN5P2	-0.689197	1.18258	3.93031	0.0474233	0.444603
COQ2	0.387207	3.48562	3.92841	0.0474769	0.44486
CPM	-0.377886	3.59114	3.92435	0.0475917	0.445359
SERF2	-0.328915	9.28783	3.92397	0.0476024	0.445359
CIRBP	-0.303796	6.03115	3.92212	0.0476547	0.445359
ANKZF1	-0.331618	4.93055	3.92143	0.0476742	0.445359
TRIM25	0.317162	6.8186	3.92072	0.0476946	0.445359
PMM1	-0.405817	3.49645	3.92035	0.0477049	0.445359
NUCB2	-0.298673	7.30404	3.91897	0.0477442	0.445359
EXTL1	1.36525	-1.68028	3.91798	0.0477722	0.445359
TCAF1P1	1.0612	-0.649864	3.91764	0.0477818	0.445359
TTC29	-0.395178	3.3512	3.91725	0.0477931	0.445359
CHST9	-0.839478	0.573252	3.91473	0.0478648	0.445518
SEC22B	-0.303478	5.82986	3.91349	0.0479001	0.445518
PITPNM3	0.71802	0.698105	3.913	0.047914	0.445518
ATF3	0.406321	3.1755	3.91295	0.0479154	0.445518
CA11	-0.368686	3.59665	3.91124	0.0479641	0.445727
PKIG	-0.313396	5.65609	3.90888	0.0480317	0.44611
CH17-189H20.1	1.19261	-0.429719	3.90444	0.0481588	0.44698
KLHL38	-1.12518	-0.812064	3.90332	0.0481908	0.44698
PDE2A	0.935385	-0.137009	3.90256	0.0482125	0.44698
TONSL	0.420869	2.83807	3.90192	0.0482309	0.44698
RP4-761J14.10	-1.12848	-0.861761	3.90054	0.0482706	0.447103
SAMD14	0.797776	1.14233	3.89962	0.048297	0.447103
EMID1	-0.446479	2.68909	3.89792	0.0483458	0.447236
C12orf57	-0.333169	6.80134	3.89729	0.0483641	0.447236
ALOX5	0.312201	5.01479	3.89335	0.0484776	0.447644
TMEM97	-0.302665	7.55251	3.89262	0.0484988	0.447644
RP13-516M14.1	1.03081	-0.622456	3.89249	0.0485026	0.447644
MT-ND5	-0.368039	13.8505	3.89108	0.0485431	0.447644
RP11-317N8.5	0.825358	0.357221	3.89042	0.0485622	0.447644
GALE	0.326111	4.4714	3.89027	0.0485667	0.447644
VARS1	0.312546	6.82604	3.88848	0.0486183	0.447875
SLC30A1	0.321452	4.79352	3.8867	0.0486699	0.448107
ZNF232	-0.475906	2.38945	3.88043	0.0488522	0.449269
AC005077.14	0.408422	3.22744	3.8804	0.048853	0.449269
CHGB	-0.754676	0.725432	3.87904	0.0488925	0.449269
STARD8	0.997609	-0.475783	3.87871	0.0489022	0.449269
WTIP	-0.433851	2.75859	3.87288	0.0490722	0.450454
IFT140	-0.298683	5.91819	3.87157	0.0491106	0.450454
MYB	-0.330168	4.4277	3.87141	0.0491152	0.450454
TUBB6	0.54594	1.81399	3.86989	0.0491598	0.450454
RNF186	1.20118	-0.867411	3.86974	0.0491641	0.450454
H3C2	1.13842	-0.74045	3.86857	0.0491983	0.450523
LINC01410	-0.692206	1.13562	3.86327	0.049354	0.451683
TAPBPL	-0.341546	5.21053	3.86245	0.0493782	0.451683
RASGEF1A	0.718944	0.72799	3.85807	0.0495073	0.452619
LRPPRC	0.295546	5.99311	3.85256	0.0496702	0.453863
TP53	0.30386	5.90571	3.85042	0.0497336	0.45398
C8orf34-AS1	-0.771428	0.568426	3.85032	0.0497365	0.45398
GAS2L2	-0.433349	2.68866	3.84728	0.0498267	0.454558
CFAP44	-0.456745	3.18333	3.84536	0.0498838	0.454718
LRRC6	-0.299874	6.56556	3.84489	0.0498979	0.454718
CTD-2554C21.2	-0.817993	0.310541	3.84354	0.049938	0.454831
SYNGR4	1.16831	-0.8333	3.84193	0.0499861	0.454831
CBLL1	0.301528	5.30443	3.84177	0.0499909	0.454831
WDR12	0.387607	3.23033	3.84062	0.0500252	0.454899
CLN6	0.423557	2.82993	3.8385	0.0500883	0.455229
ZNF704	-0.375537	3.79401	3.83658	0.0501456	0.455505
TCERG1	0.388692	4.50075	3.8333	0.0502439	0.455767
TSPEAR-AS1	-0.78746	0.412911	3.8327	0.050262	0.455767
FOXC2	1.26408	-1.14318	3.83261	0.0502647	0.455767
SELENBP1	-0.314656	7.18675	3.83203	0.050282	0.455767
DDX55	0.35369	3.81688	3.829	0.0503729	0.456346
GNAZ	-0.518003	1.86374	3.82485	0.050498	0.457235
FOXP3	0.655284	1.10568	3.8234	0.0505415	0.457385
TTR	-0.361974	5.34819	3.8224	0.0505719	0.457415
DHRS1	-0.522237	2.0805	3.81936	0.0506636	0.457486
HOXB3	-0.39298	3.42817	3.81903	0.0506736	0.457486
MRI1	-0.33019	4.36687	3.81883	0.0506797	0.457486
C6orf163	-1.43915	-1.93201	3.81856	0.0506878	0.457486
NOP16	0.341591	4.1309	3.81538	0.050784	0.458054
CCDC86	0.318247	5.77215	3.8147	0.0508048	0.458054
RP4-669P10.20	-1.27711	-1.50804	3.8118	0.0508927	0.458394
TMEM74	1.32192	-1.25118	3.81062	0.0509285	0.458394
CCDC9B	1.2788	-1.36208	3.81015	0.050943	0.458394
MILR1	0.848956	0.178455	3.80989	0.0509507	0.458394
CCDC74A	-0.323447	5.03717	3.8054	0.0510877	0.459114
SF3A2	0.314933	5.81693	3.80495	0.0511014	0.459114
FAM167B	-0.922961	-0.117539	3.8046	0.051112	0.459114
HSPD1	0.293038	7.2743	3.79897	0.0512842	0.460416
FBXO5	0.468996	2.35845	3.79787	0.0513178	0.460474
SERPINB9P1	0.550705	2.08929	3.79384	0.0514417	0.461097
RP11-295P9.3	-0.647109	1.14501	3.79254	0.0514814	0.461097
HSF2	-0.505017	2.18346	3.78998	0.0515603	0.461097
CCDC34	-0.370968	3.48794	3.78963	0.0515709	0.461097
KBTBD8	-0.82024	0.709881	3.78955	0.0515736	0.461097
TTC28	0.386683	3.24795	3.78946	0.0515762	0.461097
LRP8	0.334085	4.23587	3.78868	0.0516005	0.461097
TMEM106C	0.291896	6.05065	3.78797	0.0516223	0.461097
PPP3R1	0.324333	4.48746	3.78765	0.0516322	0.461097
TPPP	-0.347857	4.11081	3.78169	0.0518163	0.461532
XXbac-BPG299F13.17	0.717031	0.634773	3.78088	0.0518414	0.461532
LINGO4	-1.29206	-1.58946	3.78054	0.051852	0.461532
SYNC	-0.709056	0.67794	3.78045	0.0518547	0.461532
CC2D2A	-0.297147	5.74307	3.7798	0.051875	0.461532
CTSC	0.314267	4.60061	3.77783	0.051936	0.461532
SLCO4C1	-0.396331	3.485	3.77775	0.0519386	0.461532
FAM229B	-0.388665	3.38469	3.77745	0.0519478	0.461532
STAC3	-1.24706	-1.35809	3.77739	0.0519497	0.461532
XIST	1.26405	-1.36511	3.77727	0.0519534	0.461532
AHCY	0.293815	6.53594	3.77364	0.0520661	0.462023
TRIM66	0.52343	2.54553	3.77225	0.0521096	0.462023
MATN2	-0.893926	0.0248911	3.77214	0.0521128	0.462023
ZBBX	-0.365547	4.16836	3.77199	0.0521176	0.462023
TRABD2B	0.836179	0.122492	3.77041	0.0521669	0.462052
PHLDB3	-0.306864	4.86927	3.77013	0.0521755	0.462052
CTDSPL	-0.303713	7.34503	3.76868	0.0522208	0.462212
CDH16	-0.871354	0.00529629	3.76548	0.0523209	0.462855
ODF3B	-0.324663	5.20014	3.76188	0.0524335	0.463177
ARSG	0.521936	2.13171	3.76183	0.0524352	0.463177
C8orf37	-0.346475	3.96842	3.7617	0.0524392	0.463177
PRSS16	-0.334368	4.31653	3.76083	0.0524666	0.463177
SLC5A9	-0.941812	-0.322948	3.75884	0.0525291	0.463391
LIN7B	-0.609608	1.24729	3.75703	0.0525858	0.463391
SQLE	-0.294463	6.98934	3.75611	0.0526149	0.463391
RPL39L	1.1534	-1.0104	3.75594	0.0526201	0.463391
DUSP6	0.29546	7.04389	3.75539	0.0526374	0.463391
B4GALNT3	-0.304913	5.86258	3.75483	0.052655	0.463391
ZFP92	0.910482	0.117096	3.74993	0.0528098	0.464417
RP11-503C24.6	0.621885	1.29518	3.74793	0.052873	0.464417
CTB-63M22.1	-0.475144	2.32975	3.74787	0.0528748	0.464417
PLK2	0.319537	5.47714	3.74743	0.0528889	0.464417
POPDC2	1.00384	-0.512648	3.7468	0.0529086	0.464417
CXorf38	0.340183	4.04412	3.74467	0.0529761	0.464769
ZNF197	0.362306	3.57954	3.74128	0.0530839	0.465355
PSTPIP2	0.4934	2.18107	3.74084	0.0530979	0.465355
ZNF799	-0.627735	1.13882	3.73932	0.0531462	0.465538
AC093159.1	-1.10678	-0.734471	3.73698	0.0532205	0.465748
MAL2	0.306674	8.27435	3.73684	0.0532252	0.465748
LETM1	0.312173	4.7732	3.73416	0.0533103	0.466252
ITPRIP-AS1	-1.16501	-1.00251	3.73212	0.0533756	0.466582
SLC16A3	0.359248	4.30226	3.73006	0.0534414	0.466808
B3GNT7	0.57468	1.42212	3.72949	0.0534599	0.466808
LINC02055	-1.33128	-1.76636	3.72873	0.0534841	0.466808
LINC00504	0.829951	0.211541	3.72673	0.053548	0.467125
CHST7	-0.407976	3.08172	3.72474	0.0536119	0.467317
ZNF491	-1.10947	-0.985255	3.72433	0.0536252	0.467317
CAPS	-0.32806	9.46716	3.72215	0.0536953	0.467687
RP11-175P13.3	-1.32983	-1.56118	3.72034	0.0537535	0.467769
EIF3D	0.290544	6.19299	3.72014	0.0537599	0.467769
ANG	-0.339046	4.38646	3.71912	0.0537927	0.467814
PARP10	0.302396	5.2192	3.71731	0.0538511	0.468082
GLIS1	-1.18653	-1.18015	3.71336	0.0539786	0.468839
PRKAR1B	0.412232	2.89072	3.7129	0.0539936	0.468839
MESTIT1	1.3532	-1.80239	3.71002	0.0540866	0.46925
MFSD14C	0.345499	4.09357	3.70973	0.0540963	0.46925
HELLS	0.611051	1.26839	3.70724	0.0541769	0.469709
FKBP6	-1.31279	-1.67508	3.70521	0.0542429	0.470041
LMOD1	1.41278	-1.1892	3.70358	0.0542957	0.470258
PMS2P4	-0.823215	0.399288	3.70154	0.0543623	0.470551
ZNF101	0.440179	2.63709	3.70084	0.0543851	0.470551
HECTD2	-0.521704	2.00313	3.69804	0.0544763	0.471099
NEMP2	0.67793	0.937814	3.69638	0.0545308	0.471329
TMEM254	-0.294741	6.00129	3.69459	0.0545892	0.471329
RP11-565F19.2	-1.2093	-1.31308	3.69456	0.0545901	0.471329
ERICH2	-0.482161	2.16474	3.69355	0.0546232	0.471329
PFN4	0.980082	-0.487186	3.6916	0.0546873	0.471329
DYRK3	-0.352871	4.07706	3.69118	0.054701	0.471329
RNF157	0.316879	5.04044	3.69003	0.0547386	0.471329
KCNH2	-0.316879	4.39138	3.68962	0.0547522	0.471329
GPC4	-0.290621	6.06632	3.68958	0.0547533	0.471329
GNMT	-0.873808	0.130155	3.68815	0.0548005	0.471496
MAGEH1	-0.38517	3.1992	3.68614	0.0548664	0.471823
CHID1	-0.309129	6.92323	3.68389	0.0549406	0.472221
BMS1P1	1.10305	-0.818798	3.68282	0.0549758	0.472285
LEPR	0.591628	1.75413	3.68107	0.0550335	0.472541
THEG	-1.06784	-0.70258	3.67874	0.0551106	0.472963
MACROD2	-0.417985	3.41489	3.67411	0.0552637	0.473806
PCSK4	-0.456925	2.42116	3.6738	0.055274	0.473806
ITGA1	0.437713	3.44244	3.67263	0.0553129	0.473806
SNRK	0.374204	3.39437	3.67189	0.0553372	0.473806
SLC34A3	-1.15186	-1.13953	3.67155	0.0553487	0.473806
AC025171.1	-0.443888	2.48899	3.66649	0.0555168	0.474902
ALX1	-1.30753	-1.67466	3.66601	0.0555328	0.474902
CCDC173	-0.436792	3.35433	3.66391	0.055603	0.474971
FAM27B	-1.248	-1.35787	3.66376	0.0556079	0.474971
SPACA9	-0.347282	4.26193	3.66325	0.055625	0.474971
IRS2	0.388002	4.27703	3.65823	0.055793	0.47578
ELOVL6	0.298808	4.9562	3.65691	0.0558372	0.47578
APOBEC4	-0.457691	2.58726	3.65677	0.0558418	0.47578
SESN3	-0.379545	3.39504	3.65627	0.0558584	0.47578
ARHGAP8	-1.3282	-1.76621	3.65562	0.0558804	0.47578
DNER	-0.349663	4.04731	3.65488	0.055905	0.47578
UTP25	0.345462	3.96864	3.65455	0.0559163	0.47578
HMSD	1.35374	-1.80245	3.65227	0.055993	0.476194
ACER3	0.320142	4.43629	3.64859	0.0561166	0.476741
COL16A1	-0.412862	2.75958	3.64779	0.0561438	0.476741
PA2G4P4	-1.22645	-1.4573	3.64747	0.0561546	0.476741
ZFP91	0.315238	5.299	3.64701	0.05617	0.476741
RIBC1	-0.33879	4.33741	3.64558	0.0562181	0.476827
ANXA3	0.437972	2.52872	3.64349	0.056289	0.476827
ZNF503-AS2	-0.402429	2.9333	3.64322	0.056298	0.476827
[truncated: 14,942 more rows]

## Sheet: Pt. 26_NC DMSO_NC FULV
enes"	logFC	logCPM	LR	PValue	FDR
CYP2B7P	-3.56413	10.2086	58.2954	2.25576e-14	3.80029e-10
AGXT	-5.4185	1.58461	50.5113	1.18482e-12	9.98029e-09
CYP2A6	-9.81164	0.569479	39.1229	3.97944e-10	2.23472e-06
CYP4A11	-9.11324	-0.0940435	33.5608	6.90714e-09	2.90912e-05
OLFM4	-2.52214	5.71524	31.5728	1.92101e-08	6.47264e-05
FGA	-2.18555	8.12831	29.4196	5.82846e-08	0.000163653
MPPED2	-2.62371	2.69978	27.281	1.75936e-07	0.000423428
PDZK1	-5.37334	1.87856	25.703	3.98216e-07	0.000812993
LINC01016	-5.92658	-0.0588118	25.5355	4.34317e-07	0.000812993
RP11-865I6.2	-8.55017	-0.616229	25.2307	5.0866e-07	0.000856939
RAMP3	-6.56798	-0.247792	24.4353	7.68494e-07	0.00117698
CLDN2	-2.19847	8.15382	22.5681	2.02824e-06	0.00266904
P3H2	-1.85932	5.2466	22.5387	2.05956e-06	0.00266904
FGG	-1.92931	6.91598	20.9717	4.66116e-06	0.00553159
LINC00160	-7.81441	-1.27339	20.7209	5.31327e-06	0.00553159
CYP2T1P	-3.18745	4.38618	20.6125	5.62284e-06	0.00553159
IGHG4	-2.61221	1.73821	20.5938	5.67812e-06	0.00553159
AGT	-1.75774	6.23851	20.429	6.18836e-06	0.00553159
ESR2	-7.85938	-1.23389	20.4136	6.23851e-06	0.00553159
PNPLA5	-7.78841	-1.2957	20.1352	7.21573e-06	0.00607817
RP11-157L3.13	-7.9042	-1.19457	19.7143	8.99268e-06	0.00721427
SERPINA6	-2.13483	6.50152	19.5967	9.56326e-06	0.00732328
CASP14	2.14461	2.38147	18.7017	1.52843e-05	0.0111954
ANKRD23	-7.69083	-1.38054	18.4944	1.70406e-05	0.0117948
DMBT1	-1.84838	8.74528	18.4434	1.75029e-05	0.0117948
NR0B2	-4.99568	-0.0952732	18.0438	2.15877e-05	0.013988
OLFML3	-1.94698	3.08855	17.9292	2.29276e-05	0.014306
MYC	-1.98471	4.36452	17.7646	2.49996e-05	0.0150417
SUSD3	-2.54782	1.41926	17.5665	2.77435e-05	0.0161171
GAR1-DT	7.03082	-2.0137	16.4823	4.91063e-05	0.0275764
ADRA2A	-1.67124	5.52203	16.2427	5.57244e-05	0.0302835
TUBA3D	-6.99886	-1.9553	15.6552	7.60026e-05	0.0394742
SEMA3B	-1.53024	5.94063	15.6227	7.73223e-05	0.0394742
LCE1C	-6.91323	-2.02353	15.024	0.000106151	0.052598
CFAP74	-6.86725	-2.05962	14.9156	0.00011243	0.0541174
FGB	-1.57882	9.92258	14.6893	0.000126762	0.0582478
GATA4	-4.28833	2.01523	14.623	0.000131304	0.0582478
ADCY1	-1.62862	4.40049	14.5855	0.000133944	0.0582478
NR1I2	5.34659	-1.5211	14.5729	0.000134841	0.0582478
RP11-704M14.1	-6.81934	-2.09689	14.5057	0.000139737	0.0588537
CAPN3	-6.61567	-2.25347	13.5396	0.000233578	0.0959779
ATRNL1	-3.0024	1.95924	13.2715	0.000269473	0.108091
RP11-459E5.1	-2.06571	3.28646	13.2068	0.000278942	0.109287
PPP1R1B	2.25772	4.69316	13.0998	0.000295333	0.113079
ONECUT1	5.04518	-1.77605	12.7803	0.000350293	0.131142
NEURL1	-1.36945	5.46013	12.6918	0.000367253	0.134502
P3H2-AS1	-4.43531	-0.942215	12.5896	0.000387908	0.139044
LA16c-312E8.4	-2.35501	1.00264	12.2667	0.000461122	0.161844
ATP6V1B1	-4.11761	-0.880009	11.7832	0.000597666	0.205487
RUBCNL	-4.71379	-1.85909	11.701	0.000624671	0.210477
ADGRF1	1.82263	2.7335	11.5381	0.000681859	0.225241
RP11-268J15.6	-1.85109	3.59895	11.0806	0.000872352	0.276457
AMZ1	-4.23861	-1.55106	11.0718	0.00087652	0.276457
RASGRF1	-4.18845	0.82735	11.0515	0.000886132	0.276457
RP11-1038A11.3	-4.58948	-1.95673	10.9695	0.000926218	0.283709
C3	-1.4069	5.46714	10.8109	0.00100907	0.303566
A2M	-1.62323	6.41461	10.7418	0.00104741	0.309573
MYCL	-2.08394	2.73145	10.6747	0.00108612	0.315482
C5AR2	-2.43912	1.32834	10.5525	0.00116032	0.331319
KLK13	-4.17612	-1.60292	10.4787	0.00120757	0.339066
RP13-753N3.1	-4.72313	-1.85741	10.4251	0.00124316	0.343337
KLK12	-1.97497	1.52597	10.3928	0.00126508	0.343755
GRIK3	-1.37985	3.69546	10.2501	0.0013668	0.365501
ADGRD1	-4.45528	-2.06066	10.1628	0.00143306	0.377231
HMGCS2	1.51266	5.01154	9.85355	0.00169504	0.439329
SCNN1B	-2.47826	0.917327	9.48626	0.00207016	0.528424
ARHGAP8	-4.30322	-2.1746	9.44441	0.00211793	0.532549
MMP7	1.63699	2.59225	9.38269	0.00219044	0.542681
MYO1F	-3.48769	-1.33237	9.35135	0.00222821	0.544038
COL15A1	4.01452	-1.11424	9.26286	0.00233848	0.562805
BMPER	-3.88865	-1.82905	9.22443	0.00238807	0.564401
MMP1	4.54313	-1.48923	9.20609	0.00241211	0.564401
NDST3	2.99508	-0.245553	9.15735	0.00247721	0.571693
PERCC1	-3.87624	-0.835471	9.06539	0.00260492	0.585156
SIAH2-AS1	-3.88807	-1.40632	9.06287	0.00260852	0.585156
AC008268.1	1.81071	2.99868	9.04111	0.00263975	0.585156
KCNF1	-1.47233	2.52662	8.91076	0.00283495	0.620266
DLC1	-1.34498	3.16735	8.81355	0.00299002	0.645806
PLAT	-1.4285	3.6865	8.77394	0.00305565	0.651626
AC005154.7	4.11624	-0.512407	8.65539	0.00326095	0.683511
GREB1	-1.26835	4.3819	8.61201	0.00333954	0.683511
STARD13	-1.3574	3.62865	8.59727	0.00336668	0.683511
KLK11	-3.06576	-0.0824871	8.59685	0.00336745	0.683511
B3GNT5	-3.17214	-1.33438	8.5109	0.00353025	0.708025
RP11-252E2.1	3.18096	0.370454	8.39996	0.00375229	0.743704
ISM1	-3.60902	-0.496046	8.21565	0.00415307	0.810213
SERPINB7	3.35433	-0.790643	8.20217	0.00418404	0.810213
A4GALT	-1.51205	2.32551	8.17881	0.00423826	0.811387
GRB14	-1.51676	2.78744	8.04703	0.00455784	0.862762
CTD-2517M22.17	-3.53468	-1.68364	7.92709	0.00487	0.91161
RP11-804C24.1	-3.6801	-1.99101	7.82644	0.00514875	0.953197
EGLN2	-1.9297	0.907724	7.79851	0.00522893	0.95752
UPP2	-3.61983	0.21889	7.73334	0.00542104	0.975886
CKM	4.04052	-0.197621	7.72535	0.00544508	0.975886
NOL12	-3.6325	-2.02603	7.67589	0.00559636	0.992441
COMP	-1.83436	1.0698	7.52638	0.00608019	0.996478
NNMT	-1.18982	3.86456	7.5071	0.00614561	0.996478
RPS26P6	3.60096	1.24431	7.39097	0.0065552	0.996478
CELSR2	-1.32866	5.35155	7.38963	0.00656009	0.996478
LRRN4	-2.40868	0.632491	7.30914	0.00686048	0.996478
RP11-105N14.2	3.69803	-0.878864	7.29897	0.00689943	0.996478
INA	3.57974	-0.177013	7.25253	0.00708011	0.996478
RFLNA	-2.54122	0.804816	7.1913	0.00732581	0.996478
INHA	2.11878	3.07982	7.16173	0.00744752	0.996478
RP11-297C4.3	2.64713	1.03879	7.16103	0.00745046	0.996478
BPIFB2	1.58689	11.7688	7.14457	0.00751912	0.996478
SERPINA1	-1.16926	14.2576	7.13818	0.00754597	0.996478
CTC-260E6.4	-3.38378	-1.80067	7.07305	0.00782521	0.996478
RP4-601P9.2	3.41523	-1.34362	7.06204	0.00787345	0.996478
OPRD1	-1.29513	2.44476	7.05062	0.00792379	0.996478
RP11-185E8.1	3.26657	-1.04211	6.94034	0.00842731	0.996478
RP11-488C13.6	3.36496	-0.961515	6.89476	0.00864487	0.996478
FGD3	-1.63543	1.47537	6.88913	0.00867216	0.996478
PI3	1.78917	3.25817	6.86171	0.00880621	0.996478
IGSF1	-1.37006	2.54126	6.845	0.00888898	0.996478
CALCR	-3.41828	-0.1565	6.82616	0.0089832	0.996478
RP11-95I16.6	3.18427	-0.785309	6.68234	0.00973726	0.996478
PLAC8	2.64416	-0.631234	6.63095	0.0100222	0.996478
RP11-279F6.2	1.50526	4.05772	6.62508	0.0100553	0.996478
UGT2B24P	2.15835	-0.397448	6.58173	0.0103031	0.996478
UGT2B11	1.00758	7.92312	6.57897	0.010319	0.996478
MIR210HG	2.01099	2.74975	6.5539	0.0104655	0.996478
ADIRF	1.44194	7.50099	6.48793	0.0108609	0.996478
XXbac-BPG252P9.9	3.16904	0.480216	6.46846	0.0109806	0.996478
CHIA	-1.30746	2.39472	6.46315	0.0110134	0.996478
OLFML1	-2.30376	-0.481411	6.45771	0.0110472	0.996478
VLDLR-AS1	3.05432	-0.300984	6.4478	0.011109	0.996478
MAB21L4	-1.76411	0.800406	6.42854	0.0112301	0.996478
SLC34A2	-2.62166	-1.04982	6.42491	0.0112531	0.996478
ARL17A	2.92381	-0.727823	6.41591	0.0113103	0.996478
TMEM141	2.00552	3.31426	6.41381	0.0113236	0.996478
ANPEP	-0.970162	6.02398	6.3856	0.011505	0.996478
CRISP3	1.0768	6.26188	6.36006	0.0116718	0.996478
STXBP5-AS1	1.81319	0.437837	6.33224	0.0118563	0.996478
RP11-44F14.8	2.6325	-0.30669	6.2938	0.0121161	0.996478
MDGA2	2.14506	1.32461	6.28221	0.0121956	0.996478
TSPAN5	-1.00693	4.58077	6.23122	0.0125517	0.996478
RP11-594N15.3	3.3229	-1.1934	6.22112	0.0126235	0.996478
STIM2-AS1	2.60891	0.977039	6.19284	0.0128268	0.996478
ARHGDIB	1.22184	8.23967	6.19075	0.012842	0.996478
CTB-92J24.2	3.23488	-2.0443	6.18185	0.0129067	0.996478
BPIFB6	1.18052	3.22988	6.16254	0.0130484	0.996478
CTC-471J1.2	3.44865	-0.564231	6.12695	0.0133136	0.996478
SLC16A3	1.04025	4.58366	6.11882	0.013375	0.996478
RP11-217E22.5	-3.21226	-0.834769	6.03773	0.0140033	0.996478
RP11-478C6.4	2.45921	1.05238	6.00737	0.0142462	0.996478
RP11-499P9.1	2.68621	0.572639	5.99708	0.0143296	0.996478
RP11-75I2.3	2.91842	-1.71289	5.99	0.0143872	0.996478
LDHA	1.29496	9.47631	5.98747	0.0144078	0.996478
SYCE3	3.778	-1.0441	5.98155	0.0144563	0.996478
SNAI1	-2.86268	0.507896	5.97159	0.0145382	0.996478
PGLYRP2	-1.56507	1.39553	5.94143	0.0147891	0.996478
SNCG	1.52688	6.38492	5.92275	0.0149466	0.996478
RPS26P3	3.42138	1.29952	5.91895	0.0149789	0.996478
RP11-790I12.6	3.97444	-1.15513	5.89912	0.0151484	0.996478
EFR3B	-1.21522	3.06736	5.89286	0.0152024	0.996478
ZG16B	1.26529	7.73944	5.89053	0.0152225	0.996478
STC1	1.30608	1.76246	5.88374	0.0152813	0.996478
RP11-434D9.1	-3.08335	-1.48079	5.8678	0.0154203	0.996478
OLFML2B	-2.50877	-0.867311	5.8611	0.0154791	0.996478
COL9A2	1.48365	4.17787	5.79613	0.0160615	0.996478
RP11-44F14.10	-3.14182	-1.68412	5.78873	0.0161293	0.996478
MUC6	-1.38527	7.47072	5.73214	0.0166572	0.996478
RP11-734J24.1	3.01133	-0.159567	5.72948	0.0166825	0.996478
CHP2	-3.05031	-0.964018	5.69452	0.017018	0.996478
PRSS1	1.03328	7.54768	5.66221	0.0173343	0.996478
SMOC1	-1.13988	3.86759	5.66017	0.0173545	0.996478
CLEC2B	3.30485	-0.551414	5.65365	0.0174191	0.996478
RP11-342K2.1	3.0337	1.10595	5.63578	0.0175975	0.996478
REG4	2.83021	-1.79036	5.59506	0.0180112	0.996478
RP11-281P23.3	-2.59857	-1.57209	5.56984	0.0182725	0.996478
OR2J2	2.84969	-0.576639	5.55043	0.0184762	0.996478
DYNLRB1	2.17329	4.43615	5.5443	0.0185409	0.996478
SMIM4	1.71308	2.99256	5.54345	0.01855	0.996478
LINC01811	-2.972	-2.10101	5.52981	0.0186951	0.996478
ADAMTS5	-2.97348	-2.1003	5.5263	0.0187327	0.996478
RBBP8	-1.33495	4.92885	5.51539	0.0188499	0.996478
NOVA2	2.6017	-1.10961	5.50822	0.0189273	0.996478
FAM153CP	2.62123	-1.5391	5.45219	0.0195438	0.996478
RBM8B	2.35022	-0.530581	5.45038	0.0195641	0.996478
UBE2D3-AS1	2.0643	0.473259	5.43525	0.0197343	0.996478
MSMP	2.17451	0.769616	5.42035	0.0199033	0.996478
UGT2B28	1.1021	4.47613	5.39767	0.0201637	0.996478
RPS3AP44	2.13458	-0.196546	5.39465	0.0201985	0.996478
TCN1	-0.932844	4.71053	5.38474	0.0203137	0.996478
VKORC1	2.28817	4.83498	5.38421	0.0203198	0.996478
RP11-465B22.3	-2.89364	-1.86234	5.38113	0.0203557	0.996478
STIM1-AS1	2.39979	-0.65149	5.37346	0.0204454	0.996478
RP11-477D19.2	2.06473	-0.148794	5.36344	0.0205631	0.996478
AP000344.4	2.99257	-1.45525	5.36196	0.0205806	0.996478
TUBBP1	3.06581	-0.89044	5.36093	0.0205928	0.996478
RP1-228P16.8	4.10507	-0.531549	5.35236	0.0206942	0.996478
ADGRE2	-2.91809	-2.13863	5.34245	0.0208122	0.996478
RP11-11N9.4	1.72762	0.765853	5.33425	0.0209104	0.996478
PSMA6P1	2.98347	-0.687462	5.32531	0.0210178	0.996478
RP11-452J21.3	-2.94094	-1.8307	5.32386	0.0210354	0.996478
RP5-832C2.8	1.99915	1.44623	5.32075	0.0210729	0.996478
DGAT2	-1.21018	2.40266	5.31705	0.0211178	0.996478
CRABP2	1.53352	7.07514	5.29485	0.0213886	0.996478
NDUFB8	2.18297	2.91997	5.28974	0.0214514	0.996478
FANCD2OS	3.21053	-0.278404	5.28964	0.0214527	0.996478
ANO3	-2.90867	-1.41023	5.26546	0.0217526	0.996478
PRICKLE1	2.34096	-0.466336	5.24755	0.0219776	0.996478
BLOC1S1	2.04287	5.15324	5.24706	0.0219839	0.996478
RPS15AP38	2.9187	-1.00832	5.23627	0.0221206	0.996478
CEACAM16	-2.8844	-1.63143	5.22619	0.0222493	0.996478
DTX1	3.12038	0.0964529	5.21401	0.0224057	0.996478
C1orf226	-0.952694	3.88186	5.2112	0.0224419	0.996478
HPYR1	-2.9831	-1.17851	5.20175	0.0225642	0.996478
FGF19	-3.12217	0.1093	5.13642	0.0234289	0.996478
DLGAP1-AS2	2.61325	0.882921	5.13299	0.0234752	0.996478
PGK1	0.926879	8.30576	5.12345	0.0236046	0.996478
KCNN1	2.37616	-0.0675945	5.11177	0.0237641	0.996478
SYP	1.26666	3.40568	5.1092	0.0237993	0.996478
LINC00482	1.88658	0.459089	5.10552	0.0238498	0.996478
ZSCAN12	1.36508	1.88988	5.10398	0.0238711	0.996478
COL7A1	-2.15	-0.0924619	5.09966	0.0239306	0.996478
SPRY4	0.891551	5.03058	5.09784	0.0239557	0.996478
RP11-38M8.1	1.6539	1.45538	5.08051	0.0241963	0.996478
CDC20B	2.40759	-0.558035	5.07637	0.024254	0.996478
FST	-2.84666	-1.65967	5.05504	0.0245544	0.996478
RP5-1180E21.4	1.95782	-0.32792	5.0484	0.0246487	0.996478
MIRLET7A1HG	1.67439	0.543101	5.03906	0.024782	0.996478
LL21NC02-1C16.1	2.93998	1.34612	5.03506	0.0248392	0.996478
RP11-274H2.5	2.90448	-0.639634	5.03131	0.0248931	0.996478
RP11-574K11.32	1.54968	0.528133	5.02538	0.0249784	0.996478
SLC44A1	-0.861852	6.94508	5.01316	0.0251553	0.996478
RP11-157D6.2	1.61846	2.84092	5.00622	0.0252564	0.996478
LINC01807	2.39768	-1.87289	4.98092	0.0256283	0.996478
MAPK4	2.16713	-0.908188	4.98012	0.0256403	0.996478
EPSTI1	-3.0651	-1.29865	4.96795	0.0258212	0.996478
CTF1	1.65522	3.43419	4.95934	0.0259501	0.996478
S100A9	1.42272	4.04671	4.95897	0.0259556	0.996478
PAN3-AS1	-2.80442	-2.21701	4.92198	0.0265172	0.996478
HOXC-AS1	2.97888	-0.57939	4.9061	0.026762	0.996478
CBFA2T3	-0.906553	5.54116	4.86809	0.0273578	0.996478
TSTD1	1.47773	3.93725	4.84192	0.0277759	0.996478
WDR72	-2.75893	-1.95992	4.82158	0.0281055	0.996478
TMEM256	3.19451	0.304239	4.82154	0.0281062	0.996478
ROR1	0.936012	3.37105	4.82135	0.0281093	0.996478
S100A1	1.61058	4.51726	4.79736	0.0285033	0.996478
ST3GAL1	0.852825	8.42515	4.78587	0.0286941	0.996478
GOLT1B	1.32074	4.42273	4.76132	0.0291062	0.996478
LSM12P1	-2.40076	-1.5477	4.75028	0.0292936	0.996478
EIF5AL1	2.02017	1.11181	4.74171	0.0294398	0.996478
ETV4	0.823694	5.07826	4.72843	0.0296679	0.996478
SYN3	-1.02837	2.58674	4.71227	0.0299481	0.996478
SDR16C5	0.970161	4.27107	4.7042	0.0300891	0.996478
DRAXIN	2.09342	-1.35255	4.6928	0.0302892	0.996478
PLCD3	-0.836305	4.93809	4.6927	0.0302909	0.996478
ITIH2	-0.99747	9.25002	4.66475	0.0307879	0.996478
RP11-666A8.13	-2.40303	-0.833248	4.66457	0.0307911	0.996478
RP11-210M15.2	-2.47347	-1.21451	4.66004	0.0308725	0.996478
CAVIN4	2.46005	-1.84069	4.64077	0.031221	0.996478
IMMP1L	1.91685	2.52076	4.6353	0.0313208	0.996478
RP1-102E24.8	-2.75349	-1.52927	4.62167	0.0315704	0.996478
RP11-556I14.1	-2.88109	-0.963548	4.61212	0.0317467	0.996478
RP11-96K19.5	2.03759	0.0927987	4.59773	0.0320142	0.996478
RP11-574K11.29	2.27185	-1.35456	4.59288	0.0321049	0.996478
RP11-46H11.12	2.42545	-1.12765	4.57425	0.0324559	0.996478
APLN	1.75012	-0.329554	4.57273	0.0324848	0.996478
EMC1-AS1	1.61966	1.91695	4.5667	0.0325993	0.996478
TIAF1	-2.7749	-1.71567	4.56228	0.0326835	0.996478
CD14	-2.94727	-0.913623	4.55891	0.0327479	0.996478
ATP5MK	1.59641	5.40092	4.55752	0.0327745	0.996478
ELOA-AS1	1.45678	2.05828	4.51981	0.0335046	0.996478
COX8A	1.88968	6.41973	4.51247	0.0336486	0.996478
RP11-13J10.1	2.01426	-0.710964	4.50704	0.0337556	0.996478
SDK2	-0.995644	4.28786	4.5036	0.0338236	0.996478
SLC16A4	1.7393	0.262447	4.49932	0.0339083	0.996478
S100A7	2.00859	1.21433	4.48142	0.0342653	0.996478
ASCL1	-0.8505	7.27703	4.4726	0.0344425	0.996478
RET	-0.835127	6.89586	4.47156	0.0344635	0.996478
RP6-191P20.4	-2.64957	-1.8025	4.47147	0.0344654	0.996478
RPL10P15	1.86169	1.30849	4.46907	0.0345138	0.996478
NPC1L1	-1.24336	3.5589	4.46506	0.0345949	0.996478
SYNPO	-1.719	4.01622	4.46147	0.0346676	0.996478
MAB21L1	-1.96895	-1.0433	4.46079	0.0346815	0.996478
RP11-126H7.4	-2.18797	0.17814	4.447	0.0349626	0.996478
RNF208	1.22722	5.0048	4.44185	0.0350683	0.996478
ETFB	1.45344	3.91502	4.43284	0.0352538	0.996478
AP006222.1	-2.77796	-0.915981	4.42977	0.0353173	0.996478
SP2-DT	1.28861	1.97664	4.41049	0.0357186	0.996478
CTD-2134A5.4	-2.80237	-1.32157	4.40687	0.0357944	0.996478
RP3-325F22.5	1.77252	1.15797	4.36063	0.0367787	0.996478
DNAH17	-2.98335	-0.640335	4.35191	0.0369675	0.996478
RPL10P6	1.81954	7.30956	4.34918	0.0370267	0.996478
IGSF5	-2.04353	-0.406421	4.34526	0.0371121	0.996478
SH3D21	-1.31486	3.27456	4.3438	0.0371438	0.996478
PLCE1	-2.13423	1.36858	4.34362	0.037148	0.996478
ACOXL	-2.60661	-2.06541	4.3402	0.0372226	0.996478
MIR200C	3.06626	-1.61929	4.33684	0.0372961	0.996478
NHLH1	2.16266	-0.536669	4.33574	0.0373202	0.996478
ZNF442	1.64346	-0.075491	4.32838	0.0374819	0.996478
GKN2	2.3589	-0.458052	4.32656	0.037522	0.996478
RP11-266O8.1	3.48168	0.0629587	4.3216	0.0376315	0.996478
SNHG4	-1.77408	-0.41345	4.31329	0.0378157	0.996478
RP11-365P13.6	1.77057	1.91561	4.30942	0.0379018	0.996478
FLRT1	-2.42967	-0.416128	4.30426	0.038017	0.996478
LDHB	1.76323	2.56911	4.29787	0.0381602	0.996478
CD8A	-2.72167	-1.0867	4.28918	0.0383558	0.996478
ATP5PO	1.09492	3.42047	4.27167	0.0387528	0.996478
ZDHHC8P1	1.08247	2.43467	4.26502	0.0389049	0.996478
CLCN3P1	2.04623	-0.43554	4.26451	0.0389165	0.996478
FCER1G	2.42805	-1.01755	4.2626	0.0389603	0.996478
EGR3	-1.51984	4.51909	4.26094	0.0389983	0.996478
CDC37L1-DT	2.58116	0.202039	4.25856	0.0390531	0.996478
MYLK4	-2.70421	-1.23947	4.24436	0.0393808	0.996478
BMP4	1.22231	5.14516	4.24155	0.0394461	0.996478
KRT86	-2.02636	1.27619	4.23599	0.0395754	0.996478
ZNF433-AS1	2.14213	1.44527	4.23219	0.0396643	0.996478
PLTP	1.75136	0.759851	4.22365	0.0398643	0.996478
YPEL3	1.35705	5.36078	4.22302	0.0398792	0.996478
TGFB3	-0.879337	3.35444	4.20951	0.040198	0.996478
ADRA2C	1.41784	3.41685	4.20906	0.0402086	0.996478
RP11-554D13.1	-1.70509	0.547634	4.20698	0.0402579	0.996478
RRAS	1.49255	6.63942	4.19626	0.0405132	0.996478
RP11-546K22.1	1.2057	4.10629	4.17643	0.0409899	0.996478
RP11-434I12.3	-2.74556	-1.07004	4.17315	0.0410694	0.996478
LINC01393	-2.61206	-1.83204	4.17177	0.0411027	0.996478
PSENEN	1.68388	4.74508	4.17176	0.041103	0.996478
SETD9	1.71836	1.15091	4.16182	0.041345	0.996478
AE000661.37	1.84303	-0.576942	4.15996	0.0413904	0.996478
AC083843.4	-3.00136	-1.01765	4.15839	0.0414287	0.996478
IGFBP3	0.822207	4.91841	4.15823	0.0414327	0.996478
SFTA2	1.42424	7.25336	4.15275	0.0415669	0.996478
SLC13A2	0.878206	5.79423	4.13927	0.0418993	0.996478
FOXC1	-0.849801	3.54628	4.13771	0.0419378	0.996478
COX6A1	1.55415	6.56292	4.13493	0.0420069	0.996478
LINC00649	-2.56539	-1.8635	4.12819	0.0421743	0.996478
HNF1A-AS1	1.2219	4.2893	4.12673	0.0422107	0.996478
CSNK2B	1.78821	3.4524	4.11224	0.0425739	0.996478
RP4-673M15.1	1.9573	-1.56033	4.10389	0.0427847	0.996478
SPTY2D1OS	2.31916	-0.0637485	4.07972	0.0434007	0.996478
ZBTB20	2.07621	3.07493	4.07017	0.0436468	0.996478
CTD-2587H24.15	2.07804	-1.90408	4.06654	0.0437408	0.996478
RP11-499P20.2	-2.56467	-1.86455	4.06546	0.0437688	0.996478
PGR	-1.23673	1.89002	4.05649	0.044002	0.996478
PDLIM3	-1.17091	3.33674	4.05159	0.0441299	0.996478
LBP	-2.65638	-1.80352	4.04776	0.04423	0.996478
ZNF132	-2.57457	-1.66071	4.04691	0.0442522	0.996478
PMF1	1.67358	5.51579	4.04486	0.0443062	0.996478
C6orf141	-1.07347	2.63408	4.04428	0.0443213	0.996478
PSPHP1	1.52447	2.52956	4.03985	0.0444378	0.996478
BPIFA2	1.16333	7.69663	4.03967	0.0444426	0.996478
RP4-781K5.5	-1.97104	-0.270083	4.03933	0.0444515	0.996478
LINC02343	1.00113	3.09715	4.02956	0.0447096	0.996478
RP4-587D13.1	-2.5184	-1.89566	4.02757	0.0447625	0.996478
POU5F1	2.33912	-1.58887	4.02275	0.0448905	0.996478
PRSS23	0.772993	5.79885	4.02176	0.0449169	0.996478
CDC25B	-0.900603	4.53411	4.01853	0.0450028	0.996478
RP1-232P20.1	1.14348	1.95748	4.01715	0.0450396	0.996478
HLA-DMA	1.53917	5.94632	4.0144	0.0451132	0.996478
ANGPTL4	1.20105	1.95155	4.0105	0.0452177	0.996478
RP11-510J16.5	1.66342	1.43213	4.0078	0.0452902	0.996478
RP11-5O17.1	1.59503	0.273848	3.9988	0.0455326	0.996478
RP11-500B12.1	1.64282	-0.453194	3.99285	0.0456937	0.996478
FOSL2	-0.977937	5.45831	3.97423	0.0462017	0.996478
PRDM12	2.10299	-0.799651	3.97371	0.0462159	0.996478
SELENOM	1.35176	6.0448	3.96958	0.0463293	0.996478
TEX14	-2.78669	-0.24741	3.96547	0.0464425	0.996478
CALY	1.58791	0.935042	3.96511	0.0464525	0.996478
CNRIP1	2.42546	-1.68336	3.96507	0.0464535	0.996478
PIGW	-1.35565	0.617016	3.96339	0.0464999	0.996478
RP4-545L17.11	1.67487	0.33104	3.96143	0.0465541	0.996478
VWCE	-2.49722	-2.13995	3.9602	0.046588	0.996478
EMILIN2	-1.25119	1.35356	3.95872	0.0466292	0.996478
ATAD3C	1.34011	5.43389	3.9543	0.0467518	0.996478
ATP1A3	1.76555	1.91987	3.95323	0.0467814	0.996478
COX7A2	1.44024	5.89329	3.94764	0.0469371	0.996478
LINC00853	1.63491	0.357693	3.9354	0.04728	0.996478
DUSP4	0.752188	6.88939	3.92402	0.0476009	0.996478
DPM3	1.48231	6.83828	3.91777	0.0477781	0.996478
NDUFA9	1.38159	2.72422	3.91478	0.0478632	0.996478
ZNF648	-2.69516	-0.868096	3.91036	0.0479892	0.996478
SNED1	-1.26975	3.07227	3.90215	0.0482242	0.996478
DMAC1	1.09281	4.61984	3.89423	0.0484524	0.996478
SYNPR	-1.31694	0.875058	3.89167	0.0485262	0.996478
TMEM59L	1.13598	4.70688	3.88145	0.0488225	0.996478
U2AF1L4	1.77288	2.4369	3.87946	0.0488802	0.996478
RIMKLB	-1.12088	2.57853	3.87545	0.0489972	0.996478
VN1R83P	2.27323	-1.77216	3.86679	0.0492505	0.996478
S100A6	1.31532	8.4711	3.86651	0.0492589	0.996478
MTRNR2L12	1.49494	3.03879	3.86218	0.0493862	0.996478
LINC01088	2.26163	-0.162794	3.86146	0.0494073	0.996478
EMP3	1.30075	4.21773	3.85845	0.0494961	0.996478
MT-TT	1.73576	1.84498	3.85804	0.0495081	0.996478
SSTR3	-1.77892	-0.402408	3.85487	0.0496017	0.996478
RP11-350E12.7	1.46391	1.73743	3.85045	0.0497328	0.996478
KCNK3	-1.02877	2.74574	3.84566	0.0498749	0.996478
LEF1	-0.977294	5.62683	3.83858	0.0500859	0.996478
NUP153-AS1	2.21782	-1.17224	3.83833	0.0500933	0.996478
PSMA1	1.6353	3.85116	3.8349	0.0501961	0.996478
LDLRAD3	-1.12871	3.33597	3.83414	0.0502186	0.996478
ZNF219	-0.860569	5.52188	3.82887	0.0503767	0.996478
KIF26B	-2.05025	-0.34294	3.82763	0.0504142	0.996478
KIF21B	1.59097	0.214235	3.81832	0.0506949	0.996478
RP11-144C15.2	2.05676	0.0650535	3.81287	0.0508603	0.996478
KRT4	1.40982	2.04509	3.80971	0.0509564	0.996478
MCAM	-1.08407	1.93295	3.80397	0.0511312	0.996478
HDAC10	1.80613	1.62818	3.79506	0.051404	0.996478
ITGB6	1.01059	3.60025	3.79067	0.0515391	0.996478
HOXA9	2.24791	-1.97126	3.78934	0.0515799	0.996478
BAAT	-2.81697	-0.667884	3.7845	0.0517293	0.996478
RNASE4	1.39403	3.47752	3.77333	0.0520757	0.996478
DAAM2	2.22476	0.233332	3.7653	0.0523264	0.996478
BOLA3	1.11653	4.45523	3.76435	0.0523562	0.996478
ANAPC10	1.70599	1.38546	3.76392	0.0523695	0.996478
RPL39	1.33633	6.53021	3.76074	0.0524692	0.996478
SBNO1-AS1	2.03132	0.12819	3.75623	0.0526111	0.996478
MTCO2P12	1.46158	6.82595	3.75302	0.0527121	0.996478
RP11-1334A24.5	-2.44044	-2.17838	3.7505	0.0527918	0.996478
CDH11	-1.00306	2.23963	3.74453	0.0529807	0.996478
AC005753.3	2.28934	-2.1513	3.74302	0.0530287	0.996478
WAKMAR2	2.55557	-0.384213	3.74002	0.0531239	0.996478
ORAI3	1.20377	4.01812	3.7389	0.0531593	0.996478
CYP2B6	-2.53514	-1.36712	3.73656	0.0532339	0.996478
NEDD8	1.49945	5.23119	3.73239	0.0533671	0.996478
RP5-894A10.6	-2.55685	-1.50529	3.73198	0.0533801	0.996478
SNHG11	1.28932	3.38762	3.7312	0.0534051	0.996478
TMEM105	1.11356	1.68948	3.72906	0.0534734	0.996478
CEACAM19	1.41036	3.19333	3.72435	0.0536244	0.996478
PODXL	-1.50691	5.43508	3.72356	0.0536499	0.996478
RAB5C	1.42423	6.86368	3.72134	0.0537212	0.996478
HHLA3	1.39463	5.03546	3.71726	0.0538525	0.996478
RP11-260L6.2	-1.2717	0.788038	3.7156	0.0539063	0.996478
PELATON	-1.79145	-1.22498	3.7144	0.053945	0.996478
ZNF155	0.887034	2.70505	3.71414	0.0539534	0.996478
CPB1	1.48417	1.01795	3.71269	0.0540004	0.996478
RP11-499E18.1	2.46745	-0.377195	3.7094	0.0541068	0.996478
SERGEF	1.20086	3.13487	3.70752	0.0541679	0.996478
GPC3	1.35729	0.623667	3.70128	0.0543706	0.996478
TNFSF12	1.41077	3.02828	3.69872	0.0544543	0.996478
FAM131B	1.03436	1.7889	3.6982	0.0544711	0.996478
MT1X	1.24606	1.42113	3.68922	0.0547653	0.996478
MIR924HG	-2.54711	-1.22127	3.68774	0.0548138	0.996478
LAMA3	-0.799083	3.84872	3.68772	0.0548146	0.996478
RPL10P16	1.79553	3.66482	3.67783	0.0551407	0.996478
TMEM251	1.31798	1.46128	3.67432	0.0552568	0.996478
ANKRD44-AS1	2.19173	0.208567	3.67223	0.055326	0.996478
RPS10P7	1.22772	2.0689	3.66986	0.0554049	0.996478
PCDH18	-1.74699	-0.935872	3.66236	0.0556546	0.996478
IL23A	2.05031	-0.169698	3.66112	0.0556963	0.996478
RP11-115J16.1	2.94702	-0.314045	3.65224	0.0559938	0.996478
CTD-3035D6.1	2.13762	-1.57401	3.65161	0.0560152	0.996478
ANGPTL6	2.06811	-0.9048	3.65144	0.0560208	0.996478
UCHL3	1.80241	1.96773	3.64982	0.0560752	0.996478
SLC38A3	-1.28149	1.69165	3.64963	0.0560816	0.996478
SMCO4	1.3479	2.435	3.64929	0.0560932	0.996478
KRT8P12	-1.46887	1.41811	3.64027	0.0563977	0.996478
COA6-AS1	1.62528	0.177332	3.63966	0.0564184	0.996478
AC113189.5	1.11957	2.56046	3.63885	0.056446	0.996478
SLC13A4	-1.79184	-1.22468	3.63866	0.0564523	0.996478
IGF1R	-0.837219	5.69706	3.63525	0.056568	0.996478
WNT16	-2.42653	-1.96113	3.6304	0.056733	0.996478
RP11-447E20.1	2.36292	-0.779289	3.62787	0.0568196	0.996478
C11orf96	1.21177	2.84185	3.62668	0.0568601	0.996478
MTND1P23	1.47405	4.09137	3.62504	0.0569163	0.996478
SIK1	-2.63085	-1.30084	3.62337	0.0569733	0.996478
ZNF727	1.76094	0.0759352	3.6218	0.0570272	0.996478
C16orf86	2.11977	-0.0230974	3.62076	0.0570629	0.996478
SPICE1	2.03005	0.562191	3.61796	0.0571589	0.996478
CDKN2A	1.32922	2.28179	3.61471	0.0572707	0.996478
C9orf16	1.28769	7.8839	3.6126	0.0573435	0.996478
NAA38	1.30382	5.98405	3.60512	0.0576018	0.996478
RP11-167J8.5	1.17897	2.32416	3.60371	0.0576508	0.996478
RP11-62P16.1	1.2957	3.03247	3.59761	0.0578627	0.996478
SLC35A1	1.24276	3.76148	3.59738	0.0578708	0.996478
TACR3	1.58754	-0.271393	3.59522	0.057946	0.996478
LRRN2	-0.976635	2.43765	3.59444	0.057973	0.996478
ADAMTS6	1.47852	0.746117	3.5942	0.0579816	0.996478
RP11-18B16.2	1.66344	0.802218	3.59046	0.0581122	0.996478
S100A11P2	2.67486	-0.36385	3.58775	0.0582068	0.996478
TIMM17B	1.4172	6.72679	3.58575	0.058277	0.996478
TMEM92	0.866174	3.63881	3.58243	0.0583936	0.996478
ADIRF-AS1	1.38282	0.859081	3.57947	0.0584979	0.996478
RP11-643M14.1	2.06217	-0.488966	3.57921	0.0585071	0.996478
MT2A	1.17181	8.84763	3.57697	0.0585859	0.996478
ZNF345	1.57961	0.495112	3.57518	0.0586491	0.996478
SMOC2	-0.926656	4.58963	3.56765	0.0589155	0.996478
RP11-699C17.1	2.1825	-1.19991	3.56533	0.0589979	0.996478
SYNGR4	1.89554	-0.491107	3.56342	0.059066	0.996478
HCST	1.81822	0.972114	3.56005	0.059186	0.996478
PPP5D1	1.77796	-0.744941	3.55942	0.0592085	0.996478
HCN2	1.01454	3.64096	3.55226	0.0594643	0.996478
RABAC1	1.53354	4.11849	3.55128	0.0594997	0.996478
ROR2	-1.53686	0.364702	3.55106	0.0595073	0.996478
SPC25	1.76518	-0.109974	3.55003	0.0595443	0.996478
RP11-339H12.2	-2.42905	-1.96091	3.54927	0.0595716	0.996478
RPS15A	1.56201	6.06154	3.54814	0.0596124	0.996478
ANKRD29	-1.00897	1.71284	3.54199	0.0598336	0.996478
BHLHA15	-0.776889	3.83817	3.54105	0.0598675	0.996478
RPS7P11	2.11499	-0.328948	3.54014	0.0599004	0.996478
MT-ND3	1.34349	13.6699	3.53553	0.0600671	0.996478
SERPINA10	-1.05722	3.28947	3.53214	0.06019	0.996478
CAMK2N1	1.02129	7.02011	3.52843	0.0603251	0.996478
APC2	1.66162	0.00391608	3.52285	0.0605284	0.996478
MT1DP	2.20623	-2.20258	3.51741	0.0607273	0.996478
VTRNA1-3	2.34707	-0.623996	3.51713	0.0607377	0.996478
HIF1A	-1.094	5.85348	3.51703	0.0607412	0.996478
MAGOHB	1.27274	2.98948	3.51646	0.0607622	0.996478
RP11-66N11.8	2.26417	0.628618	3.51499	0.060816	0.996478
DGKA	1.07363	4.97163	3.51189	0.06093	0.996478
RPS26P15	2.21775	0.768989	3.50918	0.0610295	0.996478
WNT5B	1.75458	0.137924	3.50768	0.0610848	0.996478
RP11-343L5.2	-2.37372	-1.99628	3.50442	0.0612052	0.996478
F8A1	1.52485	5.08502	3.50245	0.0612779	0.996478
CLIC6	-1.14741	4.94796	3.4997	0.06138	0.996478
MIR193BHG	1.54368	1.94872	3.49617	0.0615111	0.996478
PLB1	-1.71811	-0.846519	3.49555	0.061534	0.996478
RP11-223I10.1	1.76656	1.38895	3.49431	0.0615802	0.996478
FLOT1	1.06384	7.9897	3.49135	0.0616901	0.996478
RP11-379F12.4	1.4221	0.261381	3.48878	0.0617861	0.996478
RAP1GAP	0.775332	7.47433	3.48779	0.061823	0.996478
KRT10	1.19171	4.31064	3.48727	0.0618425	0.996478
FAM234B	1.1837	5.02704	3.48005	0.0621127	0.996478
MTCO1P40	1.5193	2.93025	3.47735	0.0622143	0.996478
ADGRG7	2.42299	-0.560814	3.4771	0.0622237	0.996478
CH17-78J1.1	2.63837	-1.92826	3.47341	0.0623627	0.996478
CAMK1D	0.899111	2.77779	3.47305	0.0623761	0.996478
SPSB4	1.99085	-1.55456	3.47254	0.0623953	0.996478
LSMEM2	-2.4174	-1.77447	3.46734	0.0625918	0.996478
LRRN4CL	2.03226	-0.779465	3.46734	0.0625919	0.996478
RP11-712L6.5	2.26809	-1.03059	3.46225	0.0627849	0.996478
NDUFA4L2	1.12162	3.60072	3.45979	0.0628784	0.996478
EEF1AKMT4	1.30229	3.74301	3.45866	0.0629212	0.996478
CAMK2N2	1.38316	3.62206	3.45459	0.0630764	0.996478
HDHD3	1.27385	5.13009	3.45321	0.0631289	0.996478
MILR1	-1.6968	-0.970723	3.44789	0.0633326	0.996478
PPP1R14B-AS1	1.89845	-0.186295	3.44763	0.0633426	0.996478
RP11-489M13.4	1.66399	-0.182432	3.4463	0.0633937	0.996478
SLC2A1-AS1	2.02273	-0.0467664	3.44508	0.0634405	0.996478
ARPC4	1.51654	6.89707	3.44311	0.063516	0.996478
LINC01816	1.81869	0.251025	3.44193	0.0635613	0.996478
RNF227	1.38748	1.3232	3.44147	0.0635792	0.996478
PAH	-0.874243	2.72473	3.43446	0.0638494	0.996478
SKA1	-2.11493	-0.962478	3.43296	0.0639076	0.996478
ANKRD39	1.8614	0.439218	3.42881	0.0640683	0.996478
COX7C	1.28969	7.10106	3.42558	0.0641938	0.996478
KRT7	1.42716	5.0835	3.41851	0.0644692	0.996478
MTCO2P2	2.15073	1.19121	3.41781	0.0644964	0.996478
PRRT4	1.9434	-1.36125	3.41568	0.06458	0.996478
MUC3A	1.20687	1.55821	3.41558	0.0645838	0.996478
RPS28P7	1.4421	3.35405	3.41226	0.0647138	0.996478
LLNLR-245B6.1	1.16719	4.24624	3.41113	0.0647581	0.996478
DRAP1	1.32408	5.9649	3.40311	0.0650736	0.996478
LINC01852	-2.37437	-1.63424	3.40129	0.0651455	0.996478
TFCP2L1	-2.63716	-0.159794	3.39722	0.0653065	0.996478
MTND4P12	1.37697	6.12264	3.39583	0.0653614	0.996478
MT-TQ	2.34026	0.362243	3.39361	0.0654496	0.996478
WFDC2	1.35532	9.78389	3.38921	0.0656243	0.996478
RP11-418I22.2	2.12927	-0.639254	3.38519	0.0657844	0.996478
VAMP2	1.08212	5.18494	3.38282	0.0658794	0.996478
CTD-3001H11.2	2.21266	-0.981986	3.38053	0.0659707	0.996478
DCST1-AS1	1.57473	0.585005	3.38005	0.0659902	0.996478
COX16	1.37779	3.23709	3.37833	0.0660589	0.996478
KCNH6	-0.804062	4.36438	3.3758	0.0661606	0.996478
AC107983.4	1.91465	1.55681	3.37444	0.0662151	0.996478
TRPV2	-2.45102	-1.58276	3.37366	0.0662466	0.996478
RPS15P4	1.46958	3.43769	3.36628	0.0665438	0.996478
ALX4	-1.63964	-0.753854	3.36343	0.0666591	0.996478
CCDC144NL-AS1	-1.01466	2.66261	3.36138	0.0667422	0.996478
CITF22-92A6.1	1.36143	1.61458	3.35717	0.0669131	0.996478
SDHD	1.33028	3.91847	3.35607	0.0669578	0.996478
CLK4	-0.916775	2.48389	3.35192	0.0671268	0.996478
RPL10P9	1.51918	7.97761	3.34796	0.0672884	0.996478
CRLS1	-1.09905	2.38314	3.34708	0.0673242	0.996478
CTD-3032H12.2	2.43656	-0.397304	3.34659	0.0673445	0.996478
TMA7	1.18649	7.25886	3.34554	0.0673873	0.996478
SLC27A5	1.58099	1.90336	3.3429	0.0674956	0.996478
ABHD1	1.38169	1.28242	3.34036	0.0675999	0.996478
CTSF	0.71774	4.70925	3.33968	0.0676278	0.996478
ATP5MF	1.43839	6.87729	3.33271	0.0679149	0.996478
SDHAF4	1.26656	3.8341	3.32736	0.0681363	0.996478
MARCKSL1	0.952812	8.32639	3.32598	0.0681935	0.996478
CLYBL	0.75678	4.32173	3.31898	0.0684844	0.996478
RPL41P2	1.63695	2.97554	3.31848	0.0685051	0.996478
C2orf15	1.21981	2.9988	3.31303	0.0687328	0.996478
RP11-16F15.2	1.60878	-0.989974	3.31141	0.0688004	0.996478
ABCB4	1.63839	-0.0123861	3.30861	0.0689177	0.996478
RP11-29H20.2	1.42447	2.50026	3.30551	0.0690481	0.996478
CTC-301O7.4	1.63551	-0.284394	3.30472	0.069081	0.996478
NINL	-1.77803	1.98475	3.30415	0.0691052	0.996478
BORCS7	0.970219	3.5003	3.29958	0.0692977	0.996478
RP11-816B4.3	-1.74711	-1.16773	3.29878	0.0693312	0.996478
VIPR1	0.827676	4.14678	3.2932	0.0695672	0.996478
FDXACB1	-1.85739	-1.68827	3.29094	0.069663	0.996478
S100A11	1.34625	10.1413	3.28161	0.0700603	0.996478
ABHD14A	1.28417	5.71132	3.28094	0.0700887	0.996478
HBQ1	1.81536	-0.248642	3.27833	0.0702005	0.996478
PIP5KL1	1.01191	2.40954	3.2711	0.0705105	0.996478
MTLN	1.33397	4.1785	3.27031	0.0705443	0.996478
PAG1	0.911059	2.39366	3.27024	0.0705473	0.996478
PBX4	1.85736	-0.30937	3.26997	0.0705587	0.996478
KLK6	-1.77807	-1.05069	3.26207	0.0708994	0.996478
LUM	1.04276	1.96455	3.26183	0.0709098	0.996478
PLLP	-1.14896	0.865869	3.25468	0.07122	0.996478
CTC-505O3.2	1.4525	0.941074	3.25088	0.071385	0.996478
FAM229B	1.23529	4.17013	3.24852	0.0714879	0.996478
NDUFC2	1.18184	3.69585	3.24185	0.0717796	0.996478
RPP30	1.00732	3.5628	3.24096	0.0718187	0.996478
SPATA6L	-1.26972	0.809998	3.23899	0.0719049	0.996478
FZD2	-0.790771	3.11387	3.23841	0.0719305	0.996478
RPL9P9	1.07259	3.4138	3.2341	0.0721201	0.996478
ZBTB46	1.01857	2.25285	3.22715	0.0724264	0.996478
RHOC	1.2054	7.6467	3.22353	0.0725871	0.996478
DBP	0.929922	3.64763	3.21656	0.0728968	0.996478
RPS24P19	2.60607	-0.590045	3.2097	0.0732031	0.996478
GAPDHP1	1.37954	2.9913	3.20124	0.0735826	0.996478
PCAT14	1.60842	-0.144625	3.19809	0.0737242	0.996478
LINC01146	-1.26705	0.536637	3.19656	0.0737933	0.996478
RP4-568C11.4	0.770501	5.63595	3.1959	0.0738229	0.996478
HLA-DPB1	-2.51145	-0.807997	3.19501	0.0738633	0.996478
NPIPP1	1.22441	2.59354	3.19479	0.0738731	0.996478
HERC2P2	-1.18928	3.45376	3.18685	0.0742328	0.996478
PRSS36	1.82699	-0.153041	3.18584	0.0742787	0.996478
MEA1	1.21506	6.55199	3.18187	0.0744593	0.996478
CHCHD2P2	1.93392	-2.00377	3.17057	0.0749764	0.996478
NOL4	1.10917	1.26242	3.16743	0.0751206	0.996478
HINT1	1.04024	7.37174	3.16642	0.0751672	0.996478
PIGBOS1	0.8908	2.36381	3.16422	0.0752683	0.996478
RNF5	1.19666	6.69794	3.16334	0.0753089	0.996478
RP11-315D16.2	-2.28425	-1.86571	3.16215	0.0753638	0.996478
RP11-522B15.3	1.81837	0.891387	3.16059	0.0754358	0.996478
NME1	1.46633	8.28599	3.15979	0.0754727	0.996478
GLIS1	-2.34541	-1.50678	3.15849	0.0755331	0.996478
PSMB9	1.21323	4.42385	3.15607	0.0756452	0.996478
MCOLN2	-1.07155	1.14975	3.15324	0.0757764	0.996478
UQCR10	1.05812	6.22076	3.15263	0.0758048	0.996478
COMMD3	1.48797	3.42862	3.15258	0.0758069	0.996478
CDH5	1.81006	-0.728337	3.14849	0.0759972	0.996478
C8orf34	-1.45556	1.33566	3.14624	0.0761023	0.996478
GPR173	1.26492	2.3355	3.14559	0.0761325	0.996478
PGLS-DT	1.5681	-0.171778	3.14312	0.0762478	0.996478
PRR29-AS1	-1.74817	-1.63549	3.14223	0.0762894	0.996478
RP11-713N11.6	1.60889	0.967207	3.13027	0.0768508	0.996478
IL17RC	1.38387	4.52953	3.13015	0.0768568	0.996478
RP11-498C9.15	1.84285	1.64616	3.12908	0.0769073	0.996478
DNAAF4	1.16181	2.27693	3.12808	0.0769542	0.996478
RP5-1063M23.3	-1.43276	-0.322305	3.12402	0.0771461	0.996478
APLP1	0.891109	4.43602	3.12212	0.0772362	0.996478
RP11-295G20.2	1.43704	0.912165	3.11854	0.0774062	0.996478
RPL3P4	1.54479	1.81346	3.11321	0.0776597	0.996478
VSIG1	0.830251	3.6985	3.1104	0.0777937	0.996478
CAPN10-DT	1.62641	0.044963	3.10872	0.0778741	0.996478
DAD1	1.10717	7.46533	3.10816	0.0779007	0.996478
ENO2	0.800068	5.43115	3.10701	0.0779559	0.996478
RPL34P18	2.34553	-0.623544	3.10675	0.0779686	0.996478
ADM2	1.08563	2.75909	3.10618	0.0779955	0.996478
OTP	1.98674	-0.970229	3.09842	0.0783683	0.996478
LSM3	1.2409	5.87397	3.09774	0.0784012	0.996478
C12orf57	1.27821	7.59552	3.09505	0.0785308	0.996478
ETNPPL	-2.60772	-0.836565	3.09339	0.0786107	0.996478
EXOSC4	1.35005	4.46458	3.09242	0.0786576	0.996478
ATP1B3	-0.756156	4.17023	3.09205	0.0786755	0.996478
PMS2P3	1.50239	0.364878	3.08956	0.078796	0.996478
TPI1P3	1.58474	-1.00942	3.08806	0.0788688	0.996478
CD163L1	0.875084	2.52716	3.08645	0.0789468	0.996478
NPHP3	1.51454	0.768883	3.08362	0.0790844	0.996478
PRR19	-1.27207	0.25211	3.08146	0.0791894	0.996478
SHC4	-1.79418	-0.825558	3.08051	0.0792355	0.996478
CXADR	0.679822	4.54368	3.07957	0.0792813	0.996478
LINC02021	1.86371	-1.13287	3.07865	0.0793264	0.996478
FAU	1.11698	6.72753	3.07692	0.0794108	0.996478
VAMP8	1.09152	4.75492	3.06948	0.0797748	0.996478
PLAU	-0.981436	2.00178	3.06509	0.0799908	0.996478
RP11-304L19.12	1.6497	0.518795	3.06301	0.0800932	0.996478
TM4SF1	0.804655	5.68786	3.06294	0.0800967	0.996478
TOMM7	0.956064	5.89877	3.05634	0.0804225	0.996478
RP5-967N21.11	2.26443	-0.280568	3.05515	0.0804817	0.996478
ZNF10	-0.945082	2.04836	3.05512	0.0804833	0.996478
RP1-197B17.4	1.91241	-0.37539	3.05307	0.0805846	0.996478
S100A10	0.966592	7.25163	3.05245	0.0806154	0.996478
RP11-466H18.1	1.29963	2.57072	3.05105	0.0806849	0.996478
GTF2H5	0.876436	3.63743	3.05074	0.0807004	0.996478
CALM2	0.988099	7.36733	3.05029	0.0807229	0.996478
DND1P1	2.16566	-0.615685	3.0502	0.0807273	0.996478
ATE1-AS1	-2.50657	-0.720942	3.04793	0.0808403	0.996478
TIMP1	1.12853	11.004	3.04014	0.081229	0.996478
RP11-531A21.6	1.67476	-0.884469	3.03592	0.0814401	0.996478
CTC-490E21.11	2.06458	-0.11536	3.03362	0.0815561	0.996478
ATP5ME	1.11306	5.86277	3.03264	0.0816053	0.996478
RP11-267M23.4	1.61959	-0.738964	3.03257	0.0816085	0.996478
TXN	1.14398	6.7203	3.03086	0.0816949	0.996478
APP-DT	1.8931	0.0935653	3.02664	0.0819073	0.996478
DLL4	-1.48806	0.436132	3.02655	0.0819122	0.996478
RP11-175B9.3	1.8034	1.03856	3.02557	0.0819617	0.996478
ZNF552	-0.699818	4.22699	3.01986	0.0822504	0.996478
CTA-363E6.2	1.38255	0.00768772	3.01962	0.0822629	0.996478
NKX2-8	1.02498	4.0967	3.01389	0.082554	0.996478
TRAPPC2B	1.58264	0.85505	3.01363	0.0825672	0.996478
NDUFAF3	1.07755	5.67887	3.01316	0.0825911	0.996478
SLC29A3	-1.18018	2.05701	3.01234	0.0826328	0.996478
CACNA1E	-0.892431	2.6233	3.01152	0.0826746	0.996478
TMEM176B	1.19802	7.52488	3.00807	0.0828511	0.996478
MGLL	-0.684638	7.93457	3.00806	0.0828513	0.996478
DCP1A	0.918016	5.10973	3.00617	0.082948	0.996478
COL17A1	-1.56383	0.806005	3.00373	0.083073	0.996478
CENPX	1.16241	6.72322	3.00318	0.0831012	0.996478
NCKAP1L	-1.80652	-0.152184	3.00285	0.0831182	0.996478
N4BP3	1.03573	1.3317	3.00085	0.0832208	0.996478
CCT6P3	2.35249	-0.270468	3.00048	0.0832396	0.996478
CTD-2541M15.3	-1.95917	-1.85524	2.99771	0.0833825	0.996478
RP11-446N19.1	1.76263	-0.243389	2.9953	0.0835066	0.996478
SPINK1	1.17369	10.0124	2.9936	0.0835941	0.996478
CPAMD8	-1.92567	-1.88663	2.99234	0.0836592	0.996478
MTRNR2L6	2.1117	-0.457347	2.9913	0.0837131	0.996478
DDC	-0.687367	4.89378	2.99105	0.0837261	0.996478
RP11-109N23.4	-1.79783	-1.64397	2.99027	0.0837663	0.996478
SMDT1	1.22018	5.05589	2.98971	0.083795	0.996478
PTENP1-AS	2.19943	-0.661559	2.98763	0.0839029	0.996478
PCSK1N	1.20653	10.1277	2.98416	0.0840828	0.996478
PRELID2	0.977	1.47802	2.98396	0.0840933	0.996478
LINC00519	2.20513	-0.26453	2.9797	0.0843148	0.996478
SULT1C2	-1.46875	0.62521	2.97924	0.084339	0.996478
ZNF200	-1.10507	1.23777	2.97911	0.0843456	0.996478
LAMTOR5	1.02222	5.57076	2.97755	0.0844268	0.996478
TMEM258	1.43255	5.08453	2.97327	0.0846505	0.996478
CCL15	1.65858	1.73645	2.97099	0.0847698	0.996478
HIGD1A	0.932801	5.17176	2.97052	0.0847948	0.996478
RP11-574K11.24	1.22466	1.19726	2.96665	0.0849975	0.996478
AC090616.2	2.21081	-0.447668	2.96483	0.0850933	0.996478
CSF1	-0.759511	3.859	2.96178	0.085254	0.996478
GNAO1	1.21036	0.988731	2.95564	0.0855785	0.996478
SERPINA5	-0.758883	4.38845	2.95555	0.085583	0.996478
FMO5	0.652569	4.99751	2.9548	0.0856227	0.996478
CDKL3	1.85946	-1.0581	2.9534	0.0856969	0.996478
AC091801.1	1.25045	2.18148	2.95339	0.0856976	0.996478
CTA-228A9.3	-1.94439	-1.53885	2.95335	0.0856996	0.996478
FIBCD1	0.822326	2.61702	2.94979	0.0858889	0.996478
RP5-882C2.2	1.71911	0.00713492	2.94938	0.0859106	0.996478
HJURP	-1.42082	1.5935	2.94646	0.0860659	0.996478
TMCC3	1.6942	-0.872483	2.9415	0.0863304	0.996478
RECQL4	-0.882966	2.40366	2.94008	0.0864065	0.996478
LINC02709	1.87721	-1.12209	2.93711	0.0865653	0.996478
FKBP8	1.25161	9.47312	2.93645	0.0866011	0.996478
LRRN1	-0.877558	2.6368	2.93291	0.0867912	0.996478
C1R	-1.15971	3.04886	2.93184	0.0868482	0.996478
RP11-540O11.1	2.17519	-0.0755924	2.92596	0.0871651	0.996478
ANGPTL3	1.02247	1.58758	2.92564	0.0871828	0.996478
NQO1-DT	1.27149	0.91466	2.92082	0.0874431	0.996478
CTD-2544H17.1	-2.21734	-1.74521	2.92056	0.0874575	0.996478
RP11-363E6.4	-2.21734	-1.74521	2.92056	0.0874575	0.996478
CCDC88B	0.927707	2.84973	2.91998	0.0874887	0.996478
MRPS6	1.05261	3.2833	2.91881	0.0875525	0.996478
RP11-792A8.4	1.09649	3.08936	2.91504	0.0877574	0.996478
MRPL12	1.38968	2.57379	2.91316	0.0878598	0.996478
TWIST1	1.99196	-0.260397	2.91199	0.0879234	0.996478
ANG	1.11143	5.06614	2.91105	0.0879745	0.996478
PRR13	1.05191	4.89635	2.90989	0.0880379	0.996478
LYPD6B	-2.36882	-0.824653	2.90297	0.0884163	0.996478
IFITM10	1.31636	0.405641	2.902	0.0884698	0.996478
IFI27	1.18606	3.44588	2.90064	0.0885446	0.996478
GP2	1.35341	1.32417	2.9006	0.0885465	0.996478
BNIP3	0.66213	6.46625	2.8989	0.0886402	0.996478
GREM2	1.45768	-0.0704939	2.89823	0.0886769	0.996478
TMEM14B	1.1288	5.02695	2.89527	0.08884	0.996478
SIRT4	1.48655	0.450513	2.89509	0.0888501	0.996478
CORO7	1.36669	2.85634	2.89339	0.0889435	0.996478
CCNP	-0.875762	5.85856	2.89046	0.0891057	0.996478
HSPE1	1.14303	2.95672	2.89029	0.0891151	0.996478
NDUFB3	1.03984	4.65158	2.88876	0.0891995	0.996478
PIEZO1	-0.890566	4.31969	2.88706	0.0892938	0.996478
LINC02331	1.27506	0.421288	2.88469	0.0894249	0.996478
TMEM88	1.64975	2.05359	2.88191	0.0895798	0.996478
RP11-483P21.2	1.0951	2.23356	2.88045	0.0896608	0.996478
MYL12A	1.01658	7.19694	2.87799	0.0897981	0.996478
CMC2	1.2451	3.10317	2.87407	0.0900168	0.996478
BRI3	0.936193	6.63282	2.87375	0.0900348	0.996478
GPER1	-1.05473	1.00024	2.87173	0.0901481	0.996478
TMEM41B	0.854069	3.28194	2.86874	0.0903154	0.996478
ZNF573	1.60957	-0.53439	2.86856	0.0903258	0.996478
RP11-379K22.3	1.8455	1.48503	2.86818	0.090347	0.996478
SLC46A3	0.790324	4.73502	2.86424	0.0905683	0.996478
NRCAM	-1.04027	5.83322	2.86351	0.0906098	0.996478
SERF2	1.14323	9.98614	2.86235	0.0906748	0.996478
FAM228B	1.40602	0.714793	2.86185	0.090703	0.996478
NDUFA3	1.02239	6.58346	2.8614	0.0907283	0.996478
RP11-246K15.1	2.55457	-1.60048	2.85817	0.0909109	0.996478
RUSF1	0.983661	7.75393	2.85417	0.0911375	0.996478
SLC39A6	-1.19151	7.51999	2.85407	0.091143	0.996478
ZMAT5	1.19601	3.96559	2.85214	0.0912525	0.996478
ALDOC	0.645326	4.71396	2.85178	0.0912731	0.996478
RUNX1	-0.794457	5.89545	2.85074	0.0913319	0.996478
ZNF511	1.15989	3.94362	2.85048	0.0913466	0.996478
TBCB	1.07401	5.79808	2.84718	0.0915341	0.996478
NAGK	0.944814	5.56235	2.84593	0.0916056	0.996478
MGST3	1.14477	6.23054	2.84552	0.0916287	0.996478
CD44	-0.775373	3.87638	2.84062	0.091909	0.996478
UQCC2	1.00088	5.93317	2.83911	0.0919952	0.996478
CPT1A	0.681866	4.53165	2.83699	0.0921164	0.996478
EEF1AKMT2	1.46824	-0.0972152	2.83258	0.0923697	0.996478
ID3	1.5496	0.291411	2.8317	0.0924204	0.996478
IFITM3P4	1.94136	-0.710434	2.83137	0.0924392	0.996478
ACHE	1.09748	3.21675	2.83122	0.092448	0.996478
LINC00997	-0.826646	2.20181	2.83056	0.0924863	0.996478
CELF4	1.75314	-1.39092	2.82943	0.0925509	0.996478
TEKT4P2	1.16361	4.54947	2.82913	0.0925685	0.996478
RP11-7K24.3	1.36621	1.65517	2.82373	0.0928802	0.996478
MRPL17	0.907808	5.49152	2.82366	0.0928843	0.996478
CACNA1G	1.69427	0.156948	2.81993	0.0931003	0.996478
MIEN1	1.05553	6.94771	2.81887	0.0931622	0.996478
HTR1D	1.33119	0.0611442	2.81778	0.0932253	0.996478
FBXL15	1.20102	4.91449	2.81651	0.0932993	0.996478
BANF1	1.13595	7.09167	2.81635	0.0933085	0.996478
SMIM7	0.97909	4.36883	2.81472	0.093403	0.996478
DDX59-AS1	1.64856	0.700732	2.81192	0.0935666	0.996478
ZNF239	1.50199	0.203944	2.80978	0.0936912	0.996478
SPINT1-AS1	1.01409	4.59551	2.8003	0.0942467	0.996478
SLPI	1.07488	9.34785	2.79619	0.0944885	0.996478
SMIM29	0.986016	5.41764	2.79617	0.0944896	0.996478
AQP6	1.10513	0.800583	2.78937	0.0948912	0.996478
SNAPC5	0.987667	3.0505	2.78779	0.0949849	0.996478
RAB9A	0.80742	3.48836	2.78751	0.0950016	0.996478
TAF1C	-0.810097	4.56814	2.78609	0.0950857	0.996478
FAM89A	1.10905	1.91045	2.78574	0.095107	0.996478
PCDHB9	0.979408	2.39073	2.78483	0.0951608	0.996478
RP13-516M14.1	1.66807	-0.355121	2.78413	0.0952023	0.996478
COA8	1.05891	4.15826	2.78188	0.0953364	0.996478
RP5-1086D14.6	-2.46123	-1.0548	2.78139	0.0953656	0.996478
ATP5MJ	1.0631	7.83712	2.77994	0.0954515	0.996478
CATSPERD	1.52018	0.15962	2.77716	0.0956177	0.996478
RP11-356M20.1	0.736329	4.29253	2.77654	0.0956546	0.996478
FAM177B	1.28137	-0.119843	2.77499	0.095747	0.996478
TMTC1	1.07197	1.30318	2.77298	0.0958678	0.996478
AC010894.3	-2.22286	-1.74461	2.76656	0.0962531	0.996478
NRM	0.969738	2.91028	2.76613	0.0962788	0.996478
TNIP1	-0.698843	7.80195	2.76134	0.096567	0.996478
RPL17P36	1.67581	-0.890635	2.76034	0.0966279	0.996478
LBH	-1.27275	0.310937	2.75905	0.0967055	0.996478
PDCD4	-0.638421	5.00393	2.75873	0.0967253	0.996478
TAX1BP3	1.96669	0.221052	2.75814	0.0967605	0.996478
FAM27B	-1.7435	-1.56587	2.75764	0.0967909	0.996478
IRS4	1.44203	-0.546075	2.75753	0.0967977	0.996478
RP1-197B17.3	1.4414	1.29766	2.7568	0.0968417	0.996478
IMMP2L	1.19404	1.67431	2.75415	0.0970022	0.996478
UBALD2	0.866972	7.92584	2.7537	0.0970296	0.996478
TFPI	-1.13461	0.576442	2.75352	0.0970407	0.996478
TMEM213	0.842238	3.69834	2.75296	0.0970748	0.996478
FAM114A1	0.747632	5.94835	2.75131	0.097175	0.996478
PAFAH1B3	1.22499	5.66496	2.75027	0.0972379	0.996478
RNF167	1.06871	7.85536	2.74919	0.0973037	0.996478
ATP5MC1	1.13571	6.73152	2.74799	0.0973767	0.996478
RPS29	1.25996	7.19812	2.74684	0.0974471	0.996478
ALKBH7	1.10838	5.99477	2.74405	0.0976168	0.996478
JTB	1.30112	4.3612	2.74148	0.0977744	0.996478
RRP9	1.00423	4.22362	2.73883	0.0979367	0.996478
RP11-425L10.1	1.28902	3.29297	2.73769	0.0980064	0.996478
RP11-727F15.11	2.03435	0.471692	2.73597	0.0981119	0.996478
ALDH3B2	0.728774	3.16134	2.73336	0.0982724	0.996478
ZFAS1	1.27239	5.48888	2.73314	0.098286	0.996478
ESF1	0.980722	3.31353	2.73303	0.0982928	0.996478
RPL32P18	1.21321	2.89936	2.73241	0.0983307	0.996478
C6orf201	-2.33881	-0.681461	2.7318	0.0983684	0.996478
RP4-622L5.7	-2.09344	-2.18021	2.73101	0.0984171	0.996478
LYPLAL1	0.975748	2.48224	2.731	0.0984179	0.996478
UQCC3	1.07248	4.24648	2.73053	0.0984467	0.996478
ANAPC15	1.01868	5.34553	2.72607	0.0987219	0.996478
BEGAIN	-0.810665	2.70277	2.72589	0.0987329	0.996478
GNA14	-0.780837	4.65423	2.72585	0.0987358	0.996478
VPS4A	1.0798	4.80296	2.72523	0.0987738	0.996478
CST3	1.15286	10.2952	2.72522	0.0987742	0.996478
TMEM241	1.08396	3.71672	2.72324	0.0988972	0.996478
NFKB2	0.839872	5.66527	2.72136	0.0990137	0.996478
ZNF660	1.37327	1.06895	2.71999	0.0990985	0.996478
STEAP3	-0.764577	4.57078	2.71976	0.0991131	0.996478
RHOD	1.12366	6.03202	2.71843	0.0991958	0.996478
RP11-485M7.4	1.8937	-1.30497	2.71008	0.0997161	0.996478
RORB	-1.8226	-1.9538	2.70994	0.099725	0.996478
KDELR3	1.02379	5.93028	2.70882	0.0997945	0.996478
TMEM208	0.95075	4.06365	2.70803	0.099844	0.996478
MMP17	0.886805	3.55745	2.70793	0.0998506	0.996478
PLAAT3	0.83823	5.04545	2.70386	0.100106	0.996478
DPM1	0.933704	4.02369	2.70263	0.100183	0.996478
ZNF44	1.16974	2.98988	2.70254	0.100188	0.996478
IRAG1-AS1	1.32422	2.06503	2.70145	0.100257	0.996478
NTNG1	1.54759	-1.18006	2.70087	0.100293	0.996478
MCC	-0.893682	2.81988	2.70007	0.100344	0.996478
COLCA1	-0.744488	3.24996	2.70002	0.100347	0.996478
ABHD12	1.07171	7.01245	2.69947	0.100382	0.996478
SMIM22	1.0972	5.36057	2.6954	0.100638	0.996478
POLD4	1.02086	1.49703	2.6952	0.100651	0.996478
LSM2	1.01748	4.91696	2.69489	0.100671	0.996478
SLC4A5	1.47673	0.557972	2.6935	0.100758	0.996478
IFI44L	0.984478	2.25358	2.69309	0.100784	0.996478
DYDC1	1.41075	1.0203	2.69175	0.100869	0.996478
RP3-423B22.5	1.63971	-1.28113	2.69142	0.10089	0.996478
PRLR	-0.904317	2.81135	2.69081	0.100928	0.996478
PTMS	1.16312	10.6259	2.6892	0.101031	0.996478
MUC20	-0.717998	3.35102	2.68901	0.101043	0.996478
USP12-AS2	1.7879	0.404832	2.68822	0.101093	0.996478
BORCS8	1.06032	3.60651	2.68675	0.101186	0.996478
LINC00840	1.68819	-0.88406	2.68534	0.101276	0.996478
MYO7A	-0.72188	4.43422	2.68521	0.101284	0.996478
NDFIP1	0.813558	7.11041	2.68394	0.101365	0.996478
RP5-925J7.1	1.59068	-1.22347	2.68334	0.101403	0.996478
EFNA3	1.25858	1.93843	2.68172	0.101506	0.996478
GPX3	0.998422	9.22654	2.68135	0.10153	0.996478
PRSS2	0.821821	10.8188	2.67925	0.101663	0.996478
DGKZP1	-1.58098	-0.0542025	2.67907	0.101675	0.996478
ACER3	0.817805	4.59413	2.67647	0.101841	0.996478
STT3A	-0.697488	5.49846	2.67621	0.101858	0.996478
FAM89B	1.41614	2.86652	2.67507	0.101931	0.996478
AC093673.5	0.97829	1.36722	2.67446	0.10197	0.996478
ADGRL2	2.168	-0.186374	2.67408	0.101994	0.996478
DMKN	1.14038	7.68476	2.6738	0.102012	0.996478
NDUFA4	1.07623	7.29839	2.67185	0.102137	0.996478
GPX4	1.11712	8.96194	2.67099	0.102193	0.996478
ZDHHC15	1.52472	-0.923571	2.67059	0.102218	0.996478
HERC2P3	-2.18863	-1.48459	2.66959	0.102282	0.996478
PNLDC1	-2.19064	-1.48354	2.66902	0.102319	0.996478
RP4-756H11.3	-1.54297	-0.222523	2.66773	0.102402	0.996478
TLE5	0.926921	9.75569	2.66545	0.102549	0.996478
RASD2	1.67677	1.47685	2.65738	0.10307	0.996478
TMEM138	1.00979	5.21965	2.656	0.10316	0.996478
UBL5	1.15778	6.93009	2.65552	0.103191	0.996478
KBTBD7	0.97531	3.05599	2.65471	0.103244	0.996478
RAB25	1.1423	7.48904	2.65418	0.103278	0.996478
DYRK4	1.00091	5.67093	2.65359	0.103316	0.996478
LINC02198	-2.28009	-0.983865	2.64901	0.103615	0.996478
SKA2	0.750828	5.80478	2.64356	0.10397	0.996478
ZNF35	0.890832	3.38515	2.6403	0.104184	0.996478
GPR37L1	1.92533	-0.724625	2.63988	0.104211	0.996478
SCART1	1.92533	-0.724625	2.63988	0.104211	0.996478
NDUFC1	0.897421	5.91267	2.63797	0.104337	0.996478
SNRPB	0.962489	6.29209	2.63718	0.104389	0.996478
SPARCL1	-1.61157	-1.47433	2.63553	0.104497	0.996478
RBX1	1.11114	4.45331	2.63489	0.10454	0.996478
SEC61G	0.939968	5.00342	2.63216	0.104719	0.996478
COPS9	0.976877	4.50702	2.63021	0.104848	0.996478
MRPL40	1.18276	4.28041	2.62794	0.104998	0.996478
TRMT112	1.11337	6.74464	2.62659	0.105087	0.996478
RP11-360P7.1	2.0589	-1.50434	2.6256	0.105152	0.996478
HSPB1P1	2.28304	-0.385778	2.624	0.105259	0.996478
RP11-157E21.1	1.37951	1.14633	2.62254	0.105356	0.996478
CECR2	1.9979	-0.668753	2.62214	0.105382	0.996478
COX5B	0.9566	7.48117	2.62029	0.105505	0.996478
RP11-378J18.9	-2.12366	-1.66222	2.62	0.105525	0.996478
TMEM44	-1.0288	0.98879	2.61426	0.105907	0.996478
GUSBP2	-2.17729	-1.77598	2.61422	0.10591	0.996478
SHBG	1.36888	1.73388	2.61394	0.105929	0.996478
RP11-486O13.5	-1.33818	-0.328439	2.61299	0.105992	0.996478
RP5-940J5.9	1.67995	1.0516	2.61203	0.106056	0.996478
CLDN7	1.08949	6.93506	2.61074	0.106142	0.996478
H4C8	0.855522	5.4087	2.61023	0.106176	0.996478
ATP6V0B	1.00373	6.66351	2.60945	0.106228	0.996478
MANBAL	1.03472	6.53572	2.60865	0.106282	0.996478
MRPS10	0.873474	4.47567	2.60777	0.106341	0.996478
RP11-112J1.1	1.87164	-0.306645	2.60737	0.106368	0.996478
PRR18	-0.717752	2.91615	2.6066	0.106419	0.996478
PCDHB6	-1.85596	-1.06677	2.6028	0.106675	0.996478
EGFL7	1.02345	6.25491	2.60202	0.106728	0.996478
MDK	1.23327	8.47395	2.60163	0.106754	0.996478
PLP2	0.944	7.77715	2.60004	0.106861	0.996478
PABPC1L	-0.803493	3.79613	2.5988	0.106945	0.996478
NDUFB6	1.0342	2.87364	2.59868	0.106953	0.996478
LTB4R	-0.988807	1.80317	2.59759	0.107026	0.996478
DLL1	-1.376	3.4606	2.5966	0.107093	0.996478
MRPL52	1.03461	4.21726	2.59483	0.107213	0.996478
LINC02777	1.33993	0.202098	2.59252	0.10737	0.996478
CLDN1	-0.764578	3.49175	2.59228	0.107386	0.996478
ATP5PF	0.939734	6.89954	2.59167	0.107427	0.996478
NOL9	1.1003	2.99751	2.59146	0.107442	0.996478
C4BPA	-0.849127	3.07181	2.59144	0.107443	0.996478
MRPL2	1.42576	2.38629	2.59	0.107541	0.996478
RP11-323F24.5	1.36102	-0.136361	2.58781	0.107689	0.996478
CDHR2	-2.2164	-1.127	2.58724	0.107728	0.996478
RNF181	0.933443	4.78342	2.58719	0.107731	0.996478
LRRC15	-2.08387	-1.83557	2.585	0.10788	0.996478
RBKS	1.00407	3.38061	2.58305	0.108013	0.996478
RP11-897M7.1	1.1204	3.60199	2.58084	0.108164	0.996478
CPQ	0.903272	2.94208	2.58058	0.108182	0.996478
NDUFA2	1.08562	5.92501	2.57724	0.10841	0.996478
MFF-DT	1.09764	1.16052	2.57698	0.108429	0.996478
ZNF658	-1.62965	0.725226	2.57676	0.108444	0.996478
RBIS	0.965645	5.27916	2.57525	0.108547	0.996478
KCTD13	0.959791	5.26336	2.57416	0.108622	0.996478
RP11-848P1.2	1.54894	-1.42462	2.57331	0.10868	0.996478
UXT	1.09551	6.18097	2.56891	0.108983	0.996478
TIMM22	1.08581	4.91555	2.56818	0.109033	0.996478
RP11-873E20.1	1.57456	-1.09293	2.56692	0.10912	0.996478
LINC02245	1.40514	-0.174011	2.56683	0.109126	0.996478
CTC-425O23.5	-1.66361	-1.69129	2.56667	0.109137	0.996478
PLG	-1.00302	2.53512	2.56474	0.10927	0.996478
PIN1	1.01689	6.98605	2.56124	0.109513	0.996478
ELOB	1.04006	8.17852	2.55955	0.10963	0.996478
ACE	0.774864	6.3858	2.55902	0.109667	0.996478
AP000295.9	-1.51622	-1.06683	2.55729	0.109786	0.996478
FUNDC2	0.993202	6.27242	2.55713	0.109798	0.996478
RP11-152N13.16	1.74655	-1.82794	2.55652	0.10984	0.996478
TAF1A-AS1	1.61859	1.10781	2.55511	0.109938	0.996478
TNFRSF12A	0.797721	6.08608	2.55436	0.10999	0.996478
ECE1	-0.734852	5.57955	2.55241	0.110126	0.996478
RPS2P7	1.79215	0.408426	2.55234	0.110131	0.996478
C2CD4A	1.39944	-0.941014	2.55222	0.110139	0.996478
TPT1-AS1	1.15736	1.77535	2.55131	0.110203	0.996478
KCNC3	-0.76652	3.67327	2.55057	0.110255	0.996478
CD6	1.70281	-0.691716	2.55044	0.110263	0.996478
DBI	0.818093	6.95102	2.5498	0.110308	0.996478
SRMS	0.776331	6.09225	2.54883	0.110376	0.996478
PSMG4	1.00942	3.08178	2.54838	0.110407	0.996478
DNAJC28	-1.72655	-0.661163	2.54799	0.110435	0.996478
MFNG	-1.94385	-1.8141	2.54722	0.110489	0.996478
RELB	0.797722	3.43109	2.54478	0.110659	0.996478
RP11-445N20.3	2.11037	0.501962	2.54355	0.110745	0.996478
ZBTB16	-2.37107	-0.827086	2.54268	0.110806	0.996478
IFITM2	1.05343	9.52439	2.54205	0.110851	0.996478
AGAP1-IT1	1.6887	0.501514	2.54122	0.110909	0.996478
LDLRAD4	-1.21599	1.30205	2.53958	0.111024	0.996478
GTF2IRD2	1.16514	1.95439	2.53805	0.111132	0.996478
CAVIN3	1.32631	0.578348	2.5374	0.111178	0.996478
RPL15P18	1.46906	0.366264	2.53467	0.11137	0.996478
CCDC142	-0.885436	1.5246	2.53438	0.111391	0.996478
RP11-439A17.9	-2.13278	-1.80576	2.53303	0.111486	0.996478
BCL2L14	1.11608	0.441284	2.53236	0.111533	0.996478
ATOX1	1.03356	5.40174	2.53055	0.111662	0.996478
FBXO44	0.737451	4.6743	2.53024	0.111683	0.996478
CTD-2302E22.6	1.62126	-0.92934	2.5302	0.111686	0.996478
TBX6	1.67318	0.919642	2.52971	0.111721	0.996478
IFI27L2	1.10337	4.30697	2.52866	0.111795	0.996478
FKBP1A	0.990015	7.59782	2.52845	0.11181	0.996478
RPL30	1.08993	10.6098	2.52807	0.111837	0.996478
GSK3A	0.997017	6.19973	2.52746	0.11188	0.996478
TRIM3	0.820561	5.53998	2.52255	0.112229	0.996478
STX8	0.862238	4.58042	2.52253	0.112231	0.996478
MLF2	0.996114	9.19319	2.52143	0.112309	0.996478
COMMD6	1.08152	5.58098	2.51896	0.112485	0.996478
RNU6-6P	1.70061	-1.52756	2.5189	0.112489	0.996478
CTD-2589H19.6	-1.75016	-1.98756	2.51799	0.112554	0.996478
CLIP2	-0.636215	4.4498	2.51504	0.112765	0.996478
CRABP1	1.28918	2.73236	2.51213	0.112973	0.996478
MISP3	0.987339	4.79702	2.51165	0.113007	0.996478
SLC16A11	1.06732	1.02894	2.51122	0.113038	0.996478
RP11-83J16.1	1.84069	-1.54361	2.50901	0.113197	0.996478
TMEM238	1.06369	4.08819	2.50848	0.113235	0.996478
SC22CB-1E7.1	1.92023	0.991074	2.50793	0.113274	0.996478
TMEM218	0.862807	2.78031	2.50715	0.113331	0.996478
AC006026.13	1.15483	0.182431	2.5064	0.113385	0.996478
ELN	1.11076	1.66134	2.50621	0.113398	0.996478
KCNG1	1.72912	-0.612135	2.50501	0.113485	0.996478
PHLDA3	0.820356	5.01729	2.50422	0.113542	0.996478
GNG3	2.49549	-0.224282	2.50333	0.113606	0.996478
BCAN	1.4491	1.18362	2.50253	0.113664	0.996478
RP11-422P24.13	2.48221	-0.529093	2.50212	0.113693	0.996478
GPANK1	0.777413	3.88319	2.50012	0.113837	0.996478
NDUFA12	0.880163	6.03864	2.49994	0.113851	0.996478
RPL15P20	1.74134	-2.12238	2.49948	0.113884	0.996478
EIF4BP3	-1.62692	-1.87862	2.49816	0.113979	0.996478
LAMTOR4	1.09799	4.59299	2.4981	0.113984	0.996478
R3HDM4	0.837082	6.55412	2.49671	0.114085	0.996478
RPL34	0.949001	7.97145	2.49656	0.114095	0.996478
NDUFV2P1	1.64276	-0.46548	2.49654	0.114097	0.996478
PDCD2L	1.50253	1.94441	2.49563	0.114162	0.996478
MKRN7P	-2.1662	-1.63658	2.49557	0.114167	0.996478
VDAC2	0.923992	5.99954	2.4948	0.114223	0.996478
IER3IP1	0.75486	4.04419	2.49459	0.114238	0.996478
SNHG30	1.19875	0.533658	2.49386	0.114291	0.996478
DNA2	-1.1812	0.336285	2.49375	0.114299	0.996478
OAZ1	0.962481	7.72595	2.49356	0.114313	0.996478
SVEP1	-1.17495	0.186466	2.49306	0.114349	0.996478
THSD4	-0.737357	4.29669	2.49108	0.114493	0.996478
RP11-967K21.1	0.838727	1.94132	2.48914	0.114634	0.996478
MPV17	0.944025	6.31115	2.48831	0.114695	0.996478
RPL35P5	1.33918	0.527314	2.48545	0.114903	0.996478
TP53TG1	0.791287	4.70462	2.48508	0.11493	0.996478
RP11-147L13.13	1.27404	4.5139	2.48285	0.115094	0.996478
RAB2B	0.938625	3.95137	2.48033	0.115278	0.996478
MRPL27	0.950673	6.18059	2.47895	0.11538	0.996478
CKMT1A	1.20662	3.54716	2.4733	0.115794	0.996478
TEDC2	-1.3401	1.08718	2.47212	0.115882	0.996478
SACS	-0.843347	2.63792	2.47052	0.115999	0.996478
CHMP3	0.936753	6.11584	2.4678	0.1162	0.996478
RP5-912I13.1	0.826691	1.838	2.46617	0.116321	0.996478
ATOH8	-1.11747	0.434326	2.46402	0.11648	0.996478
CYP26A1	-2.26084	-1.00033	2.46338	0.116528	0.996478
BABAM1	1.14773	3.94614	2.46284	0.116568	0.996478
SFRP2	-1.37453	-0.8537	2.46203	0.116628	0.996478
GSTO2	0.897957	4.71107	2.46036	0.116752	0.996478
PLEKHD1	-1.55227	-1.20261	2.46022	0.116763	0.996478
LINC02478	-1.57774	-1.86836	2.46002	0.116777	0.996478
UGT2B17	-0.94212	1.27018	2.45957	0.116811	0.996478
KDM7A-DT	0.970479	1.13764	2.45908	0.116847	0.996478
NME4	1.03693	7.69429	2.45799	0.116928	0.996478
LINC01116	1.22668	1.05626	2.45678	0.117019	0.996478
RP11-40C18.2	1.68907	0.615242	2.45649	0.11704	0.996478
DEGS1	0.741793	4.77178	2.45491	0.117158	0.996478
BRK1	0.856865	6.88209	2.45444	0.117193	0.996478
RP11-553A21.3	1.69204	-0.484958	2.45439	0.117197	0.996478
RDH10	-0.605736	4.55571	2.4543	0.117203	0.996478
CSMD2	-2.03923	-1.86602	2.45175	0.117394	0.996478
FAM238C	-2.19934	-0.9526	2.4511	0.117443	0.996478
GLUD1P2	1.87451	-0.082116	2.45007	0.11752	0.996478
ATP5MC2	0.961832	8.8013	2.44804	0.117672	0.996478
ATP6V1F	1.09984	7.65882	2.44688	0.117759	0.996478
SLC35D2	-0.896228	1.94304	2.44617	0.117812	0.996478
IFT43	0.877251	3.35679	2.44573	0.117845	0.996478
SMLR1	1.51158	-0.996686	2.44508	0.117894	0.996478
SYT12	-0.59475	4.81815	2.44477	0.117917	0.996478
SUGCT	1.55914	-0.522619	2.44446	0.11794	0.996478
C16orf89	0.800678	4.01624	2.44424	0.117957	0.996478
CENPS	1.696	0.0558583	2.44386	0.117986	0.996478
NDUFA1	0.941439	4.75791	2.44179	0.118141	0.996478
LTB	1.43513	-0.0524267	2.44058	0.118232	0.996478
RP11-83M8.1	1.54296	-0.396007	2.44001	0.118275	0.996478
RP11-96H19.1	1.02875	3.01065	2.4389	0.118359	0.996478
SLC25A10	1.25149	2.09728	2.43728	0.118481	0.996478
ETFRF1	0.784128	4.05056	2.43698	0.118504	0.996478
NPIPB5	-1.19601	2.78488	2.43445	0.118696	0.996478
WDR97	1.62072	-1.13871	2.43426	0.11871	0.996478
TECRP1	1.45386	1.88289	2.434	0.11873	0.996478
ENSG00000278817	1.35105	2.13383	2.43162	0.11891	0.996478
TFPT	1.17541	5.62916	2.43126	0.118937	0.996478
SNHG19	1.19496	1.2002	2.43093	0.118962	0.996478
ICAM3	0.933477	3.35403	2.43002	0.119031	0.996478
PLAUR	1.25611	2.44113	2.42915	0.119097	0.996478
LRRC10B	0.837842	4.94272	2.42422	0.119472	0.996478
ABHD10	0.875859	4.45675	2.42357	0.119522	0.996478
PCBD2	0.833547	2.945	2.42292	0.119572	0.996478
BLVRB	0.946281	7.6503	2.42162	0.119671	0.996478
RP11-543P15.1	1.18472	2.28834	2.42145	0.119684	0.996478
KRBA2	1.07323	1.65238	2.42117	0.119706	0.996478
AC139100.4	1.56408	-1.33143	2.42083	0.119732	0.996478
DCXR	1.11574	8.79101	2.42043	0.119762	0.996478
CASC19	-1.21226	2.23775	2.41895	0.119875	0.996478
SLC15A1	-2.04131	-1.7183	2.41849	0.119911	0.996478
TRAPPC4	1.09587	3.42884	2.41807	0.119943	0.996478
BTG2	-0.591354	6.62578	2.41754	0.119983	0.996478
LRRC28	1.05408	3.69059	2.41746	0.119989	0.996478
PHLDA2	0.945112	6.77592	2.41734	0.119999	0.996478
SH3TC1	-0.689946	4.4976	2.41672	0.120046	0.996478
RP11-111M22.3	0.859547	2.27049	2.41462	0.120207	0.996478
HAX1	1.00824	6.75173	2.41416	0.120242	0.996478
RP11-416I2.1	1.60043	-1.39865	2.41248	0.120372	0.996478
ERI3	0.92935	6.18092	2.41239	0.120379	0.996478
TPRKB	0.862712	3.08253	2.41192	0.120414	0.996478
ABO	-0.765401	6.72684	2.41113	0.120475	0.996478
FTH1P8	1.16125	1.46582	2.40991	0.120569	0.996478
NTN5	-0.903719	1.29857	2.40898	0.120641	0.996478
AC017104.6	2.0597	-0.440869	2.40852	0.120677	0.996478
GTPBP2	0.817029	4.61033	2.40805	0.120713	0.996478
RNF144A	-1.13545	0.217987	2.40793	0.120722	0.996478
PITPNC1	0.794524	3.98754	2.4078	0.120732	0.996478
CHRD	0.712017	4.63498	2.40763	0.120745	0.996478
KCNK9	2.01587	-0.726224	2.40544	0.120914	0.996478
RP11-304F15.3	0.970893	0.981876	2.40504	0.120945	0.996478
CKMT1B	1.23924	4.54541	2.40191	0.121187	0.996478
HOXC5	-2.11603	-1.41523	2.40093	0.121263	0.996478
NBPF14	-1.01124	2.63952	2.39961	0.121366	0.996478
ATP2A1	1.33273	0.344186	2.39913	0.121402	0.996478
PRDX5	0.981885	8.35308	2.39712	0.121559	0.996478
CTC-510F12.4	1.77289	-1.20452	2.39684	0.121581	0.996478
POLE4	0.870377	4.1068	2.39664	0.121596	0.996478
MIR3685	-2.32607	-0.617597	2.39503	0.121721	0.996478
PDRG1	0.782504	4.56059	2.39499	0.121724	0.996478
ABLIM2	-0.770844	2.09939	2.39389	0.12181	0.996478
SMIM26	1.36987	1.9928	2.39099	0.122037	0.996478
LINC00476	1.08909	1.39674	2.39075	0.122055	0.996478
SMCO3	-0.70108	3.25144	2.38705	0.122344	0.996478
CDH3	-0.795916	2.15025	2.38639	0.122396	0.996478
RPRM	-2.23703	-1.22095	2.38476	0.122523	0.996478
CTNND1	1.04633	3.14352	2.38403	0.122581	0.996478
DCTN3	1.03455	4.76622	2.38381	0.122598	0.996478
MCRIP2	1.02761	5.63877	2.38318	0.122647	0.996478
SMIM3	0.808509	2.78327	2.38103	0.122816	0.996478
LYZ	-0.63364	6.8307	2.38075	0.122839	0.996478
NDUFAF5	1.01704	2.11033	2.38035	0.12287	0.996478
NOP10	1.04702	7.22474	2.37991	0.122904	0.996478
GDE1	0.884815	8.06459	2.37966	0.122924	0.996478
LINGO1	1.48931	-0.0843695	2.37827	0.123034	0.996478
AMOTL1	-0.87563	2.30893	2.37815	0.123044	0.996478
RP5-1028K7.2	1.49559	-1.14507	2.37799	0.123056	0.996478
RPS4XP11	2.1224	-0.390852	2.37727	0.123112	0.996478
PPME1	0.815846	8.02092	2.37686	0.123145	0.996478
DUSP23	0.949753	5.4486	2.37667	0.12316	0.996478
MUC5AC	-0.993883	9.24306	2.37665	0.123162	0.996478
ILRUN-AS1	1.24344	2.35648	2.37511	0.123283	0.996478
PSMG2	0.871003	4.5632	2.37496	0.123295	0.996478
PURA	0.717658	4.91686	2.37445	0.123335	0.996478
ZCRB1	0.775576	5.88916	2.37412	0.123361	0.996478
ZNF275	0.644185	3.79322	2.37392	0.123377	0.996478
MSRB2	1.01103	5.68362	2.37333	0.123423	0.996478
DGUOK	0.97382	5.04077	2.37184	0.123541	0.996478
PGPEP1	0.864818	5.26547	2.3706	0.12364	0.996478
ST3GAL5	0.858893	2.04906	2.36826	0.123825	0.996478
TCIRG1	-0.644698	4.46575	2.36734	0.123898	0.996478
HMGN2P3	-1.97758	-2.06842	2.36695	0.123929	0.996478
LINC01725	1.89777	-0.393459	2.36658	0.123958	0.996478
RP11-380N8.7	1.87219	-0.831481	2.36451	0.124123	0.996478
GRK2	0.896739	6.86177	2.36396	0.124166	0.996478
CCDC148	0.98322	2.4458	2.36382	0.124178	0.996478
ZNF470-DT	1.50472	-0.657281	2.36244	0.124288	0.996478
AXIN2	-0.876486	2.12792	2.35902	0.12456	0.996478
HS3ST5	1.3512	-0.35947	2.35863	0.124591	0.996478
NTRK2	1.26662	-0.531487	2.35573	0.124824	0.996478
COL9A1	1.65134	-0.977257	2.3556	0.124834	0.996478
RP11-475C16.1	1.01945	3.08138	2.35438	0.124932	0.996478
WFDC3	1.72562	0.495346	2.35363	0.124992	0.996478
OST4	0.986642	7.33063	2.35319	0.125027	0.996478
HIGD2A	1.0003	6.66653	2.35163	0.125152	0.996478
CENPA	1.25323	0.816841	2.35056	0.125238	0.996478
RP11-327J17.2	1.07051	1.25775	2.34825	0.125424	0.996478
LINC00240	1.55188	1.81662	2.34825	0.125424	0.996478
ENO1	0.675012	8.66706	2.34805	0.125439	0.996478
TRMT10C	-0.703788	2.67332	2.34627	0.125583	0.996478
ARID3A	0.990496	0.913413	2.34575	0.125625	0.996478
GPR68	-2.11565	-1.30454	2.34499	0.125686	0.996478
ZNF726	1.35035	-0.178719	2.34392	0.125772	0.996478
TMEM44-AS1	1.23624	-0.12017	2.34351	0.125806	0.996478
GSKIP	0.773309	3.10745	2.34346	0.125809	0.996478
RPS27	0.939875	9.80181	2.34156	0.125963	0.996478
AC079305.10	1.98976	0.0441229	2.33968	0.126115	0.996478
MGP	0.873979	9.87296	2.33815	0.126239	0.996478
FAM149A	-0.910402	2.71448	2.33742	0.126299	0.996478
HPCAL4	-2.083	-1.43829	2.33697	0.126335	0.996478
RPS6KL1	-1.40663	-0.70021	2.33537	0.126465	0.996478
TRMT61B	0.716886	2.88621	2.33531	0.12647	0.996478
UQCRQ	1.02367	6.90331	2.3347	0.126519	0.996478
TEAD4	-0.684804	2.95485	2.33455	0.126532	0.996478
RP5-1085F17.3	1.45097	1.31579	2.3343	0.126552	0.996478
TSPAN10	0.99694	2.28711	2.33301	0.126657	0.996478
PDK2	0.720775	6.85247	2.33161	0.126771	0.996478
CYTIP	0.699493	3.27457	2.33046	0.126864	0.996478
FSD1L	-0.907708	2.34219	2.32928	0.126961	0.996478
LINC02465	-2.16809	-0.810799	2.32344	0.127438	0.996478
MOCS2	0.964985	5.83834	2.32335	0.127445	0.996478
CNIH4	0.921038	4.29003	2.32153	0.127595	0.996478
SLC25A1	0.964108	6.903	2.32006	0.127715	0.996478
UBA7	-0.624946	4.45946	2.31917	0.127788	0.996478
CTC-338M12.4	1.25899	1.923	2.31664	0.127996	0.996478
SMIM27	1.22799	1.35222	2.312	0.128379	0.996478
RP11-211N8.2	1.82553	-2.07347	2.31054	0.128499	0.996478
AC009245.3	1.20735	1.2336	2.30967	0.128572	0.996478
PTPRN2	0.734503	5.68271	2.30758	0.128745	0.996478
SERPING1	-0.591344	4.41421	2.30605	0.128871	0.996478
GPC6	-1.43519	0.418516	2.3059	0.128884	0.996478
KCNJ8	-1.16034	-0.0699537	2.30574	0.128897	0.996478
MLLT11	0.70368	5.9292	2.30568	0.128902	0.996478
ECH1	1.02979	7.64448	2.30385	0.129054	0.996478
RPS27L	0.922923	5.33245	2.30346	0.129086	0.996478
ABRACL	0.791643	3.34037	2.3031	0.129116	0.996478
RP11-585P4.5	0.955635	2.01031	2.30255	0.129162	0.996478
SYT3	-1.39725	-0.344936	2.30245	0.12917	0.996478
DPY19L1	-0.70036	3.58045	2.3021	0.129199	0.996478
RP11-10N23.5	1.92122	-1.59829	2.3016	0.129241	0.996478
SDC4	0.727091	6.91	2.29843	0.129505	0.996478
CCDC12	0.788797	4.45282	2.2963	0.129682	0.996478
RPF2	-0.737853	2.17826	2.29608	0.129701	0.996478
NHEJ1	-1.03604	1.35487	2.29431	0.129849	0.996478
PPIH	0.947968	3.53244	2.29428	0.129851	0.996478
TMEM200B	-2.11752	-1.30422	2.29393	0.129881	0.996478
SMIM32	-2.09252	-1.68873	2.29328	0.129935	0.996478
VSIG2	0.638445	4.60483	2.29293	0.129964	0.996478
CYP4B1	-1.13149	1.57601	2.29267	0.129986	0.996478
PRKX	-0.904	1.66146	2.29243	0.130007	0.996478
MOSPD3	1.01109	5.88537	2.29231	0.130017	0.996478
EMC6	0.934508	5.74081	2.29094	0.130131	0.996478
KANTR	-0.997965	0.699134	2.28875	0.130314	0.996478
GET1	0.983716	4.17362	2.28814	0.130366	0.996478
GPSM3	0.681325	2.99643	2.28655	0.1305	0.996478
KTI12	1.26755	1.58458	2.2842	0.130698	0.996478
SPARC	-0.571526	5.07209	2.28379	0.130732	0.996478
AKR1C2	-1.0943	0.812799	2.28337	0.130767	0.996478
SELL	0.738128	4.27918	2.28315	0.130786	0.996478
AQP5	0.658539	8.06407	2.28284	0.130812	0.996478
COX17	0.779347	4.50213	2.28172	0.130907	0.996478
ANAPC11	0.980877	5.38059	2.27883	0.131151	0.996478
SLC22A18AS	0.94519	4.6101	2.27754	0.13126	0.996478
MMRN2	-1.66152	-0.300738	2.27683	0.13132	0.996478
RP11-521I2.3	2.78257	-0.6451	2.27403	0.131558	0.996478
RBMS3	1.68891	-1.26101	2.27215	0.131717	0.996478
MORN2	0.736835	5.19619	2.27068	0.131842	0.996478
CFAP298	1.05526	3.92716	2.26846	0.132031	0.996478
TTLL10	1.46959	0.0904585	2.2681	0.132062	0.996478
LINC02166	0.976544	3.20335	2.2681	0.132062	0.996478
RP11-728K20.1	-1.994	-1.89757	2.26776	0.13209	0.996478
SCNM1	0.769215	4.65955	2.26762	0.132102	0.996478
CCDC163	-1.19858	0.335594	2.26533	0.132298	0.996478
SKP1	0.836932	7.10558	2.26515	0.132313	0.996478
NARS1	0.726213	6.85835	2.26363	0.132443	0.996478
NDUFB1	0.858605	3.49792	2.26332	0.13247	0.996478
TIMP4	0.912715	1.977	2.26331	0.13247	0.996478
BCAN-AS1	0.587232	5.60584	2.2625	0.13254	0.996478
ZNF738	1.03208	2.69751	2.26236	0.132552	0.996478
CR2	-1.08937	0.572061	2.26114	0.132657	0.996478
DGCR11	1.86984	-0.518263	2.261	0.132668	0.996478
LSM1	0.811834	5.01521	2.25996	0.132757	0.996478
ZEB1	1.47703	0.721592	2.25821	0.132907	0.996478
GRK6	0.762752	5.12208	2.25727	0.132988	0.996478
PTRH2	0.691064	4.9972	2.25687	0.133023	0.996478
TESC	0.691634	8.401	2.25554	0.133137	0.996478
AF131216.5	-1.47951	-0.987109	2.2552	0.133166	0.996478
PTPRG-AS1	1.15993	0.278723	2.25512	0.133173	0.996478
EEF1A1P6	1.10925	1.79197	2.25492	0.13319	0.996478
MB21D2	0.869951	1.71857	2.25365	0.133299	0.996478
SS18L2	1.01675	3.18502	2.25338	0.133323	0.996478
PDZD11	0.889542	5.67487	2.25184	0.133456	0.996478
CDPF1	0.934098	2.23147	2.25181	0.133458	0.996478
HMGCLL1	1.34024	-0.801551	2.24946	0.133661	0.996478
RP11-17G11.2	-2.12793	-0.92061	2.24821	0.133769	0.996478
CTB-58E17.1	1.06862	1.6827	2.24679	0.133892	0.996478
TMEM99	0.83532	3.61338	2.24647	0.133919	0.996478
GAPDHP72	1.03658	0.448036	2.24538	0.134014	0.996478
RP11-548N1.2	1.78188	0.799137	2.24396	0.134137	0.996478
PALD1	-1.93898	-1.93094	2.24315	0.134207	0.996478
RP11-212P7.2	0.962773	2.06875	2.24214	0.134295	0.996478
BBOX1-AS1	-2.05308	-1.34815	2.24204	0.134304	0.996478
LINC01137	0.976417	3.19202	2.24047	0.13444	0.996478
HUNK	-1.38924	-1.16536	2.23801	0.134654	0.996478
ITGA4	1.69071	-1.26133	2.23764	0.134686	0.996478
HVCN1	1.34841	1.73473	2.2375	0.134699	0.996478
RP11-670E13.6	1.8544	0.535492	2.23689	0.134752	0.996478
C6orf163	-1.91932	-2.10514	2.23639	0.134795	0.996478
NDRG1	0.796631	8.98787	2.23601	0.134829	0.996478
TFF3	1.04525	13.9137	2.23571	0.134854	0.996478
GCC2-AS1	-1.93879	-1.93116	2.23504	0.134913	0.996478
CTD-2574D22.3	-1.93879	-1.93116	2.23504	0.134913	0.996478
FRG1DP	-2.08318	-1.2242	2.23488	0.134927	0.996478
GAPDHP71	1.27264	0.971513	2.2346	0.134951	0.996478
JUN	-0.875142	5.07321	2.23446	0.134964	0.996478
PHLDA1	-0.604762	6.85047	2.23407	0.134998	0.996478
LINC01014	1.15811	3.45113	2.23332	0.135063	0.996478
RP11-185E8.2	1.19978	0.0823109	2.2331	0.135082	0.996478
C2orf73	-1.73477	-1.31968	2.23292	0.135098	0.996478
RPL13AP20	1.32874	0.27013	2.23219	0.135162	0.996478
DZIP1	1.50757	-0.60935	2.23182	0.135195	0.996478
NFS1	0.626873	4.95712	2.23138	0.135233	0.996478
CCNF	-0.70475	3.04364	2.23093	0.135272	0.996478
RPL23	0.845757	8.93511	2.2302	0.135337	0.996478
TSPAN15	0.737998	5.88025	2.22924	0.135421	0.996478
C15orf65	1.02516	4.03135	2.22923	0.135422	0.996478
SIAH2	-0.583136	5.5186	2.22858	0.135478	0.996478
RP11-350J20.13	1.77092	-0.77137	2.22852	0.135484	0.996478
RPS13	0.956424	7.78361	2.22844	0.13549	0.996478
GSTA3	0.695618	3.74984	2.22619	0.135688	0.996478
TMEM222	0.83419	6.08945	2.22614	0.135692	0.996478
PCSK6	-0.681707	6.30035	2.22539	0.135759	0.996478
LINC02495	-2.01477	-1.48519	2.22391	0.135888	0.996478
ANAPC16	0.771738	6.27006	2.21956	0.136272	0.996478
AP1S1	0.823981	6.3651	2.21791	0.136418	0.996478
RP11-507B12.2	-0.743556	2.4418	2.21589	0.136596	0.996478
PDAP1	0.748029	6.72844	2.2153	0.136649	0.996478
DPM2	0.866545	6.43176	2.21312	0.136842	0.996478
EXOSC1	0.734013	3.92383	2.21295	0.136856	0.996478
PTRH1	0.866113	3.70873	2.20973	0.137143	0.996478
PDIA4	-0.694845	7.74257	2.20838	0.137262	0.996478
MYL12B	0.793652	7.86214	2.20693	0.137392	0.996478
MST1	-0.800952	2.34249	2.20684	0.1374	0.996478
PIANP	1.21029	-0.369698	2.20679	0.137404	0.996478
OLMALINC	0.702887	5.76844	2.20657	0.137424	0.996478
SEM1	0.776383	4.4519	2.20581	0.137492	0.996478
UQCR11	1.18358	3.79292	2.2039	0.137662	0.996478
ZSCAN16-AS1	1.10249	2.66842	2.20268	0.137771	0.996478
GULP1	-0.623165	5.29879	2.20234	0.137801	0.996478
OXLD1	0.877635	4.37918	2.20131	0.137894	0.996478
RP11-169K16.8	1.78054	0.083456	2.20026	0.137988	0.996478
RGPD3	-2.15813	-0.670716	2.19999	0.138012	0.996478
FAM162A	0.604502	4.86647	2.1991	0.138091	0.996478
PIP4P1	0.808173	5.24432	2.19812	0.13818	0.996478
RP11-386G11.10	1.51449	-0.601864	2.19634	0.138339	0.996478
RP11-719K4.3	1.51122	-1.64251	2.19602	0.138367	0.996478
P4HA1	0.570064	5.72995	2.1944	0.138513	0.996478
COX6B1	0.988991	8.34923	2.19396	0.138553	0.996478
CTB-79E8.3	1.14097	0.744593	2.19286	0.138652	0.996478
RP11-778D9.4	1.24083	1.83271	2.19268	0.138668	0.996478
MARCHF4	1.14277	0.607882	2.19265	0.138671	0.996478
RAB3C	1.97619	-0.834983	2.19177	0.13875	0.996478
MRPS15	0.749624	6.23355	2.19177	0.13875	0.996478
CHAD	-1.46207	0.122496	2.19125	0.138797	0.996478
CACNG1	1.41129	-0.039998	2.19102	0.138818	0.996478
RPL11	0.844431	9.50616	2.19075	0.138842	0.996478
OSER1-DT	0.909914	2.13284	2.19017	0.138894	0.996478
CRACR2B	0.718967	6.44983	2.1888	0.139017	0.996478
LRRC58	0.704179	4.97775	2.18841	0.139053	0.996478
CKS2	1.06324	3.73463	2.18789	0.1391	0.996478
PEMT	0.941049	5.8552	2.18772	0.139115	0.996478
BCL7C	0.865587	5.94985	2.18663	0.139213	0.996478
TMEM45B	0.751023	2.43235	2.18555	0.139312	0.996478
BTF3P10	1.78973	-0.758248	2.18511	0.139352	0.996478
MED11	0.838979	3.9148	2.18385	0.139465	0.996478
RFX5-AS1	1.49232	1.09495	2.18349	0.139498	0.996478
CLASP1-AS1	-2.01733	-1.48449	2.18263	0.139576	0.996478
SPINDOC	0.895569	5.49562	2.17908	0.139898	0.996478
SEC62	0.672959	6.99098	2.17689	0.140097	0.996478
ANAPC13	0.880131	6.03246	2.17677	0.140108	0.996478
TGFB1I1	0.812499	3.23946	2.17553	0.140222	0.996478
GBA2	0.561754	5.41094	2.17543	0.14023	0.996478
ARL8A	0.751143	5.82066	2.17351	0.140406	0.996478
ALG1L	0.806504	3.53159	2.17294	0.140458	0.996478
BICRA	-0.942744	4.24602	2.17129	0.140609	0.996478
MCM10	-1.27528	-0.182077	2.1712	0.140616	0.996478
SELENOW	0.836636	6.10245	2.16866	0.140849	0.996478
NPB	1.73194	-0.457309	2.16743	0.140962	0.996478
MUC12-AS1	1.45973	1.72156	2.16637	0.141059	0.996478
MATN2	-2.17564	-0.400752	2.16526	0.141161	0.996478
IDH3G	0.925295	6.76525	2.16495	0.14119	0.996478
SFTPA2	-0.573611	4.23946	2.16314	0.141356	0.996478
RP11-103B5.4	2.11941	1.01828	2.16256	0.141409	0.996478
RP11-330L19.1	1.60906	-0.643397	2.16247	0.141417	0.996478
SNTA1	0.683696	4.35249	2.16144	0.141512	0.996478
BX255923.2	1.49963	-0.385311	2.1614	0.141516	0.996478
RP1-278E11.3	1.4843	-0.895676	2.16125	0.141529	0.996478
CYP2A7	-1.73706	-1.31936	2.16113	0.141541	0.996478
C1QTNF6	-0.678499	3.04638	2.16108	0.141545	0.996478
GLMN	-2.1205	-0.629849	2.15995	0.141649	0.996478
LINC02600	1.59854	0.744472	2.1589	0.141746	0.996478
LGALS9C	-0.821348	1.6551	2.15888	0.141748	0.996478
ADAP1	0.952894	3.90518	2.15878	0.141758	0.996478
COX14	1.03496	4.57366	2.15816	0.141815	0.996478
RP5-1056L3.3	1.68121	-1.18395	2.156	0.142014	0.996478
NDUFS4	0.763789	3.85132	2.15338	0.142257	0.996478
KIF1A	0.623282	3.7833	2.15217	0.142369	0.996478
VCAM1	2.25851	-1.2494	2.15122	0.142456	0.996478
CPB2	-0.798407	2.28753	2.15102	0.142475	0.996478
RP11-161H23.9	0.926621	0.913671	2.14961	0.142606	0.996478
CTD-2047H16.5	2.11212	-0.0854072	2.14921	0.142643	0.996478
RFC2	0.713236	3.96051	2.14835	0.142723	0.996478
TMEM216	0.939764	4.34025	2.14659	0.142887	0.996478
DDIT4L	-2.05869	-1.05553	2.14518	0.143018	0.996478
SEMA3C	0.626053	5.1668	2.14454	0.143078	0.996478
RP5-864K19.4	1.20926	0.0908672	2.14453	0.143079	0.996478
KISS1	1.13893	2.96204	2.14385	0.143142	0.996478
STK33	-2.15475	-0.539674	2.14341	0.143183	0.996478
ARHGAP45	0.759072	4.50098	2.14222	0.143294	0.996478
SMIM31	0.565267	4.41526	2.14174	0.143339	0.996478
GPR156	-0.914854	2.75471	2.14157	0.143355	0.996478
L3MBTL1	-1.35357	-0.161803	2.14117	0.143393	0.996478
PSMB8-AS1	1.09323	0.592783	2.13961	0.143538	0.996478
PPM1J	1.17284	0.975966	2.1387	0.143624	0.996478
DCDC2	-0.591611	5.658	2.13775	0.143712	0.996478
PPIAP11	1.36295	0.0195366	2.13775	0.143713	0.996478
CMAHP	-0.733956	3.63309	2.13704	0.143779	0.996478
CHRAC1	0.895998	5.52026	2.13647	0.143833	0.996478
ROMO1	0.917815	5.95249	2.13627	0.143851	0.996478
RP11-305E6.4	-1.72263	-1.62703	2.13527	0.143945	0.996478
KLC2	0.789278	6.69811	2.13439	0.144027	0.996478
SPINK5	1.27509	0.94098	2.13392	0.144072	0.996478
STX19	1.50251	-0.385989	2.13328	0.144132	0.996478
MICOS13	1.00029	5.55633	2.13292	0.144166	0.996478
ARF5	0.881973	7.48785	2.13175	0.144276	0.996478
MGMT	0.699484	3.94112	2.13162	0.144288	0.996478
CEP20	0.652035	3.87872	2.13087	0.144359	0.996478
LZTR1	1.17067	2.47886	2.13048	0.144395	0.996478
BEAN1	-1.42359	-1.19885	2.12993	0.144448	0.996478
SPATS2L	-0.717259	7.48631	2.12962	0.144477	0.996478
RPS3AP6	1.08025	2.35856	2.1282	0.14461	0.996478
DDX39B	-0.82951	4.1105	2.12608	0.144811	0.996478
AAAS	0.907062	6.41101	2.12457	0.144954	0.996478
ZNF814	1.03901	3.08703	2.1242	0.144989	0.996478
LINC01518	1.10139	1.63865	2.12394	0.145013	0.996478
RP11-900F13.3	1.79402	-1.94513	2.12365	0.14504	0.996478
ESR1	-0.706534	6.49099	2.12321	0.145082	0.996478
PILRB	-2.01601	-1.48606	2.12229	0.145169	0.996478
RPS26	0.991407	11.074	2.12015	0.145372	0.996478
NXN	1.36872	0.663115	2.1196	0.145425	0.996478
UCP3	-0.99118	0.534129	2.11931	0.145452	0.996478
C21orf62-AS1	1.11442	0.24731	2.11739	0.145634	0.996478
PLPP1	0.88437	5.35054	2.11536	0.145828	0.996478
SRGN	-1.39089	1.27855	2.11514	0.145849	0.996478
CLEC11A	0.984913	3.01519	2.11416	0.145942	0.996478
AC005256.1	1.59229	-0.710055	2.11191	0.146157	0.996478
LINC02265	-1.28419	-0.787093	2.11155	0.146192	0.996478
CLTB	0.867338	6.63546	2.11112	0.146232	0.996478
KCNC2	-1.1886	-0.185874	2.11052	0.14629	0.996478
B3GNT8	1.08391	0.672486	2.10894	0.146441	0.996478
RP5-907C10.3	1.49462	-0.0499789	2.10861	0.146472	0.996478
HMGN3-AS1	1.76686	-1.13122	2.10766	0.146563	0.996478
ENDOD1	-0.6504	4.08132	2.10715	0.146612	0.996478
VPS25	0.830088	7.05673	2.10676	0.14665	0.996478
ATPAF2	0.693902	4.26033	2.10571	0.14675	0.996478
CEBPZOS	0.777006	4.8593	2.10534	0.146785	0.996478
ZDHHC6	0.755315	4.83923	2.10493	0.146825	0.996478
SLC12A5	1.00708	2.54357	2.10481	0.146837	0.996478
PAFAH1B2	0.67658	4.44203	2.10449	0.146867	0.996478
MGAT4EP	1.5868	-0.891788	2.10313	0.146998	0.996478
TPRN	-0.545771	5.62532	2.102	0.147107	0.996478
TBXAS1	0.560755	5.02117	2.10046	0.147255	0.996478
MAILR	0.854232	2.3625	2.09981	0.147317	0.996478
ACBD3-AS1	1.01913	2.77548	2.0991	0.147385	0.996478
PAXBP1	-1.19262	2.72343	2.09838	0.147456	0.996478
TSPO	0.870219	5.06474	2.0978	0.147511	0.996478
GDF5-AS1	-1.99005	-1.39246	2.09678	0.14761	0.996478
SRP19	0.762639	2.9806	2.09651	0.147636	0.996478
LRRC18	1.58547	-0.773816	2.09642	0.147645	0.996478
TCEAL8	0.666072	5.40346	2.09529	0.147753	0.996478
PTGIS	-2.03388	-1.07341	2.09391	0.147887	0.996478
STRA6LP	-1.47308	-1.4162	2.09119	0.148151	0.996478
CCDC159	0.862667	3.92439	2.09106	0.148163	0.996478
SCAMP5	0.562991	4.43	2.09094	0.148175	0.996478
METTL21A	0.743861	2.66628	2.09022	0.148245	0.996478
LRP2BP	-0.59754	3.75457	2.0902	0.148246	0.996478
NDUFAB1	0.804035	4.59747	2.08947	0.148318	0.996478
NAALADL2	0.615909	4.60502	2.08747	0.148512	0.996478
NDUFA8	0.827973	5.41759	2.08684	0.148573	0.996478
AC068522.4	1.27872	1.44238	2.08655	0.148601	0.996478
EPHB2	-0.937058	1.46948	2.08563	0.148691	0.996478
AC145343.2	1.65663	0.849889	2.08562	0.148692	0.996478
ITGB2-AS1	1.13804	0.980163	2.08483	0.148769	0.996478
PEX11B	0.782171	4.74068	2.08438	0.148813	0.996478
RP11-358L22.3	1.40525	-0.831344	2.08381	0.148868	0.996478
TMEM205	0.931022	7.27071	2.08373	0.148876	0.996478
PLXDC1	1.41431	0.0836807	2.08352	0.148896	0.996478
RASSF4	-1.0497	2.08899	2.0824	0.149006	0.996478
SF3B6	0.731674	5.06718	2.08196	0.149049	0.996478
SYT8	-1.35865	0.0343892	2.08079	0.149163	0.996478
SGK1	1.26899	-0.0124706	2.08071	0.149171	0.996478
RNF8	-1.03685	2.22036	2.07905	0.149333	0.996478
COPE	1.00757	9.09228	2.0784	0.149397	0.996478
HSPB1	0.990939	9.30116	2.07743	0.149492	0.996478
RPS16	0.958633	9.32011	2.07701	0.149533	0.996478
CCSAP	-0.803423	1.94381	2.07697	0.149536	0.996478
ANKRD37	0.733238	3.0743	2.07579	0.149652	0.996478
MIF	0.782581	7.05058	2.0752	0.14971	0.996478
TCEA2	0.929659	6.27837	2.07383	0.149845	0.996478
SLCO4C1	-0.745723	3.20735	2.07354	0.149873	0.996478
TMEM176A	0.960149	6.40569	2.07206	0.150019	0.996478
PHGDH	0.849689	6.39816	2.07196	0.150029	0.996478
GATAD1	0.586342	4.60811	2.07139	0.150084	0.996478
RNF207-AS1	-1.89045	-1.96377	2.07099	0.150124	0.996478
MDGA1	1.67797	0.48357	2.07023	0.150199	0.996478
SLC7A2	-0.851623	5.6916	2.06935	0.150286	0.996478
COX6C	0.875398	6.28568	2.06912	0.150308	0.996478
LHX2	1.26932	-0.452219	2.0678	0.150439	0.996478
TSTD3	1.09319	1.20508	2.06777	0.150441	0.996478
CTC-526N19.1	1.2389	0.49889	2.06711	0.150506	0.996478
RP11-46H11.3	0.838279	1.71476	2.06615	0.150601	0.996478
SUMO2	0.806333	4.97707	2.06529	0.150687	0.996478
RPL15	0.843649	10.1275	2.06111	0.1511	0.996478
PDLIM2	1.15348	0.577193	2.06111	0.1511	0.996478
ARV1	0.704994	3.88569	2.06002	0.151208	0.996478
NENF	0.872719	6.62417	2.05972	0.151238	0.996478
LOXL1-AS1	0.753606	3.78639	2.05919	0.151291	0.996478
SLC22A18	0.814075	6.59128	2.05898	0.151311	0.996478
PCDHGA12	1.25482	-0.719417	2.05828	0.151381	0.996478
LINC01159	1.40365	0.650579	2.0571	0.151498	0.996478
PCBD1	0.87758	8.07104	2.05685	0.151523	0.996478
MCOLN3	-0.881783	1.1415	2.05676	0.151532	0.996478
RP11-180P8.1	1.48093	0.155848	2.05567	0.15164	0.996478
ZNF594-DT	0.853849	1.49632	2.05414	0.151793	0.996478
MYL6	0.933592	8.55584	2.05273	0.151933	0.996478
H2AC8	1.70066	-0.166525	2.05247	0.15196	0.996478
SHISA6	-1.39975	-0.215083	2.05218	0.151988	0.996478
CDK2AP2	0.899487	7.66885	2.05127	0.152079	0.996478
ELAC1	0.914662	2.24991	2.05039	0.152167	0.996478
ABC10-43608400O15.1	0.921518	1.56184	2.04975	0.152232	0.996478
RRAGC	1.12837	2.68068	2.0488	0.152326	0.996478
SGK3	-0.783807	2.33118	2.04713	0.152493	0.996478
TMEM134	0.943383	5.98071	2.04625	0.152582	0.996478
RTL8A	0.825724	7.09833	2.04388	0.152819	0.996478
FIS1	0.740534	6.52124	2.04243	0.152965	0.996478
RPL37A-DT	1.5038	-0.469494	2.04213	0.152995	0.996478
POLR2L	0.873575	9.07319	2.04189	0.15302	0.996478
MYCN	0.802549	1.51358	2.04158	0.153051	0.996478
HOXB2	1.29909	-0.791836	2.04085	0.153124	0.996478
CTD-2184D3.1	1.81549	-0.507018	2.04018	0.153192	0.996478
CFAP47	-0.871633	2.98961	2.03818	0.153393	0.996478
IL17C	1.51884	-0.937649	2.03786	0.153426	0.996478
CDK2AP1	0.93077	7.70186	2.03602	0.153611	0.996478
ABHD6	-0.655001	4.66136	2.03577	0.153636	0.996478
MECOM	-0.866121	4.0671	2.03377	0.153838	0.996478
TPD52	0.678061	5.28253	2.03335	0.153881	0.996478
RAD54B	-2.04023	-0.985442	2.03085	0.154134	0.996478
PDE2A-AS2	1.57331	-0.567967	2.02989	0.154232	0.996478
SLC2A9-AS1	1.01976	0.379948	2.02881	0.154341	0.996478
KB-1410C5.5	1.85645	-1.15336	2.02881	0.154341	0.996478
ZNF460	1.29667	-0.603437	2.02881	0.154342	0.996478
LIN37	1.4276	-0.167149	2.02704	0.154521	0.996478
PHF5A	0.865094	3.52259	2.026	0.154627	0.996478
LIMD2	0.76578	3.44262	2.02548	0.15468	0.996478
SPCS1	0.743676	7.09062	2.02535	0.154693	0.996478
CREBZF	-0.814021	3.23871	2.02526	0.154703	0.996478
WASHC1	1.10777	1.54399	2.02459	0.15477	0.996478
TMEM60	0.778804	1.92846	2.02444	0.154786	0.996478
LINC01667	-1.28002	0.231732	2.02386	0.154845	0.996478
BPIFA4P	-1.36799	-0.87493	2.0233	0.154902	0.996478
RBPMS	0.610411	6.07912	2.02053	0.155185	0.996478
FCGRT	0.833329	7.03984	2.01911	0.15533	0.996478
CDC42EP5	1.26647	-0.576131	2.01823	0.155421	0.996478
TMEM182	0.712597	2.1988	2.0171	0.155536	0.996478
SDHAF2	1.13799	2.76583	2.01547	0.155703	0.996478
RP11-145M9.6	1.55499	-1.81734	2.01468	0.155784	0.996478
RP1-178F15.4	-1.58687	-1.71054	2.01184	0.156076	0.996478
MTHFD2L	0.895212	3.19762	2.01108	0.156154	0.996478
FKBP6	-1.52888	-1.81534	2.01057	0.156206	0.996478
MED18	0.853231	3.90797	2.00949	0.156318	0.996478
PRPH	1.24519	0.99548	2.00876	0.156393	0.996478
HSBP1L1	0.876262	4.90013	2.0087	0.156399	0.996478
RCE1	0.902147	4.57837	2.008	0.156472	0.996478
FOXM1	-0.76839	4.56717	2.00698	0.156577	0.996478
SAMM50	0.65627	3.93016	2.00683	0.156592	0.996478
AC016739.2	1.13712	2.05375	2.0067	0.156606	0.996478
PNKD	0.75746	6.8306	2.00621	0.156656	0.996478
LINC01801	2.29847	-0.579428	2.00621	0.156656	0.996478
TENT5C	-0.667095	5.70729	2.00568	0.156711	0.996478
STXBP2	0.869771	6.20466	2.00564	0.156715	0.996478
FTL	0.858822	11.3019	2.00317	0.156971	0.996478
GGN	-1.04514	0.246717	2.00312	0.156975	0.996478
GPRC5A	0.744912	4.98614	2.0025	0.15704	0.996478
HENMT1	0.974522	1.80534	2.00242	0.157048	0.996478
LENG8-AS1	1.44069	0.0384957	2.00187	0.157105	0.996478
RP11-357H14.17	1.26174	1.72758	2.00107	0.157189	0.996478
DNAJB13	0.841203	4.01855	1.99897	0.157406	0.996478
HGH1	0.780344	4.45973	1.99892	0.157411	0.996478
SAMD10	0.735242	4.15736	1.99866	0.157439	0.996478
PRR34	1.58018	-1.17147	1.99619	0.157695	0.996478
RP11-875O11.5	1.32939	0.364514	1.99587	0.157729	0.996478
LRRC8D	-0.850279	3.21581	1.99482	0.157838	0.996478
AC005329.7	-0.898201	0.779809	1.99359	0.157966	0.996478
SEPTIN9-DT	0.985519	0.337378	1.99276	0.158053	0.996478
ZNF385B	-0.866003	4.65572	1.9922	0.158111	0.996478
SOD3	0.979838	5.44408	1.99122	0.158213	0.996478
ECI2-DT	1.36881	-0.313202	1.9906	0.158278	0.996478
SARNP	1.47742	0.936625	1.98891	0.158455	0.996478
MXD1	-0.666889	3.1887	1.98877	0.15847	0.996478
GAR1	0.75371	2.69247	1.98838	0.15851	0.996478
MUL1	0.680161	5.3966	1.98812	0.158537	0.996478
SLC17A9	-1.22854	0.799677	1.98723	0.158631	0.996478
RP1-64K7.5	1.47935	-1.02671	1.98713	0.158641	0.996478
ATP6V0E1	0.799669	7.1914	1.98346	0.159027	0.996478
POLQ	-1.98212	-1.51065	1.98335	0.159038	0.996478
BAD	0.761667	6.17714	1.9829	0.159085	0.996478
PNPLA3	-2.12501	-0.769563	1.98289	0.159086	0.996478
ZNF236-DT	-1.09595	0.167312	1.98254	0.159123	0.996478
LIN7B	0.753258	1.7982	1.98141	0.159242	0.996478
RPL37A	0.862582	8.56851	1.98137	0.159246	0.996478
MANCR	1.38302	-1.21837	1.98085	0.1593	0.996478
MIR9-1HG	1.82728	0.0371678	1.98036	0.159352	0.996478
LINC02428	1.33153	-1.38001	1.98032	0.159356	0.996478
CSRP1	0.779624	8.22125	1.98007	0.159383	0.996478
RP11-436H11.1	1.24565	1.45058	1.97992	0.159399	0.996478
COA3	0.804492	6.15649	1.97946	0.159448	0.996478
COL2A1	-0.826185	1.2579	1.97886	0.15951	0.996478
CAND2	-1.13044	0.672624	1.9778	0.159623	0.996478
ZNF16	-0.821808	1.19795	1.97732	0.159673	0.996478
FN1	-1.15973	8.64637	1.97645	0.159764	0.996478
ZDHHC12	0.886873	6.28391	1.97497	0.159922	0.996478
FGD2	-1.9846	-1.10914	1.97428	0.159994	0.996478
LINC02345	0.869302	1.44538	1.9739	0.160035	0.996478
KCNN3	0.956495	0.688901	1.97368	0.160058	0.996478
TMEM199	0.782354	3.25341	1.9724	0.160193	0.996478
RADIL	-1.46649	-1.54397	1.97214	0.160221	0.996478
LY6E-DT	1.21725	-0.891386	1.97201	0.160235	0.996478
RP11-69L16.5	0.970424	1.79811	1.97142	0.160297	0.996478
MPV17L	0.90155	3.32903	1.97075	0.160368	0.996478
CRIP2	0.837877	6.65957	1.96937	0.160515	0.996478
ARHGEF10L	-0.794638	5.56453	1.96798	0.160662	0.996478
CISD2	0.743084	5.57558	1.96721	0.160744	0.996478
RNASEH2C	0.829907	4.48842	1.96678	0.16079	0.996478
ARHGEF35	0.744864	2.6875	1.96662	0.160807	0.996478
SCRN2	0.605021	4.27276	1.96609	0.160864	0.996478
SNHG8	0.85031	5.43894	1.96541	0.160936	0.996478
DNAJC19	0.756325	4.36201	1.96482	0.160999	0.996478
UBE2V1	-1.98947	-1.02117	1.96446	0.161037	0.996478
STK36	-0.963631	4.32519	1.96355	0.161135	0.996478
ZNF189	-0.929661	3.02	1.96312	0.16118	0.996478
MOCS3	0.63286	3.08972	1.96217	0.161281	0.996478
ZFHX3	0.592335	4.83859	1.96109	0.161397	0.996478
UBA6-AS1	0.793352	4.13759	1.96105	0.161401	0.996478
RHEBP2	1.57869	-1.03006	1.95931	0.161587	0.996478
CTD-2287O16.5	1.00626	0.608747	1.95878	0.161644	0.996478
CTD-2287O16.1	1.07317	0.509036	1.95804	0.161723	0.996478
RP11-592N21.1	1.53831	-0.202466	1.95771	0.161758	0.996478
PSTK	1.02237	2.0216	1.95739	0.161793	0.996478
CAPN6	0.63514	2.87638	1.95681	0.161855	0.996478
PTX3	-1.33557	0.194854	1.95681	0.161855	0.996478
UNC50	0.613391	3.96351	1.95663	0.161875	0.996478
RP11-1143G9.5	-1.28197	-1.11429	1.95524	0.162023	0.996478
MPHOSPH6	0.646167	2.56569	1.95513	0.162035	0.996478
BCL7B	0.783951	6.67284	1.95433	0.162121	0.996478
PROM1	-1.26206	1.84335	1.95398	0.162158	0.996478
PMVK	0.680307	4.48433	1.95368	0.162191	0.996478
RP11-91H12.1	1.45937	-0.374666	1.95337	0.162224	0.996478
VAMP5	1.22236	1.99361	1.95297	0.162267	0.996478
NPIPB3	-0.751712	2.11005	1.95216	0.162355	0.996478
FKBP1B	1.07459	1.13229	1.95178	0.162395	0.996478
MFSD10	0.742274	6.64154	1.95134	0.162443	0.996478
CLIC1P1	1.46172	-0.911225	1.94972	0.162617	0.996478
ZFAND2A-DT	0.865492	2.69897	1.94854	0.162744	0.996478
CDKN2AIPNL	0.779539	4.13051	1.94714	0.162895	0.996478
ZNF358	0.911121	6.03488	1.94659	0.162955	0.996478
PSCA	1.55621	0.206877	1.94653	0.162961	0.996478
RP1-178F10.1	1.48874	-1.08785	1.94618	0.163	0.996478
ELOF1	0.861999	6.6369	1.94571	0.16305	0.996478
ZNF22-AS1	-1.41975	-0.151531	1.94546	0.163077	0.996478
RP11-486M3.4	1.48804	-0.898214	1.94495	0.163132	0.996478
TEKT1	-0.63049	5.06451	1.94395	0.16324	0.996478
TRAPPC6A	0.818002	4.75735	1.94241	0.163408	0.996478
CNFN	0.802084	3.22233	1.93997	0.163672	0.996478
BORA	-1.02486	0.751926	1.93968	0.163704	0.996478
RP11-414H17.5	1.19116	1.0976	1.9395	0.163723	0.996478
PDGFA	-0.663707	2.27698	1.93866	0.163814	0.996478
HLA-DQB1	0.703233	5.54581	1.93787	0.1639	0.996478
AMACR	1.5752	-0.339994	1.93756	0.163934	0.996478
RP11-254I22.3	0.992976	1.95668	1.93743	0.163948	0.996478
RP11-334C17.5	-0.668377	2.85444	1.93721	0.163971	0.996478
COPZ1	0.715626	8.21591	1.93564	0.164143	0.996478
CTB-63M22.1	1.18284	3.11117	1.93418	0.164302	0.996478
CFH	-0.651515	5.63627	1.93241	0.164495	0.996478
FOXE3	2.08904	-0.750792	1.93202	0.164538	0.996478
TPTE2P1	0.850975	0.942416	1.93152	0.164592	0.996478
CUTA	0.793753	5.36436	1.93028	0.164728	0.996478
RP11-775C24.5	1.21288	-0.0200366	1.92999	0.16476	0.996478
SDF2	0.810247	5.37851	1.92969	0.164793	0.996478
NIPAL1	0.735494	1.92569	1.92963	0.164799	0.996478
MRPL51	0.759807	6.02159	1.92914	0.164853	0.996478
XYLB	-0.939639	1.07802	1.92802	0.164975	0.996478
GAPDH	0.66957	12.898	1.928	0.164978	0.996478
GAS5	0.863539	5.69082	1.92553	0.165248	0.996478
IGDCC4	-1.92521	-1.43802	1.92508	0.165298	0.996478
PPP1R14B	0.831864	6.09601	1.92467	0.165343	0.996478
MGST2	0.719692	5.31328	1.92431	0.165382	0.996478
ZNF273	-1.13381	1.13019	1.92431	0.165382	0.996478
NFIC	0.92406	8.07143	1.92166	0.165674	0.996478
SLC38A7	0.647815	4.57747	1.92151	0.16569	0.996478
PRELID1	0.801224	7.70365	1.92089	0.165758	0.996478
TPPP3	0.863036	11.1303	1.91973	0.165886	0.996478
INTS13	-0.712407	3.7286	1.91948	0.165914	0.996478
SMIM10	1.37054	-1.01974	1.91933	0.16593	0.996478
LRRC37A3	-0.621455	4.15132	1.91872	0.165998	0.996478
ZNHIT1	0.811397	7.16649	1.91853	0.166019	0.996478
IGSF9	-0.649832	3.81219	1.91833	0.166041	0.996478
CFL2	0.725947	4.06913	1.91681	0.166209	0.996478
CH17-264L24.2	-1.28865	-1.46871	1.9166	0.166231	0.996478
CATSPER2P1	-1.86849	-1.83566	1.91654	0.166238	0.996478
TMEM240	1.13861	-0.492362	1.91545	0.166359	0.996478
TMEM131L	-0.608637	3.39202	1.91545	0.166359	0.996478
APCDD1	-0.716881	2.91539	1.91469	0.166443	0.996478
FAM210A	0.906349	2.00813	1.91453	0.166461	0.996478
ANXA5	0.700102	9.31027	1.91361	0.166563	0.996478
RPS13P2	1.17608	0.796607	1.91339	0.166587	0.996478
LRRC61	0.988686	4.73906	1.91291	0.166641	0.996478
TXN2	0.672074	5.85288	1.91234	0.166703	0.996478
MAFK	0.660585	3.71956	1.91177	0.166767	0.996478
TMEM219	0.770361	6.15466	1.91174	0.16677	0.996478
ROBO2	1.19426	-0.902561	1.9109	0.166864	0.996478
ZNF521	-1.30194	-0.770471	1.91082	0.166872	0.996478
ATP5MG	0.841425	2.83442	1.90873	0.167104	0.996478
PA2G4P4	1.49285	-0.311981	1.90834	0.167148	0.996478
TPM4	0.775717	7.56801	1.90803	0.167183	0.996478
GDPD1	0.724396	2.87324	1.90797	0.167189	0.996478
POLR2M	0.698375	3.83859	1.90786	0.167201	0.996478
RERG	-0.558306	4.19647	1.90771	0.167218	0.996478
MACROD1	0.823607	4.00939	1.90734	0.167259	0.996478
CHCHD10	0.977056	5.91795	1.90668	0.167333	0.996478
MED7	-0.763577	1.70287	1.90618	0.167388	0.996478
MIS18A	0.865876	4.13008	1.90612	0.167395	0.996478
NANOS1	-1.19481	1.0133	1.90593	0.167416	0.996478
ABAT	-0.886541	6.60729	1.90572	0.16744	0.996478
PSMB3	0.876772	6.8878	1.90506	0.167513	0.996478
MUCL1	0.926321	6.30115	1.90423	0.167606	0.996478
ZNF557	0.738219	1.99209	1.90422	0.167607	0.996478
CDK1	-0.787185	1.6222	1.90401	0.16763	0.996478
MFAP2	-1.11902	-0.376057	1.90263	0.167784	0.996478
CISD3	0.651151	4.78227	1.90261	0.167787	0.996478
CNIH2	0.906834	2.8273	1.90053	0.168019	0.996478
SIPA1L1	-0.744515	4.15557	1.90029	0.168046	0.996478
DTD1	0.811095	2.84105	1.89824	0.168275	0.996478
NPTX1	-1.66935	-0.860822	1.89798	0.168305	0.996478
SCO2	0.833792	3.08116	1.89707	0.168407	0.996478
BEND6	-0.83334	1.97269	1.89697	0.168417	0.996478
RP11-16E12.2	-1.32304	-1.47799	1.89628	0.168496	0.996478
RP11-651L5.3	1.87267	-0.705866	1.89605	0.168521	0.996478
PRELID3A	-1.54906	-1.62937	1.89585	0.168544	0.996478
OGT	-0.894946	5.39013	1.89479	0.168663	0.996478
MUC12	0.906631	2.35019	1.89478	0.168664	0.996478
LINC02802	0.8508	1.79966	1.89331	0.168829	0.996478
HSPA1A	0.747655	6.85822	1.89293	0.168872	0.996478
ZBTB24	-0.905446	1.41382	1.89259	0.16891	0.996478
RP11-156K23.3	0.951226	1.03196	1.89255	0.168915	0.996478
SULT1A1	0.631798	5.53745	1.89223	0.16895	0.996478
DST-AS1	-1.8888	-1.46196	1.89219	0.168955	0.996478
RALGPS2	-0.664483	4.21543	1.89186	0.168993	0.996478
TSKU	-0.549804	6.43898	1.89137	0.169048	0.996478
LA16c-360H6.1	1.42707	-1.50986	1.89028	0.16917	0.996478
NDUFB2	0.918813	5.68374	1.89023	0.169177	0.996478
MMP11	-1.23217	-0.655009	1.88893	0.169322	0.996478
H2AJ	0.695484	6.21594	1.88749	0.169485	0.996478
TIMP2	-0.590888	5.28559	1.8871	0.16953	0.996478
ZFAND2A	0.757856	3.3954	1.88644	0.169604	0.996478
PHF1	0.690182	6.02006	1.88636	0.169613	0.996478
COL18A1	-0.599745	5.20468	1.88498	0.16977	0.996478
TMEM167B-DT	0.720791	2.14882	1.88396	0.169885	0.996478
PCDHGA1	0.811742	1.19908	1.88339	0.16995	0.996478
RP11-739P1.2	-1.95196	-1.5328	1.88335	0.169954	0.996478
RP11-49N14.10	1.22316	0.569062	1.88282	0.170014	0.996478
RPS20	0.777777	9.73356	1.88267	0.170031	0.996478
LINC00239	1.33079	-0.677532	1.88253	0.170047	0.996478
THNSL1	-0.755333	2.66082	1.88215	0.17009	0.996478
RP1-261D10.2	1.27372	-1.34995	1.88196	0.170111	0.996478
APOH	0.63116	3.71619	1.88195	0.170113	0.996478
CFAP221	-0.574167	3.56641	1.88085	0.170238	0.996478
VPS29	0.620471	5.71408	1.88042	0.170287	0.996478
ADPRM	1.07709	1.33648	1.88012	0.170321	0.996478
ZNF20	1.35252	0.0679561	1.87936	0.170407	0.996478
NEGR1	-0.762069	1.58189	1.87906	0.170441	0.996478
ZNF341	-0.624625	3.48865	1.87833	0.170524	0.996478
SNHG9	1.17587	1.90276	1.87828	0.170529	0.996478
LAMTOR5-AS1	1.43598	0.313607	1.87777	0.170588	0.996478
HOXB-AS3	1.70722	-0.33728	1.87694	0.170682	0.996478
PLEKHG4	-0.92351	2.06303	1.87604	0.170785	0.996478
MSS51	-1.67101	-1.12137	1.8757	0.170824	0.996478
AFAP1	0.558148	3.97167	1.87463	0.170945	0.996478
GNAL	-1.17126	-0.43968	1.87444	0.170968	0.996478
CDKN1A	0.672853	7.75252	1.8738	0.17104	0.996478
ADAMTS7	0.950841	0.789686	1.87351	0.171074	0.996478
ARL2	0.987405	5.23976	1.87272	0.171164	0.996478
RP11-205A6.1	-1.77807	-2.03343	1.87235	0.171206	0.996478
RP1-101A2.1	1.55499	1.16889	1.8713	0.171327	0.996478
GLI4	1.00621	3.38554	1.86992	0.171485	0.996478
PYCR2	0.685489	5.98879	1.8698	0.171498	0.996478
MZT1	0.78806	1.79417	1.86935	0.171549	0.996478
TPI1	0.66647	9.77581	1.86905	0.171584	0.996478
DRAIC	0.627878	7.33003	1.86758	0.171752	0.996478
SPRY1	0.668231	4.30166	1.86729	0.171785	0.996478
GABPB1-AS1	-0.73041	2.42825	1.86726	0.171789	0.996478
C19orf25	0.709829	5.25462	1.86705	0.171813	0.996478
TMEM200C	0.95971	1.2176	1.86676	0.171847	0.996478
NEK2	0.698173	3.27092	1.86623	0.171907	0.996478
ACCS	-0.780849	2.23226	1.86614	0.171918	0.996478
CALHM3	-1.89035	-1.46162	1.86479	0.172073	0.996478
PTAFR	0.740707	2.89529	1.86465	0.172089	0.996478
PRIM2	-0.853949	1.14427	1.86463	0.172092	0.996478
LAGE3	0.855364	5.40899	1.86418	0.172144	0.996478
KRT80	-0.57449	5.14682	1.86343	0.172229	0.996478
HOXA7	-1.97359	-1.30477	1.86278	0.172304	0.996478
MIF4GD	0.797722	3.7997	1.8621	0.172382	0.996478
RP11-875O11.1	-1.37505	-0.87352	1.86062	0.172554	0.996478
GCSH	1.3565	-0.760541	1.86008	0.172616	0.996478
ISG15	0.70983	5.16459	1.85995	0.17263	0.996478
RP11-722E23.2	1.74053	-0.560248	1.85941	0.172692	0.996478
UBXN11	0.836564	5.82499	1.85891	0.172751	0.996478
MRPL34	0.788624	5.05669	1.85873	0.172772	0.996478
FLOT2	0.74608	6.8996	1.8585	0.172798	0.996478
CMB9-22P13.1	1.13971	1.78636	1.85843	0.172806	0.996478
HLA-A	0.859045	9.9881	1.85777	0.172882	0.996478
CTC-459F4.3	0.982507	1.19979	1.85773	0.172888	0.996478
RP1-86C11.7	1.18004	1.06195	1.85689	0.172984	0.996478
CHCHD1	0.722626	4.1094	1.85667	0.173009	0.996478
NHSL1	-0.842247	4.01982	1.85637	0.173044	0.996478
RP11-20F24.2	-1.36705	2.17987	1.85523	0.173177	0.996478
DYNLT1	0.84738	6.37422	1.8549	0.173215	0.996478
MIR3142HG	1.15442	-0.605373	1.85457	0.173253	0.996478
LY6G5C	0.906677	3.55694	1.85449	0.173262	0.996478
CAPS	0.831366	9.95785	1.85399	0.17332	0.996478
PSMB10	-0.8244	2.34008	1.85398	0.173322	0.996478
OR7E91P	1.27011	0.556955	1.85356	0.17337	0.996478
LINC02535	1.17347	-0.282692	1.8527	0.17347	0.996478
RP11-654C22.2	1.44028	-0.919065	1.85196	0.173556	0.996478
MEIG1	1.19112	2.12046	1.8517	0.173585	0.996478
SLC16A6	1.1669	-0.392458	1.85158	0.173599	0.996478
RP11-767N6.7	1.57323	0.0650239	1.85055	0.173719	0.996478
AC005076.5	1.37688	-0.557569	1.85055	0.17372	0.996478
RP11-356K23.1	1.23184	1.02938	1.84989	0.173797	0.996478
NRGN	0.944004	4.21956	1.84935	0.173859	0.996478
FAM102A	-0.632327	7.22879	1.84929	0.173866	0.996478
H19	1.18033	-0.325132	1.84793	0.174024	0.996478
CCNJL	-0.589846	4.41839	1.84696	0.174137	0.996478
YBEY	0.870034	3.42688	1.8455	0.174307	0.996478
SLC39A5	-0.882463	0.990866	1.84507	0.174358	0.996478
PPFIA4	-1.48283	-0.249849	1.84494	0.174373	0.996478
METTL27	1.02068	1.16863	1.84358	0.174532	0.996478
PSMB4	0.780095	7.22155	1.84353	0.174538	0.996478
RPL13AP25	1.18953	0.339507	1.84216	0.174699	0.996478
PTS	1.03327	1.98963	1.84112	0.17482	0.996478
FKBP5	-0.626012	5.68126	1.84097	0.174837	0.996478
GCHFR	0.78027	4.71492	1.83679	0.175327	0.996478
AP2S1	0.846168	6.86437	1.83418	0.175635	0.996478
DCHS1	0.931484	0.473945	1.83353	0.175711	0.996478
COX7B	0.861666	5.75514	1.83348	0.175717	0.996478
BDNF	-1.97287	-0.954672	1.83335	0.175732	0.996478
ZNF23	-2.03093	-1.26616	1.83231	0.175855	0.996478
STARD5	0.870334	2.80761	1.8311	0.175998	0.996478
CLIC1	0.662442	8.38235	1.83024	0.176099	0.996478
RP11-545E17.3	1.02915	1.67514	1.83001	0.176126	0.996478
RP11-498P14.5	1.33544	0.169199	1.82946	0.176192	0.996478
ABCB1	1.36958	-1.45052	1.82943	0.176195	0.996478
GTF2A2	0.621442	4.21352	1.82926	0.176215	0.996478
LINC01184	0.665262	6.5634	1.82886	0.176262	0.996478
PPP1R1A	-0.833597	1.23568	1.82859	0.176294	0.996478
RUNX2	-0.842808	1.95646	1.82806	0.176357	0.996478
CMC1	0.757071	3.18384	1.82681	0.176505	0.996478
HECTD2	-1.65663	1.51216	1.82615	0.176583	0.996478
SNRPG	0.794676	4.45241	1.82581	0.176623	0.996478
NCMAP	0.678758	2.99471	1.82559	0.176649	0.996478
RP11-399K21.14	1.05354	0.58352	1.82548	0.176662	0.996478
METTL26	0.828148	6.46118	1.82502	0.176717	0.996478
RGS9	1.18988	-0.0374782	1.82493	0.176728	0.996478
SLC51A	-1.8457	-1.72016	1.82257	0.177008	0.996478
COA6	0.814981	3.30121	1.82227	0.177043	0.996478
CRISPLD2	-1.49628	0.955266	1.82164	0.177118	0.996478
ITIH1	-2.02631	-0.456667	1.82079	0.177219	0.996478
RP4-605O3.4	1.21926	0.462726	1.81806	0.177545	0.996478
GSC	-1.20083	-0.366009	1.81708	0.177661	0.996478
KANSL1-AS1	0.989682	1.50432	1.81702	0.177668	0.996478
CH17-340M24.3	1.05489	0.686737	1.81624	0.177761	0.996478
AC079305.8	1.33268	-1.56253	1.81595	0.177796	0.996478
IFITM3	0.869667	10.9698	1.81552	0.177848	0.996478
HPSE	1.18127	-0.224667	1.81548	0.177852	0.996478
CTB-131K11.1	-1.82881	-1.6114	1.81544	0.177857	0.996478
S100A4	0.911526	1.95528	1.81423	0.178002	0.996478
CADM4	0.605568	4.58673	1.81351	0.178088	0.996478
MTRNR2L8	1.11955	0.774852	1.81231	0.178231	0.996478
LEKR1	0.752636	1.78531	1.81164	0.178311	0.996478
IFITM1	0.535655	5.68986	1.81161	0.178315	0.996478
RPRML	1.50885	-0.302167	1.81083	0.178409	0.996478
DNAJC15	0.649195	5.34406	1.8108	0.178413	0.996478
MDFI	0.924353	0.452694	1.81048	0.178451	0.996478
OVGP1	-0.613264	2.76587	1.8104	0.17846	0.996478
NANOS3	2.29544	-1.13084	1.81003	0.178505	0.996478
RP11-386M24.6	1.27937	0.640653	1.81001	0.178507	0.996478
CRIPT	0.632872	4.06503	1.80969	0.178546	0.996478
RP11-700J17.2	1.42965	0.781758	1.80968	0.178547	0.996478
TPTE2P5	-1.60644	-1.23969	1.80947	0.178572	0.996478
RGS20	-1.31263	-1.3149	1.80683	0.178889	0.996478
ST6GALNAC6	-1.26848	-1.43072	1.80667	0.178908	0.996478
RIOX2	-0.68253	4.91729	1.80648	0.178931	0.996478
LINP1	1.22512	0.796951	1.80645	0.178935	0.996478
PRAG1	-0.648161	4.50297	1.80619	0.178966	0.996478
RP11-407N17.5	1.09234	-0.0141527	1.80602	0.178987	0.996478
RPL35	0.736557	9.38152	1.80461	0.179157	0.996478
SGIP1	-1.95099	-0.754959	1.80282	0.179372	0.996478
PCAT19	1.13411	1.35166	1.80176	0.1795	0.996478
PNPLA2	0.745794	7.68013	1.80171	0.179506	0.996478
HEBP1	0.541945	5.0439	1.80096	0.179597	0.996478
CENPB	0.736385	7.4781	1.80055	0.179646	0.996478
MT-TI	1.56223	-0.267777	1.79996	0.179717	0.996478
MTHFD1L	-0.744666	1.62908	1.79883	0.179854	0.996478
SLC9A7	0.560219	4.20587	1.79865	0.179875	0.996478
SLC12A4	-0.732958	3.66508	1.79805	0.179948	0.996478
SPX	1.01768	1.49244	1.79724	0.180046	0.996478
RP11-356O9.2	-2.03601	0.141876	1.79628	0.180163	0.996478
PPM1N	1.03473	0.781641	1.79607	0.180188	0.996478
NDUFB5	0.943901	4.03587	1.7956	0.180245	0.996478
CTD-2270P14.5	1.33059	0.051752	1.79381	0.180463	0.996478
RP13-511M20.1	1.85165	-1.16253	1.7938	0.180464	0.996478
CCN1	-0.901	4.49146	1.79337	0.180517	0.996478
PTPRZ1	1.66693	-0.842733	1.79336	0.180517	0.996478
CNGA1	-1.76549	-1.89939	1.79289	0.180574	0.996478
UBXN7	0.685526	2.47681	1.79272	0.180595	0.996478
PSMG1	0.718702	4.20979	1.7926	0.180609	0.996478
IQGAP2	0.507393	5.81768	1.79063	0.18085	0.996478
CAPNS1	0.828645	9.3964	1.79048	0.180868	0.996478
RP11-118B23.6	1.17266	-1.02744	1.7883	0.181133	0.996478
COX4I1	0.73125	7.28731	1.78792	0.18118	0.996478
CEBPA-DT	1.49099	-1.30515	1.78769	0.181208	0.996478
LHB	1.55739	-1.52693	1.78675	0.181323	0.996478
RNF216P1	0.770661	3.01239	1.78653	0.18135	0.996478
RPL10AP6	1.27129	0.580298	1.78617	0.181394	0.996478
C9orf152	0.597058	6.95788	1.78614	0.181397	0.996478
TTLL9	-0.60436	3.75571	1.78473	0.181569	0.996478
RP11-681B3.4	1.39402	0.827785	1.78438	0.181612	0.996478
ELAPOR2	-1.29191	1.93302	1.78405	0.181653	0.996478
AHNAK2	0.807622	1.1231	1.78375	0.18169	0.996478
ZNF714	0.716018	2.72798	1.78297	0.181786	0.996478
FILIP1	1.27546	-1.28271	1.78269	0.181819	0.996478
POLR2I	0.849501	7.00594	1.78259	0.181831	0.996478
PDZRN3	-0.918223	2.45781	1.78243	0.181851	0.996478
ZNF333	-0.837026	1.42792	1.78204	0.181899	0.996478
TMEM143	0.639988	3.09618	1.78131	0.181989	0.996478
RAB6D	0.730954	2.938	1.77932	0.182233	0.996478
ZNF799	0.946537	1.81673	1.77725	0.182487	0.996478
DIRAS1	1.39887	0.126118	1.7765	0.18258	0.996478
CTA-292E10.6	1.08957	1.37448	1.77606	0.182634	0.996478
MRPS21	0.754738	5.5887	1.77588	0.182656	0.996478
PPP1R12A-AS1	0.966373	1.27497	1.77489	0.182778	0.996478
RP11-346M10.3	1.46943	-1.16673	1.77345	0.182956	0.996478
NDUFS3	0.766167	5.47367	1.77236	0.18309	0.996478
RWDD2B	0.721551	4.81011	1.77229	0.183099	0.996478
RSPH4A	-0.560282	4.95974	1.77228	0.1831	0.996478
GALE	0.651188	4.52218	1.77227	0.183102	0.996478
EIF2S2P4	1.22752	-0.481417	1.76997	0.183386	0.996478
NPIPB12	-1.98734	-1.51136	1.7694	0.183456	0.996478
NFIA	0.732626	5.61432	1.76939	0.183457	0.996478
NUDT14	0.921501	4.66204	1.76921	0.18348	0.996478
bP-2189O9.5	0.893439	0.485507	1.76898	0.183508	0.996478
FTH1P20	0.942695	2.47083	1.76871	0.183541	0.996478
TTC14	-0.696853	3.08961	1.76795	0.183636	0.996478
ITGAL	-0.606223	2.79228	1.76578	0.183906	0.996478
ZNF529-AS1	0.835584	2.07433	1.76555	0.183934	0.996478
DGKE	0.635422	4.08784	1.7654	0.183953	0.996478
MYG1	-1.13223	-0.428729	1.76402	0.184124	0.996478
RP11-490G8.1	-1.23393	-1.42267	1.76373	0.184159	0.996478
KCNK15	0.679496	6.37018	1.76229	0.184339	0.996478
PHKA2	-0.75674	4.16208	1.76046	0.184567	0.996478
NUCB1	0.74146	8.49087	1.75972	0.184659	0.996478
AC009403.2	0.88013	1.48609	1.75798	0.184876	0.996478
FAM227A	-0.734248	1.45565	1.75734	0.184957	0.996478
UQCRFS1	0.693514	6.32494	1.75629	0.185088	0.996478
MYOZ1	0.959625	2.65507	1.7561	0.185112	0.996478
CTD-2006H14.2	1.0581	0.515069	1.75536	0.185204	0.996478
ARRDC1	0.709998	5.58277	1.7546	0.1853	0.996478
RP11-179B2.2	1.13059	-0.427132	1.75399	0.185376	0.996478
SKAP1	0.745225	4.85399	1.75383	0.185396	0.996478
GM2A	0.696454	4.4003	1.7534	0.185451	0.996478
LNC-LBCS	0.878522	1.2999	1.75312	0.185486	0.996478
ITGB2	-0.718414	1.82353	1.75293	0.185509	0.996478
ROGDI	0.909934	4.89422	1.75288	0.185516	0.996478
LINC02541	1.16115	0.651449	1.7524	0.185576	0.996478
ANKRD24	0.647928	2.58222	1.75108	0.185741	0.996478
CHRM3	0.768624	2.00937	1.751	0.185752	0.996478
[truncated: 14,848 more rows]
